# Supplementary material for: Sex-Dimorphic Differential Expression Profiles in the Brain of the Adult Chinese Soft-Shelled Turtle, Pelodiscus sinensis
Source: Animals (Basel). 2024 Nov 27;14(23):3426. doi: 10.3390/ani14233426 (PMC11640296; doi:10.3390/ani14233426)
Supplement: Supplementary file 1 [file animals-14-03426-s001.zip]

Archive with 7 entries (7 files):
- Table S1 .pdf
- Table S2.xlsx
- Table S3.xlsx
- Table S4.xlsx
- Table S5.xlsx
- Table S6.xlsx
- Table S7.xlsx
