# Supplementary material for: Sex-Dimorphic Differential Expression Profiles in the Brain of the Adult Chinese Soft-Shelled Turtle, Pelodiscus sinensis
Source: Animals (Basel). 2024 Nov 27;14(23):3426. doi: 10.3390/ani14233426 (PMC11640296; doi:10.3390/ani14233426)
Supplement: Supplementary file 1 [file animals-14-03426-s001.zip › Table S2.xlsx]

## Sheet: All DEGs
id	Brain_F1_count	Brain_F2_count	Brain_F3_count	Brain_M1_count	Brain_M2_count	Brain_M3_count	Brain_F1_fpkm	Brain_F2_fpkm	Brain_F3_fpkm	Brain_M1_fpkm	Brain_M2_fpkm	Brain_M3_fpkm	Brain_F_mean	Brain_M_mean	log2(fc)	PValue	FDR	Symbol	KEGG_A_class	KEGG_B_class	K_ID	TF_family	Description	Pathway	GO Component	GO Function	GO Process
MSTRG.18739	0	409	74	0	0	0	0	8.237	1.567	0	0	0	3.268	0.001	-11.6742	0.0113666	0.554685	--	-	-	-	--	-	-	-	-	-
LOC102462702	210	182	0	0	0	0	3.474	3.112	0	0	0	0	2.19533	0.001	-11.1002	0.01452	0.60466	URGCP	-	-	-	--	PREDICTED: up-regulator of cell proliferation-like [Pelodiscus sinensis]	-	-	-	-
LOC112546573	1	44	32	0	0	0	0.079	3.578	2.742	0	0	0	2.133	0.001	-11.0587	1.16e-05	0.02305	--	-	-	-	--	PREDICTED: cytosolic phospholipase A2 gamma-like [Pelodiscus sinensis]	-	-	-	-
LOC102451611	5	10	10	0	0	0	0.577	1.192	1.256	0	0	0	1.00833	0.001	-9.97776	0.00122734	0.301157	Cd48	Organismal Systems	Immune system	K06479	--	PREDICTED: CD48 antigen-like [Pelodiscus sinensis]	ko04650//Natural killer cell mediated cytotoxicity	GO:0031224//intrinsic component of membrane	-	GO:0006950//response to stress;GO:0044763//single-organism cellular process;GO:0065007//biological regulation
MSTRG.10839	8	0	11	0	0	0	1.153	0	1.625	0	0	0	0.926	0.001	-9.85487	0.0214728	0.67309	--	-	-	-	--	-	-	-	-	-
MSTRG.14667	11	1	1	0	0	0	2.252	0.212	0.223	0	0	0	0.895667	0.001	-9.80682	0.0465989	0.785197	--	-	-	-	--	RING finger protein 112-like isoform X2 [Trachemys scripta elegans]	-	-	-	-
LOC112544609	7	7	0	0	0	0	1.116	1.153	0	0	0	0	0.756333	0.001	-9.56288	0.0491692	0.800147	--	Organismal Systems	Immune system	K12797	--	PREDICTED: interferon-induced very large GTPase 1-like [Gekko japonicus]	ko04621//NOD-like receptor signaling pathway	-	-	-
MSTRG.7644	29	0	0	0	0	0	2.223	0	0	0	0	0	0.741	0.001	-9.53333	0.0216065	0.674228	--	-	-	-	--	-	-	-	-	-
MSTRG.14476	8	16	0	0	0	0	0.538	1.113	0	0	0	0	0.550333	0.001	-9.10416	0.0090256	0.515483	--	-	-	-	--	-	-	-	-	-
LOC102450910	4	6	9	0	0	0	0.3	0.5	0.755	0	0	0	0.518333	0.001	-9.01774	0.00539269	0.435259	MANEAL	-	-	-	--	PREDICTED: glycoprotein endo-alpha-1,2-mannosidase-like protein [Pelodiscus sinensis]	-	GO:0031090//organelle membrane;GO:0031224//intrinsic component of membrane;GO:0043231//intracellular membrane-bounded organelle	GO:0004559//alpha-mannosidase activity;GO:0008422//beta-glucosidase activity;GO:0016757//transferase activity, transferring glycosyl groups;GO:0090599//alpha-glucosidase activity	-
LOC102444345	3	0	15	0	0	0	0.235	0	1.278	0	0	0	0.504333	0.001	-8.97823	0.0295904	0.712491	-	-	-	-	-	-	-	-	-	-
LOC106732672	9	6	0	0	0	0	0.844	0.582	0	0	0	0	0.475333	0.001	-8.8928	0.0417191	0.76464	--	-	-	-	--	PREDICTED: phospholipase A2 inhibitor and Ly6/PLAUR domain-containing protein-like [Pelodiscus sinensis]	-	-	-	-
LOC102459644	21	0	0	0	0	0	1.05	0	0	0	0	0	0.35	0.001	-8.45121	0.0480992	0.794199	XPNPEP2	Organismal Systems	Digestive system	K14208	--	PREDICTED: xaa-Pro aminopeptidase 2, partial [Pelodiscus sinensis]	ko04974//Protein digestion and absorption	GO:0016020//membrane;GO:0031988//membrane-bounded vesicle	GO:0005488//binding;GO:0008238//exopeptidase activity	GO:0008152//metabolic process
LOC102455651	11	10	6	0	0	0	0.319	0.311	0.214	0	0	0	0.281333	0.001	-8.13614	0.000746648	0.233712	KLHL11	-	-	-	--	PREDICTED: kelch-like protein 11, partial [Pelodiscus sinensis]	-	-	-	-
LOC112546689	6	4	2	0	0	0	0.272	0.218	0.121	0	0	0	0.203667	0.001	-7.67007	0.0365464	0.742062	TEX43	-	-	-	--	PREDICTED: testis-expressed sequence 43 protein [Pelodiscus sinensis]	-	-	-	-
LOC112547431	1	12	2	0	0	0	0.033	0.41	0.072	0	0	0	0.171667	0.001	-7.42347	0.0246857	0.697919	-	-	-	-	-	-	-	-	-	-
LOC102451523	1	6	5	0	0	0	0.028	0.18	0.164	0	0	0	0.124	0.001	-6.9542	0.0405978	0.76464	Itpripl1	-	-	-	--	PREDICTED: inositol 1,4,5-trisphosphate receptor-interacting protein-like 1 [Pelodiscus sinensis]	-	-	-	-
LOC102457231	4	5	3	0	0	0	0.102	0.132	0.083	0	0	0	0.105667	0.001	-6.72338	0.0334891	0.726577	fgf4-b	Human Diseases;Environmental Information Processing;Environmental Information Processing;Environmental Information Processing;Cellular Processes;Environmental Information Processing;Human Diseases;Human Diseases;Human Diseases	Cancer: overview;Signal transduction;Signal transduction;Signal transduction;Cell motility;Signal transduction;Cancer: specific types;Cancer: specific types;Cancer: specific types	K04358;K04358;K04358;K04358;K04358;K04358;K04358;K04358;K04358	--	PREDICTED: fibroblast growth factor 4 [Pelodiscus sinensis]	ko05200//Pathways in cancer;ko04151//PI3K-Akt signaling pathway;ko04010//MAPK signaling pathway;ko04014//Ras signaling pathway;ko04810//Regulation of actin cytoskeleton;ko04015//Rap1 signaling pathway;ko05226//Gastric cancer;ko05224//Breast cancer;ko05218//Melanoma	GO:0043231//intracellular membrane-bounded organelle;GO:0044444//cytoplasmic part	GO:0005539//glycosaminoglycan binding;GO:0070851//growth factor receptor binding	GO:0001932//regulation of protein phosphorylation;GO:0006357//regulation of transcription from RNA polymerase II promoter;GO:0006952//defense response;GO:0009826//unidimensional cell growth;GO:0009855//determination of bilateral symmetry;GO:0010623//developmental programmed cell death;GO:0030326//embryonic limb morphogenesis;GO:0035768//endothelial cell chemotaxis to fibroblast growth factor;GO:0…
LOC102449315	17	2	5	0	0	0	0.197	0.025	0.065	0	0	0	0.0956667	0.001	-6.57994	0.00340318	0.393677	-	-	-	-	-	-	-	-	-	-
LOC102445653	1	0	43	0	0	1	0.034	0	1.569	0	0	0.033	0.534333	0.011	-5.60216	0.00770338	0.499315	HSPA12A	-	-	-	--	PREDICTED: LOW QUALITY PROTEIN: heat shock 70 kDa protein 12A-like [Pelodiscus sinensis]	-	-	-	-
LOC102456925	17	14	1	1	0	0	0.514	0.442	0.033	0.032	0	0	0.329667	0.0106667	-4.94983	0.0042572	0.415082	TRIM15	-	-	-	--	PREDICTED: neoverrucotoxin subunit alpha-like [Pelodiscus sinensis]	-	-	-	-
MSTRG.8144	27	2	0	1	0	0	3.09	0.237	0	0.122	0	0	1.109	0.0406667	-4.76927	0.0198131	0.654789	--	Human Diseases;Cellular Processes;Environmental Information Processing;Human Diseases	Infectious disease: bacterial;Transport and catabolism;Signal transduction;Infectious disease: bacterial	K18441;K18441;K18441;K18441	--	cytohesin-4 isoform X1 [Pelodiscus sinensis]	ko05130//Pathogenic Escherichia coli infection;ko04144//Endocytosis;ko04072//Phospholipase D signaling pathway;ko05132//Salmonella infection	-	-	-
LOC106731489	68	111	1	4	1	7	6.855	11.565	0.11	0.43	0.093	0.698	6.17667	0.407	-3.92373	0.000195829	0.130024	CCL4	Environmental Information Processing;Human Diseases;Organismal Systems;Environmental Information Processing;Organismal Systems;Environmental Information Processing;Organismal Systems	Signaling molecules and interaction;Infectious disease: viral;Immune system;Signal transduction;Immune system;Signaling molecules and interaction;Immune system	K12964;K12964;K12964;K12964;K12964;K12964;K12964	--	PREDICTED: C-C motif chemokine 4-like isoform X1 [Pelodiscus sinensis]	ko04060//Cytokine-cytokine receptor interaction;ko05163//Human cytomegalovirus infection;ko04062//Chemokine signaling pathway;ko04064//NF-kappa B signaling pathway;ko04620//Toll-like receptor signaling pathway;ko04061//Viral protein interaction with cytokine and cytokine receptor;ko04623//Cytosolic DNA-sensing pathway	GO:0044421//extracellular region part;GO:0044444//cytoplasmic part	GO:0004697//protein kinase C activity;GO:0005125//cytokine activity;GO:0048020//CCR chemokine receptor binding;GO:0060229//lipase activator activity	GO:0001503//ossification;GO:0002278//eosinophil activation involved in immune response;GO:0002690//positive regulation of leukocyte chemotaxis;GO:0002762//negative regulation of myeloid leukocyte differentiation;GO:0006468//protein phosphorylation;GO:0006996//organelle organization;GO:0007159//leukocyte cell-cell adhesion;GO:0008284//positive regulation of cell proliferation;GO:0008347//glial cel…
LOC112546363	8	18	2	1	1	0	0.357	0.76	0.123	0.06	0.022	0	0.413333	0.0273333	-3.91857	0.0129856	0.572627	--	-	-	-	--	hypothetical protein UY3_04567 [Chelonia mydas]	-	-	-	-
MSTRG.8195	1	25	1	1	1	0	0.064	1.665	0.07	0.069	0.059	0	0.599667	0.0426667	-3.81298	0.0307357	0.715071	--	-	-	-	--	DENN domain-containing protein 1B [Chelonia mydas]	-	-	-	-
LOC102457721	80	346	11	23	2	6	1.288	5.758	0.193	0.395	0.03	0.096	2.413	0.173667	-3.79644	0.00751291	0.494884	SFTPD	Cellular Processes	Transport and catabolism	K10068	--	PREDICTED: pulmonary surfactant-associated protein D [Pelodiscus sinensis]	ko04145//Phagosome	-	-	-
LOC102450564	19	6	1	1	1	0	0.625	0.204	0.036	0.035	0.03	0	0.288333	0.0216667	-3.73419	0.0234133	0.687059	BDMD1	Environmental Information Processing;Human Diseases;Cellular Processes;Human Diseases;Organismal Systems	Signaling molecules and interaction;Infectious disease: parasitic;Transport and catabolism;Immune disease;Endocrine system	K01319;K01319;K01319;K01319;K01319	--	PREDICTED: duodenase-1-like [Pelodiscus sinensis]	ko04080//Neuroactive ligand-receptor interaction;ko05146//Amoebiasis;ko04142//Lysosome;ko05322//Systemic lupus erythematosus;ko04614//Renin-angiotensin system	-	-	-
LOC102463382	179	753	35	54	4	16	6.607	28.593	1.44	2.051	0.131	0.633	12.2133	0.938333	-3.70221	0.00681078	0.474126	VCAM1	Environmental Information Processing;Environmental Information Processing;Human Diseases;Organismal Systems;Environmental Information Processing;Human Diseases;Human Diseases;Human Diseases	Signaling molecules and interaction;Signal transduction;Cardiovascular disease;Immune system;Signal transduction;Endocrine and metabolic disease;Infectious disease: parasitic;Infectious disease: parasitic	K06527;K06527;K06527;K06527;K06527;K06527;K06527;K06527	--	PREDICTED: vascular cell adhesion protein 1 isoform X1 [Pelodiscus sinensis]	ko04514//Cell adhesion molecules;ko04064//NF-kappa B signaling pathway;ko05418//Fluid shear stress and atherosclerosis;ko04670//Leukocyte transendothelial migration;ko04668//TNF signaling pathway;ko04933//AGE-RAGE signaling pathway in diabetic complications;ko05143//African trypanosomiasis;ko05144//Malaria	GO:0005768//endosome;GO:0015629//actin cytoskeleton;GO:0031224//intrinsic component of membrane;GO:0031988//membrane-bounded vesicle;GO:0042995//cell projection;GO:0043234//protein complex;GO:0044421//extracellular region part;GO:0044459//plasma membrane part	GO:0005102//receptor binding;GO:0016641//oxidoreductase activity, acting on the CH-NH2 group of donors, oxygen as acceptor	GO:0001678//cellular glucose homeostasis;GO:0003006//developmental process involved in reproduction;GO:0006954//inflammatory response;GO:0007166//cell surface receptor signaling pathway;GO:0009605//response to external stimulus;GO:0009628//response to abiotic stimulus;GO:0022406//membrane docking;GO:0031589//cell-substrate adhesion;GO:0040011//locomotion;GO:0042129//regulation of T cell prolifera…
LOC102444388	6	1	15	0	0	2	0.255	0.044	0.694	0	0	0.084	0.331	0.028	-3.56333	0.0479955	0.793083	ASB18	-	-	-	--	PREDICTED: ankyrin repeat and SOCS box protein 18 [Pelodiscus sinensis]	-	-	-	GO:0007165//signal transduction;GO:0032446//protein modification by small protein conjugation
MSTRG.9528	12	61	62	5	6	3	0.737	3.874	4.149	0.328	0.34	0.182	2.92	0.283333	-3.3654	1.56e-05	0.0281357	--	-	-	-	--	-	-	-	-	-
MSTRG.23457	11	5	58	8	0	0	0.718	0.337	4.121	0.557	0	0	1.72533	0.185667	-3.21609	0.0148606	0.609759	--	-	-	-	--	-	-	-	-	-
LOC2943123	172	16	8	4	10	8	91.732	8.819	4.646	2.277	4.923	4.221	35.0657	3.807	-3.20333	0.000619926	0.222675	-	-	-	-	-	-	-	-	-	-
LOC102443642	10	5	17	1	1	2	1.371	0.709	2.539	0.146	0.127	0.271	1.53967	0.181333	-3.0859	0.0111719	0.552583	CCL4	Environmental Information Processing;Human Diseases;Organismal Systems;Environmental Information Processing;Organismal Systems;Environmental Information Processing;Organismal Systems	Signaling molecules and interaction;Infectious disease: viral;Immune system;Signal transduction;Immune system;Signaling molecules and interaction;Immune system	K12964;K12964;K12964;K12964;K12964;K12964;K12964	--	PREDICTED: C-C motif chemokine 4-like [Pelodiscus sinensis]	ko04060//Cytokine-cytokine receptor interaction;ko05163//Human cytomegalovirus infection;ko04062//Chemokine signaling pathway;ko04064//NF-kappa B signaling pathway;ko04620//Toll-like receptor signaling pathway;ko04061//Viral protein interaction with cytokine and cytokine receptor;ko04623//Cytosolic DNA-sensing pathway	GO:0044421//extracellular region part;GO:0044444//cytoplasmic part	GO:0004629//phospholipase C activity;GO:0004697//protein kinase C activity;GO:0005125//cytokine activity;GO:0030296//protein tyrosine kinase activator activity;GO:0046983//protein dimerization activity;GO:0048019//receptor antagonist activity;GO:0048020//CCR chemokine receptor binding;GO:0060229//lipase activator activity	GO:0001503//ossification;GO:0001960//negative regulation of cytokine-mediated signaling pathway;GO:0002278//eosinophil activation involved in immune response;GO:0002690//positive regulation of leukocyte chemotaxis;GO:0002762//negative regulation of myeloid leukocyte differentiation;GO:0002763//positive regulation of myeloid leukocyte differentiation;GO:0006357//regulation of transcription from RN…
LOC102452793	88	5	4	2	4	6	2.975	0.175	0.147	0.072	0.125	0.201	1.099	0.132667	-3.05031	0.00613003	0.451788	--	-	-	-	--	novel protein similar to DNA polymerases [Danio rerio]	-	-	-	-
LOC112546911	5	6	14	3	0	0	0.187	0.232	0.571	0.12	0	0	0.33	0.04	-3.04439	0.0414505	0.76464	-	-	-	-	-	-	-	-	-	-
LOC102448347	10	10	29	6	0	0	0.927	0.958	2.927	0.594	0	0	1.604	0.198	-3.0181	0.015739	0.628016	--	Human Diseases	Cancer: specific types	K19520	--	PREDICTED: uroplakin-2 [Pelodiscus sinensis]	ko05219//Bladder cancer	-	-	-
LOC102448712	1997	365	26	218	55	22	21.455	4.054	0.3	2.498	0.545	0.239	8.603	1.094	-2.97523	0.0491008	0.800147	rig-4	-	-	-	--	Stonustoxin subunit alpha [Chelonia mydas]	-	-	-	-
LOC102446841	31	12	60	6	0	9	1.167	0.467	2.46	0.241	0	0.335	1.36467	0.192	-2.82937	0.00209476	0.33672	CHAD	Environmental Information Processing;Human Diseases;Cellular Processes;Environmental Information Processing	Signal transduction;Infectious disease: viral;Cellular community - eukaryotes;Signaling molecules and interaction	K06248;K06248;K06248;K06248	--	PREDICTED: chondroadherin [Pelodiscus sinensis]	ko04151//PI3K-Akt signaling pathway;ko05165//Human papillomavirus infection;ko04510//Focal adhesion;ko04512//ECM-receptor interaction	GO:0031012//extracellular matrix	-	GO:0001501//skeletal system development;GO:0051093//negative regulation of developmental process
LOC102462875	10	13	77	10	3	2	0.204	0.277	1.713	0.218	0.057	0.04	0.731333	0.105	-2.80014	0.00387678	0.398104	PLA2G4C	Metabolism;Environmental Information Processing;Environmental Information Processing;Environmental Information Processing;Organismal Systems;Cellular Processes;Organismal Systems;Organismal Systems;Organismal Systems;Metabolism;Organismal Systems;Human Diseases;Organismal Systems;Organismal Systems;Organismal Systems;Organismal Systems;Organismal Systems;Environmental Information Processing;Organ…	Global and overview maps;Signal transduction;Signal transduction;Signal transduction;Endocrine system;Cell growth and death;Immune system;Immune system;Circulatory system;Lipid metabolism;Sensory system;Cancer: overview;Nervous system;Immune system;Nervous system;Endocrine system;Nervous system;Signal transduction;Endocrine system;Lipid metabolism;Lipid metabolism;Lipid metabolism;Lipid metabolism	K16342;K16342;K16342;K16342;K16342;K16342;K16342;K16342;K16342;K16342;K16342;K16342;K16342;K16342;K16342;K16342;K16342;K16342;K16342;K16342;K16342;K16342;K16342	--	PREDICTED: cytosolic phospholipase A2 gamma-like isoform X1 [Pelodiscus sinensis]	ko01100//Metabolic pathways;ko04010//MAPK signaling pathway;ko04014//Ras signaling pathway;ko04072//Phospholipase D signaling pathway;ko04921//Oxytocin signaling pathway;ko04217//Necroptosis;ko04666//Fc gamma R-mediated phagocytosis;ko04611//Platelet activation;ko04270//Vascular smooth muscle contraction;ko00564//Glycerophospholipid metabolism;ko04750//Inflammatory mediator regulation of TRP chan…	GO:0016020//membrane;GO:0044428//nuclear part;GO:0044444//cytoplasmic part	GO:0004623//phospholipase A2 activity	GO:0006650//glycerophospholipid metabolic process;GO:0044281//small molecule metabolic process;GO:0050896//response to stimulus
LOC102444330	3	9	8	1	1	1	0.152	0.472	0.44	0.056	0.048	0.052	0.354667	0.052	-2.76988	0.0450378	0.777958	C1orf94	-	-	-	--	PREDICTED: uncharacterized protein C1orf94 homolog [Pelodiscus sinensis]	-	-	-	-
MSTRG.3134	18	13	3	1	0	4	1.929	1.44	0.362	0.126	0	0.424	1.24367	0.183333	-2.76206	0.0288631	0.709886	--	-	-	-	--	protein NYNRIN-like [Pelodiscus sinensis]	-	-	-	-
LOC102453828	14	19	12	5	0	2	1.396	1.924	1.304	0.49	0	0.195	1.54133	0.228333	-2.75497	0.00942544	0.522498	CRYBG3	-	-	-	--	PREDICTED: very large A-kinase anchor protein-like [Pelodiscus sinensis]	-	-	-	-
LOC102458236	24	50	31	13	0	3	0.82	1.766	1.15	0.474	0	0.101	1.24533	0.191667	-2.69986	0.00228169	0.352071	CCL2	Environmental Information Processing;Human Diseases;Organismal Systems;Environmental Information Processing;Environmental Information Processing	Signaling molecules and interaction;Infectious disease: viral;Immune system;Signal transduction;Signaling molecules and interaction	K05508;K05508;K05508;K05508;K05508	--	PREDICTED: fractalkine-like, partial [Pelodiscus sinensis]	ko04060//Cytokine-cytokine receptor interaction;ko05163//Human cytomegalovirus infection;ko04062//Chemokine signaling pathway;ko04668//TNF signaling pathway;ko04061//Viral protein interaction with cytokine and cytokine receptor	GO:0005783//endoplasmic reticulum;GO:0016020//membrane;GO:0016023//cytoplasmic, membrane-bounded vesicle;GO:0033267//axon part;GO:0044297//cell body;GO:0044421//extracellular region part	GO:0005125//cytokine activity;GO:0005539//glycosaminoglycan binding;GO:0048020//CCR chemokine receptor binding;GO:0060229//lipase activator activity	GO:0000165//MAPK cascade;GO:0001818//negative regulation of cytokine production;GO:0001910//regulation of leukocyte mediated cytotoxicity;GO:0001936//regulation of endothelial cell proliferation;GO:0002690//positive regulation of leukocyte chemotaxis;GO:0002699//positive regulation of immune effector process;GO:0006464//cellular protein modification process;GO:0006875//cellular metal ion homeosta…
LOC102445822	14	18	7	5	0	1	0.508	0.675	0.277	0.194	0	0.036	0.486667	0.0766667	-2.66626	0.0197296	0.654789	H2B-I	Human Diseases;Human Diseases;Human Diseases	Cancer: overview;Substance dependence;Immune disease	K11252;K11252;K11252	--	PREDICTED: histone H2B 1/2/3/4/6-like [Pelodiscus sinensis]	ko05203//Viral carcinogenesis;ko05034//Alcoholism;ko05322//Systemic lupus erythematosus	-	-	-
LOC102455273	103	134	72	29	1	19	2.735	3.677	2.082	0.822	0.025	0.499	2.83133	0.448667	-2.65777	6.41e-05	0.0610934	SERPIND1	Organismal Systems	Immune system	K03912	--	PREDICTED: heparin cofactor 2 [Pelodiscus sinensis]	ko04610//Complement and coagulation cascades	-	-	-
MSTRG.22498	14	18	55	3	6	6	0.596	0.791	2.548	0.136	0.236	0.253	1.31167	0.208333	-2.65444	0.00113061	0.301157	--	-	-	-	--	RNA-directed DNA polymerase from mobile element jockey [Exaiptasia diaphana]	-	-	-	-
LOC102448868	654	591	143	148	12	59	14.032	13.114	3.335	3.344	0.244	1.269	10.1603	1.619	-2.64977	0.0119184	0.563898	SELE	Environmental Information Processing;Human Diseases;Environmental Information Processing;Human Diseases;Human Diseases;Human Diseases	Signaling molecules and interaction;Cardiovascular disease;Signal transduction;Endocrine and metabolic disease;Infectious disease: parasitic;Infectious disease: parasitic	K06494;K06494;K06494;K06494;K06494;K06494	--	PREDICTED: E-selectin isoform X1 [Pelodiscus sinensis]	ko04514//Cell adhesion molecules;ko05418//Fluid shear stress and atherosclerosis;ko04668//TNF signaling pathway;ko04933//AGE-RAGE signaling pathway in diabetic complications;ko05143//African trypanosomiasis;ko05144//Malaria	GO:0005856//cytoskeleton;GO:0044421//extracellular region part;GO:0044444//cytoplasmic part;GO:0044459//plasma membrane part;GO:0098589//membrane region	GO:0019899//enzyme binding;GO:0030246//carbohydrate binding;GO:0031406//carboxylic acid binding;GO:0038023//signaling receptor activity	GO:0002237//response to molecule of bacterial origin;GO:0002684//positive regulation of immune system process;GO:0006954//inflammatory response;GO:0007159//leukocyte cell-cell adhesion;GO:0007599//hemostasis;GO:0010863//positive regulation of phospholipase C activity;GO:0019932//second-messenger-mediated signaling;GO:0031347//regulation of defense response;GO:0034097//response to cytokine;GO:0098…
MSTRG.17364	13	16	37	5	0	6	0.667	0.848	2.066	0.274	0	0.304	1.19367	0.192667	-2.63122	0.00594561	0.448113	--	-	-	-	--	Zinc finger and SCAN domain-containing protein 29 [Chelonia mydas]	-	-	-	-
MSTRG.8151	95	17	1	13	2	2	6.756	1.279	0.103	1.009	0.131	0.176	2.71267	0.438667	-2.62851	0.0188143	0.645143	--	-	-	-	--	neoverrucotoxin subunit alpha-like [Pelodiscus sinensis]	-	-	-	-
MSTRG.22407	7	46	27	0	10	5	0.293	1.952	1.236	0	0.366	0.197	1.16033	0.187667	-2.62829	0.0112094	0.552583	--	-	-	-	--	-	-	-	-	-
LOC106731914	21	8	25	5	2	2	0.186	0.073	0.241	0.047	0.016	0.018	0.166667	0.027	-2.62593	0.00441476	0.417969	--	-	-	-	--	PREDICTED: mucin-5AC-like [Pelodiscus sinensis]	-	-	-	-
LOC102450114	28	22	22	1	8	4	0.768	0.615	0.657	0.028	0.197	0.109	0.68	0.111333	-2.61065	0.00123701	0.301157	-	-	-	-	-	-	-	-	-	-
LOC102454878	39	12	28	8	0	5	0.739	0.235	0.577	0.161	0	0.094	0.517	0.085	-2.60463	0.00428134	0.415082	--	-	-	-	--	PREDICTED: exocyst complex component 3-like protein 2 [Chrysemys picta bellii]	-	-	-	-
MSTRG.23753	14	20	41	0	15	0	0.729	1.076	2.324	0	0.721	0	1.37633	0.240333	-2.51772	0.0410514	0.76464	--	Organismal Systems	Immune system	K06479	--	CD48 antigen [Gopherus evgoodei]	ko04650//Natural killer cell mediated cytotoxicity	-	-	-
LOC102447059	126	13	7	15	6	7	4.497	0.481	0.272	0.571	0.198	0.25	1.75	0.339667	-2.36516	0.0104135	0.541973	Bicdl2	-	-	-	--	PREDICTED: bicaudal D-related protein 2 [Pelodiscus sinensis]	-	GO:0005815//microtubule organizing center	GO:0017016//Ras GTPase binding	GO:0006810//transport;GO:0044699//single-organism process
LOC102445576	12	33	19	6	0	8	0.471	1.339	0.812	0.251	0	0.311	0.874	0.187333	-2.22203	0.0178949	0.645143	H1-3	-	-	-	--	PREDICTED: histone H1 [Pelodiscus sinensis]	-	GO:0000790//nuclear chromatin;GO:0031988//membrane-bounded vesicle	GO:0003682//chromatin binding;GO:0003723//RNA binding;GO:0019899//enzyme binding	GO:0001558//regulation of cell growth;GO:0006357//regulation of transcription from RNA polymerase II promoter;GO:0031062//positive regulation of histone methylation;GO:0031647//regulation of protein stability;GO:0034728//nucleosome organization;GO:0048513//animal organ development;GO:0070199//establishment of protein localization to chromosome
LOC102452848	22	87	112	27	9	14	0.474	1.935	2.625	0.62	0.179	0.298	1.678	0.365667	-2.19814	0.000693584	0.226823	Ccn5	-	-	-	--	PREDICTED: LOW QUALITY PROTEIN: WNT1-inducible-signaling pathway protein 2 [Pelodiscus sinensis]	-	-	-	-
LOC102457423	25	33	37	17	2	2	3.452	4.715	5.569	2.508	0.255	0.274	4.57867	1.01233	-2.17724	0.00826829	0.504248	PMCH	Environmental Information Processing	Signaling molecules and interaction	K05229	--	PREDICTED: pro-MCH [Pelodiscus sinensis]	ko04080//Neuroactive ligand-receptor interaction	GO:0043231//intracellular membrane-bounded organelle;GO:0044421//extracellular region part;GO:0044444//cytoplasmic part	GO:0005179//hormone activity;GO:0031776//melanin-concentrating hormone receptor binding	GO:0006950//response to stress;GO:0007589//body fluid secretion;GO:0007631//feeding behavior;GO:0008217//regulation of blood pressure;GO:0032225//regulation of synaptic transmission, dopaminergic;GO:0033500//carbohydrate homeostasis;GO:0042320//regulation of circadian sleep/wake cycle, REM sleep;GO:0044767//single-organism developmental process;GO:0048167//regulation of synaptic plasticity;GO:005…
LOC102445528	8	26	23	7	0	6	0.665	2.232	2.081	0.621	0	0.493	1.65933	0.371333	-2.15982	0.0283095	0.708182	DPT	-	-	-	--	PREDICTED: dermatopontin [Pelodiscus sinensis]	-	GO:0031012//extracellular matrix;GO:0031988//membrane-bounded vesicle;GO:0044421//extracellular region part	-	GO:0008283//cell proliferation;GO:0022610//biological adhesion;GO:0030198//extracellular matrix organization
LOC102455529	40	54	67	15	7	16	0.933	1.302	1.702	0.373	0.151	0.369	1.31233	0.297667	-2.14036	4.86e-05	0.0506676	AGTR1	Human Diseases;Environmental Information Processing;Environmental Information Processing;Environmental Information Processing;Environmental Information Processing;Organismal Systems;Human Diseases;Organismal Systems;Environmental Information Processing;Human Diseases;Organismal Systems;Organismal Systems;Organismal Systems;Organismal Systems	Cancer: overview;Signaling molecules and interaction;Signal transduction;Signal transduction;Signal transduction;Circulatory system;Endocrine and metabolic disease;Circulatory system;Signal transduction;Endocrine and metabolic disease;Endocrine system;Endocrine system;Endocrine system;Endocrine system	K04166;K04166;K04166;K04166;K04166;K04166;K04166;K04166;K04166;K04166;K04166;K04166;K04166;K04166	--	PREDICTED: type-1 angiotensin II receptor [Pelodiscus sinensis]	ko05200//Pathways in cancer;ko04080//Neuroactive ligand-receptor interaction;ko04020//Calcium signaling pathway;ko04072//Phospholipase D signaling pathway;ko04022//cGMP-PKG signaling pathway;ko04261//Adrenergic signaling in cardiomyocytes;ko04934//Cushing syndrome;ko04270//Vascular smooth muscle contraction;ko04371//Apelin signaling pathway;ko04933//AGE-RAGE signaling pathway in diabetic complica…	GO:0005768//endosome;GO:0016021//integral component of membrane;GO:0019867//outer membrane;GO:0031090//organelle membrane;GO:0031982//vesicle;GO:0043005//neuron projection;GO:0043233//organelle lumen	GO:0001595//angiotensin receptor activity;GO:0019900//kinase binding;GO:0042277//peptide binding;GO:0046983//protein dimerization activity;GO:0050780//dopamine receptor binding	GO:0001819//positive regulation of cytokine production;GO:0001822//kidney development;GO:0001919//regulation of receptor recycling;GO:0001944//vasculature development;GO:0001976//neurological system process involved in regulation of systemic arterial blood pressure;GO:0001991//regulation of systemic arterial blood pressure by circulatory renin-angiotensin;GO:0002016//regulation of blood volume by…
LOC102454096	10	14	15	5	0	4	0.319	0.45	0.507	0.17	0	0.126	0.425333	0.0986667	-2.10796	0.0384999	0.756957	FGF7	Human Diseases;Environmental Information Processing;Environmental Information Processing;Environmental Information Processing;Cellular Processes;Environmental Information Processing;Human Diseases;Human Diseases;Human Diseases	Cancer: overview;Signal transduction;Signal transduction;Signal transduction;Cell motility;Signal transduction;Cancer: specific types;Cancer: specific types;Cancer: specific types	K04358;K04358;K04358;K04358;K04358;K04358;K04358;K04358;K04358	--	PREDICTED: fibroblast growth factor 7 [Pelodiscus sinensis]	ko05200//Pathways in cancer;ko04151//PI3K-Akt signaling pathway;ko04010//MAPK signaling pathway;ko04014//Ras signaling pathway;ko04810//Regulation of actin cytoskeleton;ko04015//Rap1 signaling pathway;ko05226//Gastric cancer;ko05224//Breast cancer;ko05218//Melanoma	GO:0016020//membrane;GO:0043231//intracellular membrane-bounded organelle;GO:0044421//extracellular region part	GO:0005104//fibroblast growth factor receptor binding;GO:0005539//glycosaminoglycan binding	GO:0001568//blood vessel development;GO:0001656//metanephros development;GO:0002237//response to molecule of bacterial origin;GO:0003156//regulation of organ formation;GO:0006275//regulation of DNA replication;GO:0006282//regulation of DNA repair;GO:0006357//regulation of transcription from RNA polymerase II promoter;GO:0006644//phospholipid metabolic process;GO:0006952//defense response;GO:00073…
MSTRG.27082	13	26	32	4	6	9	0.551	1.139	1.476	0.181	0.235	0.377	1.05533	0.264333	-1.99727	0.00685816	0.474126	--	-	-	-	--	-	-	-	-	-
LOC102444332	56	12	7	10	6	3	4.097	0.907	0.558	0.781	0.405	0.217	1.854	0.467667	-1.98709	0.0284881	0.708182	Cxcl10	Human Diseases;Environmental Information Processing;Organismal Systems;Human Diseases;Human Diseases;Environmental Information Processing;Organismal Systems;Organismal Systems;Environmental Information Processing;Organismal Systems;Organismal Systems	Infectious disease: viral;Signaling molecules and interaction;Immune system;Infectious disease: viral;Infectious disease: viral;Signal transduction;Immune system;Immune system;Signaling molecules and interaction;Immune system;Immune system	K12671;K12671;K12671;K12671;K12671;K12671;K12671;K12671;K12671;K12671;K12671	--	PREDICTED: C-X-C motif chemokine 10 [Pelodiscus sinensis]	ko05169//Epstein-Barr virus infection;ko04060//Cytokine-cytokine receptor interaction;ko04062//Chemokine signaling pathway;ko05164//Influenza A;ko05160//Hepatitis C;ko04668//TNF signaling pathway;ko04620//Toll-like receptor signaling pathway;ko04657//IL-17 signaling pathway;ko04061//Viral protein interaction with cytokine and cytokine receptor;ko04622//RIG-I-like receptor signaling pathway;ko0462…	-	-	-
LOC102447371	8	15	25	3	4	6	0.395	0.765	1.342	0.158	0.182	0.293	0.834	0.211	-1.9828	0.0242116	0.693464	FAM187A	-	-	-	--	PREDICTED: Ig-like V-type domain-containing protein FAM187A [Pelodiscus sinensis]	-	GO:0016020//membrane	-	-
LOC2943125	109	48	32	17	9	23	27.062	12.316	8.651	4.504	2.063	5.649	16.0097	4.072	-1.97513	0.000720894	0.228921	-	-	-	-	-	-	-	-	-	-
LOC102448408	135	53	81	19	36	18	7.198	2.909	4.687	1.083	1.754	0.926	4.93133	1.25433	-1.97506	3.69e-05	0.0425445	NFE2L1	-	-	-	--	PREDICTED: nuclear factor erythroid 2-related factor 1-like [Pelodiscus sinensis]	-	GO:0031090//organelle membrane;GO:0031224//intrinsic component of membrane;GO:0043231//intracellular membrane-bounded organelle	GO:0000977//RNA polymerase II regulatory region sequence-specific DNA binding;GO:0001076//transcription factor activity, RNA polymerase II transcription factor binding;GO:0001228//transcriptional activator activity, RNA polymerase II transcription regulatory region sequence-specific binding	GO:0006357//regulation of transcription from RNA polymerase II promoter;GO:0006779//porphyrin-containing compound biosynthetic process;GO:0006952//defense response;GO:0006979//response to oxidative stress;GO:0030099//myeloid cell differentiation
LOC102452022	56	73	74	30	18	6	0.821	1.106	1.182	0.469	0.244	0.087	1.03633	0.266667	-1.95838	0.000347451	0.181262	SYNE2	-	-	-	--	PREDICTED: nesprin-2-like, partial [Pelodiscus sinensis]	-	GO:0005635//nuclear envelope;GO:0005783//endoplasmic reticulum;GO:0005856//cytoskeleton;GO:0005924//cell-substrate adherens junction;GO:0016234//inclusion body;GO:0031090//organelle membrane;GO:0031253//cell projection membrane;GO:0031674//I band;GO:0031988//membrane-bounded vesicle	GO:0003779//actin binding	GO:0007010//cytoskeleton organization;GO:0007097//nuclear migration;GO:0030334//regulation of cell migration;GO:0034613//cellular protein localization
LOC102463297	12	15	14	1	7	4	0.259	0.335	0.329	0.023	0.14	0.085	0.307667	0.0826667	-1.89599	0.0415335	0.76464	MUC5B	Organismal Systems	Immune system	K21125	--	PREDICTED: intestinal mucin-like protein [Pelodiscus sinensis]	ko04657//IL-17 signaling pathway	GO:0005578//proteinaceous extracellular matrix;GO:0031988//membrane-bounded vesicle;GO:0070701//mucus layer	-	GO:0000302//response to reactive oxygen species;GO:0002237//response to molecule of bacterial origin;GO:0002694//regulation of leukocyte activation;GO:0006464//cellular protein modification process;GO:0006915//apoptotic process;GO:0008283//cell proliferation;GO:0010035//response to inorganic substance;GO:0030154//cell differentiation;GO:0030198//extracellular matrix organization;GO:0032526//respo…
LOC102456292	23	12	21	7	5	4	2.453	1.323	2.439	0.797	0.492	0.422	2.07167	0.570333	-1.86091	0.0146685	0.60466	Sox7	-	-	-	HMG	PREDICTED: transcription factor SOX-7 [Pelodiscus sinensis]	-	GO:0031981//nuclear lumen	GO:0000975//regulatory region DNA binding;GO:0000981//RNA polymerase II transcription factor activity, sequence-specific DNA binding	GO:0001568//blood vessel development;GO:0001822//kidney development;GO:0006357//regulation of transcription from RNA polymerase II promoter;GO:0007369//gastrulation;GO:0008283//cell proliferation;GO:0009888//tissue development;GO:0009968//negative regulation of signal transduction;GO:0030111//regulation of Wnt signaling pathway;GO:0030154//cell differentiation;GO:0035295//tube development;GO:0043…
LOC102452006	11	14	16	3	4	5	0.582	0.765	0.921	0.169	0.195	0.262	0.756	0.208667	-1.85719	0.0301183	0.712491	IL7	Human Diseases;Environmental Information Processing;Environmental Information Processing;Environmental Information Processing;Organismal Systems	Cancer: overview;Signal transduction;Signaling molecules and interaction;Signal transduction;Immune system	K05431;K05431;K05431;K05431;K05431	--	PREDICTED: interleukin-7 [Pelodiscus sinensis]	ko05200//Pathways in cancer;ko04151//PI3K-Akt signaling pathway;ko04060//Cytokine-cytokine receptor interaction;ko04630//JAK-STAT signaling pathway;ko04640//Hematopoietic cell lineage	-	-	-
MSTRG.922	26	63	89	26	26	0	1.425	3.515	5.264	1.506	1.313	0	3.40133	0.939667	-1.85588	0.0311712	0.716899	--	Metabolism;Organismal Systems;Metabolism	Global and overview maps;Endocrine system;Lipid metabolism	K00864;K00864;K00864	--	ORF2 [Acanthochelys spixii]	ko01100//Metabolic pathways;ko03320//PPAR signaling pathway;ko00561//Glycerolipid metabolism	-	-	-
LOC102448608	32	139	72	48	10	10	0.558	2.507	1.369	0.892	0.161	0.173	1.478	0.408667	-1.85465	0.00722064	0.483827	KEL	-	-	-	--	PREDICTED: kell blood group glycoprotein isoform X1 [Pelodiscus sinensis]	-	GO:0016020//membrane	GO:0004175//endopeptidase activity;GO:0005488//binding	GO:0006508//proteolysis;GO:0006875//cellular metal ion homeostasis;GO:0008366//axon ensheathment;GO:0014904//myotube cell development;GO:0032536//regulation of cell projection size;GO:0043267//negative regulation of potassium ion transport
LOC102451070	27	34	16	5	7	11	0.352	0.458	0.227	0.07	0.084	0.142	0.345667	0.0986667	-1.80875	0.00771706	0.499315	MUC5B	-	-	-	--	PREDICTED: mucin-5B-like [Pelodiscus sinensis]	-	GO:0043227//membrane-bounded organelle;GO:0044421//extracellular region part	-	GO:0001101//response to acid chemical;GO:0006464//cellular protein modification process;GO:0006950//response to stress;GO:0009617//response to bacterium;GO:0009719//response to endogenous stimulus;GO:0010035//response to inorganic substance;GO:0033993//response to lipid;GO:0044763//single-organism cellular process;GO:1901700//response to oxygen-containing compound
LOC102454613	38	36	26	13	13	5	0.622	0.625	0.476	0.216	0.202	0.083	0.574333	0.167	-1.78204	0.00361585	0.393677	PRDM1	-	-	-	zf-C2H2	PREDICTED: PR domain zinc finger protein 1 isoform X1 [Pelodiscus sinensis]	-	GO:0043231//intracellular membrane-bounded organelle	GO:0000977//RNA polymerase II regulatory region sequence-specific DNA binding;GO:0000982//transcription factor activity, RNA polymerase II core promoter proximal region sequence-specific binding;GO:0003880//protein C-terminal carboxyl O-methyltransferase activity;GO:0008649//rRNA methyltransferase activity;GO:0016274//protein-arginine N-methyltransferase activity;GO:0016300//tRNA (uracil) methylt…	GO:0001709//cell fate determination;GO:0002066//columnar/cuboidal epithelial cell development;GO:0002832//negative regulation of response to biotic stimulus;GO:0006357//regulation of transcription from RNA polymerase II promoter;GO:0009880//embryonic pattern specification;GO:0030888//regulation of B cell proliferation;GO:0033334//fin morphogenesis;GO:0035113//embryonic appendage morphogenesis;GO:…
MSTRG.14975	28	29	40	4	15	12	1.33	1.424	2.069	0.203	0.658	0.564	1.60767	0.475	-1.75897	0.00548699	0.435599	--	Genetic Information Processing;Genetic Information Processing	Translation;Translation	K14530;K14530	--	rna-directed dna polymerase from mobile element jockey-like [Limosa lapponica baueri]	ko03013//Nucleocytoplasmic transport;ko03008//Ribosome biogenesis in eukaryotes	-	-	-
LOC102444235	26	19	21	7	12	2	0.482	0.364	0.424	0.138	0.205	0.037	0.423333	0.126667	-1.74076	0.0221667	0.680246	Adamts5	-	-	-	--	PREDICTED: A disintegrin and metalloproteinase with thrombospondin motifs 5 [Pelodiscus sinensis]	-	GO:0031012//extracellular matrix;GO:0044432//endoplasmic reticulum part	GO:0005102//receptor binding;GO:0046914//transition metal ion binding;GO:0070011//peptidase activity, acting on L-amino acid peptides	GO:0006493//protein O-linked glycosylation;GO:0007166//cell surface receptor signaling pathway;GO:0009617//response to bacterium;GO:0022411//cellular component disassembly;GO:0043062//extracellular structure organization
LOC102448331	13	12	21	6	4	4	0.47	0.448	0.826	0.241	0.139	0.149	0.581333	0.176333	-1.72106	0.0296176	0.712491	melk	-	-	-	--	PREDICTED: maternal embryonic leucine zipper kinase isoform X1 [Pelodiscus sinensis]	-	-	-	-
LOC106732159	15	23	50	12	13	6	0.858	1.331	3.032	0.682	0.641	0.287	1.74033	0.536667	-1.69727	0.023049	0.68678	-	-	-	-	-	-	-	-	-	-
LOC102452530	32	39	64	32	3	7	1.456	1.834	3.171	1.554	0.126	0.315	2.15367	0.665	-1.69537	0.0253475	0.705295	KRT15	Organismal Systems;Human Diseases	Endocrine system;Infectious disease: bacterial	K07604;K07604	--	PREDICTED: keratin, type I cytoskeletal 15 [Pelodiscus sinensis]	ko04915//Estrogen signaling pathway;ko05150//Staphylococcus aureus infection	GO:0005882//intermediate filament;GO:0031988//membrane-bounded vesicle;GO:0043231//intracellular membrane-bounded organelle;GO:0044444//cytoplasmic part	GO:0005198//structural molecule activity;GO:0019215//intermediate filament binding	GO:0006996//organelle organization;GO:0007044//cell-substrate junction assembly;GO:0009314//response to radiation;GO:0009887//organ morphogenesis;GO:0009888//tissue development;GO:0010038//response to metal ion;GO:0010506//regulation of autophagy;GO:0030154//cell differentiation;GO:0032526//response to retinoic acid;GO:0042303//molting cycle
MSTRG.2397	154	83	105	47	29	33	5.999	3.341	4.454	1.954	1.043	1.272	4.598	1.423	-1.69207	1.06e-05	0.02305	--	-	-	-	--	bMERB domain-containing protein 1-like isoform X3 [Trachemys scripta elegans]	-	-	-	-
LOC102453372	110	97	151	68	24	22	2.444	2.228	3.654	1.613	0.492	0.484	2.77533	0.863	-1.68523	0.000401818	0.186872	PKP2	-	-	-	--	PREDICTED: plakophilin-2 isoform X1 [Pelodiscus sinensis]	-	GO:0031224//intrinsic component of membrane;GO:0031981//nuclear lumen;GO:0043234//protein complex;GO:0044291//cell-cell contact zone;GO:0070161//anchoring junction	GO:0016247//channel regulator activity;GO:0019901//protein kinase binding;GO:0032403//protein complex binding;GO:0086080//protein binding involved in heterotypic cell-cell adhesion	GO:0002027//regulation of heart rate;GO:0002028//regulation of sodium ion transport;GO:0002934//desmosome organization;GO:0003143//embryonic heart tube morphogenesis;GO:0007267//cell-cell signaling;GO:0008283//cell proliferation;GO:0010644//cell communication by electrical coupling;GO:0030334//regulation of cell migration;GO:0034113//heterotypic cell-cell adhesion;GO:0034331//cell junction mainte…
LOC102451571	146	122	53	58	31	13	9.756	8.425	3.856	4.136	1.912	0.859	7.34567	2.30233	-1.6738	0.00212686	0.33672	Lgals9	-	-	-	--	PREDICTED: galectin-9 [Pelodiscus sinensis]	-	GO:0031988//membrane-bounded vesicle	GO:0048029//monosaccharide binding;GO:0060089//molecular transducer activity	GO:0043122//regulation of I-kappaB kinase/NF-kappaB signaling
MSTRG.16244	16	21	41	16	5	5	1.321	1.782	3.762	1.397	0.366	0.389	2.28833	0.717333	-1.67358	0.0307869	0.715071	--	-	-	-	--	-	-	-	-	-
LOC102451782	53	26	53	32	6	4	1.009	0.511	1.098	0.65	0.105	0.075	0.872667	0.276667	-1.65728	0.0267976	0.708182	ZBTB20	-	-	-	ZBTB	PREDICTED: zinc finger and BTB domain-containing protein 20 isoform X2 [Chrysemys picta bellii]	-	GO:0031981//nuclear lumen	GO:0000982//transcription factor activity, RNA polymerase II core promoter proximal region sequence-specific binding;GO:0003676//nucleic acid binding;GO:0043169//cation binding	GO:0006357//regulation of transcription from RNA polymerase II promoter
LOC106732060	20	11	24	8	8	3	0.654	0.372	0.855	0.279	0.241	0.097	0.627	0.205667	-1.60816	0.0399879	0.76464	--	-	-	-	--	PREDICTED: arginine-glutamic acid dipeptide repeats protein-like [Pelodiscus sinensis]	-	-	-	-
LOC102444461	21	25	18	13	1	7	0.401	0.493	0.392	0.272	0.018	0.132	0.428667	0.140667	-1.60758	0.0476128	0.788545	ANO1	-	-	-	--	PREDICTED: anoctamin-1 isoform X1 [Pelodiscus sinensis]	-	GO:0031988//membrane-bounded vesicle;GO:0034702//ion channel complex;GO:0044424//intracellular part;GO:0044459//plasma membrane part	GO:0005254//chloride channel activity;GO:0005261//cation channel activity;GO:0005548//phospholipid transporter activity;GO:0046983//protein dimerization activity	GO:0006812//cation transport;GO:0006821//chloride transport;GO:0044707//single-multicellular organism process;GO:0044763//single-organism cellular process;GO:0044767//single-organism developmental process;GO:0065008//regulation of biological quality
LOC102463060	123	94	130	57	3	57	3.493	2.759	4.02	1.728	0.079	1.576	3.424	1.12767	-1.60234	0.0159903	0.632424	CLUL1	-	-	-	--	PREDICTED: clusterin-like protein 1 [Pelodiscus sinensis]	-	-	-	-
LOC102455766	29	37	39	10	11	16	0.835	1.101	1.222	0.307	0.292	0.456	1.05267	0.351667	-1.58177	0.00353088	0.393677	DSG2	-	-	-	--	PREDICTED: desmoglein-2 [Pelodiscus sinensis]	-	GO:0031988//membrane-bounded vesicle;GO:0044291//cell-cell contact zone;GO:0044459//plasma membrane part	GO:0086080//protein binding involved in heterotypic cell-cell adhesion	GO:0002027//regulation of heart rate;GO:0003229//ventricular cardiac muscle tissue development;GO:0007178//transmembrane receptor protein serine/threonine kinase signaling pathway;GO:0009913//epidermal cell differentiation;GO:0012501//programmed cell death;GO:0022411//cellular component disassembly;GO:0034113//heterotypic cell-cell adhesion;GO:0044702//single organism reproductive process;GO:0044…
LOC102446974	12	25	52	15	4	12	1.246	2.683	5.88	1.662	0.383	1.233	3.26967	1.09267	-1.58129	0.0385508	0.756957	CLDN1	Human Diseases;Cellular Processes;Environmental Information Processing;Human Diseases;Organismal Systems	Infectious disease: bacterial;Cellular community - eukaryotes;Signaling molecules and interaction;Infectious disease: viral;Immune system	K06087;K06087;K06087;K06087;K06087	--	PREDICTED: claudin-1 [Pelodiscus sinensis]	ko05130//Pathogenic Escherichia coli infection;ko04530//Tight junction;ko04514//Cell adhesion molecules;ko05160//Hepatitis C;ko04670//Leukocyte transendothelial migration	GO:0016021//integral component of membrane;GO:0043231//intracellular membrane-bounded organelle;GO:0043296//apical junction complex;GO:0044459//plasma membrane part	GO:0003824//catalytic activity;GO:0005515//protein binding	GO:0007043//cell-cell junction assembly;GO:0032460//negative regulation of protein oligomerization;GO:0033561//regulation of water loss via skin;GO:0040017//positive regulation of locomotion;GO:0042127//regulation of cell proliferation;GO:0042981//regulation of apoptotic process;GO:0044403//symbiosis, encompassing mutualism through parasitism;GO:0050877//neurological system process;GO:0098742//ce…
LOC102451792	20	18	43	13	9	7	0.408	0.38	0.955	0.283	0.169	0.141	0.581	0.197667	-1.55547	0.0214332	0.672813	FAM180A	-	-	-	--	PREDICTED: protein FAM180A [Pelodiscus sinensis]	-	-	-	-
LOC102448207	213	203	236	158	19	46	4.67	4.6	5.634	3.697	0.384	0.998	4.968	1.693	-1.55308	0.00543209	0.435259	FMOD	Environmental Information Processing	Signal transduction	K08121	--	PREDICTED: fibromodulin [Pelodiscus sinensis]	ko04350//TGF-beta signaling pathway	GO:0005775//vacuolar lumen;GO:0031012//extracellular matrix;GO:0044421//extracellular region part;GO:0044431//Golgi apparatus part	-	GO:0006024//glycosaminoglycan biosynthetic process;GO:0006027//glycosaminoglycan catabolic process;GO:0006790//sulfur compound metabolic process;GO:0009611//response to wounding;GO:0030198//extracellular matrix organization;GO:0043623//cellular protein complex assembly;GO:0044238//primary metabolic process;GO:0048048//embryonic eye morphogenesis;GO:0051704//multi-organism process
LOC102460628	87	78	61	32	11	36	1.901	1.761	1.451	0.746	0.222	0.778	1.70433	0.582	-1.55012	0.0012571	0.302685	FAM160A1	-	-	-	--	PREDICTED: LOW QUALITY PROTEIN: protein FAM160A1 [Pelodiscus sinensis]	-	-	-	-
LOC102452946	29	52	42	30	9	4	1.7	3.15	2.681	1.877	0.487	0.232	2.51033	0.865333	-1.53655	0.0280617	0.708182	gyaR	-	-	-	--	PREDICTED: glyoxylate/hydroxypyruvate reductase B-like [Pelodiscus sinensis]	-	-	GO:0000166//nucleotide binding;GO:0016614//oxidoreductase activity, acting on CH-OH group of donors	GO:0044710//single-organism metabolic process
LOC102449858	132	87	163	60	21	55	2.048	1.395	2.753	0.993	0.301	0.844	2.06533	0.712667	-1.53508	0.000491009	0.198704	ALK	Human Diseases;Human Diseases;Human Diseases	Cancer: overview;Cancer: overview;Cancer: specific types	K05119;K05119;K05119	--	PREDICTED: leukocyte tyrosine kinase receptor [Pelodiscus sinensis]	ko05200//Pathways in cancer;ko05235//PD-L1 expression and PD-1 checkpoint pathway in cancer;ko05223//Non-small cell lung cancer	GO:0016021//integral component of membrane;GO:0031988//membrane-bounded vesicle;GO:0032991//macromolecular complex	GO:0004702//receptor signaling protein serine/threonine kinase activity;GO:0004713//protein tyrosine kinase activity;GO:0005515//protein binding;GO:0032550//purine ribonucleoside binding	GO:0007167//enzyme linked receptor protein signaling pathway;GO:0010631//epithelial cell migration;GO:0010663//positive regulation of striated muscle cell apoptotic process;GO:0010975//regulation of neuron projection development;GO:0032147//activation of protein kinase activity;GO:0032526//response to retinoic acid;GO:0048015//phosphatidylinositol-mediated signaling;GO:0050931//pigment cell diffe…
LOC102447564	26	64	15	17	7	13	3.43	8.725	2.154	2.393	0.852	1.697	4.76967	1.64733	-1.53376	0.02574	0.708182	CD200	-	-	-	--	PREDICTED: OX-2 membrane glycoprotein-like [Pelodiscus sinensis]	-	-	-	-
LOC102447242	19	21	43	17	9	4	0.664	0.758	1.636	0.634	0.29	0.138	1.01933	0.354	-1.5258	0.0350337	0.735266	ARHGAP40	-	-	-	--	PREDICTED: rho GTPase-activating protein 40 isoform X1 [Pelodiscus sinensis]	-	GO:0044444//cytoplasmic part	-	GO:0051056//regulation of small GTPase mediated signal transduction
LOC102455575	56	23	62	30	8	12	1.115	0.473	1.344	0.637	0.147	0.236	0.977333	0.34	-1.52332	0.0166563	0.635231	FMO2	Metabolism	Xenobiotics biodegradation and metabolism	K00485	--	PREDICTED: dimethylaniline monooxygenase [N-oxide-forming] 2 [Pelodiscus sinensis]	ko00982//Drug metabolism - cytochrome P450	-	-	-
LOC102460328	23	24	28	12	6	9	0.997	1.075	1.321	0.555	0.24	0.386	1.131	0.393667	-1.52255	0.0153174	0.62037	-	-	-	-	-	-	-	-	-	-
LOC102462143	22	23	18	8	9	6	1.203	1.3	1.072	0.467	0.454	0.325	1.19167	0.415333	-1.52064	0.0217245	0.674228	VIPR2	Environmental Information Processing;Environmental Information Processing	Signaling molecules and interaction;Signal transduction	K04590;K04590	--	PREDICTED: vasoactive intestinal polypeptide receptor 2 [Pelodiscus sinensis]	ko04080//Neuroactive ligand-receptor interaction;ko04024//cAMP signaling pathway	GO:0005929//cilium;GO:0016021//integral component of membrane	GO:0004930//G-protein coupled receptor activity	GO:0007187//G-protein coupled receptor signaling pathway, coupled to cyclic nucleotide second messenger;GO:0008285//negative regulation of cell proliferation;GO:0045762//positive regulation of adenylate cyclase activity
LOC102450254	42	64	55	31	17	10	1.428	2.248	2.036	1.124	0.533	0.336	1.904	0.664333	-1.51905	0.0040239	0.401378	CD83	-	-	-	--	PREDICTED: CD83 antigen [Pelodiscus sinensis]	-	GO:0016021//integral component of membrane	-	GO:0001818//negative regulation of cytokine production;GO:0001819//positive regulation of cytokine production;GO:0006950//response to stress;GO:0006955//immune response;GO:0010033//response to organic substance;GO:0043370//regulation of CD4-positive, alpha-beta T cell differentiation
LOC102446730	25	25	43	11	4	18	0.941	0.874	1.724	0.432	0.136	0.678	1.17967	0.415333	-1.50604	0.0207185	0.664212	--	-	-	-	--	PREDICTED: butyrophilin-like protein 3 [Pelodiscus sinensis]	-	-	-	-
LOC102447289	19	21	73	16	13	14	0.628	0.717	2.626	0.564	0.396	0.458	1.32367	0.472667	-1.48564	0.0281772	0.708182	haao	Metabolism;Metabolism	Global and overview maps;Amino acid metabolism	K00452;K00452	--	PREDICTED: 3-hydroxyanthranilate 3,4-dioxygenase [Pelodiscus sinensis]	ko01100//Metabolic pathways;ko00380//Tryptophan metabolism	GO:0031090//organelle membrane;GO:0031988//membrane-bounded vesicle;GO:0044444//cytoplasmic part	GO:0005506//iron ion binding;GO:0016702//oxidoreductase activity, acting on single donors with incorporation of molecular oxygen, incorporation of two atoms of oxygen	GO:0006568//tryptophan metabolic process;GO:0010038//response to metal ion;GO:0019725//cellular homeostasis;GO:0034627//'de novo' NAD biosynthetic process;GO:0043650//dicarboxylic acid biosynthetic process
LOC102444745	75	57	77	40	20	17	1.253	0.984	1.4	0.713	0.308	0.281	1.21233	0.434	-1.48202	0.00123492	0.301157	SUSD5	-	-	-	--	PREDICTED: sushi domain-containing protein 5 [Pelodiscus sinensis]	-	-	-	-
LOC102444247	64	74	68	41	20	15	2.337	2.793	2.704	1.598	0.674	0.542	2.61133	0.938	-1.47713	0.00175417	0.33672	ZNF512B	-	-	-	zf-C2H2	PREDICTED: zinc finger protein 512B [Pelodiscus sinensis]	-	-	GO:0005488//binding	GO:0010467//gene expression;GO:0034645//cellular macromolecule biosynthetic process
LOC102449142	106	143	195	96	28	42	3.383	4.717	6.777	3.27	0.825	1.326	4.959	1.807	-1.45645	0.00184716	0.33672	GPR1	-	-	-	--	PREDICTED: G-protein coupled receptor 1 [Pelodiscus sinensis]	-	-	-	-
LOC102448384	199	113	156	89	48	44	2.158	1.242	1.835	0.977	0.458	0.479	1.745	0.638	-1.4516	0.00018674	0.130024	DOCK5	-	-	-	--	PREDICTED: dedicator of cytokinesis protein 5 isoform X1 [Pelodiscus sinensis]	-	GO:0008287//protein serine/threonine phosphatase complex;GO:0044424//intracellular part	GO:0019888//protein phosphatase regulator activity	GO:0000768//syncytium formation by plasma membrane fusion;GO:0043087//regulation of GTPase activity
LOC102451872	51	81	69	40	23	13	0.906	1.472	1.336	0.759	0.379	0.23	1.238	0.456	-1.44091	0.00353295	0.393677	HNF1B	Human Diseases	Endocrine and metabolic disease	K08034	TF_Otx	PREDICTED: hepatocyte nuclear factor 1-beta isoform X1 [Pelodiscus sinensis]	ko04950//Maturity onset diabetes of the young	-	-	-
LOC102463969	226	139	176	83	52	72	7.251	4.609	6.148	2.842	1.54	2.285	6.00267	2.22233	-1.43353	6.04e-06	0.0189063	GFRA4	-	-	-	--	PREDICTED: LOW QUALITY PROTEIN: GDNF family receptor alpha-4 [Pelodiscus sinensis]	-	GO:0031224//intrinsic component of membrane;GO:0031988//membrane-bounded vesicle	GO:0004896//cytokine receptor activity	GO:0007169//transmembrane receptor protein tyrosine kinase signaling pathway;GO:0030278//regulation of ossification;GO:0097485//neuron projection guidance
LOC102460791	118	69	177	49	5	86	2.287	1.382	3.735	1.013	0.089	1.649	2.468	0.917	-1.42835	0.0353213	0.735767	slc22a6-a	-	-	-	--	PREDICTED: solute carrier family 22 member 6-A-like isoform X1 [Pelodiscus sinensis]	-	GO:0016021//integral component of membrane;GO:0031988//membrane-bounded vesicle;GO:0032991//macromolecular complex;GO:0044459//plasma membrane part	GO:0015301//anion:anion antiporter activity;GO:0043168//anion binding;GO:0046983//protein dimerization activity	GO:0001101//response to acid chemical;GO:0003014//renal system process;GO:0006835//dicarboxylic acid transport;GO:0044763//single-organism cellular process;GO:0051259//protein oligomerization
LOC102460300	42	38	25	15	11	15	1.069	0.999	0.693	0.407	0.258	0.378	0.920333	0.347667	-1.40445	0.00866756	0.507794	PTAFR	Environmental Information Processing;Environmental Information Processing;Human Diseases	Signaling molecules and interaction;Signal transduction;Infectious disease: bacterial	K04279;K04279;K04279	--	PREDICTED: platelet-activating factor receptor [Pelodiscus sinensis]	ko04080//Neuroactive ligand-receptor interaction;ko04020//Calcium signaling pathway;ko05150//Staphylococcus aureus infection	-	-	-
LOC102453117	92	67	119	54	33	23	3.113	2.343	4.385	1.95	1.031	0.77	3.28033	1.25033	-1.39153	0.00132027	0.30775	SYT10	-	-	-	--	PREDICTED: synaptotagmin-10 [Pelodiscus sinensis]	-	-	-	-
LOC102455275	474	438	175	194	116	115	8.052	7.69	3.237	3.517	1.819	1.933	6.32633	2.423	-1.38458	0.000268809	0.151022	Ppm1f	-	-	-	--	PREDICTED: protein phosphatase 1F [Pelodiscus sinensis]	-	GO:0032991//macromolecular complex;GO:0043231//intracellular membrane-bounded organelle;GO:0043232//intracellular non-membrane-bounded organelle;GO:0044444//cytoplasmic part	GO:0004723//calcium-dependent protein serine/threonine phosphatase activity;GO:0043169//cation binding	GO:0001954//positive regulation of cell-matrix adhesion;GO:0006355//regulation of transcription, DNA-templated;GO:0006469//negative regulation of protein kinase activity;GO:0006470//protein dephosphorylation;GO:0010632//regulation of epithelial cell migration;GO:0016570//histone modification;GO:0032103//positive regulation of response to external stimulus;GO:0032233//positive regulation of actin …
LOC102451883	75	89	146	84	4	30	3.078	4.341	6.532	3.926	0.213	1.216	4.65033	1.785	-1.38141	0.0468203	0.785197	PGF	Human Diseases;Environmental Information Processing;Environmental Information Processing;Environmental Information Processing;Environmental Information Processing;Cellular Processes	Cancer: overview;Signal transduction;Signal transduction;Signal transduction;Signal transduction;Cellular community - eukaryotes	K16859;K16859;K16859;K16859;K16859;K16859	--	PREDICTED: placenta growth factor isoform X1 [Pelodiscus sinensis]	ko05200//Pathways in cancer;ko04151//PI3K-Akt signaling pathway;ko04010//MAPK signaling pathway;ko04014//Ras signaling pathway;ko04015//Rap1 signaling pathway;ko04510//Focal adhesion	GO:0044421//extracellular region part	GO:0005126//cytokine receptor binding;GO:0005539//glycosaminoglycan binding;GO:0046983//protein dimerization activity	GO:0001936//regulation of endothelial cell proliferation;GO:0006950//response to stress;GO:0007169//transmembrane receptor protein tyrosine kinase signaling pathway;GO:0009725//response to hormone;GO:0031099//regeneration;GO:0044703//multi-organism reproductive process;GO:0045765//regulation of angiogenesis;GO:0048522//positive regulation of cellular process;GO:0048754//branching morphogenesis of…
LOC102450794	177	240	218	135	45	69	3.245	4.509	4.734	2.721	0.807	1.279	4.16267	1.60233	-1.37733	0.000516542	0.199884	SLC7A2	-	-	-	--	PREDICTED: cationic amino acid transporter 2 isoform X1 [Pelodiscus sinensis]	-	-	-	-
LOC102452468	211	222	272	178	33	64	2.662	2.895	3.737	2.397	0.384	0.799	3.098	1.19333	-1.37634	0.00507499	0.435259	CEMIP	-	-	-	--	PREDICTED: cell migration-inducing and hyaluronan-binding protein [Pelodiscus sinensis]	-	GO:0030662//coated vesicle membrane;GO:0044425//membrane part	GO:0005048//signal sequence binding;GO:0005539//glycosaminoglycan binding;GO:0015929//hexosaminidase activity;GO:0030276//clathrin binding	GO:0006027//glycosaminoglycan catabolic process;GO:0010524//positive regulation of calcium ion transport into cytosol;GO:0030334//regulation of cell migration;GO:0050954//sensory perception of mechanical stimulus;GO:0051130//positive regulation of cellular component organization;GO:0071902//positive regulation of protein serine/threonine kinase activity
LOC102459132	316	306	199	142	89	95	3.291	3.294	2.257	1.578	0.856	0.979	2.94733	1.13767	-1.37333	7.76e-06	0.0212418	TTC28	-	-	-	--	PREDICTED: tetratricopeptide repeat protein 28 [Pelodiscus sinensis]	-	GO:0000922//spindle pole;GO:0005815//microtubule organizing center;GO:0051233//spindle midzone	-	GO:0000278//mitotic cell cycle;GO:0000280//nuclear division
LOC102445278	61	26	55	27	6	23	0.849	0.374	0.833	0.401	0.077	0.317	0.685333	0.265	-1.37081	0.026106	0.708182	gas2l2.L	-	-	-	--	PREDICTED: GAS2-like protein 2 [Pelodiscus sinensis]	-	GO:0015630//microtubule cytoskeleton;GO:0032432//actin filament bundle	GO:0003779//actin binding;GO:0015631//tubulin binding;GO:0030674//protein binding, bridging	GO:0022402//cell cycle process;GO:0031111//negative regulation of microtubule polymerization or depolymerization
LOC102444872	56	48	50	22	18	23	1.708	1.513	1.66	0.716	0.507	0.694	1.627	0.639	-1.34833	0.00164327	0.3262	KL	Metabolism;Organismal Systems;Organismal Systems;Organismal Systems;Metabolism	Global and overview maps;Endocrine system;Aging;Excretory system;Carbohydrate metabolism	K14756;K14756;K14756;K14756;K14756	--	PREDICTED: klotho [Pelodiscus sinensis]	ko01100//Metabolic pathways;ko04928//Parathyroid hormone synthesis, secretion and action;ko04211//Longevity regulating pathway;ko04961//Endocrine and other factor-regulated calcium reabsorption;ko00040//Pentose and glucuronate interconversions	GO:0016021//integral component of membrane;GO:0031988//membrane-bounded vesicle;GO:0044421//extracellular region part	GO:0015926//glucosidase activity;GO:0019838//growth factor binding;GO:0060089//molecular transducer activity;GO:0070851//growth factor receptor binding	GO:0006915//apoptotic process;GO:0006952//defense response;GO:0008543//fibroblast growth factor receptor signaling pathway;GO:0010604//positive regulation of macromolecule metabolic process;GO:0015980//energy derivation by oxidation of organic compounds;GO:0030154//cell differentiation;GO:0030282//bone mineralization;GO:0038093//Fc receptor signaling pathway;GO:0038127//ERBB signaling pathway;GO:…
LOC102460583	18	30	63	10	16	21	1.473	2.537	5.613	0.873	1.208	1.7	3.20767	1.26033	-1.34772	0.0360312	0.740242	RDM1	-	-	-	--	PREDICTED: RAD52 motif-containing protein 1, partial [Pelodiscus sinensis]	-	GO:0031981//nuclear lumen;GO:0043232//intracellular non-membrane-bounded organelle	GO:0003676//nucleic acid binding;GO:0036094//small molecule binding	GO:0006259//DNA metabolic process
LOC102447273	319	176	68	131	33	77	11.9	8.112	3.346	5.215	1.136	2.842	7.786	3.06433	-1.34531	0.0233955	0.687059	IRF1	Human Diseases;Organismal Systems;Environmental Information Processing;Human Diseases;Organismal Systems	Infectious disease: viral;Immune system;Signal transduction;Infectious disease: bacterial;Endocrine system	K09444;K09444;K09444;K09444;K09444	IRF	PREDICTED: interferon regulatory factor 1 [Pelodiscus sinensis]	ko05165//Human papillomavirus infection;ko04625//C-type lectin receptor signaling pathway;ko04668//TNF signaling pathway;ko05133//Pertussis;ko04917//Prolactin signaling pathway	GO:0000785//chromatin;GO:0031981//nuclear lumen;GO:0044444//cytoplasmic part	GO:0000977//RNA polymerase II regulatory region sequence-specific DNA binding;GO:0000982//transcription factor activity, RNA polymerase II core promoter proximal region sequence-specific binding	GO:0002252//immune effector process;GO:0002827//positive regulation of T-helper 1 type immune response;GO:0002829//negative regulation of type 2 immune response;GO:0006357//regulation of transcription from RNA polymerase II promoter;GO:0007599//hemostasis;GO:0009612//response to mechanical stimulus;GO:0012501//programmed cell death;GO:0019221//cytokine-mediated signaling pathway;GO:0022402//cell …
LOC102449060	59	51	66	40	14	17	1.181	1.048	1.429	0.849	0.257	0.335	1.21933	0.480333	-1.34398	0.00806783	0.502199	MXRA8	-	-	-	--	PREDICTED: matrix-remodeling-associated protein 8 [Pelodiscus sinensis]	-	GO:0031224//intrinsic component of membrane;GO:0031988//membrane-bounded vesicle;GO:0044464//cell part	-	GO:0021782//glial cell development
LOC102449208	219	201	241	136	88	43	4.075	3.842	4.942	2.74	1.539	0.792	4.28633	1.69033	-1.34244	0.000394509	0.186872	POU2F1	Human Diseases	Infectious disease: viral	K09364	Pou	PREDICTED: POU domain, class 2, transcription factor 1 isoform X1 [Pelodiscus sinensis]	ko05168//Herpes simplex virus 1 infection	GO:0031981//nuclear lumen;GO:0043234//protein complex	GO:0000982//transcription factor activity, RNA polymerase II core promoter proximal region sequence-specific binding;GO:0003677//DNA binding;GO:0005515//protein binding	GO:0001889//liver development;GO:0006357//regulation of transcription from RNA polymerase II promoter;GO:0031128//developmental induction;GO:0060788//ectodermal placode formation
LOC102463217	149	141	16	59	24	39	18.234	17.833	2.132	7.706	2.711	4.722	12.733	5.04633	-1.33526	0.035885	0.740242	CCL3	Environmental Information Processing;Human Diseases;Organismal Systems;Environmental Information Processing;Organismal Systems;Environmental Information Processing;Organismal Systems	Signaling molecules and interaction;Infectious disease: viral;Immune system;Signal transduction;Immune system;Signaling molecules and interaction;Immune system	K12964;K12964;K12964;K12964;K12964;K12964;K12964	--	PREDICTED: C-C motif chemokine 3-like [Pelodiscus sinensis]	ko04060//Cytokine-cytokine receptor interaction;ko05163//Human cytomegalovirus infection;ko04062//Chemokine signaling pathway;ko04064//NF-kappa B signaling pathway;ko04620//Toll-like receptor signaling pathway;ko04061//Viral protein interaction with cytokine and cytokine receptor;ko04623//Cytosolic DNA-sensing pathway	GO:0044421//extracellular region part;GO:0044444//cytoplasmic part	GO:0004697//protein kinase C activity;GO:0005125//cytokine activity;GO:0048020//CCR chemokine receptor binding;GO:0060229//lipase activator activity	GO:0001503//ossification;GO:0002278//eosinophil activation involved in immune response;GO:0002690//positive regulation of leukocyte chemotaxis;GO:0002762//negative regulation of myeloid leukocyte differentiation;GO:0006468//protein phosphorylation;GO:0006996//organelle organization;GO:0007159//leukocyte cell-cell adhesion;GO:0008284//positive regulation of cell proliferation;GO:0008347//glial cel…
LOC102454474	26	49	71	16	18	28	1.419	2.764	4.22	0.932	0.907	1.512	2.801	1.117	-1.32631	0.0145993	0.60466	CD1D	Human Diseases;Human Diseases;Cellular Processes;Human Diseases;Human Diseases;Human Diseases;Human Diseases;Cellular Processes;Human Diseases;Human Diseases;Cellular Processes;Environmental Information Processing;Human Diseases;Human Diseases;Human Diseases;Human Diseases;Human Diseases;Organismal Systems	Infectious disease: viral;Infectious disease: viral;Transport and catabolism;Infectious disease: viral;Infectious disease: viral;Infectious disease: viral;Infectious disease: viral;Transport and catabolism;Cancer: overview;Infectious disease: viral;Cell growth and death;Signaling molecules and interaction;Immune disease;Cardiovascular disease;Immune disease;Endocrine and metabolic disease;Immune …	K06751;K06751;K06751;K06751;K06751;K06751;K06751;K06751;K06751;K06751;K06751;K06751;K06751;K06751;K06751;K06751;K06751;K06751	--	PREDICTED: DLA class II histocompatibility antigen, DR-1 beta chain-like [Pelodiscus sinensis]	ko05168//Herpes simplex virus 1 infection;ko05165//Human papillomavirus infection;ko04144//Endocytosis;ko05169//Epstein-Barr virus infection;ko05163//Human cytomegalovirus infection;ko05170//Human immunodeficiency virus 1 infection;ko05166//Human T-cell leukemia virus 1 infection;ko04145//Phagosome;ko05203//Viral carcinogenesis;ko05167//Kaposi sarcoma-associated herpesvirus infection;ko04218//Cel…	-	-	GO:0002376//immune system process
LOC112546479	88	27	55	46	11	11	7.711	2.457	5.248	4.302	0.896	0.954	5.13867	2.05067	-1.3253	0.0450744	0.777958	PRLH	Environmental Information Processing	Signaling molecules and interaction	K05269	--	PREDICTED: prolactin-releasing peptide [Chelonia mydas]	ko04080//Neuroactive ligand-receptor interaction	GO:0044424//intracellular part	GO:0005126//cytokine receptor binding;GO:0005179//hormone activity;GO:0071855//neuropeptide receptor binding	GO:0007166//cell surface receptor signaling pathway;GO:0009746//response to hexose;GO:0015980//energy derivation by oxidation of organic compounds;GO:0030154//cell differentiation;GO:0031667//response to nutrient levels;GO:0040008//regulation of growth;GO:0042755//eating behavior;GO:0043434//response to peptide hormone;GO:0044238//primary metabolic process;GO:0048731//system development
LOC102457379	54	48	132	60	24	14	1.666	1.53	4.434	1.975	0.683	0.406	2.54333	1.02133	-1.31627	0.0312281	0.716899	Slc39a8	Cellular Processes	Cell growth and death	K14714	--	PREDICTED: zinc transporter ZIP8 [Pelodiscus sinensis]	ko04216//Ferroptosis	GO:0016021//integral component of membrane;GO:0043231//intracellular membrane-bounded organelle	GO:0005381//iron ion transmembrane transporter activity	GO:0015684//ferrous iron transport;GO:0015691//cadmium ion transport;GO:0071577//zinc II ion transmembrane transport
MSTRG.27596	46	23	28	18	8	14	2.882	1.489	1.91	1.204	0.463	0.868	2.09367	0.845	-1.30901	0.0265092	0.708182	--	-	-	-	--	EF-hand calcium-binding domain-containing protein 1 [Platysternon megacephalum]	-	-	-	-
LOC102447044	77	74	96	54	21	28	1.819	1.804	2.459	1.368	0.451	0.654	2.02733	0.824333	-1.29828	0.00330137	0.393677	--	-	-	-	--	Stonustoxin subunit alpha [Chelonia mydas]	-	-	-	-
LOC102451625	78	26	21	22	19	11	0.405	0.14	0.119	0.122	0.091	0.057	0.221333	0.09	-1.29822	0.0389343	0.756957	ABCA13	Environmental Information Processing	Membrane transport	K05647	--	PREDICTED: ATP-binding cassette sub-family A member 13 [Pelodiscus sinensis]	ko02010//ABC transporters	-	-	-
LOC102458559	71	89	80	62	18	20	2.307	3.029	2.83	2.15	0.54	0.645	2.722	1.11167	-1.29194	0.0123653	0.569855	PLA2G4A	Metabolism;Environmental Information Processing;Environmental Information Processing;Environmental Information Processing;Organismal Systems;Cellular Processes;Organismal Systems;Organismal Systems;Organismal Systems;Metabolism;Organismal Systems;Human Diseases;Organismal Systems;Organismal Systems;Organismal Systems;Organismal Systems;Organismal Systems;Environmental Information Processing;Organ…	Global and overview maps;Signal transduction;Signal transduction;Signal transduction;Endocrine system;Cell growth and death;Immune system;Immune system;Circulatory system;Lipid metabolism;Sensory system;Cancer: overview;Nervous system;Immune system;Nervous system;Endocrine system;Nervous system;Signal transduction;Endocrine system;Lipid metabolism;Lipid metabolism;Lipid metabolism;Lipid metabolism	K16342;K16342;K16342;K16342;K16342;K16342;K16342;K16342;K16342;K16342;K16342;K16342;K16342;K16342;K16342;K16342;K16342;K16342;K16342;K16342;K16342;K16342;K16342	--	PREDICTED: cytosolic phospholipase A2 isoform X1 [Pelodiscus sinensis]	ko01100//Metabolic pathways;ko04010//MAPK signaling pathway;ko04014//Ras signaling pathway;ko04072//Phospholipase D signaling pathway;ko04921//Oxytocin signaling pathway;ko04217//Necroptosis;ko04666//Fc gamma R-mediated phagocytosis;ko04611//Platelet activation;ko04270//Vascular smooth muscle contraction;ko00564//Glycerophospholipid metabolism;ko04750//Inflammatory mediator regulation of TRP chan…	GO:0019866//organelle inner membrane;GO:0030141//secretory granule	GO:0004623//phospholipase A2 activity;GO:0005543//phospholipid binding;GO:0019899//enzyme binding;GO:0046872//metal ion binding	GO:0000302//response to reactive oxygen species;GO:0001676//long-chain fatty acid metabolic process;GO:0001775//cell activation;GO:0002237//response to molecule of bacterial origin;GO:0002675//positive regulation of acute inflammatory response;GO:0006658//phosphatidylserine metabolic process;GO:0007599//hemostasis;GO:0008585//female gonad development;GO:0010038//response to metal ion;GO:0010638//…
LOC102463924	87	76	124	52	38	33	2.167	1.957	3.364	1.383	0.874	0.813	2.496	1.02333	-1.28634	0.000679194	0.225482	Map2k7	Human Diseases;Environmental Information Processing;Human Diseases;Human Diseases;Human Diseases;Human Diseases;Human Diseases;Cellular Processes;Genetic Information Processing;Human Diseases;Human Diseases;Human Diseases;Organismal Systems;Organismal Systems;Organismal Systems;Environmental Information Processing;Organismal Systems;Organismal Systems;Organismal Systems;Organismal Systems;Environ…	Neurodegenerative disease;Signal transduction;Neurodegenerative disease;Infectious disease: viral;Infectious disease: bacterial;Infectious disease: viral;Infectious disease: viral;Cellular community - eukaryotes;Folding, sorting and degradation;Infectious disease: viral;Infectious disease: bacterial;Cardiovascular disease;Endocrine system;Nervous system;Immune system;Signal transduction;Developme…	K04431;K04431;K04431;K04431;K04431;K04431;K04431;K04431;K04431;K04431;K04431;K04431;K04431;K04431;K04431;K04431;K04431;K04431;K04431;K04431;K04431	--	PREDICTED: dual specificity mitogen-activated protein kinase kinase 7, partial [Pelodiscus sinensis]	ko05010//Alzheimer disease;ko04010//MAPK signaling pathway;ko05016//Huntington disease;ko05169//Epstein-Barr virus infection;ko05132//Salmonella infection;ko05170//Human immunodeficiency virus 1 infection;ko05167//Kaposi sarcoma-associated herpesvirus infection;ko04530//Tight junction;ko04141//Protein processing in endoplasmic reticulum;ko05161//Hepatitis B;ko05135//Yersinia infection;ko05418//Fl…	-	-	-
LOC102453819	36	47	35	25	14	11	1.095	1.477	1.159	0.811	0.393	0.331	1.24367	0.511667	-1.28132	0.0160847	0.633871	RRH	-	-	-	--	PREDICTED: visual pigment-like receptor peropsin [Pelodiscus sinensis]	-	GO:0016021//integral component of membrane	GO:0004888//transmembrane signaling receptor activity	GO:0006464//cellular protein modification process;GO:0007166//cell surface receptor signaling pathway;GO:0050953//sensory perception of light stimulus
LOC102459470	92	176	91	95	18	36	1.678	3.299	1.791	1.849	0.303	0.649	2.256	0.933667	-1.27279	0.0192705	0.64932	Adgrf5	-	-	-	--	PREDICTED: adhesion G protein-coupled receptor F5 [Pelodiscus sinensis]	-	GO:0031224//intrinsic component of membrane;GO:0031982//vesicle;GO:0044464//cell part	GO:0004888//transmembrane signaling receptor activity	GO:0006629//lipid metabolic process;GO:0007166//cell surface receptor signaling pathway;GO:0015980//energy derivation by oxidation of organic compounds;GO:0030154//cell differentiation;GO:0033500//carbohydrate homeostasis;GO:0048875//chemical homeostasis within a tissue
LOC102453831	81	71	32	15	34	31	1.575	1.427	0.66	0.312	0.612	0.598	1.22067	0.507333	-1.26666	0.0116114	0.56039	LEPR	Environmental Information Processing;Environmental Information Processing;Environmental Information Processing;Human Diseases;Environmental Information Processing;Organismal Systems	Signaling molecules and interaction;Signaling molecules and interaction;Signal transduction;Endocrine and metabolic disease;Signal transduction;Endocrine system	K05062;K05062;K05062;K05062;K05062;K05062	--	PREDICTED: leptin receptor isoform X1 [Pelodiscus sinensis]	ko04080//Neuroactive ligand-receptor interaction;ko04060//Cytokine-cytokine receptor interaction;ko04630//JAK-STAT signaling pathway;ko04932//Non-alcoholic fatty liver disease;ko04152//AMPK signaling pathway;ko04920//Adipocytokine signaling pathway	GO:0016021//integral component of membrane;GO:0043234//protein complex;GO:0044421//extracellular region part	GO:0004896//cytokine receptor activity;GO:0004930//G-protein coupled receptor activity;GO:0005515//protein binding;GO:0042277//peptide binding	GO:0001541//ovarian follicle development;GO:0001932//regulation of protein phosphorylation;GO:0006111//regulation of gluconeogenesis;GO:0006950//response to stress;GO:0007631//feeding behavior;GO:0010468//regulation of gene expression;GO:0010885//regulation of cholesterol storage;GO:0015980//energy derivation by oxidation of organic compounds;GO:0016125//sterol metabolic process;GO:0019221//cytok…
LOC102449094	201	181	181	153	70	18	5.887	5.479	5.772	4.782	1.892	0.522	5.71267	2.39867	-1.25193	0.0202423	0.660996	WASF3	Human Diseases;Human Diseases;Organismal Systems;Human Diseases;Cellular Processes	Infectious disease: bacterial;Infectious disease: bacterial;Immune system;Cancer: overview;Cellular community - eukaryotes	K06083;K06083;K06083;K06083;K06083	--	PREDICTED: wiskott-Aldrich syndrome protein family member 3-like isoform X1 [Pelodiscus sinensis]	ko05130//Pathogenic Escherichia coli infection;ko05132//Salmonella infection;ko04666//Fc gamma R-mediated phagocytosis;ko05231//Choline metabolism in cancer;ko04520//Adherens junction	GO:0031252//cell leading edge;GO:0031988//membrane-bounded vesicle;GO:0043232//intracellular non-membrane-bounded organelle	GO:0008092//cytoskeletal protein binding	GO:0008154//actin polymerization or depolymerization;GO:0021782//glial cell development;GO:0022604//regulation of cell morphogenesis;GO:0030031//cell projection assembly;GO:0031641//regulation of myelination;GO:0065003//macromolecular complex assembly
LOC102443673	42	66	130	46	11	47	5.125	8.324	17.274	5.991	1.239	5.674	10.241	4.30133	-1.2515	0.0361688	0.740242	Mgp	-	-	-	--	PREDICTED: matrix Gla protein [Pelodiscus sinensis]	-	GO:0031012//extracellular matrix;GO:0031988//membrane-bounded vesicle;GO:0032991//macromolecular complex;GO:0043231//intracellular membrane-bounded organelle;GO:0044421//extracellular region part	GO:0005198//structural molecule activity;GO:0005515//protein binding;GO:0046872//metal ion binding	GO:0010038//response to metal ion;GO:0030278//regulation of ossification;GO:0030323//respiratory tube development;GO:0031667//response to nutrient levels;GO:0031960//response to corticosteroid;GO:0035239//tube morphogenesis;GO:0048869//cellular developmental process;GO:0065003//macromolecular complex assembly
LOC102458221	41	32	28	22	11	11	1.259	1.014	0.943	0.712	0.315	0.328	1.072	0.451667	-1.24697	0.0266802	0.708182	--	-	-	-	--	PREDICTED: Fc receptor-like protein 5 [Pelodiscus sinensis]	-	-	-	GO:0050794//regulation of cellular process
LOC102448633	38	56	31	20	19	16	1.395	2.125	1.239	0.784	0.644	0.581	1.58633	0.669667	-1.24418	0.0121216	0.563898	ANGPT4	Environmental Information Processing;Environmental Information Processing;Environmental Information Processing;Environmental Information Processing;Environmental Information Processing	Signal transduction;Signal transduction;Signal transduction;Signal transduction;Signal transduction	K05467;K05467;K05467;K05467;K05467	--	PREDICTED: angiopoietin-4 [Pelodiscus sinensis]	ko04151//PI3K-Akt signaling pathway;ko04010//MAPK signaling pathway;ko04014//Ras signaling pathway;ko04015//Rap1 signaling pathway;ko04066//HIF-1 signaling pathway	GO:0031988//membrane-bounded vesicle;GO:0042995//cell projection;GO:0044421//extracellular region part;GO:0098589//membrane region	GO:0005126//cytokine receptor binding;GO:0030296//protein tyrosine kinase activator activity	GO:0001570//vasculogenesis;GO:0001666//response to hypoxia;GO:0001935//endothelial cell proliferation;GO:0001959//regulation of cytokine-mediated signaling pathway;GO:0002090//regulation of receptor internalization;GO:0002719//negative regulation of cytokine production involved in immune response;GO:0003159//morphogenesis of an endothelium;GO:0006024//glycosaminoglycan biosynthetic process;GO:000…
LOC102453699	110	72	65	43	11	48	5.147	3.47	3.457	2.322	0.473	2.328	4.02467	1.70767	-1.23684	0.0121144	0.563898	MOB3C	-	-	-	--	PREDICTED: MOB kinase activator 3C [Pelodiscus sinensis]	-	-	GO:0016772//transferase activity, transferring phosphorus-containing groups;GO:0043169//cation binding	GO:0006796//phosphate-containing compound metabolic process
LOC102456374	49	75	44	10	40	27	1.167	1.846	1.141	0.254	0.879	0.636	1.38467	0.589667	-1.23157	0.0223162	0.682919	CLIC5	-	-	-	--	PREDICTED: chloride intracellular channel protein 5 isoform X1 [Pelodiscus sinensis]	-	GO:0005902//microvillus;GO:0031988//membrane-bounded vesicle;GO:0034702//ion channel complex;GO:0043231//intracellular membrane-bounded organelle;GO:0044430//cytoskeletal part;GO:0044444//cytoplasmic part	GO:0005253//anion channel activity;GO:0005488//binding	GO:0006821//chloride transport;GO:0031667//response to nutrient levels;GO:0033036//macromolecule localization;GO:0034220//ion transmembrane transport;GO:0044253//positive regulation of multicellular organismal metabolic process;GO:0044703//multi-organism reproductive process;GO:0050905//neuromuscular process;GO:0050954//sensory perception of mechanical stimulus;GO:0060122//inner ear receptor ster…
LOC102447016	43	50	48	36	9	16	0.925	1.112	1.144	0.827	0.189	0.341	1.06033	0.452333	-1.22906	0.0288089	0.709886	P2ry2	Environmental Information Processing;Organismal Systems	Signaling molecules and interaction;Sensory system	K04269;K04269	--	PREDICTED: P2Y purinoceptor 2 [Pelodiscus sinensis]	ko04080//Neuroactive ligand-receptor interaction;ko04750//Inflammatory mediator regulation of TRP channels	GO:0000323//lytic vacuole;GO:0005768//endosome;GO:0005886//plasma membrane;GO:0016021//integral component of membrane	GO:0015065//uridine nucleotide receptor activity;GO:0031685//adenosine receptor binding;GO:0032550//purine ribonucleoside binding	GO:0001819//positive regulation of cytokine production;GO:0006821//chloride transport;GO:0007600//sensory perception;GO:0009611//response to wounding;GO:0010975//regulation of neuron projection development;GO:0014074//response to purine-containing compound;GO:0014910//regulation of smooth muscle cell migration;GO:0030278//regulation of ossification;GO:0032305//positive regulation of icosanoid sec…
LOC102447365	191	212	377	177	46	120	9.533	10.936	20.49	9.428	2.119	5.926	13.653	5.82433	-1.22905	0.00640505	0.458631	SLC13A3	-	-	-	--	PREDICTED: solute carrier family 13 member 3 [Pelodiscus sinensis]	-	GO:0031224//intrinsic component of membrane;GO:0031988//membrane-bounded vesicle	GO:0015142//tricarboxylic acid transmembrane transporter activity;GO:0015172//acidic amino acid transmembrane transporter activity;GO:0015556//C4-dicarboxylate transmembrane transporter activity;GO:0017153//sodium:dicarboxylate symporter activity	GO:0006814//sodium ion transport;GO:0006842//tricarboxylic acid transport;GO:0015744//succinate transport;GO:0044763//single-organism cellular process;GO:0070778//L-aspartate transport
LOC102449912	131	80	132	82	16	50	1.489	0.942	1.645	1.001	0.173	0.568	1.35867	0.580667	-1.22641	0.0158215	0.628016	LTBP2	-	-	-	--	PREDICTED: latent-transforming growth factor beta-binding protein 2 [Pelodiscus sinensis]	-	GO:0031988//membrane-bounded vesicle;GO:0043205//fibril	GO:0005488//binding	GO:0006886//intracellular protein transport;GO:0007178//transmembrane receptor protein serine/threonine kinase signaling pathway
MSTRG.15263	31	33	26	19	15	6	1.865	2.052	1.703	1.22	0.833	0.357	1.87333	0.803333	-1.22154	0.0420793	0.76464	--	-	-	-	--	-	-	-	-	-
LOC102443635	403	467	498	373	114	113	10.84	13.005	14.593	10.722	2.834	3.009	12.8127	5.52167	-1.2144	0.00388819	0.398104	TGFBR3	-	-	-	--	PREDICTED: transforming growth factor beta receptor type 3 isoform X1 [Pelodiscus sinensis]	-	GO:0016021//integral component of membrane;GO:0031012//extracellular matrix;GO:0031988//membrane-bounded vesicle;GO:0043231//intracellular membrane-bounded organelle;GO:0043234//protein complex;GO:0044421//extracellular region part;GO:0044459//plasma membrane part	GO:0005024//transforming growth factor beta-activated receptor activity;GO:0005160//transforming growth factor beta receptor binding;GO:0005539//glycosaminoglycan binding;GO:0019838//growth factor binding;GO:0019904//protein domain specific binding;GO:0032403//protein complex binding	GO:0001570//vasculogenesis;GO:0001701//in utero embryonic development;GO:0001775//cell activation;GO:0003018//vascular process in circulatory system;GO:0006468//protein phosphorylation;GO:0006950//response to stress;GO:0007162//negative regulation of cell adhesion;GO:0007423//sensory organ development;GO:0008285//negative regulation of cell proliferation;GO:0010632//regulation of epithelial cell …
LOC102450473	272	325	380	192	119	128	13.383	16.526	20.359	10.082	5.405	6.231	16.756	7.23933	-1.21075	1.9e-05	0.0296839	KRT8	-	-	-	--	PREDICTED: keratin, type II cytoskeletal 8 [Pelodiscus sinensis]	-	GO:0005882//intermediate filament;GO:0005886//plasma membrane;GO:0030054//cell junction;GO:0031674//I band;GO:0031981//nuclear lumen;GO:0031988//membrane-bounded vesicle	GO:0005515//protein binding	GO:0003006//developmental process involved in reproduction;GO:0019221//cytokine-mediated signaling pathway;GO:0031032//actomyosin structure organization;GO:0042246//tissue regeneration;GO:0043207//response to external biotic stimulus;GO:0044403//symbiosis, encompassing mutualism through parasitism;GO:0044707//single-multicellular organism process;GO:1904019//epithelial cell apoptotic process
LOC102451655	57	48	33	20	17	25	2.774	2.415	1.749	1.039	0.764	1.204	2.31267	1.00233	-1.20619	0.0103422	0.539624	STX2	Organismal Systems;Genetic Information Processing	Nervous system;Folding, sorting and degradation	K08486;K08486	LRRFIP	PREDICTED: syntaxin-2 [Pelodiscus sinensis]	ko04721//Synaptic vesicle cycle;ko04130//SNARE interactions in vesicular transport	-	-	-
LOC102459183	106	109	147	104	32	24	1.302	1.386	1.972	1.363	0.365	0.293	1.55333	0.673667	-1.20526	0.0195709	0.654685	SYNE3	-	-	-	--	PREDICTED: nesprin-3 isoform X1 [Pelodiscus sinensis]	-	GO:0005783//endoplasmic reticulum;GO:0031224//intrinsic component of membrane;GO:0031965//nuclear membrane	GO:0003779//actin binding	GO:0007010//cytoskeleton organization;GO:0022604//regulation of cell morphogenesis;GO:0045184//establishment of protein localization
MSTRG.26325	267	634	652	283	279	152	1.704	4.173	4.519	1.926	1.64	0.956	3.46533	1.50733	-1.201	0.0010508	0.291445	--	-	-	-	--	homeobox protein aristaless-like 4 [Platysternon megacephalum]	-	-	-	-
MSTRG.19882	36	41	34	22	14	14	1.712	2.015	1.76	1.116	0.614	0.659	1.829	0.796333	-1.19961	0.0172889	0.643489	--	-	-	-	--	-	-	-	-	-
LOC102458650	66	74	102	55	28	26	0.77	0.894	1.306	0.689	0.3	0.306	0.99	0.431667	-1.19751	0.00601405	0.451281	LOXL2	-	-	-	--	PREDICTED: LOW QUALITY PROTEIN: lysyl oxidase homolog 2 [Pelodiscus sinensis]	-	GO:0031981//nuclear lumen;GO:0043232//intracellular non-membrane-bounded organelle;GO:0044420//extracellular matrix component;GO:0044421//extracellular region part	GO:0003712//transcription cofactor activity;GO:0016641//oxidoreductase activity, acting on the CH-NH2 group of donors, oxygen as acceptor;GO:0030246//carbohydrate binding;GO:0038024//cargo receptor activity;GO:0042393//histone binding;GO:0046914//transition metal ion binding	GO:0000904//cell morphogenesis involved in differentiation;GO:0001525//angiogenesis;GO:0006325//chromatin organization;GO:0006355//regulation of transcription, DNA-templated;GO:0006464//cellular protein modification process;GO:0006897//endocytosis;GO:0006950//response to stress;GO:0010038//response to metal ion;GO:0010631//epithelial cell migration;GO:0022610//biological adhesion;GO:0030198//extr…
LOC102456132	1168	1068	859	624	595	233	20.775	18.83	15.926	11.429	8.947	3.853	18.5103	8.07633	-1.19656	0.000426434	0.186872	SV2C	Environmental Information Processing	Signaling molecules and interaction	K06258	--	PREDICTED: synaptic vesicle glycoprotein 2C [Pelodiscus sinensis]	ko04512//ECM-receptor interaction	GO:0016023//cytoplasmic, membrane-bounded vesicle;GO:0031224//intrinsic component of membrane;GO:0044433//cytoplasmic vesicle part	GO:0005215//transporter activity;GO:0005488//binding	GO:0007267//cell-cell signaling;GO:0044765//single-organism transport;GO:0051704//multi-organism process
LOC102455852	30	39	36	21	19	8	1.82	2.446	2.378	1.36	1.064	0.48	2.21467	0.968	-1.19401	0.0320072	0.716899	itgbl1	-	-	-	--	PREDICTED: integrin beta-like protein 1 [Pelodiscus sinensis]	-	-	-	GO:0007166//cell surface receptor signaling pathway;GO:0022610//biological adhesion
LOC102456507	145	162	62	70	22	72	4.01	4.63	1.867	2.066	0.562	1.97	3.50233	1.53267	-1.19227	0.0157971	0.628016	--	-	-	-	--	PREDICTED: uncharacterized protein LOC102456507 [Pelodiscus sinensis]	-	-	-	-
LOC102454795	162	186	160	78	65	89	11.606	13.772	12.481	5.964	4.298	6.308	12.6197	5.52333	-1.19206	1.67e-05	0.0281357	SDS	Metabolism;Metabolism;Metabolism;Metabolism;Metabolism;Metabolism	Global and overview maps;Global and overview maps;Amino acid metabolism;Global and overview maps;Amino acid metabolism;Amino acid metabolism	K17989;K17989;K17989;K17989;K17989;K17989	--	PREDICTED: L-serine dehydratase/L-threonine deaminase [Pelodiscus sinensis]	ko01100//Metabolic pathways;ko01200//Carbon metabolism;ko00270//Cysteine and methionine metabolism;ko01230//Biosynthesis of amino acids;ko00260//Glycine, serine and threonine metabolism;ko00290//Valine, leucine and isoleucine biosynthesis	-	-	-
LOC102447333	41	49	26	16	10	27	0.777	0.968	0.541	0.326	0.176	0.5	0.762	0.334	-1.18994	0.0348643	0.73453	ADGRD1	-	-	-	--	PREDICTED: adhesion G-protein coupled receptor D1 isoform X1 [Pelodiscus sinensis]	-	GO:0031224//intrinsic component of membrane	GO:0004888//transmembrane signaling receptor activity	GO:0007166//cell surface receptor signaling pathway
LOC102456651	110	112	122	76	22	58	3.2	3.367	3.808	2.308	0.591	1.669	3.45833	1.52267	-1.18348	0.00703826	0.475973	TLR3	Human Diseases;Human Diseases;Human Diseases;Human Diseases;Human Diseases;Cellular Processes;Human Diseases;Organismal Systems	Infectious disease: viral;Infectious disease: viral;Infectious disease: viral;Infectious disease: viral;Infectious disease: viral;Cell growth and death;Infectious disease: viral;Immune system	K05401;K05401;K05401;K05401;K05401;K05401;K05401;K05401	--	PREDICTED: toll-like receptor 3 [Pelodiscus sinensis]	ko05168//Herpes simplex virus 1 infection;ko05165//Human papillomavirus infection;ko05167//Kaposi sarcoma-associated herpesvirus infection;ko05164//Influenza A;ko05161//Hepatitis B;ko04217//Necroptosis;ko05160//Hepatitis C;ko04620//Toll-like receptor signaling pathway	GO:0005765//lysosomal membrane;GO:0016021//integral component of membrane	GO:0003723//RNA binding;GO:0005515//protein binding;GO:0038023//signaling receptor activity	GO:0001774//microglial cell activation;GO:0002371//dendritic cell cytokine production;GO:0002756//MyD88-independent toll-like receptor signaling pathway;GO:0002762//negative regulation of myeloid leukocyte differentiation;GO:0006357//regulation of transcription from RNA polymerase II promoter;GO:0006919//activation of cysteine-type endopeptidase activity involved in apoptotic process;GO:0006970//…
LOC102446214	91	100	171	102	19	47	1.011	1.08	2.226	1.118	0.259	0.533	1.439	0.636667	-1.17646	0.0342792	0.732773	PLN	Environmental Information Processing;Environmental Information Processing;Environmental Information Processing;Organismal Systems;Human Diseases;Organismal Systems	Signal transduction;Signal transduction;Signal transduction;Circulatory system;Cardiovascular disease;Endocrine system	K05852;K05852;K05852;K05852;K05852;K05852	--	PREDICTED: cardiac phospholamban [Pelodiscus sinensis]	ko04020//Calcium signaling pathway;ko04024//cAMP signaling pathway;ko04022//cGMP-PKG signaling pathway;ko04261//Adrenergic signaling in cardiomyocytes;ko05414//Dilated cardiomyopathy;ko04919//Thyroid hormone signaling pathway	GO:0005789//endoplasmic reticulum membrane;GO:0090533//cation-transporting ATPase complex	GO:0004857//enzyme inhibitor activity;GO:0016247//channel regulator activity;GO:0019899//enzyme binding	GO:0002026//regulation of the force of heart contraction;GO:0002027//regulation of heart rate;GO:0010038//response to metal ion;GO:0010880//regulation of release of sequestered calcium ion into cytosol by sarcoplasmic reticulum;GO:0014706//striated muscle tissue development;GO:0032413//negative regulation of ion transmembrane transporter activity;GO:0032780//negative regulation of ATPase activity…
LOC102453583	691	388	283	239	81	295	14.955	8.679	6.669	5.52	1.618	6.317	10.101	4.485	-1.17132	0.00636863	0.458631	AIFM3	-	-	-	--	PREDICTED: apoptosis-inducing factor 3 [Pelodiscus sinensis]	-	GO:0019866//organelle inner membrane;GO:0043231//intracellular membrane-bounded organelle	GO:0000166//nucleotide binding;GO:0016491//oxidoreductase activity;GO:0043169//cation binding;GO:0051536//iron-sulfur cluster binding	GO:0012501//programmed cell death;GO:0019725//cellular homeostasis;GO:0044710//single-organism metabolic process;GO:0051234//establishment of localization
MSTRG.4421	35	40	28	15	21	12	1.656	1.986	1.452	0.773	0.932	0.559	1.698	0.754667	-1.16993	0.0245214	0.696517	Trim39	-	-	-	--	thaicobrin-like isoform X1 [Chelonoidis abingdonii]	-	-	-	-
LOC106732941	32	28	42	22	12	13	1.078	0.974	1.545	0.792	0.375	0.435	1.199	0.534	-1.16692	0.0314524	0.716899	-	-	-	-	-	-	-	-	-	-
LOC102462886	128	76	115	65	49	34	2.149	1.328	2.118	1.173	0.75	0.569	1.865	0.830667	-1.16683	0.0021361	0.33672	Synpo	Cellular Processes	Cellular community - eukaryotes	K21112	--	PREDICTED: synaptopodin isoform X1 [Pelodiscus sinensis]	ko04530//Tight junction	GO:0005856//cytoskeleton;GO:0043005//neuron projection	GO:0008092//cytoskeletal protein binding	GO:0032231//regulation of actin filament bundle assembly
LOC102463724	27	48	56	23	19	20	0.694	1.279	1.545	0.619	0.448	0.501	1.17267	0.522667	-1.16583	0.0213679	0.672813	Wdr64	-	-	-	--	PREDICTED: WD repeat-containing protein 64 [Pelodiscus sinensis]	-	-	-	-
LOC102456930	439	954	390	374	203	241	8.568	19.242	8.288	7.79	3.657	4.653	12.0327	5.36667	-1.16486	0.00156814	0.3262	ICOSLG	Environmental Information Processing;Organismal Systems	Signaling molecules and interaction;Immune system	K06710;K06710	--	PREDICTED: ICOS ligand [Pelodiscus sinensis]	ko04514//Cell adhesion molecules;ko04672//Intestinal immune network for IgA production	GO:0005886//plasma membrane;GO:0044425//membrane part	-	GO:0042110//T cell activation;GO:0048522//positive regulation of cellular process
LOC102464047	589	467	443	273	247	177	7.141	5.989	5.976	3.506	2.833	2.194	6.36867	2.84433	-1.1629	1.21e-06	0.0066034	FOSL2	Organismal Systems	Development and regeneration	K09030	--	PREDICTED: fos-related antigen 2 isoform X1 [Pelodiscus sinensis]	ko04380//Osteoclast differentiation	GO:0031981//nuclear lumen	GO:0000976//transcription regulatory region sequence-specific DNA binding;GO:0001071//nucleic acid binding transcription factor activity;GO:0043566//structure-specific DNA binding;GO:0046983//protein dimerization activity	GO:0006355//regulation of transcription, DNA-templated;GO:0006950//response to stress;GO:0007631//feeding behavior;GO:0008284//positive regulation of cell proliferation;GO:0009416//response to light stimulus;GO:0009605//response to external stimulus;GO:0014072//response to isoquinoline alkaloid;GO:0016265//death;GO:0043627//response to estrogen;GO:0044703//multi-organism reproductive process;GO:0…
LOC112544488	44	39	72	39	23	10	1.771	1.622	3.155	1.675	0.854	0.398	2.18267	0.975667	-1.16163	0.0405562	0.76464	-	-	-	-	-	-	-	-	-	-
LOC102463420	145	146	227	111	35	93	4.905	5.105	8.362	4.007	1.093	3.113	6.124	2.73767	-1.16153	0.00608441	0.451788	SERPING1	Organismal Systems;Human Diseases	Immune system;Infectious disease: bacterial	K04001;K04001	--	PREDICTED: plasma protease C1 inhibitor [Pelodiscus sinensis]	ko04610//Complement and coagulation cascades;ko05133//Pertussis	-	-	-
LOC102456255	857	313	584	211	226	389	21.531	8.127	15.976	5.657	5.241	9.669	15.2113	6.85567	-1.14978	0.00104645	0.291445	CLEC2D	-	-	-	--	PREDICTED: C-type lectin domain family 2 member D-like [Pelodiscus sinensis]	-	GO:0016021//integral component of membrane;GO:0043231//intracellular membrane-bounded organelle	-	GO:0007165//signal transduction
LOC102455936	1199	973	1119	683	355	493	14.295	11.99	14.526	8.69	3.901	5.812	13.6037	6.13433	-1.14902	1.01e-05	0.02305	TRPM3	-	-	-	--	PREDICTED: transient receptor potential cation channel subfamily M member 3 isoform X9 [Chrysemys picta bellii]	-	GO:0031224//intrinsic component of membrane	GO:0005261//cation channel activity	GO:0006816//calcium ion transport;GO:0007186//G-protein coupled receptor signaling pathway;GO:0007600//sensory perception;GO:0009266//response to temperature stimulus;GO:0009416//response to light stimulus
LOC102447727	73	33	54	40	12	21	5.48	2.522	4.361	3.216	0.831	1.532	4.121	1.85967	-1.14795	0.0365861	0.742062	TNMD	-	-	-	--	PREDICTED: tenomodulin isoform X1 [Pelodiscus sinensis]	-	GO:0012505//endomembrane system;GO:0031224//intrinsic component of membrane;GO:0043231//intracellular membrane-bounded organelle	GO:0005488//binding	GO:0001936//regulation of endothelial cell proliferation;GO:0003382//epithelial cell morphogenesis;GO:0009968//negative regulation of signal transduction;GO:0045765//regulation of angiogenesis;GO:0071363//cellular response to growth factor stimulus
LOC102450381	226	208	262	173	82	69	6.801	6.469	8.585	5.556	2.278	2.054	7.285	3.296	-1.14421	0.00182349	0.33672	Clstn2	-	-	-	--	PREDICTED: calsyntenin-2 [Pelodiscus sinensis]	-	GO:0014069//postsynaptic density;GO:0031090//organelle membrane;GO:0031224//intrinsic component of membrane;GO:0043231//intracellular membrane-bounded organelle;GO:0097060//synaptic membrane	GO:0046872//metal ion binding	GO:0007267//cell-cell signaling;GO:0010647//positive regulation of cell communication;GO:0044089//positive regulation of cellular component biogenesis;GO:0098742//cell-cell adhesion via plasma-membrane adhesion molecules
LOC102453266	72	94	64	47	44	18	1.186	1.602	1.098	0.804	0.677	0.282	1.29533	0.587667	-1.14025	0.0108784	0.547699	COL19A1	-	-	-	--	PREDICTED: collagen alpha-1(XIX) chain isoform X1 [Pelodiscus sinensis]	-	GO:0031012//extracellular matrix;GO:0044432//endoplasmic reticulum part	GO:0005198//structural molecule activity;GO:0005515//protein binding	GO:0014706//striated muscle tissue development;GO:0022411//cellular component disassembly;GO:0032963//collagen metabolic process;GO:0043062//extracellular structure organization;GO:0048513//animal organ development;GO:0098602//single organism cell adhesion
LOC102456850	127	91	212	97	32	73	10.695	7.92	19.439	8.717	2.487	6.082	12.6847	5.762	-1.13844	0.013296	0.579184	GSTA2	Metabolism;Human Diseases;Human Diseases;Human Diseases;Human Diseases;Metabolism;Human Diseases;Metabolism;Metabolism;Metabolism	Global and overview maps;Cancer: overview;Cancer: specific types;Cardiovascular disease;Drug resistance: antineoplastic;Xenobiotics biodegradation and metabolism;Cancer: overview;Metabolism of other amino acids;Xenobiotics biodegradation and metabolism;Xenobiotics biodegradation and metabolism	K00799;K00799;K00799;K00799;K00799;K00799;K00799;K00799;K00799;K00799	--	PREDICTED: glutathione S-transferase-like [Pelodiscus sinensis]	ko01100//Metabolic pathways;ko05200//Pathways in cancer;ko05225//Hepatocellular carcinoma;ko05418//Fluid shear stress and atherosclerosis;ko01524//Platinum drug resistance;ko00983//Drug metabolism - other enzymes;ko05204//Chemical carcinogenesis - DNA adducts;ko00480//Glutathione metabolism;ko00980//Metabolism of xenobiotics by cytochrome P450;ko00982//Drug metabolism - cytochrome P450	-	GO:0003824//catalytic activity	-
LOC102450772	32	26	37	20	10	16	0.387	0.323	0.529	0.246	0.117	0.2	0.413	0.187667	-1.13797	0.0456778	0.780922	LIN28B	-	-	-	CSD	PREDICTED: protein lin-28 homolog B isoform X1 [Pelodiscus sinensis]	-	GO:0016234//inclusion body;GO:0031981//nuclear lumen;GO:0043232//intracellular non-membrane-bounded organelle;GO:0044444//cytoplasmic part	GO:0005515//protein binding;GO:0044822//poly(A) RNA binding;GO:0046914//transition metal ion binding	GO:0006396//RNA processing;GO:0010586//miRNA metabolic process;GO:0016441//posttranscriptional gene silencing;GO:0034470//ncRNA processing;GO:0045596//negative regulation of cell differentiation;GO:0048522//positive regulation of cellular process;GO:0050767//regulation of neurogenesis;GO:0051094//positive regulation of developmental process;GO:0080090//regulation of primary metabolic process;GO:2…
LOC112545789	53	97	112	68	38	18	0.441	0.834	1.015	0.604	0.292	0.148	0.763333	0.348	-1.13323	0.0284671	0.708182	-	-	-	-	-	-	-	-	-	-
LOC102456817	198	224	265	200	65	55	3.107	3.633	4.528	3.349	0.941	0.854	3.756	1.71467	-1.13127	0.0122099	0.565604	RHOJ	Human Diseases	Infectious disease: bacterial	K07864	--	PREDICTED: rho-related GTP-binding protein RhoJ [Pelodiscus sinensis]	ko05132//Salmonella infection	GO:0000139//Golgi membrane;GO:0015629//actin cytoskeleton;GO:0031988//membrane-bounded vesicle;GO:0098589//membrane region	GO:0017111//nucleoside-triphosphatase activity;GO:0019904//protein domain specific binding;GO:0032550//purine ribonucleoside binding	GO:0006357//regulation of transcription from RNA polymerase II promoter;GO:0007169//transmembrane receptor protein tyrosine kinase signaling pathway;GO:0007265//Ras protein signal transduction;GO:0010828//positive regulation of glucose transport;GO:0010829//negative regulation of glucose transport;GO:0022604//regulation of cell morphogenesis;GO:0030036//actin cytoskeleton organization;GO:0031346/…
LOC102452547	270	345	300	243	92	94	4.669	6.276	5.72	4.528	1.48	1.612	5.555	2.54	-1.12896	0.00344838	0.393677	ITGA1	Environmental Information Processing;Human Diseases;Cellular Processes;Cellular Processes;Human Diseases;Organismal Systems;Human Diseases;Environmental Information Processing;Human Diseases	Signal transduction;Infectious disease: viral;Cell motility;Cellular community - eukaryotes;Cardiovascular disease;Immune system;Cardiovascular disease;Signaling molecules and interaction;Cardiovascular disease	K06480;K06480;K06480;K06480;K06480;K06480;K06480;K06480;K06480	--	PREDICTED: integrin alpha-1 isoform X1 [Pelodiscus sinensis]	ko04151//PI3K-Akt signaling pathway;ko05165//Human papillomavirus infection;ko04810//Regulation of actin cytoskeleton;ko04510//Focal adhesion;ko05414//Dilated cardiomyopathy;ko04640//Hematopoietic cell lineage;ko05410//Hypertrophic cardiomyopathy;ko04512//ECM-receptor interaction;ko05412//Arrhythmogenic right ventricular cardiomyopathy	GO:0005924//cell-substrate adherens junction;GO:0008305//integrin complex;GO:0030141//secretory granule;GO:0042995//cell projection;GO:0097458//neuron part;GO:0098589//membrane region	GO:0005518//collagen binding;GO:0019902//phosphatase binding;GO:0043169//cation binding	GO:0000956//nuclear-transcribed mRNA catabolic process;GO:0003012//muscle system process;GO:0007599//hemostasis;GO:0008283//cell proliferation;GO:0010922//positive regulation of phosphatase activity;GO:0031589//cell-substrate adhesion;GO:0042058//regulation of epidermal growth factor receptor signaling pathway;GO:0043062//extracellular structure organization;GO:0043065//positive regulation of apo…
LOC102444314	347	416	384	243	159	142	5.418	6.714	6.529	4.05	2.292	2.194	6.22033	2.84533	-1.12839	3.56e-05	0.0425445	FRS3	-	-	-	--	PREDICTED: fibroblast growth factor receptor substrate 3 [Pelodiscus sinensis]	-	GO:0016021//integral component of membrane;GO:0030054//cell junction;GO:0043231//intracellular membrane-bounded organelle	GO:0005167//neurotrophin TRK receptor binding;GO:0008047//enzyme activator activity;GO:0030674//protein binding, bridging;GO:0070851//growth factor receptor binding	GO:0000578//embryonic axis specification;GO:0001743//optic placode formation;GO:0002064//epithelial cell development;GO:0003156//regulation of organ formation;GO:0003231//cardiac ventricle development;GO:0006915//apoptotic process;GO:0006952//defense response;GO:0007369//gastrulation;GO:0032147//activation of protein kinase activity;GO:0038093//Fc receptor signaling pathway;GO:0038127//ERBB signa…
LOC102453764	42	24	34	21	9	17	1.626	0.96	1.433	0.868	0.322	0.651	1.33967	0.613667	-1.12635	0.0454199	0.779856	C1R	Cellular Processes;Human Diseases;Human Diseases;Organismal Systems;Human Diseases	Transport and catabolism;Immune disease;Infectious disease: bacterial;Immune system;Infectious disease: bacterial	K01330;K01330;K01330;K01330;K01330	--	PREDICTED: complement C1r subcomponent [Pelodiscus sinensis]	ko04145//Phagosome;ko05322//Systemic lupus erythematosus;ko05150//Staphylococcus aureus infection;ko04610//Complement and coagulation cascades;ko05133//Pertussis	GO:0031988//membrane-bounded vesicle;GO:0044421//extracellular region part	GO:0004175//endopeptidase activity;GO:0046872//metal ion binding;GO:0046983//protein dimerization activity	GO:0006952//defense response;GO:0006956//complement activation;GO:0010468//regulation of gene expression
LOC112543562	88	61	95	51	32	33	5.903	4.229	6.939	3.651	1.981	2.19	5.69033	2.60733	-1.12594	0.00395574	0.40127	-	-	-	-	-	-	-	-	-	-
LOC102456580	411	488	627	359	148	206	9.914	12.005	16.287	9.274	3.324	4.95	12.7353	5.84933	-1.12249	0.000716367	0.228921	PDE5A	Metabolism;Environmental Information Processing;Metabolism	Global and overview maps;Signal transduction;Nucleotide metabolism	K13762;K13762;K13762	--	PREDICTED: cGMP-specific 3',5'-cyclic phosphodiesterase isoform X1 [Pelodiscus sinensis]	ko01100//Metabolic pathways;ko04022//cGMP-PKG signaling pathway;ko00230//Purine metabolism	GO:0044444//cytoplasmic part	GO:0004114//3',5'-cyclic-nucleotide phosphodiesterase activity;GO:0030551//cyclic nucleotide binding;GO:0043169//cation binding	GO:0007599//hemostasis;GO:0009154//purine ribonucleotide catabolic process;GO:0010611//regulation of cardiac muscle hypertrophy;GO:0010720//positive regulation of cell development;GO:0030799//regulation of cyclic nucleotide metabolic process;GO:0042129//regulation of T cell proliferation;GO:0043405//regulation of MAP kinase activity;GO:0045822//negative regulation of heart contraction;GO:0090075/…
LOC102454605	87	68	184	72	51	41	1.484	1.199	3.418	1.311	0.803	0.692	2.03367	0.935333	-1.12053	0.0128861	0.572627	CLMP	-	-	-	--	PREDICTED: CXADR-like membrane protein [Pelodiscus sinensis]	-	GO:0005874//microtubule;GO:0031224//intrinsic component of membrane;GO:0031988//membrane-bounded vesicle;GO:0043296//apical junction complex	-	GO:0035295//tube development
LOC102454402	301	249	272	163	96	132	20.607	17.618	20.277	11.909	6.067	8.941	19.5007	8.97233	-1.11997	3.9e-05	0.0426726	LRP1	Human Diseases;Human Diseases;Organismal Systems	Neurodegenerative disease;Infectious disease: parasitic;Digestive system	K04550;K04550;K04550	--	PREDICTED: low-density lipoprotein receptor-related protein 1-like, partial [Pelodiscus sinensis]	ko05010//Alzheimer disease;ko05144//Malaria;ko04979//Cholesterol metabolism	GO:0005774//vacuolar membrane;GO:0005924//cell-substrate adherens junction;GO:0016021//integral component of membrane;GO:0030135//coated vesicle;GO:0043005//neuron projection;GO:0043232//intracellular non-membrane-bounded organelle;GO:0043234//protein complex;GO:0044297//cell body	GO:0003723//RNA binding;GO:0005515//protein binding;GO:0046872//metal ion binding	GO:0006909//phagocytosis;GO:0007186//G-protein coupled receptor signaling pathway;GO:0010517//regulation of phospholipase activity;GO:0010642//negative regulation of platelet-derived growth factor receptor signaling pathway;GO:0010874//regulation of cholesterol efflux;GO:0010975//regulation of neuron projection development;GO:0014910//regulation of smooth muscle cell migration;GO:0015031//protein…
LOC102454785	355	293	162	117	124	147	12.171	10.382	6.048	4.281	3.924	4.986	9.53367	4.397	-1.11651	0.000346365	0.181262	MN1	-	-	-	--	PREDICTED: probable tumor suppressor protein MN1, partial [Pelodiscus sinensis]	-	-	-	GO:0036072//direct ossification
LOC102462623	172	221	280	213	51	52	3.924	5.211	6.956	5.186	1.074	1.174	5.36367	2.478	-1.11404	0.0274682	0.708182	ABCG2	Organismal Systems;Environmental Information Processing;Human Diseases	Digestive system;Membrane transport;Drug resistance: antineoplastic	K05681;K05681;K05681	--	PREDICTED: ATP-binding cassette sub-family G member 2 [Pelodiscus sinensis]	ko04976//Bile secretion;ko02010//ABC transporters;ko01523//Antifolate resistance	GO:0005886//plasma membrane;GO:0031090//organelle membrane;GO:0031224//intrinsic component of membrane;GO:0031981//nuclear lumen	GO:0032550//purine ribonucleoside binding;GO:0042626//ATPase activity, coupled to transmembrane movement of substances;GO:0046983//protein dimerization activity;GO:0051184//cofactor transporter activity	GO:0006082//organic acid metabolic process;GO:0007565//female pregnancy;GO:0010038//response to metal ion;GO:0015893//drug transport;GO:0046916//cellular transition metal ion homeostasis;GO:0051181//cofactor transport;GO:0071385//cellular response to glucocorticoid stimulus
LOC102444780	66	89	124	86	27	19	3.745	5.218	7.66	5.207	1.414	1.066	5.541	2.56233	-1.11269	0.0450923	0.777958	-	-	-	-	-	-	-	-	-	-
LOC102455727	92	63	79	51	36	26	3.805	2.693	3.558	2.251	1.374	1.064	3.352	1.563	-1.1007	0.0058753	0.447691	Gan	-	-	-	--	PREDICTED: gigaxonin [Pelodiscus sinensis]	-	GO:0031461//cullin-RING ubiquitin ligase complex;GO:0043232//intracellular non-membrane-bounded organelle	GO:0005488//binding	GO:0006996//organelle organization;GO:0032446//protein modification by small protein conjugation
LOC102451703	535	496	542	373	235	152	25.566	24.53	28.246	19.089	10.379	7.194	26.114	12.2207	-1.0955	0.000420481	0.186872	SESN3	Organismal Systems;Cellular Processes	Aging;Cell growth and death	K10141;K10141	--	PREDICTED: sestrin-3 [Pelodiscus sinensis]	ko04211//Longevity regulating pathway;ko04115//p53 signaling pathway	GO:0043231//intracellular membrane-bounded organelle	-	GO:0033500//carbohydrate homeostasis;GO:0043434//response to peptide hormone;GO:1902531//regulation of intracellular signal transduction;GO:1902882//regulation of response to oxidative stress
LOC102452940	248	307	450	275	57	150	12.931	16.544	25.549	15.303	2.743	7.738	18.3413	8.59467	-1.09358	0.0178425	0.645143	Slc7a11	Cellular Processes	Cell growth and death	K13869	--	PREDICTED: cystine/glutamate transporter-like [Pelodiscus sinensis]	ko04216//Ferroptosis	-	-	-
LOC102457757	62	57	118	44	25	43	1.535	1.511	3.145	1.198	0.622	1.099	2.06367	0.973	-1.0847	0.0108944	0.547699	Tec	Organismal Systems;Organismal Systems	Development and regeneration;Immune system	K07364;K07364	--	PREDICTED: tyrosine-protein kinase Tec isoform X1 [Pelodiscus sinensis]	ko04380//Osteoclast differentiation;ko04660//T cell receptor signaling pathway	-	-	-
LOC102460499	42	52	41	24	22	20	0.939	1.208	1	0.579	0.454	0.454	1.049	0.495667	-1.08157	0.013534	0.581177	CHRM3	Environmental Information Processing;Human Diseases;Environmental Information Processing;Cellular Processes;Organismal Systems;Organismal Systems;Organismal Systems;Organismal Systems;Organismal Systems;Organismal Systems	Signaling molecules and interaction;Neurodegenerative disease;Signal transduction;Cell motility;Nervous system;Digestive system;Digestive system;Endocrine system;Digestive system;Sensory system	K04131;K04131;K04131;K04131;K04131;K04131;K04131;K04131;K04131;K04131	--	PREDICTED: muscarinic acetylcholine receptor M3 isoform X1 [Pelodiscus sinensis]	ko04080//Neuroactive ligand-receptor interaction;ko05010//Alzheimer disease;ko04020//Calcium signaling pathway;ko04810//Regulation of actin cytoskeleton;ko04725//Cholinergic synapse;ko04972//Pancreatic secretion;ko04970//Salivary secretion;ko04911//Insulin secretion;ko04971//Gastric acid secretion;ko04742//Taste transduction	-	-	-
LOC102448846	44	48	53	42	15	13	0.848	0.93	1.092	0.844	0.267	0.248	0.956667	0.453	-1.07851	0.0492867	0.800147	TC2N	-	-	-	--	PREDICTED: tandem C2 domains nuclear protein [Pelodiscus sinensis]	-	-	-	-
LOC102447306	127	77	113	60	42	55	1.689	1.059	1.637	0.852	0.516	0.712	1.46167	0.693333	-1.07599	0.00205088	0.33672	GLI2	Human Diseases;Environmental Information Processing;Human Diseases;Environmental Information Processing	Cancer: overview;Signal transduction;Cancer: specific types;Signal transduction	K16798;K16798;K16798;K16798	zf-C2H2	PREDICTED: zinc finger protein GLI2 isoform X1 [Pelodiscus sinensis]	ko05200//Pathways in cancer;ko04390//Hippo signaling pathway;ko05217//Basal cell carcinoma;ko04340//Hedgehog signaling pathway	GO:0016604//nuclear body;GO:0044441//ciliary part;GO:0044444//cytoplasmic part;GO:0072372//primary cilium	GO:0000977//RNA polymerase II regulatory region sequence-specific DNA binding;GO:0000982//transcription factor activity, RNA polymerase II core promoter proximal region sequence-specific binding;GO:0046914//transition metal ion binding	GO:0001649//osteoblast differentiation;GO:0001708//cell fate specification;GO:0001822//kidney development;GO:0003013//circulatory system process;GO:0006275//regulation of DNA replication;GO:0006357//regulation of transcription from RNA polymerase II promoter;GO:0007411//axon guidance;GO:0007418//ventral midline development;GO:0007420//brain development;GO:0009615//response to virus;GO:0009886//po…
LOC102462922	38	40	56	28	21	17	3.13	3.235	4.715	2.461	1.491	1.321	3.69333	1.75767	-1.07126	0.0220532	0.680246	SHISAL2A	-	-	-	--	PREDICTED: membrane protein FAM159A isoform X1 [Pelodiscus sinensis]	-	GO:0031224//intrinsic component of membrane	-	-
LOC102451386	79	69	40	39	33	21	1.358	1.237	0.743	0.717	0.518	0.355	1.11267	0.53	-1.06996	0.0181122	0.645143	HIC2	-	-	-	ZBTB	PREDICTED: hypermethylated in cancer 2 protein-like [Pelodiscus sinensis]	-	GO:0016020//membrane;GO:0031981//nuclear lumen	GO:0003676//nucleic acid binding;GO:0005515//protein binding;GO:0043169//cation binding	GO:0006355//regulation of transcription, DNA-templated
LOC102458295	230	232	252	178	71	95	5.002	5.226	5.987	4.161	1.456	2.11	5.405	2.57567	-1.06935	0.00202595	0.33672	EVC	Environmental Information Processing	Signal transduction	K19605	--	PREDICTED: ellis-van Creveld syndrome protein isoform X1 [Pelodiscus sinensis]	ko04340//Hedgehog signaling pathway	GO:0005815//microtubule organizing center;GO:0031090//organelle membrane;GO:0042995//cell projection	GO:0005488//binding	GO:0008589//regulation of smoothened signaling pathway;GO:0035265//organ growth;GO:0048513//animal organ development
LOC102452363	67	47	72	54	16	21	1.134	0.81	1.297	0.952	0.241	0.354	1.08033	0.515667	-1.06697	0.0445346	0.77525	ARHGAP28	-	-	-	--	PREDICTED: rho GTPase-activating protein 28 isoform X1 [Pelodiscus sinensis]	-	GO:0031981//nuclear lumen	-	GO:0050794//regulation of cellular process
LOC102455143	39	38	47	26	23	13	0.546	0.55	0.717	0.389	0.297	0.18	0.604333	0.288667	-1.06594	0.0294117	0.712491	kcnk9	Organismal Systems	Endocrine system	K04919	--	PREDICTED: potassium channel subfamily K member 9 [Pelodiscus sinensis]	ko04925//Aldosterone synthesis and secretion	-	-	-
LOC102462800	145	147	170	105	52	71	5.553	5.818	7.089	4.292	1.838	2.69	6.15333	2.94	-1.06555	0.00152716	0.3262	TRIM47	-	-	-	--	PREDICTED: tripartite motif-containing protein 47 [Pelodiscus sinensis]	-	GO:0044424//intracellular part	GO:0046914//transition metal ion binding	-
LOC102446975	93	88	95	48	26	62	2.932	2.852	3.304	1.64	0.76	1.948	3.02933	1.44933	-1.06361	0.00614453	0.451788	RHPN2	-	-	-	--	PREDICTED: rhophilin-2 isoform X1 [Pelodiscus sinensis]	-	GO:0031981//nuclear lumen;GO:0044444//cytoplasmic part	-	GO:0035556//intracellular signal transduction
LOC102462403	92	320	107	63	69	129	0.726	2.611	0.92	0.531	0.503	1.007	1.419	0.680333	-1.06056	0.0284208	0.708182	ALK	Human Diseases;Human Diseases;Human Diseases	Cancer: overview;Cancer: overview;Cancer: specific types	K05119;K05119;K05119	--	PREDICTED: ALK tyrosine kinase receptor [Chrysemys picta bellii]	ko05200//Pathways in cancer;ko05235//PD-L1 expression and PD-1 checkpoint pathway in cancer;ko05223//Non-small cell lung cancer	GO:0016021//integral component of membrane;GO:0031988//membrane-bounded vesicle;GO:0032991//macromolecular complex	GO:0004702//receptor signaling protein serine/threonine kinase activity;GO:0004713//protein tyrosine kinase activity;GO:0005515//protein binding;GO:0032550//purine ribonucleoside binding	GO:0006915//apoptotic process;GO:0007167//enzyme linked receptor protein signaling pathway;GO:0032147//activation of protein kinase activity;GO:0035556//intracellular signal transduction;GO:0048468//cell development;GO:0048731//system development;GO:0051091//positive regulation of sequence-specific DNA binding transcription factor activity
LOC102456496	81	141	94	74	40	39	1.979	3.54	2.574	1.947	0.961	0.975	2.69767	1.29433	-1.0595	0.00754375	0.494884	SLC26A7	Organismal Systems	Digestive system	K13962	--	PREDICTED: anion exchange transporter isoform X1 [Pelodiscus sinensis]	ko04971//Gastric acid secretion	GO:0010008//endosome membrane;GO:0031224//intrinsic component of membrane	GO:0005253//anion channel activity;GO:0005310//dicarboxylic acid transmembrane transporter activity;GO:0015103//inorganic anion transmembrane transporter activity;GO:0015291//secondary active transmembrane transporter activity	GO:0006821//chloride transport;GO:0006835//dicarboxylic acid transport;GO:0008272//sulfate transport;GO:0022600//digestive system process;GO:0044763//single-organism cellular process
LOC102448801	165	115	98	98	59	29	9.279	6.686	6.024	5.872	3.071	1.609	7.32967	3.51733	-1.05927	0.0163239	0.635231	-	-	-	-	-	-	-	-	-	-
LOC102443597	644	504	222	178	275	234	8.705	7.041	3.267	2.568	3.431	3.129	6.33767	3.04267	-1.05862	0.00212322	0.33672	Sgsm1	-	-	-	--	PREDICTED: small G protein signaling modulator 1 [Pelodiscus sinensis]	-	GO:0043231//intracellular membrane-bounded organelle	-	-
LOC102445898	298	394	308	251	146	100	11.622	15.893	12.983	10.429	5.211	3.823	13.4993	6.48767	-1.05712	0.00213574	0.33672	PDGFD	Environmental Information Processing;Environmental Information Processing;Environmental Information Processing;Cellular Processes;Environmental Information Processing;Environmental Information Processing;Cellular Processes;Human Diseases;Human Diseases;Cellular Processes;Human Diseases;Human Diseases	Signal transduction;Signal transduction;Signal transduction;Cell motility;Signal transduction;Signal transduction;Cellular community - eukaryotes;Cancer: overview;Cancer: specific types;Cellular community - eukaryotes;Drug resistance: antineoplastic;Cancer: specific types	K05450;K05450;K05450;K05450;K05450;K05450;K05450;K05450;K05450;K05450;K05450;K05450	--	PREDICTED: platelet-derived growth factor D isoform X1 [Pelodiscus sinensis]	ko04151//PI3K-Akt signaling pathway;ko04010//MAPK signaling pathway;ko04014//Ras signaling pathway;ko04810//Regulation of actin cytoskeleton;ko04072//Phospholipase D signaling pathway;ko04015//Rap1 signaling pathway;ko04510//Focal adhesion;ko05231//Choline metabolism in cancer;ko05215//Prostate cancer;ko04540//Gap junction;ko01521//EGFR tyrosine kinase inhibitor resistance;ko05218//Melanoma	GO:0031090//organelle membrane;GO:0031988//membrane-bounded vesicle;GO:0044421//extracellular region part;GO:0044432//endoplasmic reticulum part	GO:0070851//growth factor receptor binding	GO:0001932//regulation of protein phosphorylation;GO:0007169//transmembrane receptor protein tyrosine kinase signaling pathway;GO:0043200//response to amino acid;GO:0044707//single-multicellular organism process;GO:0048522//positive regulation of cellular process
LOC102445492	155	167	169	147	58	36	6.845	7.666	8.149	6.976	2.381	1.573	7.55333	3.64333	-1.05185	0.0209876	0.667066	PODXL	Human Diseases	Infectious disease: bacterial	K06817	--	PREDICTED: podocalyxin isoform X1 [Pelodiscus sinensis]	ko05132//Salmonella infection	GO:0005886//plasma membrane;GO:0005902//microvillus;GO:0016021//integral component of membrane;GO:0031252//cell leading edge;GO:0031988//membrane-bounded vesicle;GO:0036056//filtration diaphragm;GO:0044421//extracellular region part;GO:0044424//intracellular part;GO:0098589//membrane region	GO:0005488//binding	GO:0002376//immune system process;GO:0007162//negative regulation of cell adhesion;GO:0022409//positive regulation of cell-cell adhesion;GO:0030033//microvillus assembly;GO:0030334//regulation of cell migration;GO:0035148//tube formation;GO:0072310//glomerular epithelial cell development
LOC102449878	358	336	413	179	53	321	9.873	9.576	12.402	5.268	1.349	8.758	10.617	5.125	-1.05075	0.0230241	0.68678	PRELP	-	-	-	--	PREDICTED: prolargin [Chrysemys picta bellii]	-	GO:0005775//vacuolar lumen;GO:0031012//extracellular matrix;GO:0031988//membrane-bounded vesicle;GO:0044431//Golgi apparatus part	GO:0005198//structural molecule activity;GO:0005539//glycosaminoglycan binding	GO:0006024//glycosaminoglycan biosynthetic process;GO:0006027//glycosaminoglycan catabolic process;GO:0006790//sulfur compound metabolic process;GO:0007568//aging;GO:0044238//primary metabolic process;GO:0051704//multi-organism process
LOC102443578	26	42	47	25	15	18	3.833	6.4	7.546	3.934	2.041	2.626	5.92633	2.867	-1.0476	0.043919	0.773123	CFHR5	Human Diseases;Organismal Systems	Infectious disease: bacterial;Immune system	K04004;K04004	--	PREDICTED: complement factor H-related protein 5-like [Pelodiscus sinensis]	ko05150//Staphylococcus aureus infection;ko04610//Complement and coagulation cascades	GO:0044421//extracellular region part;GO:0044464//cell part	-	GO:0002252//immune effector process;GO:0045087//innate immune response;GO:0048583//regulation of response to stimulus;GO:0070887//cellular response to chemical stimulus
LOC102459936	304	314	376	251	167	81	5.747	6.135	7.74	5.064	2.914	1.515	6.54067	3.16433	-1.04754	0.00414464	0.407234	SLC24A3	-	-	-	--	PREDICTED: sodium/potassium/calcium exchanger 3 [Pelodiscus sinensis]	-	GO:0031224//intrinsic component of membrane	GO:0015081//sodium ion transmembrane transporter activity;GO:0015291//secondary active transmembrane transporter activity	GO:0006814//sodium ion transport;GO:0006816//calcium ion transport;GO:0006875//cellular metal ion homeostasis;GO:0034220//ion transmembrane transport
LOC102456441	11796	8826	10286	6461	3887	5135	118.949	91.983	112.942	69.531	36.18	51.229	107.958	52.3133	-1.04522	3.59e-06	0.0131216	Pdxk	Metabolism;Metabolism	Global and overview maps;Metabolism of cofactors and vitamins	K00868;K00868	--	PREDICTED: pyridoxal kinase [Pelodiscus sinensis]	ko01100//Metabolic pathways;ko00750//Vitamin B6 metabolism	GO:0031981//nuclear lumen;GO:0031988//membrane-bounded vesicle;GO:0044444//cytoplasmic part	GO:0016301//kinase activity;GO:0031420//alkali metal ion binding;GO:0032550//purine ribonucleoside binding;GO:0043168//anion binding;GO:0046914//transition metal ion binding;GO:0046983//protein dimerization activity;GO:0070279//vitamin B6 binding	GO:0006767//water-soluble vitamin metabolic process;GO:0009636//response to toxic substance;GO:0010212//response to ionizing radiation;GO:0010243//response to organonitrogen compound;GO:0031667//response to nutrient levels;GO:0042823//pyridoxal phosphate biosynthetic process;GO:0042981//regulation of apoptotic process;GO:0048545//response to steroid hormone
LOC102457672	61	38	42	37	16	17	3.067	1.951	2.296	1.962	0.757	0.851	2.438	1.19	-1.03474	0.0425913	0.770618	NPY6R	Environmental Information Processing	Signaling molecules and interaction	K04208	--	PREDICTED: neuropeptide Y receptor type 6-like [Pelodiscus sinensis]	ko04080//Neuroactive ligand-receptor interaction	GO:0016021//integral component of membrane;GO:0016023//cytoplasmic, membrane-bounded vesicle;GO:0043005//neuron projection	GO:0004983//neuropeptide Y receptor activity;GO:0005488//binding	GO:0007188//adenylate cyclase-modulating G-protein coupled receptor signaling pathway;GO:0007267//cell-cell signaling;GO:0007600//sensory perception;GO:0007610//behavior;GO:0009653//anatomical structure morphogenesis;GO:0010648//negative regulation of cell communication;GO:0014821//phasic smooth muscle contraction;GO:0019229//regulation of vasoconstriction;GO:0019318//hexose metabolic process;GO:…
LOC102447190	69	40	67	33	17	39	0.927	0.555	0.98	0.473	0.211	0.518	0.820667	0.400667	-1.03439	0.0277124	0.708182	PAPLN	-	-	-	--	PREDICTED: papilin [Pelodiscus sinensis]	-	GO:0031012//extracellular matrix	GO:0008233//peptidase activity;GO:0030414//peptidase inhibitor activity	GO:0010466//negative regulation of peptidase activity
LOC102453164	111	125	91	94	41	28	5.493	6.393	4.903	4.964	1.873	1.371	5.59633	2.736	-1.03241	0.0233431	0.687059	SSPN	-	-	-	--	PREDICTED: sarcospan [Pelodiscus sinensis]	-	GO:0016021//integral component of membrane;GO:0016023//cytoplasmic, membrane-bounded vesicle;GO:0043234//protein complex;GO:0097060//synaptic membrane	-	GO:0003012//muscle system process;GO:0022610//biological adhesion
LOC102463303	206	233	228	209	40	81	6.366	7.441	7.672	6.892	1.141	2.476	7.15967	3.503	-1.0313	0.0305879	0.715071	COLEC12	Cellular Processes	Transport and catabolism	K10062	--	PREDICTED: collectin-12 [Pelodiscus sinensis]	ko04145//Phagosome	GO:0030659//cytoplasmic vesicle membrane;GO:0031224//intrinsic component of membrane	GO:0038023//signaling receptor activity;GO:0038024//cargo receptor activity;GO:0043169//cation binding;GO:0048029//monosaccharide binding;GO:0071813//lipoprotein particle binding	GO:0002758//innate immune response-activating signal transduction;GO:0006909//phagocytosis;GO:0030154//cell differentiation;GO:0051259//protein oligomerization
LOC102445397	263	221	189	155	96	112	7.709	6.812	5.992	4.714	2.557	2.808	6.83767	3.35967	-1.02519	0.00112247	0.301157	PEX5L	Cellular Processes	Transport and catabolism	K13342	--	PREDICTED: PEX5-related protein [Pelodiscus sinensis]	ko04146//Peroxisome	-	-	-
LOC102459665	110	128	123	110	45	27	1.633	1.964	1.988	1.743	0.617	0.397	1.86167	0.919	-1.01846	0.0315705	0.716899	FYCO1	Human Diseases	Infectious disease: bacterial	K21954	--	PREDICTED: FYVE and coiled-coil domain-containing protein 1 [Pelodiscus sinensis]	ko05132//Salmonella infection	GO:0000323//lytic vacuole;GO:0005768//endosome;GO:0016020//membrane	GO:0005488//binding	GO:0047496//vesicle transport along microtubule
LOC102462448	81	68	124	56	37	48	1.594	1.383	2.657	1.176	0.672	0.935	1.878	0.927667	-1.01752	0.008409	0.504248	ABCA9	Environmental Information Processing	Membrane transport	K05651	--	PREDICTED: ATP-binding cassette sub-family A member 9-like [Pelodiscus sinensis]	ko02010//ABC transporters	-	-	-
LOC102461481	6209	6592	4882	4456	3038	1525	91.373	100.26	78.23	69.983	41.268	22.203	89.9543	44.4847	-1.01588	0.00165251	0.3262	SLC1A2	Human Diseases;Organismal Systems;Organismal Systems;Human Diseases	Neurodegenerative disease;Nervous system;Nervous system;Neurodegenerative disease	K05613;K05613;K05613;K05613	--	PREDICTED: excitatory amino acid transporter 2 [Pelodiscus sinensis]	ko05016//Huntington disease;ko04724//Glutamatergic synapse;ko04721//Synaptic vesicle cycle;ko05014//Amyotrophic lateral sclerosis	GO:0016021//integral component of membrane;GO:0030425//dendrite;GO:0032589//neuron projection membrane;GO:0044309//neuron spine;GO:0097060//synaptic membrane	GO:0005283//sodium:amino acid symporter activity;GO:0005313//L-glutamate transmembrane transporter activity;GO:0005488//binding	GO:0001101//response to acid chemical;GO:0001505//regulation of neurotransmitter levels;GO:0006814//sodium ion transport;GO:0006950//response to stress;GO:0007267//cell-cell signaling;GO:0009416//response to light stimulus;GO:0010828//positive regulation of glucose transport;GO:0015813//L-glutamate transport;GO:0040007//growth;GO:0043090//amino acid import;GO:0048731//system development
LOC112544034	170	449	139	146	124	120	1.458	3.983	1.298	1.336	0.987	1.018	2.24633	1.11367	-1.01225	0.0139469	0.593382	-	-	-	-	-	-	-	-	-	-
LOC102454805	87	66	61	32	35	44	3.291	2.58	2.513	1.292	1.222	1.647	2.79467	1.387	-1.01071	0.00639202	0.458631	FEZF1	-	-	-	zf-C2H2	PREDICTED: fez family zinc finger protein 1 [Pelodiscus sinensis]	-	GO:0043231//intracellular membrane-bounded organelle	GO:0000977//RNA polymerase II regulatory region sequence-specific DNA binding;GO:0000981//RNA polymerase II transcription factor activity, sequence-specific DNA binding;GO:0043169//cation binding	GO:0001709//cell fate determination;GO:0001764//neuron migration;GO:0006357//regulation of transcription from RNA polymerase II promoter;GO:0007411//axon guidance;GO:0007610//behavior;GO:0008038//neuron recognition;GO:0008283//cell proliferation;GO:0009952//anterior/posterior pattern specification;GO:0021877//forebrain neuron fate commitment;GO:0021988//olfactory lobe development;GO:0045596//nega…
LOC102458377	233	166	223	162	82	74	7.121	5.243	7.421	5.284	2.313	2.237	6.595	3.278	-1.00856	0.00432999	0.417949	SLC5A3	-	-	-	--	PREDICTED: sodium/myo-inositol cotransporter [Pelodiscus sinensis]	-	GO:0016021//integral component of membrane	GO:0005365//myo-inositol transmembrane transporter activity;GO:0015291//secondary active transmembrane transporter activity	GO:0007399//nervous system development;GO:0015791//polyol transport;GO:0019751//polyol metabolic process;GO:0030001//metal ion transport;GO:0044763//single-organism cellular process;GO:0051239//regulation of multicellular organismal process
LOC102458649	244	204	425	222	41	190	7.794	6.764	14.87	7.46	1.185	5.992	9.80933	4.879	-1.00757	0.0485356	0.799596	SLC6A13	-	-	-	--	PREDICTED: sodium- and chloride-dependent GABA transporter 2 isoform X1 [Pelodiscus sinensis]	-	GO:0016021//integral component of membrane;GO:0031988//membrane-bounded vesicle	GO:0005283//sodium:amino acid symporter activity;GO:0005326//neurotransmitter transporter activity;GO:0005488//binding	GO:0001505//regulation of neurotransmitter levels;GO:0006814//sodium ion transport;GO:0006865//amino acid transport;GO:0007267//cell-cell signaling
LOC102454842	401	327	417	275	175	134	6.292	5.403	7.272	4.732	2.591	2.123	6.32233	3.14867	-1.00572	0.000574574	0.209825	Meioc	-	-	-	--	PREDICTED: meiosis-specific coiled-coil domain-containing protein MEIOC [Aptenodytes forsteri]	-	-	-	-
LOC102445016	308	267	255	209	123	94	1.827	1.636	1.647	1.323	0.673	0.552	1.70333	0.849333	-1.00396	0.00178712	0.33672	LRP2	Organismal Systems;Organismal Systems;Environmental Information Processing	Endocrine system;Digestive system;Signal transduction	K06233;K06233;K06233	--	PREDICTED: low-density lipoprotein receptor-related protein 2-like [Pelodiscus sinensis]	ko04918//Thyroid hormone synthesis;ko04979//Cholesterol metabolism;ko04340//Hedgehog signaling pathway	GO:0005886//plasma membrane;GO:0005903//brush border;GO:0031988//membrane-bounded vesicle;GO:0043231//intracellular membrane-bounded organelle;GO:0044425//membrane part;GO:0044444//cytoplasmic part	GO:0003707//steroid hormone receptor activity	GO:0003014//renal system process;GO:0009755//hormone-mediated signaling pathway
LOC112546821	60	40	88	29	27	43	2.337	1.61	3.733	1.206	0.971	1.657	2.56	1.278	-1.00226	0.0272579	0.708182	ABCA8	Environmental Information Processing	Membrane transport	K05651	--	PREDICTED: ATP-binding cassette sub-family A member 9-like [Pelodiscus sinensis]	ko02010//ABC transporters	-	-	-
LOC102454739	158	160	115	107	75	41	4.766	4.988	3.778	3.445	2.088	1.224	4.51067	2.25233	-1.00192	0.008538	0.504248	Cmtm4	-	-	-	--	PREDICTED: CKLF-like MARVEL transmembrane domain-containing protein 4 [Pelodiscus sinensis]	-	GO:0031224//intrinsic component of membrane;GO:0044421//extracellular region part	GO:0005102//receptor binding	GO:0042221//response to chemical
LOC102449164	1108	837	1090	800	383	472	17.716	12.516	17.805	12.359	4.784	6.871	16.0123	8.00467	-1.00027	0.00147728	0.3262	Mmd2	-	-	-	--	PREDICTED: monocyte to macrophage differentiation factor 2 isoform X1 [Pelodiscus sinensis]	-	GO:0000323//lytic vacuole;GO:0005774//vacuolar membrane;GO:0010008//endosome membrane;GO:0031224//intrinsic component of membrane	GO:0016301//kinase activity	GO:0001934//positive regulation of protein phosphorylation;GO:0008104//protein localization;GO:0009887//organ morphogenesis;GO:0045597//positive regulation of cell differentiation;GO:0046578//regulation of Ras protein signal transduction
LOC102446747	126	134	222	89	32	129	1.333	1.448	2.556	0.996	0.317	1.358	1.779	0.890333	-0.998649	0.0301616	0.712491	FREM1	-	-	-	--	PREDICTED: FRAS1-related extracellular matrix protein 1 isoform X3 [Pelodiscus sinensis]	-	GO:0031224//intrinsic component of membrane;GO:0044420//extracellular matrix component	GO:0046872//metal ion binding	GO:0009653//anatomical structure morphogenesis;GO:0031589//cell-substrate adhesion;GO:0044763//single-organism cellular process;GO:0048736//appendage development;GO:0098742//cell-cell adhesion via plasma-membrane adhesion molecules
LOC102453793	215	148	152	146	84	34	7.322	5.209	5.637	5.306	2.641	1.146	6.056	3.031	-0.998571	0.0261467	0.708182	GPR26	-	-	-	--	PREDICTED: G-protein coupled receptor 26 [Pelodiscus sinensis]	-	GO:0031224//intrinsic component of membrane	GO:0004888//transmembrane signaling receptor activity	GO:0007188//adenylate cyclase-modulating G-protein coupled receptor signaling pathway;GO:0010822//positive regulation of mitochondrion organization
LOC102453786	113	95	81	80	42	26	4.474	3.888	3.492	3.381	1.535	1.019	3.95133	1.97833	-0.998054	0.0233661	0.687059	KCNJ12	Organismal Systems;Organismal Systems	Endocrine system;Nervous system	K05005;K05005	--	PREDICTED: ATP-sensitive inward rectifier potassium channel 12 [Pelodiscus sinensis]	ko04921//Oxytocin signaling pathway;ko04725//Cholinergic synapse	-	-	-
LOC102459377	112	119	86	62	63	41	3.684	4.045	3.08	2.176	1.913	1.334	3.603	1.80767	-0.99507	0.00323786	0.393677	TNFRSF19	Environmental Information Processing	Signaling molecules and interaction	K05155	--	PREDICTED: tumor necrosis factor receptor superfamily member 19 [Pelodiscus sinensis]	ko04060//Cytokine-cytokine receptor interaction	GO:0031224//intrinsic component of membrane	GO:0005035//death receptor activity;GO:0005488//binding	GO:0001525//angiogenesis;GO:0012501//programmed cell death;GO:0019221//cytokine-mediated signaling pathway;GO:0022405//hair cycle process;GO:0043122//regulation of I-kappaB kinase/NF-kappaB signaling;GO:0048885//neuromast deposition;GO:0051403//stress-activated MAPK cascade;GO:0060856//establishment of blood-brain barrier
LOC102460212	126	131	171	121	44	56	3.158	3.394	4.667	3.237	1.018	1.389	3.73967	1.88133	-0.991154	0.0162847	0.635231	FAM114A1	-	-	-	--	PREDICTED: LOW QUALITY PROTEIN: protein NOXP20 [Pelodiscus sinensis]	-	-	-	-
LOC102461606	617	1130	680	521	309	434	7.904	14.962	9.486	7.123	3.654	5.501	10.784	5.426	-0.990931	0.000955256	0.275403	ADORA2A	Environmental Information Processing;Environmental Information Processing;Environmental Information Processing;Environmental Information Processing;Organismal Systems;Human Diseases;Human Diseases	Signaling molecules and interaction;Signal transduction;Signal transduction;Signal transduction;Circulatory system;Substance dependence;Neurodegenerative disease	K04266;K04266;K04266;K04266;K04266;K04266;K04266	--	PREDICTED: adenosine receptor A2a [Pelodiscus sinensis]	ko04080//Neuroactive ligand-receptor interaction;ko04020//Calcium signaling pathway;ko04024//cAMP signaling pathway;ko04015//Rap1 signaling pathway;ko04270//Vascular smooth muscle contraction;ko05034//Alcoholism;ko05012//Parkinson disease	GO:0016021//integral component of membrane;GO:0032589//neuron projection membrane;GO:0043234//protein complex;GO:0044297//cell body;GO:0097060//synaptic membrane	GO:0004930//G-protein coupled receptor activity;GO:0035256//G-protein coupled glutamate receptor binding;GO:0042805//actinin binding;GO:0046983//protein dimerization activity	GO:0001933//negative regulation of protein phosphorylation;GO:0001956//positive regulation of neurotransmitter secretion;GO:0003015//heart process;GO:0006897//endocytosis;GO:0007169//transmembrane receptor protein tyrosine kinase signaling pathway;GO:0007599//hemostasis;GO:0007631//feeding behavior;GO:0009967//positive regulation of signal transduction;GO:0010468//regulation of gene expression;GO…
MSTRG.23709	93	69	87	47	69	17	2.48	1.902	2.526	1.338	1.698	0.448	2.30267	1.16133	-0.987523	0.0394806	0.762122	--	-	-	-	--	-	-	-	-	-
LOC102450167	384	380	396	327	206	77	5.971	6.079	6.693	5.325	2.908	1.226	6.24767	3.153	-0.986592	0.016593	0.635231	DGKH	Metabolism;Environmental Information Processing;Metabolism;Human Diseases;Environmental Information Processing;Metabolism	Global and overview maps;Signal transduction;Lipid metabolism;Cancer: overview;Signal transduction;Lipid metabolism	K00901;K00901;K00901;K00901;K00901;K00901	--	PREDICTED: diacylglycerol kinase eta [Chelonia mydas]	ko01100//Metabolic pathways;ko04072//Phospholipase D signaling pathway;ko00564//Glycerophospholipid metabolism;ko05231//Choline metabolism in cancer;ko04070//Phosphatidylinositol signaling system;ko00561//Glycerolipid metabolism	GO:0031090//organelle membrane;GO:0043231//intracellular membrane-bounded organelle	GO:0016301//kinase activity;GO:0032550//purine ribonucleoside binding;GO:0043169//cation binding;GO:0046983//protein dimerization activity	GO:0001775//cell activation;GO:0006796//phosphate-containing compound metabolic process;GO:0007186//G-protein coupled receptor signaling pathway;GO:0007599//hemostasis;GO:0042221//response to chemical;GO:0051259//protein oligomerization
LOC102456973	284	208	173	128	98	128	10.797	8.378	7.492	5.131	3.592	4.812	8.889	4.51167	-0.978361	0.000663227	0.225482	Smoc1	-	-	-	--	PREDICTED: SPARC-related modular calcium-binding protein 1 isoform X1 [Pelodiscus sinensis]	-	GO:0044420//extracellular matrix component	GO:0046872//metal ion binding	GO:0007423//sensory organ development;GO:0010810//regulation of cell-substrate adhesion;GO:0030278//regulation of ossification;GO:0043062//extracellular structure organization;GO:0048736//appendage development;GO:0048869//cellular developmental process
LOC102457121	469	392	340	249	127	254	3.621	3.147	2.867	2.061	0.903	1.944	3.21167	1.636	-0.973149	0.00119325	0.301157	PRDM16	Organismal Systems	Environmental adaptation	K22410	zf-C2H2	PREDICTED: PR domain zinc finger protein 16 isoform X1 [Pelodiscus sinensis]	ko04714//Thermogenesis	GO:0043231//intracellular membrane-bounded organelle;GO:0043234//protein complex;GO:0044444//cytoplasmic part	GO:0003677//DNA binding;GO:0003712//transcription cofactor activity;GO:0008134//transcription factor binding;GO:0043169//cation binding	GO:0002762//negative regulation of myeloid leukocyte differentiation;GO:0006357//regulation of transcription from RNA polymerase II promoter;GO:0007423//sensory organ development;GO:0008016//regulation of heart contraction;GO:0014855//striated muscle cell proliferation;GO:0017015//regulation of transforming growth factor beta receptor signaling pathway;GO:0019827//stem cell population maintenance…
LOC102455974	103	110	141	84	33	70	1.756	1.938	2.617	1.528	0.519	1.18	2.10367	1.07567	-0.967675	0.0148365	0.609759	ROR1	Environmental Information Processing	Signal transduction	K05122	--	PREDICTED: inactive tyrosine-protein kinase transmembrane receptor ROR1 isoform X1 [Pelodiscus sinensis]	ko04310//Wnt signaling pathway	GO:0016021//integral component of membrane;GO:0043234//protein complex;GO:0044424//intracellular part	GO:0004713//protein tyrosine kinase activity;GO:0005515//protein binding;GO:0032550//purine ribonucleoside binding	GO:0006468//protein phosphorylation;GO:0007167//enzyme linked receptor protein signaling pathway
LOC102449639	181	166	160	132	99	46	3.284	2.992	3.228	2.483	1.611	0.772	3.168	1.622	-0.965799	0.0135558	0.581177	IGSF9B	-	-	-	--	PREDICTED: protein turtle homolog B [Pelodiscus sinensis]	-	GO:0031224//intrinsic component of membrane;GO:0043005//neuron projection;GO:0044297//cell body;GO:0045202//synapse	GO:0019899//enzyme binding	GO:0060080//inhibitory postsynaptic potential;GO:0098742//cell-cell adhesion via plasma-membrane adhesion molecules
LOC102456783	51	37	33	24	15	24	0.967	0.711	0.675	0.495	0.278	0.441	0.784333	0.404667	-0.954733	0.0411096	0.76464	CCDC33	-	-	-	--	PREDICTED: coiled-coil domain-containing protein 33 isoform X4 [Chrysemys picta bellii]	-	GO:0042579//microbody	GO:0005488//binding	-
LOC102444801	131	207	227	184	44	70	4.902	8.005	9.249	7.385	1.52	2.591	7.38533	3.832	-0.946565	0.0467084	0.785197	SCIN	Cellular Processes;Human Diseases;Organismal Systems	Cell motility;Cancer: overview;Immune system	K05768;K05768;K05768	--	PREDICTED: adseverin isoform X1 [Pelodiscus sinensis]	ko04810//Regulation of actin cytoskeleton;ko05203//Viral carcinogenesis;ko04666//Fc gamma R-mediated phagocytosis	GO:0031988//membrane-bounded vesicle;GO:0032991//macromolecular complex;GO:0043232//intracellular non-membrane-bounded organelle;GO:0044421//extracellular region part;GO:0044444//cytoplasmic part	GO:0003779//actin binding;GO:0046872//metal ion binding;GO:1902936//phosphatidylinositol bisphosphate binding	GO:0006887//exocytosis;GO:0008283//cell proliferation;GO:0042981//regulation of apoptotic process;GO:0045639//positive regulation of myeloid cell differentiation;GO:0051046//regulation of secretion;GO:0051125//regulation of actin nucleation;GO:0051693//actin filament capping
LOC102451323	611	629	836	564	262	320	9.835	10.527	15.006	9.867	3.827	4.752	11.7893	6.14867	-0.939137	0.00330993	0.393677	KIAA1217	-	-	-	--	PREDICTED: sickle tail protein homolog isoform X1 [Pelodiscus sinensis]	-	-	-	-
LOC102447189	223	211	145	107	106	102	3.059	2.991	2.166	1.566	1.342	1.384	2.73867	1.43067	-0.936786	0.00055881	0.207527	MED13L	Organismal Systems	Endocrine system	K15164	--	PREDICTED: mediator of RNA polymerase II transcription subunit 13-like [Pelodiscus sinensis]	ko04919//Thyroid hormone signaling pathway	GO:0043231//intracellular membrane-bounded organelle;GO:0043234//protein complex	-	GO:0006355//regulation of transcription, DNA-templated
LOC102457678	73	60	75	59	33	20	1.521	1.292	1.702	1.312	0.635	0.412	1.505	0.786333	-0.936551	0.0418462	0.76464	CFAP47	-	-	-	--	PREDICTED: cilia- and flagella-associated protein 47 [Pelodiscus sinensis]	-	-	-	-
LOC102449167	273	410	430	343	171	128	4.179	5.612	6.47	5.006	1.92	1.576	5.42033	2.834	-0.935542	0.0231951	0.687059	HMBOX1	-	-	-	TF_Otx	PREDICTED: homeobox-containing protein 1 isoform X1 [Pelodiscus sinensis]	-	GO:0031981//nuclear lumen	GO:0005488//binding	GO:0006355//regulation of transcription, DNA-templated
LOC106732533	41	49	34	22	20	26	1.169	1.443	1.055	0.666	0.524	0.73	1.22233	0.64	-0.933494	0.0420007	0.76464	-	-	-	-	-	-	-	-	-	-
LOC102445061	61	92	73	57	43	20	1.822	2.799	2.321	1.844	1.203	0.6	2.314	1.21567	-0.928641	0.032636	0.718681	Fut9	Metabolism;Metabolism;Metabolism;Metabolism	Global and overview maps;Glycan biosynthesis and metabolism;Glycan biosynthesis and metabolism;Glycan biosynthesis and metabolism	K03663;K03663;K03663;K03663	--	PREDICTED: alpha-(1,3)-fucosyltransferase 9 [Pelodiscus sinensis]	ko01100//Metabolic pathways;ko00601//Glycosphingolipid biosynthesis - lacto and neolacto series;ko00515//Mannose type O-glycan biosynthesis;ko00603//Glycosphingolipid biosynthesis - globo and isoglobo series	GO:0000139//Golgi membrane;GO:0031224//intrinsic component of membrane	GO:0000009//alpha-1,6-mannosyltransferase activity;GO:0015020//glucuronosyltransferase activity;GO:0019112//phenanthrol glycosyltransferase activity;GO:0033931//endogalactosaminidase activity;GO:0035250//UDP-galactosyltransferase activity;GO:0035251//UDP-glucosyltransferase activity;GO:0046920//alpha-(1->3)-fucosyltransferase activity	GO:0006464//cellular protein modification process;GO:0019317//fucose catabolic process;GO:0048731//system development;GO:0070085//glycosylation
LOC102458686	509	384	295	257	312	85	12.433	9.694	7.847	6.7	7.035	2.054	9.99133	5.263	-0.924792	0.0199903	0.658397	SLC7A14	-	-	-	--	PREDICTED: probable cationic amino acid transporter [Pelodiscus sinensis]	-	-	-	-
LOC102447521	628	491	481	431	324	119	15.632	12.631	13.037	11.449	7.444	2.931	13.7667	7.27467	-0.920226	0.0146084	0.60466	SLC24A2	-	-	-	--	PREDICTED: sodium/potassium/calcium exchanger 2 [Pelodiscus sinensis]	-	GO:0031224//intrinsic component of membrane	GO:0005261//cation channel activity;GO:0005515//protein binding;GO:0015081//sodium ion transmembrane transporter activity;GO:0015291//secondary active transmembrane transporter activity;GO:0031420//alkali metal ion binding;GO:0046914//transition metal ion binding	GO:0006814//sodium ion transport;GO:0006816//calcium ion transport;GO:0006875//cellular metal ion homeostasis;GO:0007611//learning or memory;GO:0034220//ion transmembrane transport;GO:0048167//regulation of synaptic plasticity;GO:0050953//sensory perception of light stimulus
LOC102455748	571	639	524	421	297	230	10.496	12.125	10.478	8.363	5.039	4.179	11.033	5.86033	-0.91277	0.000468654	0.194201	DAAM2	Environmental Information Processing	Signal transduction	K04512	--	PREDICTED: disheveled-associated activator of morphogenesis 2 isoform X1 [Pelodiscus sinensis]	ko04310//Wnt signaling pathway	GO:0016020//membrane;GO:0031988//membrane-bounded vesicle;GO:0044424//intracellular part	GO:0008092//cytoskeletal protein binding;GO:0017016//Ras GTPase binding	GO:0007010//cytoskeleton organization;GO:0009855//determination of bilateral symmetry
LOC102454657	150	114	114	97	75	36	5.18	4.069	4.287	3.575	2.391	1.23	4.512	2.39867	-0.911534	0.0189284	0.645143	KCNQ2	Organismal Systems	Nervous system	K04927	--	PREDICTED: potassium voltage-gated channel subfamily KQT member 2 [Pelodiscus sinensis]	ko04725//Cholinergic synapse	-	-	-
MSTRG.2385	162	91	108	74	73	53	8.248	4.788	5.987	4.021	3.431	2.67	6.341	3.374	-0.91025	0.00689552	0.474126	--	-	-	-	--	-	-	-	-	-
LOC102449908	563	569	566	463	222	244	10.691	11.167	11.703	9.383	3.891	4.584	11.187	5.95267	-0.910215	0.00237038	0.353316	cybrd1	Organismal Systems	Digestive system	K08370	--	PREDICTED: cytochrome b reductase 1 [Pelodiscus sinensis]	ko04978//Mineral absorption	GO:0005903//brush border;GO:0031224//intrinsic component of membrane;GO:0031988//membrane-bounded vesicle	GO:0016723//oxidoreductase activity, oxidizing metal ions, NAD or NADP as acceptor;GO:0043169//cation binding	GO:0010038//response to metal ion;GO:0044710//single-organism metabolic process;GO:0046916//cellular transition metal ion homeostasis;GO:0051234//establishment of localization
LOC102462501	170	185	154	132	85	63	4.501	5.063	4.44	3.73	2.077	1.65	4.668	2.48567	-0.909172	0.00630153	0.455686	SLC30A7	-	-	-	--	PREDICTED: zinc transporter 7 isoform X2 [Pelodiscus sinensis]	-	GO:0031224//intrinsic component of membrane;GO:0031988//membrane-bounded vesicle;GO:0043231//intracellular membrane-bounded organelle;GO:0044444//cytoplasmic part	GO:0015075//ion transmembrane transporter activity;GO:0046914//transition metal ion binding	GO:0000041//transition metal ion transport;GO:0019538//protein metabolic process;GO:0044763//single-organism cellular process;GO:0051238//sequestering of metal ion
LOC102459160	81	57	125	61	40	46	2.169	1.579	3.616	1.725	0.985	1.213	2.45467	1.30767	-0.908532	0.0279715	0.708182	SMIM1	-	-	-	--	PREDICTED: small integral membrane protein 1 isoform X1 [Pelodiscus sinensis]	-	GO:0031224//intrinsic component of membrane;GO:0031988//membrane-bounded vesicle	-	-
LOC102445238	428	371	219	153	242	175	9.05	8.108	5.042	3.453	4.723	3.661	7.4	3.94567	-0.907256	0.00205657	0.33672	BCR	Human Diseases;Human Diseases	Cancer: overview;Cancer: specific types	K08878;K08878	--	PREDICTED: LOW QUALITY PROTEIN: breakpoint cluster region protein [Pelodiscus sinensis]	ko05200//Pathways in cancer;ko05220//Chronic myeloid leukemia	-	-	-
LOC102447262	146	161	117	97	50	86	11.143	12.7	9.724	7.901	3.523	6.494	11.189	5.97267	-0.905634	0.00797566	0.50147	CD82	Cellular Processes	Cell growth and death	K06509	--	PREDICTED: CD82 antigen [Pelodiscus sinensis]	ko04115//p53 signaling pathway	GO:0016021//integral component of membrane;GO:0031988//membrane-bounded vesicle	GO:0005488//binding	-
LOC102461525	285	160	238	112	102	167	8.707	5.052	7.917	3.652	2.876	5.048	7.22533	3.85867	-0.904962	0.00310084	0.390468	Adra1b	Environmental Information Processing;Environmental Information Processing;Environmental Information Processing;Organismal Systems;Organismal Systems;Organismal Systems	Signaling molecules and interaction;Signal transduction;Signal transduction;Circulatory system;Circulatory system;Digestive system	K04136;K04136;K04136;K04136;K04136;K04136	--	PREDICTED: alpha-1B adrenergic receptor [Pelodiscus sinensis]	ko04080//Neuroactive ligand-receptor interaction;ko04020//Calcium signaling pathway;ko04022//cGMP-PKG signaling pathway;ko04261//Adrenergic signaling in cardiomyocytes;ko04270//Vascular smooth muscle contraction;ko04970//Salivary secretion	GO:0016021//integral component of membrane;GO:0031090//organelle membrane;GO:0043231//intracellular membrane-bounded organelle;GO:0044291//cell-cell contact zone;GO:0044444//cytoplasmic part;GO:0044459//plasma membrane part	GO:0004936//alpha-adrenergic receptor activity;GO:0046983//protein dimerization activity	GO:0003099//positive regulation of the force of heart contraction by chemical signal;GO:0005981//regulation of glycogen catabolic process;GO:0006942//regulation of striated muscle contraction;GO:0007187//G-protein coupled receptor signaling pathway, coupled to cyclic nucleotide second messenger;GO:0007507//heart development;GO:0007632//visual behavior;GO:0010460//positive regulation of heart rate…
LOC102455052	172	192	104	74	45	140	8.899	10.266	5.859	4.086	2.149	7.166	8.34133	4.467	-0.900972	0.0324513	0.717497	-	-	-	-	-	-	-	-	-	-
LOC112544296	129	115	151	116	74	29	2.666	2.457	3.399	2.559	1.412	0.593	2.84067	1.52133	-0.900893	0.0445716	0.77525	-	-	-	-	-	-	-	-	-	-
LOC102447529	179	136	126	110	65	68	5.291	4.155	4.055	3.47	1.773	1.989	4.50033	2.41067	-0.9006	0.00616695	0.45192	DAGLA	-	-	-	--	PREDICTED: sn1-specific diacylglycerol lipase alpha, partial [Pelodiscus sinensis]	-	-	-	-
LOC102446181	203	199	236	185	59	109	4.207	4.262	5.326	4.092	1.129	2.235	4.59833	2.48533	-0.887672	0.0216322	0.674228	SLC22A3	Human Diseases	Cancer: overview	K08200	--	PREDICTED: solute carrier family 22 member 3 [Pelodiscus sinensis]	ko05231//Choline metabolism in cancer	GO:0016021//integral component of membrane	GO:0005488//binding;GO:0015101//organic cation transmembrane transporter activity	GO:0001504//neurotransmitter uptake;GO:0010506//regulation of autophagy;GO:0015696//ammonium transport;GO:0015893//drug transport;GO:0044710//single-organism metabolic process;GO:0044763//single-organism cellular process
MSTRG.10925	329	300	257	242	192	62	2.748	2.589	2.337	2.157	1.48	0.512	2.558	1.383	-0.887215	0.028256	0.708182	--	-	-	-	--	-	-	-	-	-
LOC102461625	283	273	317	259	135	135	7.378	8.061	5.235	6.027	2.026	3.13	6.89133	3.72767	-0.88651	0.0134928	0.581177	--	-	-	-	--	PREDICTED: OX-2 membrane glycoprotein-like isoform X1 [Pelodiscus sinensis]	-	GO:0016021//integral component of membrane	-	-
LOC102461905	103	104	96	53	60	58	4.926	4.757	4.917	2.712	2.451	2.738	4.86667	2.63367	-0.885861	0.00258897	0.366552	EME2	Genetic Information Processing	Replication and repair	K10883	--	PREDICTED: probable crossover junction endonuclease EME2 [Pelodiscus sinensis]	ko03460//Fanconi anemia pathway	GO:0044424//intracellular part	GO:0016788//hydrolase activity, acting on ester bonds	GO:0090304//nucleic acid metabolic process
LOC102459849	68	72	58	47	47	18	1.288	1.41	1.196	0.95	0.822	0.337	1.298	0.703	-0.884694	0.0488082	0.800147	GRIN2A	Environmental Information Processing;Human Diseases;Environmental Information Processing;Environmental Information Processing;Environmental Information Processing;Environmental Information Processing;Human Diseases;Organismal Systems;Human Diseases;Organismal Systems;Organismal Systems;Human Diseases;Organismal Systems;Human Diseases;Human Diseases;Human Diseases;Human Diseases	Signaling molecules and interaction;Neurodegenerative disease;Signal transduction;Signal transduction;Signal transduction;Signal transduction;Substance dependence;Nervous system;Immune disease;Nervous system;Environmental adaptation;Neurodegenerative disease;Nervous system;Substance dependence;Neurodegenerative disease;Substance dependence;Substance dependence	K05209;K05209;K05209;K05209;K05209;K05209;K05209;K05209;K05209;K05209;K05209;K05209;K05209;K05209;K05209;K05209;K05209	--	PREDICTED: glutamate receptor ionotropic, NMDA 2A [Pelodiscus sinensis]	ko04080//Neuroactive ligand-receptor interaction;ko05010//Alzheimer disease;ko04020//Calcium signaling pathway;ko04014//Ras signaling pathway;ko04024//cAMP signaling pathway;ko04015//Rap1 signaling pathway;ko05034//Alcoholism;ko04728//Dopaminergic synapse;ko05322//Systemic lupus erythematosus;ko04724//Glutamatergic synapse;ko04713//Circadian entrainment;ko05017//Spinocerebellar ataxia;ko04720//Lo…	-	-	-
LOC102460925	734	567	415	287	180	492	19.113	15.268	11.779	8.045	4.339	12.685	15.3867	8.35633	-0.880739	0.0101529	0.537346	RAB36	-	-	-	--	PREDICTED: ras-related protein Rab-36 [Pelodiscus sinensis]	-	-	-	-
LOC102448200	113	100	111	90	59	33	1.679	1.535	1.796	1.427	0.809	0.485	1.67	0.907	-0.880674	0.0265905	0.708182	LRP5	Human Diseases;Human Diseases;Human Diseases;Environmental Information Processing;Environmental Information Processing;Human Diseases;Human Diseases;Organismal Systems	Cancer: overview;Neurodegenerative disease;Cancer: specific types;Signal transduction;Signal transduction;Cancer: specific types;Cancer: specific types;Endocrine system	K03068;K03068;K03068;K03068;K03068;K03068;K03068;K03068	--	PREDICTED: LOW QUALITY PROTEIN: low-density lipoprotein receptor-related protein 5 [Pelodiscus sinensis]	ko05200//Pathways in cancer;ko05010//Alzheimer disease;ko05225//Hepatocellular carcinoma;ko04150//mTOR signaling pathway;ko04310//Wnt signaling pathway;ko05226//Gastric cancer;ko05224//Breast cancer;ko04928//Parathyroid hormone synthesis, secretion and action	-	-	-
MSTRG.29015	60	48	41	26	20	38	3.815	3.154	2.838	1.764	1.174	2.39	3.269	1.776	-0.880218	0.0486803	0.800147	Liat1	-	-	-	--	Protein LIAT1 [Platysternon megacephalum]	-	-	-	GO:0006464//cellular protein modification process
MSTRG.9139	472	495	537	231	211	416	26.601	28.833	32.955	13.894	10.977	23.196	29.463	16.0223	-0.87882	0.00158554	0.3262	--	-	-	-	--	ORF2 [Acanthochelys spixii]	-	-	-	-
LOC102461834	167	228	140	160	79	59	2.903	4.096	2.65	2.968	1.267	1.015	3.21633	1.75	-0.878062	0.0276504	0.708182	LY75	-	-	-	--	PREDICTED: lymphocyte antigen 75, partial [Pelodiscus sinensis]	-	GO:0016021//integral component of membrane;GO:0031988//membrane-bounded vesicle;GO:0044459//plasma membrane part	GO:0005488//binding	GO:0050896//response to stimulus
LOC102454014	83	89	137	86	30	54	0.755	0.811	1.308	0.836	0.244	0.486	0.958	0.522	-0.875976	0.0401583	0.76464	MXRA5	-	-	-	--	PREDICTED: matrix-remodeling-associated protein 5 isoform X1 [Pelodiscus sinensis]	-	GO:0031988//membrane-bounded vesicle	-	-
MSTRG.7875	1587	1144	999	995	611	481	46.417	34.581	31.816	31.058	16.495	13.918	37.6047	20.4903	-0.875968	0.00268061	0.368989	--	-	-	-	--	hypothetical protein llap_3576 [Limosa lapponica baueri]	-	-	-	-
LOC102446401	139	138	193	110	107	65	2.173	2.064	3.07	1.654	1.406	0.932	2.43567	1.33067	-0.872167	0.0109636	0.548456	ATP10D	-	-	-	--	PREDICTED: probable phospholipid-transporting ATPase VD [Pelodiscus sinensis]	-	-	-	-
LOC102450442	1181	697	1827	716	709	715	49.293	30.067	83.034	31.893	27.316	29.525	54.1313	29.578	-0.871939	0.00337682	0.393677	TRH	Environmental Information Processing	Signaling molecules and interaction	K05253	--	PREDICTED: thyrotropin releasing hormone [Pelodiscus sinensis]	ko04080//Neuroactive ligand-receptor interaction	GO:0044464//cell part	GO:0005102//receptor binding	GO:0007165//signal transduction;GO:0008344//adult locomotory behavior;GO:0010033//response to organic substance
LOC102462796	2143	1988	966	871	803	1211	23.568	22.596	11.568	10.223	8.152	13.176	19.244	10.517	-0.871685	0.00277281	0.375031	VPS37B	Cellular Processes	Transport and catabolism	K12185	--	PREDICTED: vacuolar protein sorting-associated protein 37B [Pelodiscus sinensis]	ko04144//Endocytosis	GO:0010008//endosome membrane;GO:0031988//membrane-bounded vesicle;GO:0036452//ESCRT complex	GO:0005515//protein binding	GO:0008104//protein localization;GO:0010638//positive regulation of organelle organization;GO:0016485//protein processing;GO:0046794//transport of virus;GO:1902186//regulation of viral release from host cell;GO:1902582//single-organism intracellular transport
LOC102444623	1309	1230	907	827	770	360	8.09	7.92	6.174	5.5	4.434	2.19	7.39467	4.04133	-0.871654	0.00370191	0.395671	GRIN2B	Environmental Information Processing;Human Diseases;Human Diseases;Environmental Information Processing;Environmental Information Processing;Environmental Information Processing;Human Diseases;Organismal Systems;Human Diseases;Organismal Systems;Organismal Systems;Human Diseases;Organismal Systems;Human Diseases;Human Diseases;Human Diseases;Human Diseases	Signaling molecules and interaction;Neurodegenerative disease;Neurodegenerative disease;Signal transduction;Signal transduction;Signal transduction;Substance dependence;Nervous system;Immune disease;Nervous system;Environmental adaptation;Neurodegenerative disease;Nervous system;Substance dependence;Neurodegenerative disease;Substance dependence;Substance dependence	K05210;K05210;K05210;K05210;K05210;K05210;K05210;K05210;K05210;K05210;K05210;K05210;K05210;K05210;K05210;K05210;K05210	--	PREDICTED: glutamate receptor ionotropic, NMDA 2B [Pelodiscus sinensis]	ko04080//Neuroactive ligand-receptor interaction;ko05010//Alzheimer disease;ko05016//Huntington disease;ko04014//Ras signaling pathway;ko04024//cAMP signaling pathway;ko04015//Rap1 signaling pathway;ko05034//Alcoholism;ko04728//Dopaminergic synapse;ko05322//Systemic lupus erythematosus;ko04724//Glutamatergic synapse;ko04713//Circadian entrainment;ko05017//Spinocerebellar ataxia;ko04720//Long-term…	-	-	-
LOC102463929	153	187	163	133	47	103	5.983	7.726	6.839	5.554	1.701	3.976	6.84933	3.74367	-0.871512	0.022732	0.68678	IL1R1	Environmental Information Processing;Human Diseases;Human Diseases;Environmental Information Processing;Human Diseases;Human Diseases;Human Diseases;Environmental Information Processing;Human Diseases;Organismal Systems;Organismal Systems;Organismal Systems;Organismal Systems	Signal transduction;Infectious disease: bacterial;Infectious disease: bacterial;Signaling molecules and interaction;Infectious disease: viral;Infectious disease: viral;Infectious disease: parasitic;Signal transduction;Cardiovascular disease;Sensory system;Immune system;Development and regeneration;Immune system	K04386;K04386;K04386;K04386;K04386;K04386;K04386;K04386;K04386;K04386;K04386;K04386;K04386	--	PREDICTED: interleukin-1 receptor type 1 [Pelodiscus sinensis]	ko04010//MAPK signaling pathway;ko05130//Pathogenic Escherichia coli infection;ko05131//Shigellosis;ko04060//Cytokine-cytokine receptor interaction;ko05163//Human cytomegalovirus infection;ko05166//Human T-cell leukemia virus 1 infection;ko05146//Amoebiasis;ko04064//NF-kappa B signaling pathway;ko05418//Fluid shear stress and atherosclerosis;ko04750//Inflammatory mediator regulation of TRP channe…	GO:0016021//integral component of membrane;GO:0032991//macromolecular complex;GO:0043005//neuron projection;GO:0043231//intracellular membrane-bounded organelle;GO:0044421//extracellular region part;GO:0044456//synapse part	GO:0004908//interleukin-1 receptor activity;GO:0035254//glutamate receptor binding;GO:0070851//growth factor receptor binding	GO:0000302//response to reactive oxygen species;GO:0001678//cellular glucose homeostasis;GO:0009408//response to heat;GO:0009719//response to endogenous stimulus;GO:0019221//cytokine-mediated signaling pathway;GO:0044702//single organism reproductive process
LOC102459543	141	127	155	98	82	63	4.401	4.197	5.287	3.26	2.422	1.925	4.62833	2.53567	-0.868128	0.00356765	0.393677	TEAD1	Environmental Information Processing;Environmental Information Processing	Signal transduction;Signal transduction	K09448;K09448	TEA	PREDICTED: transcriptional enhancer factor TEF-1 isoform X1 [Pelodiscus sinensis]	ko04390//Hippo signaling pathway;ko04392//Hippo signaling pathway - multiple species	GO:0031981//nuclear lumen;GO:0043234//protein complex	GO:0000982//transcription factor activity, RNA polymerase II core promoter proximal region sequence-specific binding;GO:0003676//nucleic acid binding	GO:0006352//DNA-templated transcription, initiation;GO:0006357//regulation of transcription from RNA polymerase II promoter;GO:0007498//mesoderm development;GO:0008283//cell proliferation;GO:0010720//positive regulation of cell development;GO:0014733//regulation of skeletal muscle adaptation;GO:0032526//response to retinoic acid;GO:0035556//intracellular signal transduction;GO:0045860//positive r…
LOC102455841	281	237	151	148	101	122	6.791	5.874	4.026	3.937	2.246	2.978	5.56367	3.05367	-0.865493	0.00372294	0.395987	SSH1	Cellular Processes;Organismal Systems	Cell motility;Development and regeneration	K05766;K05766	--	PREDICTED: protein phosphatase Slingshot homolog 1 isoform X2 [Pelodiscus sinensis]	ko04810//Regulation of actin cytoskeleton;ko04360//Axon guidance	-	-	-
LOC102454982	119	92	103	89	36	52	0.965	0.771	0.91	0.77	0.27	0.417	0.882	0.485667	-0.860812	0.0293032	0.712491	FREM2	-	-	-	--	PREDICTED: LOW QUALITY PROTEIN: FRAS1-related extracellular matrix protein 2 [Pelodiscus sinensis]	-	GO:0031224//intrinsic component of membrane;GO:0031988//membrane-bounded vesicle;GO:0044420//extracellular matrix component	GO:0046872//metal ion binding	GO:0043583//ear development;GO:0044763//single-organism cellular process;GO:0048729//tissue morphogenesis;GO:0098742//cell-cell adhesion via plasma-membrane adhesion molecules
LOC102460445	801	790	1909	962	398	715	17.133	18.32	43.64	21.803	7.738	14.083	26.3643	14.5413	-0.858428	0.0368735	0.746015	SLC38A4	-	-	-	--	PREDICTED: sodium-coupled neutral amino acid transporter 4 isoform X2 [Pelodiscus sinensis]	-	-	-	-
LOC102456992	133	138	52	54	60	71	4.537	4.865	1.931	1.966	1.889	2.396	3.77767	2.08367	-0.858371	0.0347549	0.73382	ZDHHC8	-	-	-	--	PREDICTED: probable palmitoyltransferase ZDHHC8 [Pelodiscus sinensis]	-	GO:0031224//intrinsic component of membrane;GO:0031982//vesicle;GO:0043231//intracellular membrane-bounded organelle	GO:0016409//palmitoyltransferase activity;GO:0046914//transition metal ion binding	GO:0006497//protein lipidation;GO:0007610//behavior
LOC102457212	91	97	130	87	60	36	1.407	1.55	2.189	1.436	0.856	0.551	1.71533	0.947667	-0.856037	0.0307774	0.715071	BICRA	-	-	-	--	PREDICTED: glioma tumor suppressor candidate region gene 1 protein [Pelodiscus sinensis]	-	-	-	-
MSTRG.29321	148	141	166	97	61	103	1.27	1.25	1.552	0.894	0.486	0.873	1.35733	0.751	-0.85389	0.00494282	0.428071	--	-	-	-	--	ORF 3 [Chelydra serpentina]	-	-	-	-
LOC102462518	1397	1280	1595	1008	947	520	14.633	13.874	18.225	11.294	9.153	5.416	15.5773	8.621	-0.853521	0.000909831	0.268399	CSRNP3	-	-	-	CSRNPN	PREDICTED: cysteine/serine-rich nuclear protein 3 isoform X1 [Pelodiscus sinensis]	-	GO:0043231//intracellular membrane-bounded organelle	GO:0000981//RNA polymerase II transcription factor activity, sequence-specific DNA binding;GO:0003677//DNA binding	GO:0006357//regulation of transcription from RNA polymerase II promoter;GO:0010921//regulation of phosphatase activity;GO:0042981//regulation of apoptotic process
LOC102455668	420	549	502	403	297	147	10.485	14.274	13.762	10.766	6.927	3.649	12.8403	7.114	-0.85195	0.0111338	0.552583	Sytl5	-	-	-	--	PREDICTED: synaptotagmin-like protein 5 isoform X1 [Pelodiscus sinensis]	-	-	-	-
LOC102453782	1134	1251	1715	1316	395	618	53.656	61.176	88.359	66.453	17.252	28.93	67.7303	37.545	-0.851181	0.0235314	0.687193	TXNIP	Organismal Systems	Immune system	K20910	--	PREDICTED: thioredoxin-interacting protein [Pelodiscus sinensis]	ko04621//NOD-like receptor signaling pathway	GO:0016020//membrane;GO:0031970//organelle envelope lumen;GO:0043231//intracellular membrane-bounded organelle;GO:0044444//cytoplasmic part	GO:0030234//enzyme regulator activity;GO:0044389//ubiquitin-like protein ligase binding	GO:0000302//response to reactive oxygen species;GO:0002347//response to tumor cell;GO:0006357//regulation of transcription from RNA polymerase II promoter;GO:0006886//intracellular protein transport;GO:0006952//defense response;GO:0007169//transmembrane receptor protein tyrosine kinase signaling pathway;GO:0008283//cell proliferation;GO:0009605//response to external stimulus;GO:0009746//response …
LOC112543636	57	68	80	52	43	24	4.461	5.5	6.817	4.343	3.106	1.858	5.59267	3.10233	-0.850183	0.043802	0.773123	C10orf143	-	-	-	--	hCG1648656, isoform CRA_a [Homo sapiens]	-	-	-	-
LOC102456437	1827	2219	1905	1868	852	658	62.694	78.834	71.351	68.748	26.933	22.432	70.9597	39.371	-0.849866	0.0120046	0.563898	SLC16A3	Human Diseases	Cancer: overview	K08180	--	PREDICTED: monocarboxylate transporter 4 [Pelodiscus sinensis]	ko05230//Central carbon metabolism in cancer	-	-	-
LOC102463008	160	201	140	130	50	105	6.912	8.973	6.585	5.993	1.994	4.488	7.49	4.15833	-0.84896	0.0236651	0.687193	TMEM140	-	-	-	--	PREDICTED: transmembrane protein 140 [Pelodiscus sinensis]	-	-	-	-
LOC102449791	80	54	67	51	41	24	3.128	2.182	2.852	2.128	1.48	0.928	2.72067	1.512	-0.847502	0.0426951	0.770883	SPRY3	-	-	-	--	PREDICTED: protein sprouty homolog 3 [Pelodiscus sinensis]	-	GO:0044424//intracellular part	-	GO:0001932//regulation of protein phosphorylation;GO:0009653//anatomical structure morphogenesis;GO:0009893//positive regulation of metabolic process;GO:0009968//negative regulation of signal transduction;GO:0030324//lung development;GO:0048522//positive regulation of cellular process;GO:1902531//regulation of intracellular signal transduction
LOC102450156	311	273	321	197	194	147	7.828	6.93	8.81	5.206	4.369	3.531	7.856	4.36867	-0.846602	0.000279177	0.152926	FOXP1	-	-	-	Fork head	PREDICTED: forkhead box protein P1 isoform X1 [Pelodiscus sinensis]	-	-	-	-
LOC102456341	257	286	222	156	129	158	5.339	6.14	5.022	3.459	2.474	3.247	5.50033	3.06	-0.845987	0.000469749	0.194201	Gabra3	Environmental Information Processing;Organismal Systems;Human Diseases;Organismal Systems;Organismal Systems;Human Diseases	Signaling molecules and interaction;Nervous system;Substance dependence;Nervous system;Sensory system;Substance dependence	K05175;K05175;K05175;K05175;K05175;K05175	--	PREDICTED: gamma-aminobutyric acid receptor subunit alpha-3 [Pelodiscus sinensis]	ko04080//Neuroactive ligand-receptor interaction;ko04723//Retrograde endocannabinoid signaling;ko05032//Morphine addiction;ko04727//GABAergic synapse;ko04742//Taste transduction;ko05033//Nicotine addiction	GO:0034702//ion channel complex;GO:0043005//neuron projection;GO:0097060//synaptic membrane	GO:0005253//anion channel activity;GO:0005488//binding;GO:0015276//ligand-gated ion channel activity;GO:0016917//GABA receptor activity;GO:0030594//neurotransmitter receptor activity	GO:0006821//chloride transport;GO:0007186//G-protein coupled receptor signaling pathway;GO:0007267//cell-cell signaling;GO:0007612//learning;GO:0043066//negative regulation of apoptotic process;GO:0048666//neuron development;GO:0050954//sensory perception of mechanical stimulus
LOC102461662	126	105	94	77	54	55	4.514	3.943	3.719	2.986	1.811	1.977	4.05867	2.258	-0.84596	0.00832905	0.504248	SHANK3	-	-	-	--	PREDICTED: SH3 and multiple ankyrin repeat domains protein 3-like [Pelodiscus sinensis]	-	GO:0005882//intermediate filament;GO:0005887//integral component of plasma membrane;GO:0005903//brush border;GO:0031090//organelle membrane;GO:0031513//nonmotile primary cilium;GO:0044297//cell body;GO:0044309//neuron spine;GO:0097060//synaptic membrane	GO:0019904//protein domain specific binding;GO:0030159//receptor signaling complex scaffold activity;GO:0035254//glutamate receptor binding	GO:0007417//central nervous system development;GO:0007611//learning or memory;GO:0022607//cellular component assembly;GO:0031667//response to nutrient levels;GO:0048167//regulation of synaptic plasticity;GO:0051703//intraspecies interaction between organisms
LOC102446521	171	152	144	79	105	87	7.846	7.202	7.148	3.908	4.492	3.952	7.39867	4.11733	-0.845555	0.000918712	0.268399	PPP1R17	Organismal Systems	Nervous system	K08067	--	PREDICTED: protein phosphatase 1 regulatory subunit 17 isoform X1 [Pelodiscus sinensis]	ko04730//Long-term depression	GO:0044444//cytoplasmic part	GO:0004864//protein phosphatase inhibitor activity	GO:0007165//signal transduction;GO:0031400//negative regulation of protein modification process;GO:0035303//regulation of dephosphorylation;GO:0048731//system development
LOC102451504	91	111	83	71	56	38	3.411	4.3	3.388	2.84	1.938	1.409	3.69967	2.06233	-0.843118	0.0201108	0.659161	PIGA	Metabolism;Metabolism	Global and overview maps;Glycan biosynthesis and metabolism	K03857;K03857	--	PREDICTED: LOW QUALITY PROTEIN: phosphatidylinositol N-acetylglucosaminyltransferase subunit A [Pelodiscus sinensis]	ko01100//Metabolic pathways;ko00563//Glycosylphosphatidylinositol (GPI)-anchor biosynthesis	GO:0031090//organelle membrane;GO:0031224//intrinsic component of membrane;GO:0043231//intracellular membrane-bounded organelle;GO:0043234//protein complex	GO:0005488//binding;GO:0008375//acetylglucosaminyltransferase activity	GO:0006497//protein lipidation;GO:0006650//glycerophospholipid metabolic process
LOC102463659	565	939	1358	765	376	522	34.873	59.985	91.481	50.586	21.509	31.856	62.113	34.6503	-0.842026	0.0154033	0.622393	--	-	-	-	--	PREDICTED: phospholipase A2 inhibitor subunit gamma B-like isoform X1 [Pelodiscus sinensis]	-	-	-	-
LOC102452670	2060	2439	2561	1874	1517	721	35.869	43.891	48.556	34.823	24.382	12.42	42.772	23.875	-0.841166	0.00595139	0.448113	TMEM179	-	-	-	--	PREDICTED: transmembrane protein 179 [Pelodiscus sinensis]	-	GO:0031224//intrinsic component of membrane	-	-
LOC102448668	96	85	89	59	39	55	8.497	8.042	8.92	5.745	3.58	4.889	8.48633	4.738	-0.840863	0.00955518	0.524721	GAL	Environmental Information Processing	Signaling molecules and interaction	K05244	--	PREDICTED: galanin peptides isoform X1 [Pelodiscus sinensis]	ko04080//Neuroactive ligand-receptor interaction	GO:0012505//endomembrane system;GO:0043231//intracellular membrane-bounded organelle;GO:0044297//cell body;GO:0044421//extracellular region part	GO:0005179//hormone activity;GO:0031763//galanin receptor binding	GO:0002682//regulation of immune system process;GO:0006357//regulation of transcription from RNA polymerase II promoter;GO:0006952//defense response;GO:0007186//G-protein coupled receptor signaling pathway;GO:0007610//behavior;GO:0009306//protein secretion;GO:0019218//regulation of steroid metabolic process;GO:0019935//cyclic-nucleotide-mediated signaling;GO:0030308//negative regulation of cell g…
LOC106732717	916	712	769	681	389	309	42.029	33.764	38.421	33.347	16.475	14.027	38.0713	21.283	-0.839004	0.00455911	0.417969	C14orf132	-	-	-	--	chromosome 14 open reading frame 132, partial [Homo sapiens]	-	-	-	-
LOC102448197	327	290	298	281	142	102	6.169	5.655	6.122	5.657	2.473	1.904	5.982	3.34467	-0.838765	0.0182633	0.645143	ADCY9	Metabolism;Human Diseases;Environmental Information Processing;Human Diseases;Environmental Information Processing;Environmental Information Processing;Environmental Information Processing;Organismal Systems;Human Diseases;Environmental Information Processing;Organismal Systems;Organismal Systems;Organismal Systems;Organismal Systems;Human Diseases;Human Diseases;Organismal Systems;Environmental …	Global and overview maps;Cancer: overview;Signal transduction;Infectious disease: viral;Signal transduction;Signal transduction;Signal transduction;Environmental adaptation;Infectious disease: viral;Signal transduction;Immune system;Endocrine system;Circulatory system;Immune system;Cardiovascular disease;Endocrine and metabolic disease;Circulatory system;Signal transduction;Nucleotide metabolism;…	K08049;K08049;K08049;K08049;K08049;K08049;K08049;K08049;K08049;K08049;K08049;K08049;K08049;K08049;K08049;K08049;K08049;K08049;K08049;K08049;K08049;K08049;K08049;K08049;K08049;K08049;K08049;K08049;K08049;K08049;K08049;K08049;K08049;K08049;K08049;K08049;K08049;K08049;K08049;K08049;K08049;K08049;K08049;K08049;K08049;K08049;K08049;K08049;K08049;K08049;K08049	--	PREDICTED: adenylate cyclase type 9 isoform X1 [Pelodiscus sinensis]	ko01100//Metabolic pathways;ko05200//Pathways in cancer;ko04020//Calcium signaling pathway;ko05163//Human cytomegalovirus infection;ko04072//Phospholipase D signaling pathway;ko04024//cAMP signaling pathway;ko04015//Rap1 signaling pathway;ko04714//Thermogenesis;ko05166//Human T-cell leukemia virus 1 infection;ko04022//cGMP-PKG signaling pathway;ko04062//Chemokine signaling pathway;ko04921//Oxytoc…	GO:0016021//integral component of membrane;GO:0043005//neuron projection	GO:0009975//cyclase activity;GO:0016829//lyase activity;GO:0032550//purine ribonucleoside binding;GO:0043169//cation binding	GO:0003014//renal system process;GO:0006952//defense response;GO:0007188//adenylate cyclase-modulating G-protein coupled receptor signaling pathway;GO:0007267//cell-cell signaling;GO:0010863//positive regulation of phospholipase C activity;GO:0015980//energy derivation by oxidation of organic compounds;GO:0032147//activation of protein kinase activity;GO:0033762//response to glucagon;GO:0038127//…
LOC102450689	123	114	114	102	70	31	2.563	2.455	2.586	2.268	1.346	0.639	2.53467	1.41767	-0.838278	0.0445054	0.77525	FAM126A	-	-	-	--	hyccin-like protein [Cricetulus griseus]	-	GO:0016020//membrane;GO:0044424//intracellular part	-	GO:0050794//regulation of cellular process
LOC102458794	175	107	129	84	105	54	4.338	2.709	3.428	2.183	2.378	1.299	3.49167	1.95333	-0.837978	0.0149897	0.613905	CLMN	-	-	-	--	PREDICTED: calmin [Pelodiscus sinensis]	-	GO:0031224//intrinsic component of membrane;GO:0044424//intracellular part	GO:0008092//cytoskeletal protein binding	GO:0008283//cell proliferation;GO:0030030//cell projection organization
LOC102455112	331	234	290	210	160	127	4.909	3.586	4.683	3.324	2.19	1.863	4.39267	2.459	-0.837025	0.00203679	0.33672	MYO5B	Human Diseases	Infectious disease: bacterial	K10357	--	PREDICTED: LOW QUALITY PROTEIN: unconventional myosin-Vb [Pelodiscus sinensis]	ko05130//Pathogenic Escherichia coli infection	GO:0005768//endosome;GO:0012506//vesicle membrane;GO:0015629//actin cytoskeleton;GO:0032991//macromolecular complex;GO:0044297//cell body;GO:0044309//neuron spine;GO:0044448//cell cortex part	GO:0003723//RNA binding;GO:0003774//motor activity;GO:0003779//actin binding;GO:0016408//C-acyltransferase activity;GO:0017016//Ras GTPase binding;GO:0032550//purine ribonucleoside binding;GO:0035254//glutamate receptor binding	GO:0001666//response to hypoxia;GO:0003014//renal system process;GO:0008104//protein localization;GO:0008203//cholesterol metabolic process;GO:0010823//negative regulation of mitochondrion organization;GO:0032787//monocarboxylic acid metabolic process;GO:0035795//negative regulation of mitochondrial membrane permeability;GO:0042044//fluid transport;GO:0051640//organelle localization
LOC102458176	304	244	261	212	104	150	13.054	10.829	12.204	9.716	4.122	6.373	12.029	6.737	-0.836339	0.0056538	0.441817	MAOB	Metabolism;Human Diseases;Organismal Systems;Organismal Systems;Human Diseases;Metabolism;Metabolism;Human Diseases;Metabolism;Metabolism;Metabolism;Metabolism;Metabolism	Global and overview maps;Substance dependence;Nervous system;Nervous system;Substance dependence;Amino acid metabolism;Amino acid metabolism;Substance dependence;Amino acid metabolism;Amino acid metabolism;Xenobiotics biodegradation and metabolism;Amino acid metabolism;Amino acid metabolism	K00274;K00274;K00274;K00274;K00274;K00274;K00274;K00274;K00274;K00274;K00274;K00274;K00274	--	PREDICTED: amine oxidase [flavin-containing] B [Pelodiscus sinensis]	ko01100//Metabolic pathways;ko05034//Alcoholism;ko04728//Dopaminergic synapse;ko04726//Serotonergic synapse;ko05031//Amphetamine addiction;ko00330//Arginine and proline metabolism;ko00380//Tryptophan metabolism;ko05030//Cocaine addiction;ko00350//Tyrosine metabolism;ko00260//Glycine, serine and threonine metabolism;ko00982//Drug metabolism - cytochrome P450;ko00360//Phenylalanine metabolism;ko003…	GO:0019866//organelle inner membrane;GO:0031224//intrinsic component of membrane;GO:0031966//mitochondrial membrane;GO:0031988//membrane-bounded vesicle	GO:0000166//nucleotide binding;GO:0016641//oxidoreductase activity, acting on the CH-NH2 group of donors, oxygen as acceptor;GO:0046983//protein dimerization activity	GO:0002237//response to molecule of bacterial origin;GO:0007267//cell-cell signaling;GO:0010038//response to metal ion;GO:0014062//regulation of serotonin secretion;GO:0042053//regulation of dopamine metabolic process;GO:0042133//neurotransmitter metabolic process;GO:0042743//hydrogen peroxide metabolic process;GO:0044710//single-organism metabolic process;GO:0048856//anatomical structure develop…
LOC102460953	170	160	175	145	88	58	6.756	6.537	7.499	6.15	3.228	2.28	6.93067	3.886	-0.834708	0.0181989	0.645143	Cnot6l	Genetic Information Processing	Folding, sorting and degradation	K12603	--	PREDICTED: CCR4-NOT transcription complex subunit 6-like [Pelodiscus sinensis]	ko03018//RNA degradation	GO:0043231//intracellular membrane-bounded organelle;GO:0043234//protein complex;GO:0044444//cytoplasmic part	GO:0000175//3'-5'-exoribonuclease activity;GO:0043169//cation binding	GO:0000291//nuclear-transcribed mRNA catabolic process, exonucleolytic;GO:0006396//RNA processing;GO:0010603//regulation of cytoplasmic mRNA processing body assembly;GO:0016458//gene silencing;GO:0034645//cellular macromolecule biosynthetic process;GO:0042127//regulation of cell proliferation;GO:0043488//regulation of mRNA stability;GO:0044093//positive regulation of molecular function;GO:0090501…
LOC102458227	249	244	398	235	221	70	4.479	4.536	7.796	4.511	3.67	1.246	5.60367	3.14233	-0.834535	0.0435006	0.773123	SEMA5A	-	-	-	--	PREDICTED: semaphorin-5A [Pelodiscus sinensis]	-	GO:0031224//intrinsic component of membrane;GO:0031988//membrane-bounded vesicle	GO:0004888//transmembrane signaling receptor activity;GO:0005102//receptor binding;GO:0005539//glycosaminoglycan binding;GO:0043168//anion binding	GO:0001936//regulation of endothelial cell proliferation;GO:0007155//cell adhesion;GO:0007166//cell surface receptor signaling pathway;GO:0007389//pattern specification process;GO:0008038//neuron recognition;GO:0010595//positive regulation of endothelial cell migration;GO:0010715//regulation of extracellular matrix disassembly;GO:0030517//negative regulation of axon extension;GO:0030834//regulati…
LOC102459774	65	68	99	32	70	38	2.293	2.479	3.803	1.205	2.28	1.326	2.85833	1.60367	-0.8338	0.0472195	0.788358	MMP23	-	-	-	--	PREDICTED: matrix metalloproteinase-23 [Pelodiscus sinensis]	-	GO:0031224//intrinsic component of membrane;GO:0043231//intracellular membrane-bounded organelle	GO:0004175//endopeptidase activity;GO:0046914//transition metal ion binding	GO:0019538//protein metabolic process
LOC102460943	142	111	126	99	89	34	2.395	1.935	2.314	1.782	1.386	0.567	2.21467	1.245	-0.830944	0.038455	0.756957	KCNB2	-	-	-	--	PREDICTED: potassium voltage-gated channel subfamily B member 2 [Pelodiscus sinensis]	-	-	-	-
LOC102454611	143	130	132	113	81	75	4.001	3.479	3.677	3.183	1.482	1.609	3.719	2.09133	-0.830492	0.028051	0.708182	Enah	Cellular Processes;Environmental Information Processing;Organismal Systems	Cell motility;Signal transduction;Development and regeneration	K05746;K05746;K05746	--	PREDICTED: protein enabled homolog isoform X1 [Pelodiscus sinensis]	ko04810//Regulation of actin cytoskeleton;ko04015//Rap1 signaling pathway;ko04360//Axon guidance	GO:0005924//cell-substrate adherens junction;GO:0016020//membrane;GO:0031252//cell leading edge;GO:0032432//actin filament bundle;GO:0042995//cell projection;GO:0044444//cytoplasmic part	GO:0008092//cytoskeletal protein binding;GO:0019904//protein domain specific binding	GO:0006810//transport;GO:0007015//actin filament organization;GO:0050851//antigen receptor-mediated signaling pathway;GO:0060606//tube closure;GO:0097485//neuron projection guidance
LOC102453758	81	77	138	79	60	35	2.943	2.891	5.46	3.063	2.044	1.258	3.76467	2.12167	-0.827324	0.0474438	0.788358	FUCA2	Cellular Processes;Metabolism	Transport and catabolism;Glycan biosynthesis and metabolism	K01206;K01206	--	PREDICTED: plasma alpha-L-fucosidase [Pelodiscus sinensis]	ko04142//Lysosome;ko00511//Other glycan degradation	-	-	-
LOC102462129	113	139	130	102	80	43	3.375	4.29	4.228	3.251	2.205	1.27	3.96433	2.242	-0.822292	0.0249257	0.701086	DENND1B	-	-	-	--	PREDICTED: DENN domain-containing protein 1B [Pelodiscus sinensis]	-	GO:0031410//cytoplasmic vesicle	GO:0005088//Ras guanyl-nucleotide exchange factor activity	GO:0043087//regulation of GTPase activity;GO:0051234//establishment of localization
LOC102453211	248	205	184	179	108	83	6.024	5.345	4.609	4.471	2.453	2.122	5.326	3.01533	-0.820735	0.0124597	0.572337	AMOT	Cellular Processes;Environmental Information Processing	Cellular community - eukaryotes;Signal transduction	K16819;K16819	--	PREDICTED: angiomotin [Pelodiscus sinensis]	ko04530//Tight junction;ko04390//Hippo signaling pathway	GO:0016023//cytoplasmic, membrane-bounded vesicle;GO:0031224//intrinsic component of membrane;GO:0031252//cell leading edge;GO:0032432//actin filament bundle;GO:0043234//protein complex;GO:0043296//apical junction complex;GO:0044459//plasma membrane part	GO:0005515//protein binding;GO:0060089//molecular transducer activity	GO:0007369//gastrulation;GO:0008104//protein localization;GO:0008361//regulation of cell size;GO:0010595//positive regulation of endothelial cell migration;GO:0030010//establishment of cell polarity;GO:0030154//cell differentiation;GO:0032233//positive regulation of actin filament bundle assembly;GO:0034329//cell junction assembly;GO:0042221//response to chemical;GO:0043009//chordate embryonic de…
LOC102454701	300	258	316	220	144	150	6.334	5.63	7.265	4.957	2.806	3.133	6.40967	3.632	-0.819485	0.00168112	0.328884	SEMA3E	-	-	-	--	PREDICTED: semaphorin-3E [Pelodiscus sinensis]	-	GO:0044421//extracellular region part	GO:0005102//receptor binding;GO:0060089//molecular transducer activity	GO:0001952//regulation of cell-matrix adhesion;GO:0007166//cell surface receptor signaling pathway;GO:0007389//pattern specification process;GO:0022604//regulation of cell morphogenesis;GO:0031532//actin cytoskeleton reorganization;GO:0045765//regulation of angiogenesis;GO:0097485//neuron projection guidance
LOC102454358	386	253	299	215	206	134	6.187	4.191	5.219	3.678	3.048	2.125	5.199	2.95033	-0.817356	0.00249452	0.362334	GABRG3	Environmental Information Processing;Organismal Systems;Human Diseases;Organismal Systems;Human Diseases	Signaling molecules and interaction;Nervous system;Substance dependence;Nervous system;Substance dependence	K05186;K05186;K05186;K05186;K05186	--	PREDICTED: gamma-aminobutyric acid receptor subunit gamma-3 [Pelodiscus sinensis]	ko04080//Neuroactive ligand-receptor interaction;ko04723//Retrograde endocannabinoid signaling;ko05032//Morphine addiction;ko04727//GABAergic synapse;ko05033//Nicotine addiction	GO:0032589//neuron projection membrane;GO:0034702//ion channel complex;GO:0044424//intracellular part;GO:0097060//synaptic membrane;GO:1902710//GABA receptor complex	GO:0005253//anion channel activity;GO:0005488//binding;GO:0015276//ligand-gated ion channel activity;GO:0016917//GABA receptor activity;GO:0030594//neurotransmitter receptor activity	GO:0006821//chloride transport;GO:0007186//G-protein coupled receptor signaling pathway;GO:0007270//neuron-neuron synaptic transmission;GO:0034776//response to histamine;GO:0044707//single-multicellular organism process
LOC102450767	1165	1072	1068	839	770	348	23.683	22.523	23.641	18.203	14.449	6.999	23.2823	13.217	-0.816841	0.00572662	0.441817	ST8SIA3	-	-	-	--	PREDICTED: sia-alpha-2,3-Gal-beta-1,4-GlcNAc-R:alpha 2,8-sialyltransferase, partial [Pelodiscus sinensis]	-	GO:0031228//intrinsic component of Golgi membrane	GO:0008373//sialyltransferase activity;GO:0008933//lytic transglycosylase activity;GO:0031406//carboxylic acid binding	GO:0001573//ganglioside metabolic process;GO:0006487//protein N-linked glycosylation;GO:0009311//oligosaccharide metabolic process;GO:0019725//cellular homeostasis;GO:0048513//animal organ development
LOC102444896	86	79	113	80	52	33	1.933	1.811	2.729	1.893	1.064	0.724	2.15767	1.227	-0.814337	0.0473072	0.788358	XPO4	-	-	-	--	PREDICTED: exportin-4 isoform X1 [Pelodiscus sinensis]	-	GO:0031981//nuclear lumen	GO:0005488//binding	GO:0008104//protein localization;GO:0046824//positive regulation of nucleocytoplasmic transport
LOC102453710	244	260	251	247	121	73	9.793	10.808	11.002	10.613	4.453	2.907	10.5343	5.991	-0.81423	0.0389203	0.756957	MBNL3	-	-	-	zf-CCCH	PREDICTED: muscleblind-like protein 3 isoform X1 [Pelodiscus sinensis]	-	GO:0036464//cytoplasmic ribonucleoprotein granule;GO:0043231//intracellular membrane-bounded organelle	GO:0003723//RNA binding;GO:0043169//cation binding	GO:0014706//striated muscle tissue development;GO:0022618//ribonucleoprotein complex assembly;GO:0044707//single-multicellular organism process;GO:0045661//regulation of myoblast differentiation;GO:0048024//regulation of mRNA splicing, via spliceosome
LOC102454692	2284	2811	2705	2096	1482	1034	16.658	21.182	21.49	16.309	9.974	7.459	19.7767	11.2473	-0.814216	0.00199903	0.33672	MPP6	-	-	-	--	PREDICTED: MAGUK p55 subfamily member 6 isoform X1 [Pelodiscus sinensis]	-	GO:0031224//intrinsic component of membrane;GO:0031988//membrane-bounded vesicle	GO:0019904//protein domain specific binding	GO:0009117//nucleotide metabolic process;GO:0065003//macromolecular complex assembly
LOC102446951	113	126	151	124	47	45	1.769	2.039	2.641	2.133	0.805	0.73	2.14967	1.22267	-0.814082	0.0402038	0.76464	MECOM	Human Diseases;Environmental Information Processing;Human Diseases	Cancer: overview;Signal transduction;Cancer: specific types	K04462;K04462;K04462	zf-C2H2	PREDICTED: MDS1 and EVI1 complex locus protein EVI1 isoform X1 [Pelodiscus sinensis]	ko05200//Pathways in cancer;ko04010//MAPK signaling pathway;ko05220//Chronic myeloid leukemia	GO:0016234//inclusion body;GO:0016604//nuclear body;GO:0044444//cytoplasmic part	GO:0001071//nucleic acid binding transcription factor activity;GO:0003676//nucleic acid binding;GO:0043169//cation binding;GO:0046983//protein dimerization activity	GO:0001776//leukocyte homeostasis;GO:0006357//regulation of transcription from RNA polymerase II promoter;GO:0006952//defense response;GO:0007049//cell cycle;GO:0017015//regulation of transforming growth factor beta receptor signaling pathway;GO:0030326//embryonic limb morphogenesis;GO:0032873//negative regulation of stress-activated MAPK cascade;GO:0043009//chordate embryonic development;GO:0043…
LOC102456674	258	289	314	252	107	131	7.112	8.703	10.088	7.798	2.871	4.064	8.63433	4.911	-0.814068	0.0122683	0.567112	gpr146	-	-	-	--	PREDICTED: probable G-protein coupled receptor 146 [Pelodiscus sinensis]	-	GO:0005768//endosome;GO:0031090//organelle membrane;GO:0031224//intrinsic component of membrane;GO:0043005//neuron projection;GO:0044446//intracellular organelle part;GO:0044463//cell projection part;GO:0045202//synapse	GO:0004888//transmembrane signaling receptor activity;GO:0005488//binding	GO:0002376//immune system process;GO:0003008//system process;GO:0006952//defense response;GO:0007186//G-protein coupled receptor signaling pathway;GO:0010468//regulation of gene expression;GO:0016043//cellular component organization;GO:0031328//positive regulation of cellular biosynthetic process;GO:0032870//cellular response to hormone stimulus;GO:0034654//nucleobase-containing compound biosynth…
LOC102453120	758	936	643	624	337	410	10.313	13.164	9.528	9.062	4.233	5.52	11.0017	6.27167	-0.810801	0.00360742	0.393677	CRISPLD2	-	-	-	--	PREDICTED: cysteine-rich secretory protein LCCL domain-containing 2 [Pelodiscus sinensis]	-	GO:0016023//cytoplasmic, membrane-bounded vesicle;GO:0031012//extracellular matrix	GO:0005539//glycosaminoglycan binding	GO:0009887//organ morphogenesis;GO:0030323//respiratory tube development;GO:0043062//extracellular structure organization
MSTRG.22610	304	234	301	268	132	92	3.571	2.841	3.848	3.359	1.433	1.068	3.42	1.95333	-0.808058	0.0305305	0.715071	--	-	-	-	--	Flagellar biosynthesis protein FlhA [Varanus komodoensis]	-	-	-	-
LOC102445554	1648	1326	1492	970	1073	633	29.875	24.843	29.451	18.766	17.955	11.353	28.0563	16.0247	-0.808032	0.000250056	0.146687	PLCXD3	-	-	-	--	PREDICTED: PI-PLC X domain-containing protein 3 [Pelodiscus sinensis]	-	-	GO:0042578//phosphoric ester hydrolase activity;GO:0060089//molecular transducer activity	GO:0006629//lipid metabolic process;GO:0050794//regulation of cellular process
LOC102459336	1020	1119	999	966	606	280	26.081	29.571	27.814	26.36	14.303	7.083	27.822	15.9153	-0.805809	0.0229759	0.68678	PRKCA	Human Diseases;Environmental Information Processing;Environmental Information Processing;Environmental Information Processing;Environmental Information Processing;Human Diseases;Environmental Information Processing;Environmental Information Processing;Human Diseases;Cellular Processes;Human Diseases;Organismal Systems;Organismal Systems;Human Diseases;Organismal Systems;Human Diseases;Human Disea…	Cancer: overview;Signal transduction;Signal transduction;Signal transduction;Signal transduction;Infectious disease: viral;Signal transduction;Signal transduction;Cancer: overview;Cellular community - eukaryotes;Infectious disease: viral;Immune system;Endocrine system;Infectious disease: viral;Development and regeneration;Infectious disease: viral;Cancer: specific types;Immune system;Circulatory …	K02677;K02677;K02677;K02677;K02677;K02677;K02677;K02677;K02677;K02677;K02677;K02677;K02677;K02677;K02677;K02677;K02677;K02677;K02677;K02677;K02677;K02677;K02677;K02677;K02677;K02677;K02677;K02677;K02677;K02677;K02677;K02677;K02677;K02677;K02677;K02677;K02677;K02677;K02677;K02677;K02677;K02677;K02677;K02677;K02677;K02677;K02677;K02677;K02677;K02677;K02677;K02677;K02677;K02677;K02677;K02677;K02677;…	--	PREDICTED: protein kinase C alpha type [Pelodiscus sinensis]	ko05200//Pathways in cancer;ko04151//PI3K-Akt signaling pathway;ko04010//MAPK signaling pathway;ko04020//Calcium signaling pathway;ko04014//Ras signaling pathway;ko05163//Human cytomegalovirus infection;ko04072//Phospholipase D signaling pathway;ko04015//Rap1 signaling pathway;ko05205//Proteoglycans in cancer;ko04510//Focal adhesion;ko05170//Human immunodeficiency virus 1 infection;ko04650//Natur…	GO:0031513//nonmotile primary cilium;GO:0031981//nuclear lumen;GO:0031988//membrane-bounded vesicle;GO:0032991//macromolecular complex;GO:0043005//neuron projection;GO:0044297//cell body;GO:0044444//cytoplasmic part;GO:0060170//ciliary membrane	GO:0004697//protein kinase C activity;GO:0005515//protein binding;GO:0032550//purine ribonucleoside binding;GO:0035184//histone threonine kinase activity;GO:0046914//transition metal ion binding	GO:0000087//mitotic M phase;GO:0001936//regulation of endothelial cell proliferation;GO:0002763//positive regulation of myeloid leukocyte differentiation;GO:0002833//positive regulation of response to biotic stimulus;GO:0002934//desmosome organization;GO:0006417//regulation of translation;GO:0006875//cellular metal ion homeostasis;GO:0006898//receptor-mediated endocytosis;GO:0006979//response to …
LOC102449674	240	178	160	131	124	91	9.099	6.907	6.605	5.265	4.279	3.413	7.537	4.319	-0.803293	0.00455138	0.417969	SSTR2	Environmental Information Processing;Environmental Information Processing;Organismal Systems;Organismal Systems	Signaling molecules and interaction;Signal transduction;Endocrine system;Digestive system	K04218;K04218;K04218;K04218	--	PREDICTED: somatostatin receptor type 2 [Pelodiscus sinensis]	ko04080//Neuroactive ligand-receptor interaction;ko04024//cAMP signaling pathway;ko04935//Growth hormone synthesis, secretion and action;ko04971//Gastric acid secretion	-	-	-
LOC102450233	183	167	236	151	125	73	1.65	1.554	2.317	1.448	1.061	0.655	1.84033	1.05467	-0.80318	0.0129736	0.572627	PLEKHH2	-	-	-	--	PREDICTED: pleckstrin homology domain-containing family H member 2 isoform X1 [Pelodiscus sinensis]	-	GO:0016020//membrane;GO:0030863//cortical cytoskeleton;GO:0031252//cell leading edge	GO:0008092//cytoskeletal protein binding	GO:0030834//regulation of actin filament depolymerization
LOC102462472	398	385	304	311	215	118	12.684	12.681	10.55	10.578	6.325	3.721	11.9717	6.87467	-0.800262	0.0164992	0.635231	Slc7a1	Human Diseases	Cancer: overview	K13863	--	PREDICTED: high affinity cationic amino acid transporter 1 [Pelodiscus sinensis]	ko05206//MicroRNAs in cancer	-	-	-
LOC102447774	71	56	44	40	34	28	3.4	2.772	2.295	2.044	1.503	1.327	2.82233	1.62467	-0.796745	0.0498472	0.800147	ZNF316	Human Diseases	Infectious disease: viral	K09228	zf-C2H2	PREDICTED: zinc finger protein 2-like [Pelodiscus sinensis]	ko05168//Herpes simplex virus 1 infection	-	-	-
LOC102445542	445	476	479	343	301	326	4.26	5.584	6.383	3.728	2.87	2.746	5.409	3.11467	-0.796284	0.00162136	0.3262	ZNF7	Human Diseases	Infectious disease: viral	K09228	zf-C2H2	PREDICTED: zinc finger protein 436-like isoform X1 [Pelodiscus sinensis]	ko05168//Herpes simplex virus 1 infection	-	-	-
LOC102453413	385	399	348	304	193	177	7.304	7.824	7.189	6.155	3.38	3.322	7.439	4.28567	-0.795589	0.00313643	0.390468	LDLRAD3	-	-	-	--	PREDICTED: low-density lipoprotein receptor class A domain-containing protein 3 [Pelodiscus sinensis]	-	GO:0031224//intrinsic component of membrane	GO:0042277//peptide binding	GO:0006897//endocytosis;GO:0016485//protein processing
LOC102443672	94	77	104	72	51	42	5.51	4.665	6.638	4.504	2.759	2.436	5.60433	3.233	-0.793669	0.0257618	0.708182	-	-	-	-	-	-	-	-	-	-
LOC102453156	2920	3485	4135	3618	1344	1272	70.137	86.514	108.149	92.744	29.798	30.227	88.2667	50.923	-0.793551	0.0287599	0.709886	EPAS1	Human Diseases;Human Diseases	Cancer: overview;Cancer: specific types	K09095;K09095	--	PREDICTED: endothelial PAS domain-containing protein 1 [Pelodiscus sinensis]	ko05200//Pathways in cancer;ko05211//Renal cell carcinoma	GO:0016604//nuclear body;GO:0043234//protein complex;GO:0044444//cytoplasmic part	GO:0000982//transcription factor activity, RNA polymerase II core promoter proximal region sequence-specific binding;GO:0019899//enzyme binding;GO:0044212//transcription regulatory region DNA binding;GO:0046983//protein dimerization activity;GO:0060089//molecular transducer activity	GO:0001666//response to hypoxia;GO:0003006//developmental process involved in reproduction;GO:0006584//catecholamine metabolic process;GO:0006996//organelle organization;GO:0008016//regulation of heart contraction;GO:0019827//stem cell population maintenance;GO:0021700//developmental maturation;GO:0030099//myeloid cell differentiation;GO:0030323//respiratory tube development;GO:0042981//regulatio…
LOC102449319	3643	2883	4593	2401	1029	3316	69.157	56.813	97.951	48.677	18.093	62.456	74.6403	43.0753	-0.793093	0.0262945	0.708182	SLC16A6	-	-	-	--	PREDICTED: monocarboxylate transporter 7 isoform X1 [Pelodiscus sinensis]	-	-	-	-
LOC102455078	551	410	385	338	348	125	7.742	5.954	5.89	5.068	4.513	1.738	6.52867	3.773	-0.791076	0.0236374	0.687193	KCTD16	-	-	-	--	PREDICTED: BTB/POZ domain-containing protein KCTD16 [Pelodiscus sinensis]	-	GO:0043234//protein complex;GO:0097060//synaptic membrane	-	GO:0007186//G-protein coupled receptor signaling pathway;GO:0044765//single-organism transport;GO:0051259//protein oligomerization
LOC102459677	896	812	464	324	368	616	31.196	29.218	17.597	12.035	11.829	21.223	26.0037	15.029	-0.790966	0.00915971	0.515842	DGCR2	-	-	-	--	PREDICTED: integral membrane protein DGCR2/IDD [Pelodiscus sinensis]	-	GO:0031224//intrinsic component of membrane	GO:0005488//binding	GO:0009653//anatomical structure morphogenesis;GO:0042221//response to chemical;GO:0050877//neurological system process
LOC102456063	240	208	217	191	106	99	7.743	6.935	7.623	6.576	3.157	3.16	7.43367	4.29767	-0.79052	0.0118453	0.563898	SUSD6	-	-	-	--	PREDICTED: sushi domain-containing protein 6 [Pelodiscus sinensis]	-	GO:0031224//intrinsic component of membrane	GO:0005488//binding	GO:0016265//death;GO:0033554//cellular response to stress
LOC102446703	234	229	92	97	100	136	24.154	24.43	10.341	10.686	9.528	13.889	19.6417	11.3677	-0.788981	0.0317566	0.716899	RILPL1	-	-	-	--	PREDICTED: RILP-like protein 1 [Pelodiscus sinensis]	-	GO:0005815//microtubule organizing center;GO:0005929//cilium;GO:0016020//membrane;GO:0031981//nuclear lumen;GO:0044444//cytoplasmic part	GO:0005488//binding	GO:0000904//cell morphogenesis involved in differentiation;GO:0010941//regulation of cell death;GO:0015031//protein transport
LOC102460625	121	128	193	109	63	96	9.822	10.97	17.116	9.473	4.735	7.735	12.636	7.31433	-0.788742	0.0221476	0.680246	--	-	-	-	--	PREDICTED: uncharacterized protein C11orf52 homolog isoform X1 [Pelodiscus sinensis]	-	-	-	-
LOC102444609	202	196	214	171	96	99	3.884	3.894	4.48	3.509	1.704	1.883	4.086	2.36533	-0.788646	0.00988993	0.528663	Rad54l2	-	-	-	--	PREDICTED: LOW QUALITY PROTEIN: helicase ARIP4, partial [Pelodiscus sinensis]	-	GO:0016604//nuclear body	GO:0000989//transcription factor activity, transcription factor binding;GO:0003676//nucleic acid binding;GO:0017111//nucleoside-triphosphatase activity;GO:0019900//kinase binding;GO:0032550//purine ribonucleoside binding	GO:0006357//regulation of transcription from RNA polymerase II promoter
LOC102461443	406	329	413	315	223	152	9.226	7.727	10.219	7.639	4.678	3.417	9.05733	5.24467	-0.788235	0.00670515	0.473924	EFNB1	Organismal Systems	Development and regeneration	K05463	--	PREDICTED: ephrin-B1 [Pelodiscus sinensis]	ko04360//Axon guidance	-	-	-
LOC102454921	282	242	273	163	83	233	1.651	1.464	1.74	1.018	0.448	1.349	1.61833	0.938333	-0.786336	0.0234065	0.687059	DNAH6	Human Diseases	Neurodegenerative disease	K10408	--	PREDICTED: dynein heavy chain 6, axonemal [Pelodiscus sinensis]	ko05016//Huntington disease	GO:0005858//axonemal dynein complex	GO:0003774//motor activity;GO:0032550//purine ribonucleoside binding	GO:0007017//microtubule-based process;GO:0048870//cell motility
LOC102455225	353	295	358	307	105	185	5.83	5.036	6.439	5.411	1.601	3.023	5.76833	3.345	-0.786148	0.0273135	0.708182	ITGA8	Environmental Information Processing;Human Diseases;Cellular Processes;Cellular Processes;Environmental Information Processing;Human Diseases;Human Diseases;Environmental Information Processing;Human Diseases	Signal transduction;Infectious disease: viral;Cell motility;Cellular community - eukaryotes;Signaling molecules and interaction;Cardiovascular disease;Cardiovascular disease;Signaling molecules and interaction;Cardiovascular disease	K06584;K06584;K06584;K06584;K06584;K06584;K06584;K06584;K06584	--	PREDICTED: integrin alpha-8 [Pelodiscus sinensis]	ko04151//PI3K-Akt signaling pathway;ko05165//Human papillomavirus infection;ko04810//Regulation of actin cytoskeleton;ko04510//Focal adhesion;ko04514//Cell adhesion molecules;ko05414//Dilated cardiomyopathy;ko05410//Hypertrophic cardiomyopathy;ko04512//ECM-receptor interaction;ko05412//Arrhythmogenic right ventricular cardiomyopathy	GO:0005924//cell-substrate adherens junction;GO:0008305//integrin complex;GO:0032589//neuron projection membrane;GO:0043231//intracellular membrane-bounded organelle;GO:0044456//synapse part	GO:0043169//cation binding	GO:0000904//cell morphogenesis involved in differentiation;GO:0001822//kidney development;GO:0007417//central nervous system development;GO:0007611//learning or memory;GO:0008104//protein localization;GO:0017015//regulation of transforming growth factor beta receptor signaling pathway;GO:0031589//cell-substrate adhesion;GO:0043062//extracellular structure organization;GO:0045944//positive regulat…
LOC102453234	53	42	57	31	29	32	2.209	1.809	2.537	1.368	1.116	1.319	2.185	1.26767	-0.785458	0.0493555	0.800147	ZC2HC1C	-	-	-	--	PREDICTED: zinc finger C2HC domain-containing protein 1C [Pelodiscus sinensis]	-	-	-	-
LOC102449019	2536	2092	1946	1838	1197	905	78.145	66.426	65.168	60.376	33.922	27.521	69.913	40.6063	-0.783856	0.00322156	0.393677	Slc25a22	-	-	-	--	PREDICTED: mitochondrial glutamate carrier 1 [Pelodiscus sinensis]	-	GO:0019866//organelle inner membrane;GO:0031224//intrinsic component of membrane;GO:0031981//nuclear lumen	GO:0005310//dicarboxylic acid transmembrane transporter activity;GO:0015291//secondary active transmembrane transporter activity	GO:0012501//programmed cell death;GO:0015813//L-glutamate transport;GO:0033554//cellular response to stress
LOC102448832	468	548	457	408	248	230	14.138	17.109	15.033	13.154	6.915	6.874	15.4267	8.981	-0.780478	0.00438697	0.417969	PKD2	-	-	-	--	PREDICTED: polycystin-2 [Pelodiscus sinensis]	-	-	-	-
LOC102444413	647	494	518	443	366	195	10.887	8.732	9.507	7.946	5.748	3.27	9.70867	5.65467	-0.779831	0.00872764	0.50995	Atxn1	-	-	-	--	PREDICTED: ataxin-1 [Pelodiscus sinensis]	-	GO:0016234//inclusion body;GO:0031981//nuclear lumen;GO:0043234//protein complex	GO:0005515//protein binding;GO:0008187//poly-pyrimidine tract binding;GO:0070717//poly-purine tract binding	GO:0006357//regulation of transcription from RNA polymerase II promoter;GO:0006913//nucleocytoplasmic transport;GO:0007626//locomotory behavior;GO:0007632//visual behavior;GO:0008284//positive regulation of cell proliferation;GO:0009968//negative regulation of signal transduction;GO:0042325//regulation of phosphorylation;GO:0044767//single-organism developmental process;GO:0051899//membrane depol…
LOC102453408	1966	2000	1688	1443	1248	801	17.407	18.465	17.397	13.766	10.258	7.013	17.7563	10.3457	-0.779307	0.00154441	0.3262	Nfat5	-	-	-	RHD	PREDICTED: nuclear factor of activated T-cells 5 isoform X1 [Pelodiscus sinensis]	-	GO:0043231//intracellular membrane-bounded organelle	GO:0000977//RNA polymerase II regulatory region sequence-specific DNA binding;GO:0000982//transcription factor activity, RNA polymerase II core promoter proximal region sequence-specific binding	GO:0003008//system process;GO:0006357//regulation of transcription from RNA polymerase II promoter;GO:0050848//regulation of calcium-mediated signaling
LOC102455381	108	99	165	88	62	77	3.7	3.505	6.155	3.217	1.961	2.61	4.45333	2.596	-0.778595	0.0206687	0.664212	ELMOD2	-	-	-	--	PREDICTED: ELMO domain-containing protein 2 [Pelodiscus sinensis]	-	GO:0032991//macromolecular complex;GO:0043232//intracellular non-membrane-bounded organelle	GO:0008047//enzyme activator activity	GO:0002697//regulation of immune effector process;GO:0006897//endocytosis;GO:0043087//regulation of GTPase activity
LOC102456923	134	120	126	87	90	55	5.296	4.818	5.204	3.646	3.139	2.155	5.106	2.98	-0.776881	0.0108105	0.547041	CTIF	-	-	-	--	PREDICTED: CBP80/20-dependent translation initiation factor isoform X1 [Pelodiscus sinensis]	-	GO:0044444//cytoplasmic part	GO:0008135//translation factor activity, RNA binding	GO:0000956//nuclear-transcribed mRNA catabolic process;GO:0006417//regulation of translation
LOC102445190	363	383	323	198	255	204	7.439	8.112	7.208	4.33	4.824	4.136	7.58633	4.43	-0.776096	0.000191702	0.130024	COL21A1	-	-	-	--	PREDICTED: collagen alpha-1(XXI) chain [Pelodiscus sinensis]	-	GO:0031012//extracellular matrix;GO:0044432//endoplasmic reticulum part	-	GO:0043062//extracellular structure organization
LOC102464084	112	125	141	108	77	45	1.241	1.432	1.701	1.277	0.787	0.493	1.458	0.852333	-0.774501	0.0363221	0.740328	ARAP2	Cellular Processes	Transport and catabolism	K18440	--	PREDICTED: arf-GAP with Rho-GAP domain, ANK repeat and PH domain-containing protein 2 [Pelodiscus sinensis]	ko04144//Endocytosis	GO:0044444//cytoplasmic part	GO:0046914//transition metal ion binding;GO:1901981//phosphatidylinositol phosphate binding	GO:0043087//regulation of GTPase activity
LOC102452400	221	235	159	164	83	116	3.74	4.139	2.93	3.006	1.334	1.993	3.603	2.111	-0.771272	0.014111	0.594233	C15orf39	-	-	-	--	PREDICTED: uncharacterized protein C15orf39 homolog isoform X1 [Pelodiscus sinensis]	-	-	-	-
LOC102450524	506	462	474	403	271	201	8.291	7.824	8.457	7.047	4.099	3.258	8.19067	4.80133	-0.770546	0.00521596	0.435259	ZNF106	-	-	-	--	PREDICTED: LOW QUALITY PROTEIN: zinc finger protein 106 [Pelodiscus sinensis]	-	GO:0044424//intracellular part	GO:0003723//RNA binding	-
LOC102455443	356	428	293	274	186	154	5.161	5.754	4.92	3.843	3.002	2.438	5.27833	3.09433	-0.770454	0.00294781	0.389093	ORAI2	Environmental Information Processing	Signal transduction	K16057	--	PREDICTED: protein orai-2 [Pelodiscus sinensis]	ko04020//Calcium signaling pathway	-	-	-
LOC102462843	447	384	240	198	161	292	18.729	16.629	10.95	8.854	6.227	12.105	15.436	9.062	-0.768398	0.0120301	0.563898	SVOP	-	-	-	--	PREDICTED: synaptic vesicle 2-related protein [Pelodiscus sinensis]	-	GO:0016023//cytoplasmic, membrane-bounded vesicle;GO:0031224//intrinsic component of membrane;GO:0044433//cytoplasmic vesicle part	GO:0022891//substrate-specific transmembrane transporter activity	GO:0006811//ion transport;GO:0044763//single-organism cellular process
LOC102459855	229	190	171	167	114	77	18.897	16.204	15.365	14.707	8.683	6.286	16.822	9.892	-0.766015	0.0191249	0.646677	STUM	-	-	-	--	PREDICTED: protein stum homolog isoform X1 [Monodelphis domestica]	-	GO:0031224//intrinsic component of membrane	-	-
LOC102454017	355	329	263	247	225	107	7.17	6.867	5.784	5.324	4.194	2.138	6.607	3.88533	-0.765957	0.0168317	0.635231	PALM2	-	-	-	--	PREDICTED: LOW QUALITY PROTEIN: A-kinase anchor protein 2-like [Pelodiscus sinensis]	-	GO:0016020//membrane	-	-
LOC102451802	96	97	99	82	54	42	4.839	5.053	5.436	4.411	2.513	2.103	5.10933	3.009	-0.763851	0.0323915	0.716899	PNMA3	-	-	-	--	PREDICTED: paraneoplastic antigen Ma1 homolog [Pelodiscus sinensis]	-	GO:0043231//intracellular membrane-bounded organelle;GO:0044444//cytoplasmic part	GO:0005515//protein binding	GO:0006950//response to stress;GO:0042981//regulation of apoptotic process;GO:0097190//apoptotic signaling pathway
LOC102447471	256	246	258	213	160	82	8.946	8.822	9.947	8.16	5.293	2.9	9.23833	5.451	-0.761112	0.018323	0.645143	STEAP2	Organismal Systems	Digestive system	K14738	--	PREDICTED: metalloreductase STEAP2 isoform X1 [Pelodiscus sinensis]	ko04978//Mineral absorption	-	-	-
LOC102463590	510	420	316	300	293	174	10.175	8.599	6.836	6.376	5.343	3.402	8.53667	5.04033	-0.760154	0.00698931	0.474126	TMEM86A	-	-	-	--	PREDICTED: lysoplasmalogenase-like protein TMEM86A [Pelodiscus sinensis]	-	GO:0031224//intrinsic component of membrane	-	-
LOC102461975	349	375	442	330	195	200	10.12	10.443	13.938	9.881	4.625	5.871	11.5003	6.79233	-0.759697	0.00782104	0.50147	MDM4	Human Diseases;Cellular Processes	Cancer: overview;Cell growth and death	K10127;K10127	--	PREDICTED: protein Mdm4 isoform X1 [Pelodiscus sinensis]	ko05206//MicroRNAs in cancer;ko04115//p53 signaling pathway	GO:0031981//nuclear lumen	GO:0005515//protein binding;GO:0046914//transition metal ion binding	GO:0001666//response to hypoxia;GO:0006357//regulation of transcription from RNA polymerase II promoter;GO:0009895//negative regulation of catabolic process;GO:0010948//negative regulation of cell cycle process;GO:0031647//regulation of protein stability;GO:0042127//regulation of cell proliferation;GO:0042770//signal transduction in response to DNA damage;GO:0042981//regulation of apoptotic proce…
LOC102454979	175	275	269	149	143	155	5.108	8.296	8.55	4.641	3.853	4.476	7.318	4.32333	-0.759305	0.00481498	0.423901	NR2E1	-	-	-	RXR-like	PREDICTED: nuclear receptor subfamily 2 group E member 1 isoform X2 [Chrysemys picta bellii]	-	GO:0031981//nuclear lumen	GO:0000982//transcription factor activity, RNA polymerase II core promoter proximal region sequence-specific binding;GO:0003677//DNA binding;GO:0019899//enzyme binding;GO:0038023//signaling receptor activity;GO:0046914//transition metal ion binding	GO:0001654//eye development;GO:0002118//aggressive behavior;GO:0002209//behavioral defense response;GO:0006352//DNA-templated transcription, initiation;GO:0006357//regulation of transcription from RNA polymerase II promoter;GO:0008284//positive regulation of cell proliferation;GO:0008285//negative regulation of cell proliferation;GO:0009755//hormone-mediated signaling pathway;GO:0009880//embryoni…
LOC102455883	864	955	833	788	495	315	19.815	22.773	20.803	19.586	10.652	7.236	21.1303	12.4913	-0.758388	0.0110198	0.55001	RAB11FIP4	Cellular Processes	Transport and catabolism	K12485	--	PREDICTED: rab11 family-interacting protein 4 [Pelodiscus sinensis]	ko04144//Endocytosis	GO:0010008//endosome membrane;GO:0016023//cytoplasmic, membrane-bounded vesicle;GO:0032155//cell division site part;GO:0044421//extracellular region part	GO:0017016//Ras GTPase binding;GO:0046872//metal ion binding;GO:0046983//protein dimerization activity	GO:0044403//symbiosis, encompassing mutualism through parasitism;GO:0044763//single-organism cellular process;GO:0051234//establishment of localization
LOC102453079	533	493	569	408	309	216	30.353	27.272	34.002	25.105	16.364	12.84	30.5423	18.103	-0.754581	0.00146898	0.3262	TEF	-	-	-	--	PREDICTED: thyrotroph embryonic factor isoform X1 [Pelodiscus sinensis]	-	GO:0043231//intracellular membrane-bounded organelle	GO:0000982//transcription factor activity, RNA polymerase II core promoter proximal region sequence-specific binding;GO:0043566//structure-specific DNA binding;GO:0046983//protein dimerization activity	GO:0006357//regulation of transcription from RNA polymerase II promoter
LOC102450641	231	239	194	175	126	107	10.864	11.617	9.935	8.784	5.47	4.979	10.8053	6.411	-0.753122	0.00697664	0.474126	SFXN5	-	-	-	--	PREDICTED: sideroflexin-5 [Pelodiscus sinensis]	-	GO:0019866//organelle inner membrane;GO:0031224//intrinsic component of membrane;GO:0043231//intracellular membrane-bounded organelle	GO:0015142//tricarboxylic acid transmembrane transporter activity	GO:0006842//tricarboxylic acid transport;GO:0044763//single-organism cellular process;GO:0055076//transition metal ion homeostasis
LOC102463078	161	189	287	169	129	99	1.816	2.202	3.52	2.035	1.338	1.1	2.51267	1.491	-0.752939	0.0221018	0.680246	RNF152	Environmental Information Processing	Signal transduction	K15705	--	PREDICTED: E3 ubiquitin-protein ligase RNF152 isoform X1 [Pelodiscus sinensis]	ko04150//mTOR signaling pathway	GO:0000323//lytic vacuole;GO:0005774//vacuolar membrane;GO:0031224//intrinsic component of membrane	GO:0019787//ubiquitin-like protein transferase activity;GO:0046914//transition metal ion binding;GO:0070735//protein-glycine ligase activity;GO:0070739//protein-glutamic acid ligase activity	GO:0000209//protein polyubiquitination;GO:0012501//programmed cell death
LOC102452624	111	114	111	68	92	63	2.244	2.234	2.284	1.311	1.392	1.312	2.254	1.33833	-0.75205	0.0229302	0.68678	CCDC81	-	-	-	--	PREDICTED: coiled-coil domain-containing protein 81 [Pelodiscus sinensis]	-	-	-	-
LOC102444149	298	221	221	216	140	97	4.233	3.245	3.418	3.275	1.836	1.363	3.632	2.158	-0.751069	0.0207261	0.664212	NOS1	Metabolism;Human Diseases;Environmental Information Processing;Cellular Processes;Environmental Information Processing;Organismal Systems;Organismal Systems;Organismal Systems;Organismal Systems;Human Diseases;Metabolism;Metabolism	Global and overview maps;Neurodegenerative disease;Signal transduction;Transport and catabolism;Signal transduction;Endocrine system;Environmental adaptation;Digestive system;Nervous system;Neurodegenerative disease;Amino acid metabolism;Amino acid metabolism	K13240;K13240;K13240;K13240;K13240;K13240;K13240;K13240;K13240;K13240;K13240;K13240	--	PREDICTED: nitric oxide synthase, brain [Pelodiscus sinensis]	ko01100//Metabolic pathways;ko05010//Alzheimer disease;ko04020//Calcium signaling pathway;ko04145//Phagosome;ko04371//Apelin signaling pathway;ko04926//Relaxin signaling pathway;ko04713//Circadian entrainment;ko04970//Salivary secretion;ko04730//Long-term depression;ko05014//Amyotrophic lateral sclerosis;ko00330//Arginine and proline metabolism;ko00220//Arginine biosynthesis	-	-	-
LOC102452019	616	616	542	436	427	241	14.854	15.352	14.231	11.22	9.504	5.749	14.8123	8.82433	-0.74724	0.00353912	0.393677	ITPK1	Metabolism;Environmental Information Processing;Metabolism	Global and overview maps;Signal transduction;Carbohydrate metabolism	K00913;K00913;K00913	--	PREDICTED: inositol-tetrakisphosphate 1-kinase [Pelodiscus sinensis]	ko01100//Metabolic pathways;ko04070//Phosphatidylinositol signaling system;ko00562//Inositol phosphate metabolism	GO:0044444//cytoplasmic part	GO:0032550//purine ribonucleoside binding;GO:0046872//metal ion binding;GO:0051765//inositol tetrakisphosphate kinase activity;GO:0051766//inositol trisphosphate kinase activity;GO:0052743//inositol tetrakisphosphate phosphatase activity;GO:0052827//inositol pentakisphosphate phosphatase activity	GO:0007599//hemostasis;GO:0043647//inositol phosphate metabolic process;GO:0050794//regulation of cellular process
LOC102445759	364	352	285	258	254	110	5.07	5.067	4.322	3.835	3.266	1.516	4.81967	2.87233	-0.74671	0.0210517	0.667532	ADCY1	Metabolism;Human Diseases;Environmental Information Processing;Human Diseases;Environmental Information Processing;Environmental Information Processing;Environmental Information Processing;Organismal Systems;Human Diseases;Environmental Information Processing;Organismal Systems;Organismal Systems;Organismal Systems;Human Diseases;Organismal Systems;Human Diseases;Human Diseases;Organismal Systems…	Global and overview maps;Cancer: overview;Signal transduction;Infectious disease: viral;Signal transduction;Signal transduction;Signal transduction;Environmental adaptation;Infectious disease: viral;Signal transduction;Immune system;Endocrine system;Circulatory system;Infectious disease: parasitic;Immune system;Cardiovascular disease;Endocrine and metabolic disease;Circulatory system;Signal trans…	K08041;K08041;K08041;K08041;K08041;K08041;K08041;K08041;K08041;K08041;K08041;K08041;K08041;K08041;K08041;K08041;K08041;K08041;K08041;K08041;K08041;K08041;K08041;K08041;K08041;K08041;K08041;K08041;K08041;K08041;K08041;K08041;K08041;K08041;K08041;K08041;K08041;K08041;K08041;K08041;K08041;K08041;K08041;K08041;K08041;K08041;K08041;K08041;K08041;K08041;K08041	--	PREDICTED: adenylate cyclase type 1 isoform X2 [Chrysemys picta bellii]	ko01100//Metabolic pathways;ko05200//Pathways in cancer;ko04020//Calcium signaling pathway;ko05163//Human cytomegalovirus infection;ko04072//Phospholipase D signaling pathway;ko04024//cAMP signaling pathway;ko04015//Rap1 signaling pathway;ko04714//Thermogenesis;ko05166//Human T-cell leukemia virus 1 infection;ko04022//cGMP-PKG signaling pathway;ko04062//Chemokine signaling pathway;ko04921//Oxytoc…	GO:0031224//intrinsic component of membrane;GO:0031988//membrane-bounded vesicle;GO:0043231//intracellular membrane-bounded organelle	GO:0004016//adenylate cyclase activity;GO:0005515//protein binding;GO:0032550//purine ribonucleoside binding;GO:0043169//cation binding	GO:0003014//renal system process;GO:0006952//defense response;GO:0007188//adenylate cyclase-modulating G-protein coupled receptor signaling pathway;GO:0007267//cell-cell signaling;GO:0007613//memory;GO:0010038//response to metal ion;GO:0010863//positive regulation of phospholipase C activity;GO:0015980//energy derivation by oxidation of organic compounds;GO:0016198//axon choice point recognition;…
LOC102459057	345	276	459	327	139	198	6.729	5.607	9.822	6.85	2.521	3.865	7.386	4.412	-0.74336	0.0292643	0.712491	PHLDB2	-	-	-	--	PREDICTED: pleckstrin homology-like domain family B member 2 isoform X1 [Pelodiscus sinensis]	-	GO:0005856//cytoskeleton;GO:0016020//membrane	-	-
LOC102444476	95	89	117	85	42	58	1.51	1.577	2.209	1.581	0.648	0.935	1.76533	1.05467	-0.743154	0.0420086	0.76464	Filip1l	-	-	-	--	PREDICTED: filamin A-interacting protein 1-like isoform X1 [Pelodiscus sinensis]	-	GO:0043231//intracellular membrane-bounded organelle	-	-
LOC102461710	148	157	129	85	85	102	2.898	3.147	2.863	1.768	1.478	2.08	2.96933	1.77533	-0.742049	0.00572531	0.441817	IQGAP2	Cellular Processes	Cell motility	K05767	--	PREDICTED: ras GTPase-activating-like protein IQGAP1 isoform X1 [Pelodiscus sinensis]	ko04810//Regulation of actin cytoskeleton	GO:0015630//microtubule cytoskeleton;GO:0031252//cell leading edge;GO:0031988//membrane-bounded vesicle;GO:0042995//cell projection;GO:0043234//protein complex;GO:0044444//cytoplasmic part	GO:0003677//DNA binding;GO:0003779//actin binding;GO:0004857//enzyme inhibitor activity;GO:0008047//enzyme activator activity;GO:0017048//Rho GTPase binding;GO:0032403//protein complex binding;GO:1901981//phosphatidylinositol phosphate binding	GO:0007186//G-protein coupled receptor signaling pathway;GO:0009892//negative regulation of metabolic process;GO:0010468//regulation of gene expression;GO:0035556//intracellular signal transduction;GO:0045010//actin nucleation;GO:0051336//regulation of hydrolase activity
LOC102451008	441	396	403	387	265	115	6.994	6.481	6.957	6.547	3.877	1.803	6.81067	4.07567	-0.74076	0.0420864	0.76464	HERC1	Genetic Information Processing	Folding, sorting and degradation	K10594	--	PREDICTED: probable E3 ubiquitin-protein ligase HERC1 isoform X1 [Pelodiscus sinensis]	ko04120//Ubiquitin mediated proteolysis	GO:0043231//intracellular membrane-bounded organelle;GO:0044444//cytoplasmic part	GO:0005085//guanyl-nucleotide exchange factor activity;GO:0019787//ubiquitin-like protein transferase activity	GO:0010506//regulation of autophagy;GO:0021533//cell differentiation in hindbrain;GO:0030030//cell projection organization;GO:0032446//protein modification by small protein conjugation;GO:0043087//regulation of GTPase activity;GO:0050905//neuromuscular process;GO:0051234//establishment of localization
LOC102448911	166	150	189	141	104	69	1.273	1.189	1.57	1.154	0.736	0.523	1.344	0.804333	-0.740668	0.021543	0.673364	INO80D	-	-	-	--	PREDICTED: INO80 complex subunit D [Pelodiscus sinensis]	-	GO:0043231//intracellular membrane-bounded organelle	-	GO:0006259//DNA metabolic process;GO:0010468//regulation of gene expression;GO:0033554//cellular response to stress;GO:0034645//cellular macromolecule biosynthetic process
LOC102446408	100	110	100	77	48	62	0.812	0.93	0.889	0.714	0.361	0.5	0.877	0.525	-0.740259	0.0170744	0.64061	SDK1	-	-	-	--	PREDICTED: protein sidekick-1 isoform X1 [Pelodiscus sinensis]	-	GO:0031224//intrinsic component of membrane;GO:0031988//membrane-bounded vesicle	-	GO:0022610//biological adhesion;GO:0030534//adult behavior;GO:0050773//regulation of dendrite development
LOC102446651	1218	1268	1011	1151	465	521	11.869	12.771	10.728	11.97	4.183	5.023	11.7893	7.05867	-0.740015	0.0233371	0.687059	kdrl	Environmental Information Processing;Environmental Information Processing;Human Diseases;Environmental Information Processing;Environmental Information Processing;Cellular Processes;Human Diseases;Environmental Information Processing	Signal transduction;Signal transduction;Cancer: overview;Signal transduction;Signal transduction;Cellular community - eukaryotes;Immune disease;Signal transduction	K05096;K05096;K05096;K05096;K05096;K05096;K05096;K05096	--	PREDICTED: vascular endothelial growth factor receptor kdr-like [Pelodiscus sinensis]	ko04151//PI3K-Akt signaling pathway;ko04010//MAPK signaling pathway;ko05202//Transcriptional misregulation in cancer;ko04014//Ras signaling pathway;ko04015//Rap1 signaling pathway;ko04510//Focal adhesion;ko05323//Rheumatoid arthritis;ko04066//HIF-1 signaling pathway	GO:0016021//integral component of membrane	GO:0004714//transmembrane receptor protein tyrosine kinase activity;GO:0036094//small molecule binding;GO:0097159//organic cyclic compound binding;GO:1901363//heterocyclic compound binding	GO:0001525//angiogenesis;GO:0006468//protein phosphorylation;GO:0007169//transmembrane receptor protein tyrosine kinase signaling pathway;GO:0009893//positive regulation of metabolic process;GO:0009967//positive regulation of signal transduction;GO:0035270//endocrine system development;GO:0040011//locomotion;GO:0070887//cellular response to chemical stimulus
LOC102457316	259	195	188	169	154	77	6.988	5.491	5.542	4.935	3.824	2.033	6.007	3.59733	-0.739717	0.0245407	0.696517	SNTG1	-	-	-	--	PREDICTED: gamma-1-syntrophin isoform X1 [Pelodiscus sinensis]	-	GO:0031253//cell projection membrane;GO:0043231//intracellular membrane-bounded organelle;GO:0043232//intracellular non-membrane-bounded organelle;GO:0043234//protein complex	GO:0005515//protein binding	GO:0010506//regulation of autophagy;GO:0044763//single-organism cellular process
LOC102454410	262	367	309	238	110	233	10.038	14.533	12.891	9.732	3.89	8.832	12.4873	7.48467	-0.738455	0.0236286	0.687193	sox18-a	-	-	-	HMG	PREDICTED: transcription factor SOX-18 [Pelodiscus sinensis]	-	GO:0000785//chromatin;GO:0005667//transcription factor complex;GO:0031981//nuclear lumen	GO:0000977//RNA polymerase II regulatory region sequence-specific DNA binding;GO:0000982//transcription factor activity, RNA polymerase II core promoter proximal region sequence-specific binding;GO:0046983//protein dimerization activity	GO:0001568//blood vessel development;GO:0001708//cell fate specification;GO:0001822//kidney development;GO:0001885//endothelial cell development;GO:0002009//morphogenesis of an epithelium;GO:0003007//heart morphogenesis;GO:0003348//cardiac endothelial cell differentiation;GO:0006357//regulation of transcription from RNA polymerase II promoter;GO:0007369//gastrulation;GO:0021700//developmental mat…
LOC102449479	84	80	73	52	58	39	2.891	2.846	2.736	1.91	1.843	1.328	2.82433	1.69367	-0.73776	0.0300064	0.712491	RALGAPA2	-	-	-	--	PREDICTED: ral GTPase-activating protein subunit alpha-2-like, partial [Pelodiscus sinensis]	-	-	-	-
LOC102446589	90	112	102	84	52	53	1.906	2.452	2.353	1.899	1.017	1.111	2.237	1.34233	-0.736822	0.0327049	0.719475	CHST3	Metabolism	Glycan biosynthesis and metabolism	K01020	--	PREDICTED: carbohydrate sulfotransferase 3 [Pelodiscus sinensis]	ko00532//Glycosaminoglycan biosynthesis - chondroitin sulfate / dermatan sulfate	GO:0031090//organelle membrane;GO:0031224//intrinsic component of membrane;GO:0043231//intracellular membrane-bounded organelle	GO:0004027//alcohol sulfotransferase activity;GO:0019111//phenanthrol sulfotransferase activity;GO:0034481//chondroitin sulfotransferase activity;GO:0034483//heparan sulfate sulfotransferase activity	GO:0002260//lymphocyte homeostasis;GO:0006024//glycosaminoglycan biosynthetic process;GO:0006790//sulfur compound metabolic process;GO:0010506//regulation of autophagy;GO:0031103//axon regeneration;GO:0044238//primary metabolic process;GO:0048522//positive regulation of cellular process;GO:0051704//multi-organism process
LOC102457743	306	245	427	228	187	201	9.349	7.736	14.205	7.434	5.273	6.075	10.43	6.26067	-0.736351	0.00534171	0.435259	Adarb2	-	-	-	--	PREDICTED: double-stranded RNA-specific editase B2 isoform X1 [Pelodiscus sinensis]	-	GO:0043231//intracellular membrane-bounded organelle	GO:0003723//RNA binding;GO:0004000//adenosine deaminase activity;GO:0043169//cation binding	GO:0006396//RNA processing;GO:0043412//macromolecule modification;GO:0044763//single-organism cellular process;GO:0048523//negative regulation of cellular process
LOC102450300	1212	970	798	813	767	286	20.748	17.175	14.931	14.841	12.083	4.851	17.618	10.5917	-0.734121	0.0313834	0.716899	NEXMIF	-	-	-	--	PREDICTED: protein KIAA2022 homolog isoform X1 [Pelodiscus sinensis]	-	-	-	-
LOC102461885	1001	998	1175	783	460	742	24.909	26.533	32.003	21.016	10.688	18.462	27.815	16.722	-0.734116	0.00259796	0.366552	SLC12A4	-	-	-	--	PREDICTED: solute carrier family 12 member 4 isoform X1 [Pelodiscus sinensis]	-	GO:0005774//vacuolar membrane;GO:0016021//integral component of membrane	GO:0015377//cation:chloride symporter activity;GO:0019900//kinase binding	GO:0006821//chloride transport;GO:0019725//cellular homeostasis;GO:0030001//metal ion transport
LOC102448049	99	125	114	66	76	72	2.032	2.651	2.547	1.446	1.44	1.462	2.41	1.44933	-0.733644	0.0115914	0.56039	LNX2	-	-	-	--	PREDICTED: ligand of Numb protein X 2-like isoform X1 [Chrysemys picta bellii]	-	-	GO:0019904//protein domain specific binding;GO:0046872//metal ion binding	GO:0016567//protein ubiquitination;GO:0051259//protein oligomerization
LOC102463122	152	205	243	135	142	104	2.022	2.818	3.519	1.916	1.743	1.368	2.78633	1.67567	-0.733633	0.0103438	0.539624	castor2	-	-	-	--	PREDICTED: GATS-like protein 2 [Pelodiscus sinensis]	-	-	-	-
LOC102461496	581	660	382	326	283	409	4.35	5.107	3.108	2.602	1.944	3.011	4.18833	2.519	-0.733525	0.00543933	0.435259	KIAA1671	-	-	-	--	PREDICTED: uncharacterized protein KIAA1671 homolog isoform X1 [Pelodiscus sinensis]	-	-	-	-
LOC102456749	471	429	264	244	242	242	5.831	5.489	3.559	3.224	2.765	2.964	4.95967	2.98433	-0.732834	0.00403008	0.401378	GOLGA3	-	-	-	--	PREDICTED: golgin subfamily A member 3 [Pelodiscus sinensis]	-	GO:0000139//Golgi membrane;GO:0031312//extrinsic component of organelle membrane;GO:0031981//nuclear lumen;GO:0043232//intracellular non-membrane-bounded organelle;GO:0043234//protein complex	GO:0005488//binding	GO:0044707//single-multicellular organism process;GO:0048193//Golgi vesicle transport;GO:0048232//male gamete generation;GO:0048869//cellular developmental process
LOC102446930	229	202	239	167	162	97	5.651	5.273	6.292	4.192	3.686	2.488	5.73867	3.45533	-0.731891	0.00983042	0.528663	PDE1C	Metabolism;Organismal Systems;Environmental Information Processing;Metabolism;Human Diseases;Organismal Systems;Organismal Systems	Global and overview maps;Sensory system;Signal transduction;Nucleotide metabolism;Substance dependence;Sensory system;Endocrine system	K13755;K13755;K13755;K13755;K13755;K13755;K13755	--	PREDICTED: calcium/calmodulin-dependent 3',5'-cyclic nucleotide phosphodiesterase 1C isoform X4 [Pelodiscus sinensis]	ko01100//Metabolic pathways;ko04740//Olfactory transduction;ko04020//Calcium signaling pathway;ko00230//Purine metabolism;ko05032//Morphine addiction;ko04742//Taste transduction;ko04924//Renin secretion	GO:0042995//cell projection;GO:0044297//cell body;GO:0044444//cytoplasmic part	GO:0005515//protein binding;GO:0030551//cyclic nucleotide binding;GO:0043169//cation binding;GO:0047555//3',5'-cyclic-GMP phosphodiesterase activity	GO:0006952//defense response;GO:0007606//sensory perception of chemical stimulus;GO:0009154//purine ribonucleotide catabolic process;GO:0010038//response to metal ion;GO:0010863//positive regulation of phospholipase C activity;GO:0038127//ERBB signaling pathway;GO:0046058//cAMP metabolic process;GO:0050796//regulation of insulin secretion
LOC102463732	864	754	560	529	636	208	14.741	13.295	10.404	9.632	10.016	3.511	12.8133	7.71967	-0.731035	0.0352884	0.735767	LRRC7	-	-	-	--	PREDICTED: leucine-rich repeat-containing protein 7 [Pelodiscus sinensis]	-	GO:0005856//cytoskeleton;GO:0033267//axon part;GO:0044309//neuron spine;GO:0097060//synaptic membrane	GO:0005515//protein binding	GO:0010975//regulation of neuron projection development
LOC102451432	477	552	600	489	319	211	13.642	16.316	18.685	14.925	8.421	5.97	16.2143	9.772	-0.730544	0.0167638	0.635231	SSBP2	-	-	-	--	PREDICTED: single-stranded DNA-binding protein 2 [Pelodiscus sinensis]	-	GO:0043231//intracellular membrane-bounded organelle	GO:0043566//structure-specific DNA binding	GO:0010468//regulation of gene expression;GO:0034645//cellular macromolecule biosynthetic process
LOC102451472	296	260	290	265	143	114	2.944	2.668	3.138	2.844	1.311	1.126	2.91667	1.76033	-0.728472	0.0249182	0.701086	KIF13B	-	-	-	--	PREDICTED: kinesin-like protein KIF13B [Pelodiscus sinensis]	-	-	-	-
MSTRG.921	115	104	88	56	89	51	5.18	4.842	4.316	2.692	3.701	2.273	4.77933	2.88867	-0.726406	0.0302894	0.712491	--	-	-	-	--	-	-	-	-	-
LOC102462204	525	606	618	494	250	268	5.549	6.631	7.124	6.074	2.531	3.064	6.43467	3.88967	-0.726219	0.00453836	0.417969	Tbc1d1	Environmental Information Processing	Signal transduction	K18341	--	PREDICTED: TBC1 domain family member 1 isoform X1 [Pelodiscus sinensis]	ko04152//AMPK signaling pathway	GO:0043231//intracellular membrane-bounded organelle;GO:0044444//cytoplasmic part	GO:0005488//binding;GO:0008047//enzyme activator activity	GO:0008104//protein localization;GO:0022604//regulation of cell morphogenesis;GO:0043087//regulation of GTPase activity
LOC102443562	311	279	278	240	175	131	3.076	2.849	2.999	2.534	1.586	1.277	2.97467	1.799	-0.725533	0.00856181	0.504295	PLXNB1	-	-	-	--	PREDICTED: plexin-B1-like isoform X1 [Pelodiscus sinensis]	-	GO:0016021//integral component of membrane;GO:0043235//receptor complex;GO:0044464//cell part	GO:0004888//transmembrane signaling receptor activity;GO:0005102//receptor binding	GO:0001503//ossification;GO:0007155//cell adhesion;GO:0008285//negative regulation of cell proliferation;GO:0010770//positive regulation of cell morphogenesis involved in differentiation;GO:0014066//regulation of phosphatidylinositol 3-kinase signaling;GO:0033043//regulation of organelle organization;GO:0043087//regulation of GTPase activity;GO:0071526//semaphorin-plexin signaling pathway;GO:0097…
LOC102448044	604	657	469	454	406	228	28.361	31.884	23.98	22.751	17.597	10.592	28.075	16.98	-0.72545	0.0102627	0.539246	FRRS1L	-	-	-	--	PREDICTED: DOMON domain-containing protein FRRS1L, partial [Pelodiscus sinensis]	-	GO:0031224//intrinsic component of membrane	-	-
LOC102460549	149	134	102	99	88	64	3.574	3.089	2.777	2.369	1.89	1.462	3.14667	1.907	-0.72252	0.0310824	0.716899	GAB3	-	-	-	--	PREDICTED: GRB2-associated-binding protein 3 isoform X2 [Pelodiscus sinensis]	-	-	-	GO:0002573//myeloid leukocyte differentiation
LOC102444760	1395	1119	942	845	681	647	15.89	13.173	11.684	10.272	7.16	7.291	13.5823	8.241	-0.72084	0.000758912	0.234205	CACNA1E	Environmental Information Processing;Environmental Information Processing;Human Diseases	Signal transduction;Signal transduction;Endocrine and metabolic disease	K04852;K04852;K04852	--	PREDICTED: voltage-dependent R-type calcium channel subunit alpha-1E isoform X1 [Pelodiscus sinensis]	ko04010//MAPK signaling pathway;ko04020//Calcium signaling pathway;ko04930//Type II diabetes mellitus	-	-	-
LOC102446968	139	116	145	119	70	66	4.746	4.056	5.32	4.238	2.127	2.213	4.70733	2.85933	-0.719231	0.0367151	0.743499	UNK	-	-	-	zf-CCCH	PREDICTED: RING finger protein unkempt homolog isoform X1 [Pelodiscus sinensis]	-	GO:0043231//intracellular membrane-bounded organelle	GO:0003723//RNA binding;GO:0046914//transition metal ion binding	-
MSTRG.26589	130	92	135	90	75	61	3.945	2.868	4.44	2.898	2.098	1.84	3.751	2.27867	-0.719085	0.0228685	0.68678	--	-	-	-	--	diacylglycerol kinase epsilon [Platysternon megacephalum]	-	GO:0044464//cell part	-	GO:0009987//cellular process;GO:0044699//single-organism process
LOC102460174	734	873	1156	868	583	326	12.845	15.533	21.172	15.788	8.753	5.568	16.5167	10.0363	-0.71869	0.0370295	0.747792	IL6ST	Human Diseases;Environmental Information Processing;Human Diseases;Human Diseases;Environmental Information Processing;Cellular Processes;Organismal Systems;Environmental Information Processing	Cancer: overview;Signaling molecules and interaction;Cancer: overview;Infectious disease: viral;Signal transduction;Cellular community - eukaryotes;Immune system;Signaling molecules and interaction	K05060;K05060;K05060;K05060;K05060;K05060;K05060;K05060	--	PREDICTED: interleukin-6 receptor subunit beta isoform X1 [Pelodiscus sinensis]	ko05200//Pathways in cancer;ko04060//Cytokine-cytokine receptor interaction;ko05203//Viral carcinogenesis;ko05167//Kaposi sarcoma-associated herpesvirus infection;ko04630//JAK-STAT signaling pathway;ko04550//Signaling pathways regulating pluripotency of stem cells;ko04659//Th17 cell differentiation;ko04061//Viral protein interaction with cytokine and cytokine receptor	GO:0005887//integral component of plasma membrane;GO:0031988//membrane-bounded vesicle;GO:0043005//neuron projection;GO:0043025//neuronal cell body;GO:0043235//receptor complex;GO:0044421//extracellular region part;GO:0044444//cytoplasmic part	GO:0004897//ciliary neurotrophic factor receptor activity;GO:0005126//cytokine receptor binding;GO:0019838//growth factor binding;GO:0046983//protein dimerization activity	GO:0001819//positive regulation of cytokine production;GO:0001960//negative regulation of cytokine-mediated signaling pathway;GO:0002819//regulation of adaptive immune response;GO:0006073//cellular glucan metabolic process;GO:0006641//triglyceride metabolic process;GO:0007167//enzyme linked receptor protein signaling pathway;GO:0007219//Notch signaling pathway;GO:0010611//regulation of cardiac mu…
LOC102459429	80	85	75	47	66	41	3.479	3.82	3.551	2.181	2.649	1.764	3.61667	2.198	-0.718469	0.0374124	0.749994	OPRK1	Environmental Information Processing	Signaling molecules and interaction	K04214	--	PREDICTED: kappa-type opioid receptor [Pelodiscus sinensis]	ko04080//Neuroactive ligand-receptor interaction	-	-	-
LOC102459533	140	108	158	117	86	54	5.059	4.004	6.235	4.512	2.847	1.944	5.09933	3.101	-0.717575	0.0434929	0.773123	Znf316	Human Diseases	Infectious disease: viral	K09228	zf-C2H2	PREDICTED: zinc finger protein 345-like isoform X1 [Pelodiscus sinensis]	ko05168//Herpes simplex virus 1 infection	-	-	-
LOC102462298	543	386	626	451	189	336	11.901	8.744	14.94	10.549	3.824	7.286	11.8617	7.21967	-0.716303	0.02846	0.708182	-	-	-	-	-	-	-	-	-	-
LOC102456002	295	274	193	162	144	176	10.05	9.648	7.16	5.89	4.528	5.932	8.95267	5.45	-0.716061	0.00493289	0.428071	Chfr	-	-	-	--	PREDICTED: LOW QUALITY PROTEIN: E3 ubiquitin-protein ligase CHFR [Pelodiscus sinensis]	-	GO:0016604//nuclear body	GO:0004842//ubiquitin-protein transferase activity;GO:0036094//small molecule binding;GO:0046914//transition metal ion binding;GO:0070735//protein-glycine ligase activity;GO:0070739//protein-glutamic acid ligase activity	GO:0000075//cell cycle checkpoint;GO:0000280//nuclear division;GO:0019941//modification-dependent protein catabolic process;GO:0031331//positive regulation of cellular catabolic process;GO:0031396//regulation of protein ubiquitination;GO:0031647//regulation of protein stability
LOC102454220	582	616	561	514	318	274	7.321	8.022	7.697	6.912	3.699	3.416	7.68	4.67567	-0.715934	0.00777989	0.501368	PLCG2	Metabolism;Human Diseases;Environmental Information Processing;Human Diseases;Environmental Information Processing;Human Diseases;Environmental Information Processing;Human Diseases;Human Diseases;Human Diseases;Organismal Systems;Organismal Systems;Human Diseases;Organismal Systems;Human Diseases;Organismal Systems;Environmental Information Processing;Organismal Systems;Organismal Systems;Organi…	Global and overview maps;Cancer: overview;Signal transduction;Infectious disease: bacterial;Signal transduction;Infectious disease: viral;Signal transduction;Cancer: overview;Infectious disease: viral;Infectious disease: viral;Immune system;Development and regeneration;Cancer: specific types;Immune system;Cancer: overview;Immune system;Signal transduction;Endocrine system;Immune system;Nervous sy…	K05859;K05859;K05859;K05859;K05859;K05859;K05859;K05859;K05859;K05859;K05859;K05859;K05859;K05859;K05859;K05859;K05859;K05859;K05859;K05859;K05859;K05859;K05859;K05859;K05859;K05859;K05859;K05859;K05859;K05859;K05859;K05859;K05859;K05859;K05859;K05859;K05859	--	PREDICTED: 1-phosphatidylinositol 4,5-bisphosphate phosphodiesterase gamma-2 [Pelodiscus sinensis]	ko01100//Metabolic pathways;ko05200//Pathways in cancer;ko04020//Calcium signaling pathway;ko05131//Shigellosis;ko04014//Ras signaling pathway;ko05169//Epstein-Barr virus infection;ko04072//Phospholipase D signaling pathway;ko05205//Proteoglycans in cancer;ko05170//Human immunodeficiency virus 1 infection;ko05167//Kaposi sarcoma-associated herpesvirus infection;ko04650//Natural killer cell mediat…	GO:0016020//membrane;GO:0031988//membrane-bounded vesicle;GO:0044444//cytoplasmic part	GO:0004629//phospholipase C activity;GO:0005488//binding;GO:0060089//molecular transducer activity	GO:0002220//innate immune response activating cell surface receptor signaling pathway;GO:0002237//response to molecule of bacterial origin;GO:0002313//mature B cell differentiation involved in immune response;GO:0002431//Fc receptor mediated stimulatory signaling pathway;GO:0007599//hemostasis;GO:0010038//response to metal ion;GO:0010467//gene expression;GO:0019932//second-messenger-mediated sign…
LOC102452575	245	233	318	199	162	146	10.999	10.631	15.622	9.541	6.747	6.403	12.4173	7.56367	-0.715198	0.00461885	0.419932	CALN1	-	-	-	--	PREDICTED: calcium-binding protein 8 isoform X1 [Chrysemys picta bellii]	-	GO:0000139//Golgi membrane;GO:0031224//intrinsic component of membrane	GO:0046872//metal ion binding	-
LOC102447023	208	189	146	142	118	83	5.127	4.815	3.919	3.736	2.685	2.024	4.62033	2.815	-0.714862	0.0168727	0.635231	KIAA0754	-	-	-	--	PREDICTED: LOW QUALITY PROTEIN: microtubule-actin cross-linking factor 1-like, partial [Balearica regulorum gibbericeps]	-	-	-	-
LOC102448146	413	361	373	292	292	148	9.71	9.132	9.556	7.39	6.478	3.441	9.466	5.76967	-0.714267	0.0117402	0.563898	STK32C	-	-	-	--	PREDICTED: serine/threonine-protein kinase 32C isoform X1 [Pelodiscus sinensis]	-	-	GO:0004672//protein kinase activity;GO:0032550//purine ribonucleoside binding;GO:0043169//cation binding	GO:0006464//cellular protein modification process;GO:0006796//phosphate-containing compound metabolic process
MSTRG.26433	257	298	238	192	182	131	3.952	4.736	3.985	3.151	2.583	1.993	4.22433	2.57567	-0.713778	0.00476234	0.423901	--	Genetic Information Processing;Genetic Information Processing	Translation;Translation	K14530;K14530	--	PREDICTED: pleckstrin homology-like domain family A member 1 [Hydra vulgaris]	ko03013//Nucleocytoplasmic transport;ko03008//Ribosome biogenesis in eukaryotes	-	-	-
LOC102447921	1236	1326	1133	872	691	547	38.24	42.033	38.284	30.246	23.326	18.767	39.519	24.113	-0.712735	9.89e-05	0.0902802	FAM219A	-	-	-	--	PREDICTED: protein FAM219A [Calypte anna]	-	-	-	-
LOC102458343	566	628	588	534	345	247	8.783	10.071	9.935	8.843	4.941	3.792	9.59633	5.85867	-0.711911	0.0132202	0.578179	GNPTAB	Cellular Processes	Transport and catabolism	K08239	--	PREDICTED: N-acetylglucosamine-1-phosphotransferase subunits alpha/beta [Pelodiscus sinensis]	ko04142//Lysosome	GO:0031090//organelle membrane;GO:0031224//intrinsic component of membrane;GO:0043231//intracellular membrane-bounded organelle	GO:0005515//protein binding;GO:0016780//phosphotransferase activity, for other substituted phosphate groups;GO:0046872//metal ion binding	GO:0007033//vacuole organization;GO:0015031//protein transport;GO:0016310//phosphorylation;GO:0048869//cellular developmental process
LOC102444114	1845	1824	1910	1625	561	1312	46.637	47.651	52.572	43.837	13.09	32.811	48.9533	29.9127	-0.710651	0.0281504	0.708182	TIMP3	-	-	-	--	PREDICTED: metalloproteinase inhibitor 3 [Pelodiscus sinensis]	-	-	-	-
LOC102458283	299	288	431	281	168	246	3.461	3.217	4.875	3.221	1.496	2.343	3.851	2.35333	-0.710527	0.0321341	0.716899	GLI3	Human Diseases;Environmental Information Processing;Human Diseases;Environmental Information Processing	Cancer: overview;Signal transduction;Cancer: specific types;Signal transduction	K06230;K06230;K06230;K06230	zf-C2H2	PREDICTED: transcriptional activator GLI3 isoform X1 [Pelodiscus sinensis]	ko05200//Pathways in cancer;ko04024//cAMP signaling pathway;ko05217//Basal cell carcinoma;ko04340//Hedgehog signaling pathway	GO:0016604//nuclear body;GO:0043234//protein complex;GO:0044441//ciliary part;GO:0044444//cytoplasmic part	GO:0000977//RNA polymerase II regulatory region sequence-specific DNA binding;GO:0000982//transcription factor activity, RNA polymerase II core promoter proximal region sequence-specific binding;GO:0019899//enzyme binding;GO:0043169//cation binding	GO:0001568//blood vessel development;GO:0001822//kidney development;GO:0006357//regulation of transcription from RNA polymerase II promoter;GO:0006508//proteolysis;GO:0008589//regulation of smoothened signaling pathway;GO:0009611//response to wounding;GO:0010092//specification of organ identity;GO:0021515//cell differentiation in spinal cord;GO:0021602//cranial nerve morphogenesis;GO:0021799//cer…
LOC102445814	113	121	101	94	51	57	2.597	2.882	2.396	2.315	1.155	1.347	2.625	1.60567	-0.709145	0.0268209	0.708182	ITGA9	Environmental Information Processing;Human Diseases;Cellular Processes;Cellular Processes;Environmental Information Processing;Human Diseases;Human Diseases;Environmental Information Processing;Human Diseases	Signal transduction;Infectious disease: viral;Cell motility;Cellular community - eukaryotes;Signaling molecules and interaction;Cardiovascular disease;Cardiovascular disease;Signaling molecules and interaction;Cardiovascular disease	K06585;K06585;K06585;K06585;K06585;K06585;K06585;K06585;K06585	--	PREDICTED: integrin alpha-9 [Pelodiscus sinensis]	ko04151//PI3K-Akt signaling pathway;ko05165//Human papillomavirus infection;ko04810//Regulation of actin cytoskeleton;ko04510//Focal adhesion;ko04514//Cell adhesion molecules;ko05414//Dilated cardiomyopathy;ko05410//Hypertrophic cardiomyopathy;ko04512//ECM-receptor interaction;ko05412//Arrhythmogenic right ventricular cardiomyopathy	GO:0008305//integrin complex	GO:0032403//protein complex binding;GO:0043169//cation binding	GO:0007166//cell surface receptor signaling pathway;GO:0009611//response to wounding;GO:0022610//biological adhesion;GO:0043062//extracellular structure organization;GO:0071621//granulocyte chemotaxis;GO:0097485//neuron projection guidance
MSTRG.29546	269	110	229	112	110	168	7.653	3.243	7.073	3.39	2.889	4.714	5.98967	3.66433	-0.708925	0.04654	0.785017	--	-	-	-	--	-	-	-	-	-
MSTRG.27875	691	612	267	268	235	490	9.333	8.543	3.927	3.863	2.93	6.547	7.26767	4.44667	-0.708768	0.0498911	0.800267	--	Genetic Information Processing;Genetic Information Processing	Translation;Translation	K14530;K14530	--	PREDICTED: RNA-directed DNA polymerase from mobile element jockey-like [Nanorana parkeri]	ko03013//Nucleocytoplasmic transport;ko03008//Ribosome biogenesis in eukaryotes	-	-	-
LOC102451751	210	198	147	136	121	96	9.792	9.541	7.463	6.767	5.208	4.428	8.932	5.46767	-0.708058	0.0106645	0.546267	Ogfrl1	-	-	-	--	PREDICTED: opioid growth factor receptor-like protein 1, partial [Pelodiscus sinensis]	-	-	-	-
LOC102462684	74	63	65	48	43	38	2.522	2.219	2.412	1.746	1.353	1.281	2.38433	1.46	-0.707618	0.043794	0.773123	ERBB4	Environmental Information Processing;Environmental Information Processing;Environmental Information Processing;Human Diseases;Environmental Information Processing	Signal transduction;Signal transduction;Signal transduction;Cancer: overview;Signal transduction	K05085;K05085;K05085;K05085;K05085	--	PREDICTED: receptor tyrosine-protein kinase erbB-4 [Pelodiscus sinensis]	ko04151//PI3K-Akt signaling pathway;ko04010//MAPK signaling pathway;ko04020//Calcium signaling pathway;ko05205//Proteoglycans in cancer;ko04012//ErbB signaling pathway	GO:0031981//nuclear lumen;GO:0043234//protein complex;GO:0044429//mitochondrial part;GO:0044456//synapse part;GO:0044459//plasma membrane part;GO:0098589//membrane region	GO:0000975//regulatory region DNA binding;GO:0004713//protein tyrosine kinase activity;GO:0036094//small molecule binding;GO:0046983//protein dimerization activity;GO:0070851//growth factor receptor binding	GO:0000266//mitochondrial fission;GO:0000302//response to reactive oxygen species;GO:0001667//ameboidal-type cell migration;GO:0006355//regulation of transcription, DNA-templated;GO:0006952//defense response;GO:0007262//STAT protein import into nucleus;GO:0007589//body fluid secretion;GO:0008284//positive regulation of cell proliferation;GO:0009790//embryo development;GO:0009887//organ morphogene…
MSTRG.25307	388	304	249	287	171	134	6.675	5.405	4.665	5.269	2.716	2.281	5.58167	3.422	-0.705856	0.0281691	0.708182	--	-	-	-	--	-	-	-	-	-
LOC102462154	920	761	761	623	665	281	9.865	8.398	8.879	7.129	6.554	2.968	9.04733	5.55033	-0.704918	0.0178976	0.645143	Tulp4	-	-	-	Tub	PREDICTED: tubby-related protein 4 [Pelodiscus sinensis]	-	GO:0044424//intracellular part	GO:0001071//nucleic acid binding transcription factor activity	GO:0007165//signal transduction;GO:0010468//regulation of gene expression;GO:0031667//response to nutrient levels;GO:0032446//protein modification by small protein conjugation
LOC102446903	609	711	803	623	465	270	11.36	13.708	16.31	12.402	8.006	4.982	13.7927	8.46333	-0.704604	0.0185193	0.645143	TBC1D8B	-	-	-	--	PREDICTED: TBC1 domain family member 8B isoform X1 [Pelodiscus sinensis]	-	-	GO:0008047//enzyme activator activity;GO:0046872//metal ion binding	GO:0043087//regulation of GTPase activity
LOC102462099	739	642	835	544	312	556	6.76	6.063	8.31	5.306	2.633	5.031	7.04433	4.32333	-0.704319	0.00693282	0.474126	CFAP54	-	-	-	--	PREDICTED: cilia- and flagella-associated protein 54 [Pelodiscus sinensis]	-	GO:0005929//cilium;GO:0044424//intracellular part	-	-
LOC102456959	143	134	105	99	91	54	5.049	4.874	4.037	3.721	2.961	1.886	4.65333	2.856	-0.704269	0.0333404	0.726165	Rnf144a	-	-	-	--	PREDICTED: probable E3 ubiquitin-protein ligase RNF144A isoform X1 [Chrysemys picta bellii]	-	GO:0012506//vesicle membrane;GO:0031224//intrinsic component of membrane;GO:0043231//intracellular membrane-bounded organelle	GO:0046914//transition metal ion binding;GO:0070735//protein-glycine ligase activity;GO:0070739//protein-glutamic acid ligase activity	GO:0032446//protein modification by small protein conjugation
LOC102462146	200	229	234	179	132	114	8.853	10.456	11.453	8.437	5.452	4.996	10.254	6.295	-0.703909	0.00986918	0.528663	NR1H3	Human Diseases;Human Diseases;Human Diseases;Organismal Systems	Infectious disease: viral;Endocrine and metabolic disease;Endocrine and metabolic disease;Endocrine system	K08536;K08536;K08536;K08536	THR-like	PREDICTED: oxysterols receptor LXR-alpha [Pelodiscus sinensis]	ko05160//Hepatitis C;ko04932//Non-alcoholic fatty liver disease;ko04931//Insulin resistance;ko03320//PPAR signaling pathway	GO:0000785//chromatin;GO:0031981//nuclear lumen;GO:0044798//nuclear transcription factor complex	GO:0000977//RNA polymerase II regulatory region sequence-specific DNA binding;GO:0000982//transcription factor activity, RNA polymerase II core promoter proximal region sequence-specific binding;GO:0003712//transcription cofactor activity;GO:0004879//RNA polymerase II transcription factor activity, ligand-activated sequence-specific DNA binding;GO:0032934//sterol binding;GO:0038023//signaling rec…	GO:0001960//negative regulation of cytokine-mediated signaling pathway;GO:0002695//negative regulation of leukocyte activation;GO:0006352//DNA-templated transcription, initiation;GO:0006357//regulation of transcription from RNA polymerase II promoter;GO:0006631//fatty acid metabolic process;GO:0006909//phagocytosis;GO:0007169//transmembrane receptor protein tyrosine kinase signaling pathway;GO:00…
LOC102451057	630	492	330	376	373	176	14.16	11.429	8.076	9.019	7.739	3.914	11.2217	6.89067	-0.703571	0.0313898	0.716899	SLC24A4	Organismal Systems	Sensory system	K13752	--	PREDICTED: sodium/potassium/calcium exchanger 4 [Pelodiscus sinensis]	ko04740//Olfactory transduction	GO:0016021//integral component of membrane;GO:0044424//intracellular part	GO:0015081//sodium ion transmembrane transporter activity;GO:0015291//secondary active transmembrane transporter activity	GO:0006814//sodium ion transport;GO:0006816//calcium ion transport;GO:0006875//cellular metal ion homeostasis;GO:0007606//sensory perception of chemical stimulus;GO:0042475//odontogenesis of dentin-containing tooth
LOC102451530	187	255	162	167	134	84	5.862	8.262	5.53	5.587	3.878	2.605	6.55133	4.02333	-0.703397	0.0325344	0.717887	REEP3	-	-	-	--	PREDICTED: receptor expression-enhancing protein 3 [Chrysemys picta bellii]	-	GO:0015630//microtubule cytoskeleton;GO:0031090//organelle membrane;GO:0031224//intrinsic component of membrane;GO:0043231//intracellular membrane-bounded organelle	-	GO:0000280//nuclear division;GO:0022402//cell cycle process;GO:0044802//single-organism membrane organization
LOC102460703	475	532	538	492	221	263	3.631	4.204	4.479	4.016	1.56	1.989	4.10467	2.52167	-0.702887	0.0234235	0.687059	COL12A1	Organismal Systems	Digestive system	K08132	--	PREDICTED: LOW QUALITY PROTEIN: collagen alpha-1(XII) chain [Pelodiscus sinensis]	ko04974//Protein digestion and absorption	GO:0005593//FACIT collagen trimer;GO:0031012//extracellular matrix;GO:0031988//membrane-bounded vesicle;GO:0044421//extracellular region part;GO:0044432//endoplasmic reticulum part	-	GO:0022411//cellular component disassembly;GO:0030154//cell differentiation;GO:0030198//extracellular matrix organization;GO:0032963//collagen metabolic process
LOC102461853	124	117	118	93	57	79	1.503	1.464	1.564	1.201	0.642	0.943	1.51033	0.928667	-0.701634	0.024195	0.693464	COL27A1	Organismal Systems	Digestive system	K19721	--	PREDICTED: collagen alpha-1(XXVII) chain-like isoform X3 [Pelodiscus sinensis]	ko04974//Protein digestion and absorption	GO:0005581//collagen trimer;GO:0031012//extracellular matrix;GO:0044432//endoplasmic reticulum part	GO:0005198//structural molecule activity	GO:0003433//chondrocyte development involved in endochondral bone morphogenesis;GO:0031214//biomineral tissue development;GO:0043062//extracellular structure organization;GO:0048562//embryonic organ morphogenesis
LOC102451541	228	265	329	203	178	147	2.641	3.14	4.129	2.509	1.901	1.693	3.30333	2.03433	-0.699366	0.00593513	0.448113	FGD5	-	-	-	--	PREDICTED: FYVE, RhoGEF and PH domain-containing protein 5 isoform X4 [Pelodiscus sinensis]	-	GO:0005768//endosome;GO:0031252//cell leading edge;GO:0031253//cell projection membrane;GO:0043232//intracellular non-membrane-bounded organelle	GO:0005088//Ras guanyl-nucleotide exchange factor activity;GO:0043169//cation binding;GO:0051020//GTPase binding	GO:0007010//cytoskeleton organization;GO:0022604//regulation of cell morphogenesis;GO:0030031//cell projection assembly;GO:0043087//regulation of GTPase activity
LOC102444240	381	319	353	218	296	164	13.559	11.774	13.666	8.433	9.849	5.758	12.9997	8.01333	-0.698	0.00435325	0.417969	SAMD12	-	-	-	--	PREDICTED: sterile alpha motif domain-containing protein 12 isoform X1 [Pelodiscus sinensis]	-	-	-	-
LOC102444123	149	142	115	118	81	60	8.172	8.081	6.858	6.935	4.117	3.204	7.70367	4.752	-0.69701	0.0375303	0.751152	EPHA7	Organismal Systems	Development and regeneration	K05108	--	PREDICTED: ephrin type-A receptor 7-like isoform X1 [Pelodiscus sinensis]	ko04360//Axon guidance	GO:0016021//integral component of membrane;GO:0043005//neuron projection;GO:0044297//cell body;GO:0097060//synaptic membrane	GO:0005003//ephrin receptor activity;GO:0005102//receptor binding;GO:0032550//purine ribonucleoside binding	GO:0001763//morphogenesis of a branching structure;GO:0001932//regulation of protein phosphorylation;GO:0007169//transmembrane receptor protein tyrosine kinase signaling pathway;GO:0007411//axon guidance;GO:0007417//central nervous system development;GO:0030155//regulation of cell adhesion;GO:0043065//positive regulation of apoptotic process;GO:0043408//regulation of MAPK cascade
LOC102460176	311	244	393	275	215	121	5.3	4.297	7.292	5.001	3.382	2.04	5.62967	3.47433	-0.696313	0.0346672	0.73382	PLXNC1	Organismal Systems	Development and regeneration	K06572	--	PREDICTED: plexin-C1 [Pelodiscus sinensis]	ko04360//Axon guidance	GO:0031224//intrinsic component of membrane;GO:0044464//cell part	GO:0005515//protein binding;GO:0060089//molecular transducer activity	GO:0022610//biological adhesion;GO:0050794//regulation of cellular process;GO:0097485//neuron projection guidance
LOC102446452	545	603	369	330	284	357	4.987	5.721	3.69	3.235	2.408	3.244	4.79933	2.96233	-0.6961	0.00427308	0.415082	PRR14L	-	-	-	--	PREDICTED: protein PRR14L isoform X1 [Pelodiscus sinensis]	-	-	-	-
LOC102447915	273	365	394	256	243	173	5.842	7.927	8.977	5.647	4.737	3.673	7.582	4.68567	-0.694324	0.00789541	0.50147	Faxc	-	-	-	--	PREDICTED: failed axon connections homolog [Pelodiscus sinensis]	-	GO:0031224//intrinsic component of membrane	-	-
LOC102458983	203	237	251	209	146	89	1.244	1.501	1.675	1.367	0.826	0.54	1.47333	0.911	-0.693561	0.0361111	0.740242	-	-	-	-	-	-	-	-	-	-
LOC102455928	541	486	607	428	324	303	9.136	8.483	11.162	7.714	5.051	5.063	9.59367	5.94267	-0.690972	0.00186695	0.33672	Cux1	-	-	-	CUT	PREDICTED: LOW QUALITY PROTEIN: protein CASP [Pelodiscus sinensis]	-	GO:0031228//intrinsic component of Golgi membrane	GO:0000976//transcription regulatory region sequence-specific DNA binding;GO:0001228//transcriptional activator activity, RNA polymerase II transcription regulatory region sequence-specific binding;GO:0005515//protein binding	GO:0006357//regulation of transcription from RNA polymerase II promoter;GO:0006891//intra-Golgi vesicle-mediated transport;GO:0010770//positive regulation of cell morphogenesis involved in differentiation;GO:0030323//respiratory tube development;GO:0035315//hair cell differentiation
LOC102444848	530	413	215	177	215	352	19.301	15.658	8.585	6.886	7.278	12.813	14.5147	8.99233	-0.690744	0.0446221	0.775348	Rnft2	-	-	-	--	PREDICTED: RING finger and transmembrane domain-containing protein 2 [Pelodiscus sinensis]	-	GO:0031224//intrinsic component of membrane	GO:0046914//transition metal ion binding	-
LOC102444389	85	75	98	59	45	63	3.023	2.757	3.796	2.24	1.477	2.217	3.192	1.978	-0.690418	0.039185	0.760437	XRRA1	-	-	-	--	PREDICTED: X-ray radiation resistance-associated protein 1 [Pelodiscus sinensis]	-	GO:0044424//intracellular part	-	-
LOC102455046	204	182	215	114	157	124	3.21	2.931	3.648	1.896	2.258	1.912	3.263	2.022	-0.690416	0.00398315	0.401378	ASTE1	-	-	-	--	PREDICTED: protein asteroid homolog 1 isoform X1 [Pelodiscus sinensis]	-	-	GO:0005488//binding	GO:0006259//DNA metabolic process
LOC102445058	486	624	530	493	269	243	5.804	7.698	6.894	6.499	2.99	3.171	6.79867	4.22	-0.688009	0.0125252	0.572627	Pcgf5	Cellular Processes	Cellular community - eukaryotes	K11489	--	PREDICTED: polycomb group RING finger protein 5 isoform X1 [Chrysemys picta bellii]	ko04550//Signaling pathways regulating pluripotency of stem cells	GO:0005815//microtubule organizing center;GO:0043231//intracellular membrane-bounded organelle;GO:0043234//protein complex	GO:0046914//transition metal ion binding	GO:0006357//regulation of transcription from RNA polymerase II promoter
LOC102450749	176	119	112	112	84	65	6.407	4.257	4.273	4.266	2.684	2.329	4.979	3.093	-0.686849	0.0378087	0.754487	FAM199X	-	-	-	--	PREDICTED: protein FAM199X isoform X1 [Pelodiscus sinensis]	-	-	-	-
LOC102458671	134	123	103	93	74	64	7.756	7.362	6.581	5.793	4.001	3.724	7.233	4.506	-0.682747	0.0224176	0.683233	ZDHHC20	-	-	-	--	PREDICTED: probable palmitoyltransferase ZDHHC20 isoform X1 [Chrysemys picta bellii]	-	GO:0031224//intrinsic component of membrane	GO:0016409//palmitoyltransferase activity;GO:0046914//transition metal ion binding	GO:0006497//protein lipidation
LOC102461864	315	339	344	245	210	195	6.466	7.192	7.689	5.367	3.979	3.96	7.11567	4.43533	-0.681956	0.00146411	0.3262	CLN8	-	-	-	--	PREDICTED: protein CLN8-like [Pelodiscus sinensis]	-	GO:0031090//organelle membrane;GO:0031224//intrinsic component of membrane;GO:0043231//intracellular membrane-bounded organelle	-	GO:0006672//ceramide metabolic process;GO:0006796//phosphate-containing compound metabolic process;GO:0006979//response to oxidative stress;GO:0007005//mitochondrion organization;GO:0007033//vacuole organization;GO:0007612//learning;GO:0008344//adult locomotory behavior;GO:0009888//tissue development;GO:0016125//sterol metabolic process;GO:0021522//spinal cord motor neuron differentiation;GO:0030…
LOC102445400	919	919	921	682	685	434	13.019	13.454	14.198	10.311	8.957	6.085	13.557	8.451	-0.681844	0.00181668	0.33672	MIB1	-	-	-	--	PREDICTED: E3 ubiquitin-protein ligase MIB1 isoform X1 [Pelodiscus sinensis]	-	-	-	-
LOC102462336	584	558	665	533	432	211	19.28	19.039	23.906	18.779	13.165	6.892	20.7417	12.9453	-0.6801	0.0292148	0.712491	CAMK1D	Environmental Information Processing;Organismal Systems;Organismal Systems;Human Diseases	Signal transduction;Endocrine system;Endocrine system;Cancer: specific types	K08794;K08794;K08794;K08794	--	PREDICTED: calcium/calmodulin-dependent protein kinase type 1D [Pelodiscus sinensis]	ko04020//Calcium signaling pathway;ko04921//Oxytocin signaling pathway;ko04925//Aldosterone synthesis and secretion;ko05214//Glioma	GO:0043231//intracellular membrane-bounded organelle;GO:0044444//cytoplasmic part	GO:0004674//protein serine/threonine kinase activity;GO:0005515//protein binding;GO:0032550//purine ribonucleoside binding	GO:0006464//cellular protein modification process;GO:0006796//phosphate-containing compound metabolic process;GO:0006952//defense response;GO:0009792//embryo development ending in birth or egg hatching;GO:0009893//positive regulation of metabolic process;GO:0010975//regulation of neuron projection development;GO:0042981//regulation of apoptotic process;GO:0045807//positive regulation of endocytos…
LOC102445977	170	209	214	137	107	158	6.845	8.496	9.29	5.641	3.946	5.791	8.21033	5.126	-0.679607	0.0200895	0.659161	DHRS3	Metabolism;Metabolism	Global and overview maps;Metabolism of cofactors and vitamins	K11146;K11146	--	PREDICTED: short-chain dehydrogenase/reductase 3 isoform X1 [Pelodiscus sinensis]	ko01100//Metabolic pathways;ko00830//Retinol metabolism	GO:0031224//intrinsic component of membrane;GO:0060170//ciliary membrane	GO:0008106//alcohol dehydrogenase (NADP+) activity	GO:0001503//ossification;GO:0001523//retinoid metabolic process;GO:0007602//phototransduction;GO:0009653//anatomical structure morphogenesis;GO:0009798//axis specification;GO:0009968//negative regulation of signal transduction;GO:0031327//negative regulation of cellular biosynthetic process;GO:0050953//sensory perception of light stimulus
LOC102461555	538	422	607	439	325	254	10.971	8.879	13.471	9.576	6.095	5.14	11.107	6.937	-0.679085	0.00936221	0.522203	TTC21B	-	-	-	--	PREDICTED: tetratricopeptide repeat protein 21B isoform X1 [Pelodiscus sinensis]	-	-	-	-
LOC102455120	873	721	757	567	481	487	37.628	32.309	35.668	26.139	19.079	20.766	35.2017	21.9947	-0.67849	0.000216952	0.139813	-	-	-	-	-	-	-	-	-	-
LOC102449127	792	889	1160	913	598	336	17.89	20.732	28.52	22.009	12.459	7.499	22.3807	13.989	-0.67796	0.0407271	0.76464	KLHL24	-	-	-	--	PREDICTED: kelch-like protein 24 [Pelodiscus sinensis]	-	GO:0043005//neuron projection;GO:0044424//intracellular part	-	-
LOC102446931	427	505	585	481	208	305	4.034	4.775	5.927	4.707	1.745	2.76	4.912	3.07067	-0.677759	0.0375499	0.751152	CRYBG3	-	-	-	--	PREDICTED: very large A-kinase anchor protein-like [Pelodiscus sinensis]	-	-	GO:0005488//binding	-
LOC102456741	860	937	905	844	518	386	17.956	20.22	20.575	18.807	9.983	7.974	19.5837	12.2547	-0.67632	0.0173734	0.643489	Acer3	Metabolism;Metabolism	Global and overview maps;Lipid metabolism	K04711;K04711	--	PREDICTED: alkaline ceramidase 3, partial [Pelodiscus sinensis]	ko01100//Metabolic pathways;ko00600//Sphingolipid metabolism	GO:0031227//intrinsic component of endoplasmic reticulum membrane;GO:0031228//intrinsic component of Golgi membrane	GO:0004553//hydrolase activity, hydrolyzing O-glycosyl compounds;GO:0016811//hydrolase activity, acting on carbon-nitrogen (but not peptide) bonds, in linear amides;GO:0016836//hydro-lyase activity;GO:0052689//carboxylic ester hydrolase activity	GO:0006670//sphingosine metabolic process;GO:0006671//phytosphingosine metabolic process;GO:0042127//regulation of cell proliferation
LOC102458263	496	450	306	292	362	166	17.47	16.381	11.736	10.976	11.769	5.784	15.1957	9.50967	-0.676193	0.0271504	0.708182	Pde10a	Metabolism;Environmental Information Processing;Metabolism;Human Diseases	Global and overview maps;Signal transduction;Nucleotide metabolism;Substance dependence	K18438;K18438;K18438;K18438	--	PREDICTED: cAMP and cAMP-inhibited cGMP 3',5'-cyclic phosphodiesterase 10A isoform X1 [Chrysemys picta bellii]	ko01100//Metabolic pathways;ko04024//cAMP signaling pathway;ko00230//Purine metabolism;ko05032//Morphine addiction	GO:0044297//cell body;GO:0044444//cytoplasmic part;GO:0097458//neuron part	GO:0004114//3',5'-cyclic-nucleotide phosphodiesterase activity;GO:0030551//cyclic nucleotide binding;GO:0043169//cation binding	GO:0007599//hemostasis;GO:0009154//purine ribonucleotide catabolic process;GO:0010737//protein kinase A signaling;GO:0046058//cAMP metabolic process;GO:1902531//regulation of intracellular signal transduction
LOC102451533	846	915	783	585	643	443	5.328	5.956	5.37	3.932	3.738	2.76	5.55133	3.47667	-0.67513	0.000816207	0.248388	ZFHX4	-	-	-	TF_Otx	PREDICTED: LOW QUALITY PROTEIN: zinc finger homeobox protein 4 [Pelodiscus sinensis]	-	GO:0031981//nuclear lumen	GO:0003677//DNA binding;GO:0046914//transition metal ion binding	GO:0006355//regulation of transcription, DNA-templated;GO:0007417//central nervous system development;GO:0022402//cell cycle process;GO:0045661//regulation of myoblast differentiation;GO:0050767//regulation of neurogenesis
LOC102457844	541	564	331	369	173	381	12.494	13.462	8.324	9.095	3.688	8.705	11.4267	7.16267	-0.673836	0.0403273	0.76464	SLC44A3	Human Diseases	Cancer: overview	K15282	--	PREDICTED: choline transporter-like protein 3 isoform X1 [Chrysemys picta bellii]	ko05231//Choline metabolism in cancer	GO:0031224//intrinsic component of membrane	GO:0005488//binding	GO:0006650//glycerophospholipid metabolic process;GO:0046165//alcohol biosynthetic process
LOC102459867	176	273	306	233	124	129	8.145	12.977	14.613	11.383	5.124	5.9	11.9117	7.469	-0.673388	0.0452021	0.778634	tspan9	-	-	-	--	PREDICTED: tetraspanin-9 isoform X1 [Pelodiscus sinensis]	-	GO:0005924//cell-substrate adherens junction;GO:0031224//intrinsic component of membrane;GO:0044459//plasma membrane part	-	-
LOC102458615	246	301	279	176	166	201	6.605	8.352	8.157	5.043	4.114	5.339	7.70467	4.832	-0.673112	0.00284903	0.382611	SCNN1A	Organismal Systems;Organismal Systems	Sensory system;Excretory system	K04824;K04824	--	PREDICTED: amiloride-sensitive sodium channel subunit alpha [Pelodiscus sinensis]	ko04742//Taste transduction;ko04960//Aldosterone-regulated sodium reabsorption	GO:0005929//cilium;GO:0030863//cortical cytoskeleton;GO:0031090//organelle membrane;GO:0031988//membrane-bounded vesicle;GO:0034703//cation channel complex;GO:0044459//plasma membrane part	GO:0005272//sodium channel activity;GO:0019904//protein domain specific binding	GO:0006814//sodium ion transport;GO:0007606//sensory perception of chemical stimulus;GO:0008015//blood circulation;GO:0030104//water homeostasis;GO:0044763//single-organism cellular process;GO:0055065//metal ion homeostasis
LOC102443425	218	221	196	164	141	110	18.304	19.178	17.92	14.696	10.928	9.138	18.4673	11.5873	-0.672427	0.00879997	0.511449	RELL1	-	-	-	--	PREDICTED: RELT-like protein 1 [Pelodiscus sinensis]	-	GO:0005856//cytoskeleton;GO:0031224//intrinsic component of membrane	-	-
LOC102457045	253	243	243	172	187	128	7.481	7.426	7.824	5.428	5.104	3.744	7.577	4.75867	-0.671069	0.00452765	0.417969	PITPNM3	-	-	-	--	PREDICTED: membrane-associated phosphatidylinositol transfer protein 3 isoform X4 [Pelodiscus sinensis]	-	GO:0031224//intrinsic component of membrane;GO:0044464//cell part	GO:0005102//receptor binding;GO:0005548//phospholipid transporter activity;GO:0046872//metal ion binding	GO:0006650//glycerophospholipid metabolic process;GO:0006869//lipid transport
MSTRG.27864	264	230	153	137	125	160	5.034	4.533	3.177	2.788	2.2	3.018	4.248	2.66867	-0.670665	0.0162283	0.635231	--	Genetic Information Processing;Genetic Information Processing	Translation;Translation	K14530;K14530	--	PREDICTED: RNA-directed DNA polymerase from mobile element jockey-like [Nanorana parkeri]	ko03013//Nucleocytoplasmic transport;ko03008//Ribosome biogenesis in eukaryotes	-	-	-
LOC102461134	396	408	218	178	235	259	16.722	17.806	10.024	8.022	9.16	10.821	14.8507	9.33433	-0.669909	0.0188217	0.645143	COQ5	Metabolism;Metabolism	Global and overview maps;Metabolism of cofactors and vitamins	K06127;K06127	--	PREDICTED: 2-methoxy-6-polyprenyl-1,4-benzoquinol methylase, mitochondrial [Pelodiscus sinensis]	ko01100//Metabolic pathways;ko00130//Ubiquinone and other terpenoid-quinone biosynthesis	-	-	-
LOC102457598	308	263	262	185	179	184	6.038	5.329	5.593	3.871	3.239	3.569	5.65333	3.55967	-0.66736	0.00123095	0.301157	FAM185A	-	-	-	--	PREDICTED: protein FAM185A [Pelodiscus sinensis]	-	GO:0044424//intracellular part	-	-
LOC102449423	400	377	270	326	173	171	12.128	12.039	9.087	10.725	4.942	5.272	11.0847	6.97967	-0.667335	0.0302032	0.712491	ACSL6	Metabolism;Organismal Systems;Cellular Processes;Organismal Systems;Organismal Systems;Metabolism;Cellular Processes;Metabolism;Metabolism	Global and overview maps;Environmental adaptation;Transport and catabolism;Endocrine system;Endocrine system;Global and overview maps;Cell growth and death;Lipid metabolism;Lipid metabolism	K01897;K01897;K01897;K01897;K01897;K01897;K01897;K01897;K01897	--	PREDICTED: long-chain-fatty-acid--CoA ligase 6 isoform X1 [Pelodiscus sinensis]	ko01100//Metabolic pathways;ko04714//Thermogenesis;ko04146//Peroxisome;ko03320//PPAR signaling pathway;ko04920//Adipocytokine signaling pathway;ko01212//Fatty acid metabolism;ko04216//Ferroptosis;ko00071//Fatty acid degradation;ko00061//Fatty acid biosynthesis	GO:0031224//intrinsic component of membrane;GO:0031966//mitochondrial membrane;GO:0044439//peroxisomal part	GO:0015645//fatty acid ligase activity;GO:0032550//purine ribonucleoside binding;GO:0046983//protein dimerization activity	GO:0006631//fatty acid metabolic process;GO:0006644//phospholipid metabolic process;GO:0009628//response to abiotic stimulus;GO:0010746//regulation of plasma membrane long-chain fatty acid transport;GO:0010866//regulation of triglyceride biosynthetic process;GO:0010975//regulation of neuron projection development;GO:0031667//response to nutrient levels;GO:0032868//response to insulin;GO:0035336//…
LOC102453428	497	478	381	414	222	246	4.374	4.348	3.651	3.888	1.803	2.142	4.12433	2.611	-0.659558	0.0206082	0.664212	-	-	-	-	-	-	-	-	-	-
LOC102454429	89	77	76	41	66	55	1.596	1.427	1.484	0.785	1.093	0.976	1.50233	0.951333	-0.659182	0.0497883	0.800147	Casr	Organismal Systems;Organismal Systems	Immune system;Endocrine system	K04612;K04612	--	PREDICTED: extracellular calcium-sensing receptor [Pelodiscus sinensis]	ko04621//NOD-like receptor signaling pathway;ko04928//Parathyroid hormone synthesis, secretion and action	GO:0005886//plasma membrane;GO:0016021//integral component of membrane;GO:0033267//axon part;GO:0043231//intracellular membrane-bounded organelle;GO:0044297//cell body	GO:0004629//phospholipase C activity;GO:0004888//transmembrane signaling receptor activity;GO:0005102//receptor binding;GO:0019900//kinase binding;GO:0046872//metal ion binding	GO:0001666//response to hypoxia;GO:0001678//cellular glucose homeostasis;GO:0006875//cellular metal ion homeostasis;GO:0007188//adenylate cyclase-modulating G-protein coupled receptor signaling pathway;GO:0009593//detection of chemical stimulus;GO:0010038//response to metal ion;GO:0010467//gene expression;GO:0010959//regulation of metal ion transport;GO:0012501//programmed cell death;GO:0019229//…
LOC102458923	169	189	249	157	89	154	3.796	4.366	6.089	3.763	1.845	3.422	4.75033	3.01	-0.658265	0.0364534	0.740937	LRIG3	-	-	-	--	PREDICTED: leucine-rich repeats and immunoglobulin-like domains protein 3 isoform X1 [Pelodiscus sinensis]	-	GO:0012506//vesicle membrane;GO:0031224//intrinsic component of membrane;GO:0044421//extracellular region part	-	GO:0042472//inner ear morphogenesis
LOC102458361	437	332	475	339	254	229	9.293	7.276	11.002	7.713	4.968	4.815	9.19033	5.832	-0.656126	0.00798156	0.50147	MINDY4	-	-	-	--	PREDICTED: protein FAM188B isoform X1 [Pelodiscus sinensis]	-	-	-	-
LOC102463167	184	136	152	122	105	85	3.788	2.893	3.407	2.68	1.995	1.731	3.36267	2.13533	-0.655144	0.0184585	0.645143	CISH	Environmental Information Processing;Organismal Systems	Signal transduction;Endocrine system	K04701;K04701	--	PREDICTED: LOW QUALITY PROTEIN: cytokine-inducible SH2-containing protein [Pelodiscus sinensis]	ko04630//JAK-STAT signaling pathway;ko04917//Prolactin signaling pathway	-	-	-
LOC102450940	250	217	181	173	157	98	2.208	1.988	1.755	1.644	1.283	0.855	1.98367	1.26067	-0.653983	0.0239783	0.690393	Piezo2	-	-	-	--	PREDICTED: piezo-type mechanosensitive ion channel component 2 isoform X1 [Pelodiscus sinensis]	-	GO:0031224//intrinsic component of membrane	GO:0005216//ion channel activity;GO:0005488//binding	GO:0006812//cation transport;GO:0009605//response to external stimulus;GO:0050906//detection of stimulus involved in sensory perception;GO:0065008//regulation of biological quality
LOC102453175	565	602	666	578	387	244	32.115	35.365	41.221	35.063	20.305	13.721	36.2337	23.0297	-0.653837	0.0300838	0.712491	SH3BGRL	-	-	-	--	PREDICTED: SH3 domain-binding glutamic acid-rich-like protein [Pelodiscus sinensis]	-	GO:0031988//membrane-bounded vesicle;GO:0043231//intracellular membrane-bounded organelle;GO:0044421//extracellular region part	GO:0019904//protein domain specific binding	GO:0009966//regulation of signal transduction
LOC102450304	105	114	132	75	95	66	2.795	3.136	3.826	2.13	2.334	1.738	3.25233	2.06733	-0.653704	0.0278728	0.708182	TCERG1L	-	-	-	--	PREDICTED: transcription elongation regulator 1-like protein [Pelodiscus sinensis]	-	GO:0005856//cytoskeleton;GO:0044428//nuclear part	GO:0001071//nucleic acid binding transcription factor activity;GO:0001085//RNA polymerase II transcription factor binding;GO:0001104//RNA polymerase II transcription cofactor activity;GO:0003723//RNA binding	GO:0006357//regulation of transcription from RNA polymerase II promoter
LOC102455555	153	191	194	139	116	103	4.104	5.295	5.666	3.979	2.872	2.733	5.02167	3.19467	-0.652501	0.0154242	0.622393	mboat2	Metabolism;Metabolism;Metabolism	Global and overview maps;Lipid metabolism;Lipid metabolism	K13517;K13517;K13517	--	PREDICTED: lysophospholipid acyltransferase 2 isoform X1 [Pelodiscus sinensis]	ko01100//Metabolic pathways;ko00564//Glycerophospholipid metabolism;ko00561//Glycerolipid metabolism	GO:0031090//organelle membrane;GO:0031224//intrinsic component of membrane;GO:0043231//intracellular membrane-bounded organelle	GO:0004772//sterol O-acyltransferase activity;GO:0008080//N-acetyltransferase activity;GO:0016408//C-acyltransferase activity;GO:0016411//acylglycerol O-acyltransferase activity;GO:0019105//N-palmitoyltransferase activity;GO:0019107//myristoyltransferase activity;GO:0030523//dihydrolipoamide S-acyltransferase activity	GO:0046470//phosphatidylcholine metabolic process
LOC102452132	155	250	158	129	132	119	4.137	6.921	4.793	3.668	3.28	3.144	5.28367	3.364	-0.651362	0.0284639	0.708182	DLGAP5	-	-	-	--	PREDICTED: disks large-associated protein 5 isoform X1 [Pelodiscus sinensis]	-	GO:0005813//centrosome;GO:0043231//intracellular membrane-bounded organelle	GO:0005488//binding;GO:0016791//phosphatase activity	GO:0000070//mitotic sister chromatid segregation;GO:0006796//phosphate-containing compound metabolic process
LOC102462938	3044	2856	2583	2177	2038	1420	91.274	88.506	84.335	69.662	56.403	42.117	88.0383	56.0607	-0.651143	0.00141735	0.323494	TSPAN5	-	-	-	--	tetraspanin-5 [Bos taurus]	-	GO:0031224//intrinsic component of membrane;GO:0044424//intracellular part	GO:0003824//catalytic activity;GO:0005515//protein binding;GO:0008135//translation factor activity, RNA binding	GO:0006412//translation;GO:0008593//regulation of Notch signaling pathway;GO:0022610//biological adhesion;GO:0090150//establishment of protein localization to membrane
LOC102445771	707	814	336	311	376	546	12.144	14.45	6.284	5.701	5.961	9.279	10.9593	6.98033	-0.650792	0.0440876	0.774662	Bri3bp	-	-	-	--	PREDICTED: BRI3-binding protein, partial [Pelodiscus sinensis]	-	GO:0031224//intrinsic component of membrane;GO:0031966//mitochondrial membrane	-	-
LOC102462736	288	223	233	233	151	108	7.351	5.958	6.426	6.298	3.538	2.739	6.57833	4.19167	-0.650198	0.041201	0.76464	gfod1	-	-	-	--	PREDICTED: glucose-fructose oxidoreductase domain-containing protein 1 isoform X2 [Pelodiscus sinensis]	-	-	GO:0016491//oxidoreductase activity	GO:0043062//extracellular structure organization;GO:0044710//single-organism metabolic process
LOC102444118	245	302	198	194	172	170	3.147	4.214	2.944	2.815	1.781	1.977	3.435	2.191	-0.648721	0.0345983	0.73382	ATP11A	-	-	-	--	PREDICTED: probable phospholipid-transporting ATPase IH isoform X5 [Pelodiscus sinensis]	-	-	-	-
LOC102457448	5675	4350	4325	3525	4208	1866	81.596	64.641	67.713	54.09	55.848	26.544	71.3167	45.494	-0.648563	0.0164175	0.635231	MRTFB	-	-	-	--	PREDICTED: LOW QUALITY PROTEIN: MKL/myocardin-like protein 2 [Pelodiscus sinensis]	-	GO:0043231//intracellular membrane-bounded organelle	GO:0001071//nucleic acid binding transcription factor activity;GO:0003712//transcription cofactor activity;GO:0008092//cytoskeletal protein binding	GO:0001568//blood vessel development;GO:0006357//regulation of transcription from RNA polymerase II promoter;GO:0009887//organ morphogenesis;GO:0016202//regulation of striated muscle tissue development;GO:0042692//muscle cell differentiation;GO:0043009//chordate embryonic development
LOC102457227	410	303	267	251	266	138	10.669	8.096	7.722	6.962	6.418	3.53	8.829	5.63667	-0.647408	0.0300395	0.712491	SYT16	-	-	-	--	PREDICTED: synaptotagmin-16 isoform X1 [Pelodiscus sinensis]	-	-	-	-
LOC102453307	229	262	259	192	139	168	5.705	6.746	7.026	5.105	3.196	4.141	6.49233	4.14733	-0.646553	0.00809818	0.502661	MRGPRX4	-	-	-	--	PREDICTED: mas-related G-protein coupled receptor member H-like [Pelodiscus sinensis]	-	GO:0016020//membrane;GO:0044464//cell part	GO:0004930//G-protein coupled receptor activity;GO:0042277//peptide binding	GO:0006275//regulation of DNA replication;GO:0007186//G-protein coupled receptor signaling pathway;GO:0008406//gonad development;GO:0010676//positive regulation of cellular carbohydrate metabolic process;GO:0021543//pallium development;GO:0031347//regulation of defense response;GO:0032147//activation of protein kinase activity;GO:0032870//cellular response to hormone stimulus;GO:0035556//intracel…
LOC102445217	383	309	281	240	197	217	9.803	8.125	7.833	6.521	4.553	5.401	8.587	5.49167	-0.64491	0.00522612	0.435259	CCDC150	-	-	-	--	PREDICTED: coiled-coil domain-containing protein 150 isoform X3 [Pelodiscus sinensis]	-	-	-	-
LOC102444178	2927	3741	3275	2893	1846	1855	13.815	18.249	16.832	14.573	8.043	8.662	16.2987	10.426	-0.644568	0.00644739	0.460159	AHNAK	-	-	-	--	PREDICTED: neuroblast differentiation-associated protein AHNAK isoform X2 [Pelodiscus sinensis]	-	GO:0005911//cell-cell junction;GO:0030016//myofibril;GO:0031982//vesicle;GO:0043231//intracellular membrane-bounded organelle;GO:0044422//organelle part;GO:0044459//plasma membrane part	GO:0005198//structural molecule activity;GO:0005488//binding	GO:0006461//protein complex assembly;GO:0010468//regulation of gene expression;GO:0050794//regulation of cellular process
LOC102443405	229	187	229	184	87	154	1.525	1.287	1.66	1.307	0.54	1.014	1.49067	0.953667	-0.644401	0.0414009	0.76464	EGFR	Human Diseases;Environmental Information Processing;Human Diseases;Environmental Information Processing;Cellular Processes;Environmental Information Processing;Human Diseases;Environmental Information Processing;Human Diseases;Cellular Processes;Environmental Information Processing;Environmental Information Processing;Human Diseases;Cellular Processes;Organismal Systems;Human Diseases;Human Disea…	Cancer: overview;Signal transduction;Infectious disease: viral;Signal transduction;Transport and catabolism;Signal transduction;Infectious disease: bacterial;Signal transduction;Infectious disease: viral;Cell motility;Signal transduction;Signal transduction;Cancer: overview;Cellular community - eukaryotes;Endocrine system;Cancer: specific types;Infectious disease: viral;Cancer: overview;Signal tr…	K04361;K04361;K04361;K04361;K04361;K04361;K04361;K04361;K04361;K04361;K04361;K04361;K04361;K04361;K04361;K04361;K04361;K04361;K04361;K04361;K04361;K04361;K04361;K04361;K04361;K04361;K04361;K04361;K04361;K04361;K04361;K04361;K04361;K04361;K04361;K04361;K04361;K04361;K04361;K04361;K04361;K04361;K04361;K04361;K04361	--	PREDICTED: epidermal growth factor receptor [Pelodiscus sinensis]	ko05200//Pathways in cancer;ko04151//PI3K-Akt signaling pathway;ko05165//Human papillomavirus infection;ko04010//MAPK signaling pathway;ko04144//Endocytosis;ko04020//Calcium signaling pathway;ko05131//Shigellosis;ko04014//Ras signaling pathway;ko05163//Human cytomegalovirus infection;ko04810//Regulation of actin cytoskeleton;ko04072//Phospholipase D signaling pathway;ko04015//Rap1 signaling pathw…	GO:0005769//early endosome;GO:0005886//plasma membrane;GO:0005924//cell-substrate adherens junction;GO:0016023//cytoplasmic, membrane-bounded vesicle;GO:0030131//clathrin adaptor complex;GO:0031090//organelle membrane;GO:0031224//intrinsic component of membrane;GO:0031983//vesicle lumen;GO:0044421//extracellular region part;GO:0098589//membrane region	GO:0003779//actin binding;GO:0004702//receptor signaling protein serine/threonine kinase activity;GO:0004714//transmembrane receptor protein tyrosine kinase activity;GO:0005102//receptor binding;GO:0019838//growth factor binding;GO:0019900//kinase binding;GO:0019902//phosphatase binding;GO:0030234//enzyme regulator activity;GO:0032550//purine ribonucleoside binding;GO:0043566//structure-specific …	GO:0001775//cell activation;GO:0002009//morphogenesis of an epithelium;GO:0003006//developmental process involved in reproduction;GO:0006275//regulation of DNA replication;GO:0006282//regulation of DNA repair;GO:0006357//regulation of transcription from RNA polymerase II promoter;GO:0006721//terpenoid metabolic process;GO:0006790//sulfur compound metabolic process;GO:0006897//endocytosis;GO:00074…
LOC102444829	372	378	394	325	274	166	12.664	13.373	14.582	11.785	8.609	5.609	13.5397	8.66767	-0.643477	0.0190013	0.645143	DPY19L3	-	-	-	--	PREDICTED: probable C-mannosyltransferase DPY19L3 isoform X1 [Pelodiscus sinensis]	-	-	-	-
LOC102458751	378	354	344	314	239	162	6.512	6.303	6.453	5.773	3.801	2.761	6.42267	4.11167	-0.643449	0.0184181	0.645143	SLF1	-	-	-	--	PREDICTED: ankyrin repeat domain-containing protein 32 [Pelodiscus sinensis]	-	GO:0005815//microtubule organizing center;GO:0043231//intracellular membrane-bounded organelle	-	-
LOC102449790	318	221	280	207	191	150	11.977	8.602	11.483	8.32	6.64	5.589	10.6873	6.84967	-0.641796	0.00899054	0.515483	BMP3	Environmental Information Processing	Signaling molecules and interaction	K05496	--	PREDICTED: bone morphogenetic protein 3 [Pelodiscus sinensis]	ko04060//Cytokine-cytokine receptor interaction	-	-	-
LOC102444893	276	244	317	221	199	142	4.23	3.864	5.29	3.614	2.815	2.153	4.46133	2.86067	-0.641124	0.0118879	0.563898	ALMS1	-	-	-	--	PREDICTED: Alstrom syndrome protein 1-like [Pelodiscus sinensis]	-	-	-	-
LOC102456190	572	583	476	387	427	282	15.487	16.314	14.034	11.183	10.672	7.554	15.2783	9.803	-0.640192	0.00382623	0.397839	SEL1L	Genetic Information Processing	Folding, sorting and degradation	K14026	--	PREDICTED: protein sel-1 homolog 1 [Pelodiscus sinensis]	ko04141//Protein processing in endoplasmic reticulum	GO:0031090//organelle membrane;GO:0031224//intrinsic component of membrane;GO:0043231//intracellular membrane-bounded organelle	-	GO:0007166//cell surface receptor signaling pathway;GO:0033554//cellular response to stress;GO:0043161//proteasome-mediated ubiquitin-dependent protein catabolic process
LOC102454265	1300	1137	1510	1151	1042	453	17.908	16.2	22.573	16.872	13.287	6.21	18.8937	12.123	-0.640156	0.0387854	0.756957	Dcx	-	-	-	--	PREDICTED: neuronal migration protein doublecortin isoform X1 [Pelodiscus sinensis]	-	-	-	-
LOC102449567	559	613	617	288	604	335	16.666	18.888	20.03	9.163	16.622	9.881	18.528	11.8887	-0.64012	0.0176496	0.645143	Cyb5d2	-	-	-	--	PREDICTED: neuferricin, partial [Pelodiscus sinensis]	-	-	-	-
LOC102453318	354	337	413	356	148	227	5.849	5.752	7.417	6.272	2.247	3.703	6.33933	4.074	-0.637885	0.0475656	0.788358	Atp10a	-	-	-	--	PREDICTED: probable phospholipid-transporting ATPase VA [Pelodiscus sinensis]	-	-	-	-
LOC102458585	437	363	426	315	154	313	24.757	20.673	25.775	19.318	8.075	18.387	23.735	15.26	-0.637261	0.0188999	0.645143	Kcnip1	-	-	-	--	PREDICTED: Kv channel-interacting protein 1 isoform X2 [Pelodiscus sinensis]	-	GO:0019897//extrinsic component of plasma membrane;GO:0034705//potassium channel complex;GO:0043005//neuron projection;GO:0044297//cell body;GO:0044424//intracellular part	GO:0005261//cation channel activity;GO:0016247//channel regulator activity;GO:0046872//metal ion binding;GO:0046983//protein dimerization activity	GO:0001508//action potential;GO:0034220//ion transmembrane transport;GO:0043266//regulation of potassium ion transport
LOC112547701	358	424	449	373	268	190	10.756	13.06	14.901	11.932	7.368	5.61	12.9057	8.30333	-0.636242	0.0269634	0.708182	Akap2	-	-	-	--	PREDICTED: LOW QUALITY PROTEIN: A-kinase anchor protein 2-like [Pelodiscus sinensis]	-	-	-	-
LOC102460452	354	290	295	254	231	145	5.818	4.926	5.279	4.455	3.504	2.358	5.341	3.439	-0.635121	0.0163938	0.635231	JAKMIP2	-	-	-	--	PREDICTED: janus kinase and microtubule-interacting protein 1 [Pelodiscus sinensis]	-	GO:0015630//microtubule cytoskeleton;GO:0032991//macromolecular complex;GO:0044425//membrane part	GO:0003676//nucleic acid binding;GO:0005102//receptor binding;GO:0015631//tubulin binding;GO:0016772//transferase activity, transferring phosphorus-containing groups;GO:0019899//enzyme binding	GO:0006796//phosphate-containing compound metabolic process;GO:0008104//protein localization;GO:0050877//neurological system process;GO:0051234//establishment of localization
LOC102444915	173	167	184	150	111	90	4.609	4.598	5.338	4.265	2.73	2.372	4.84833	3.12233	-0.634864	0.0259246	0.708182	SLC29A3	Human Diseases	Substance dependence	K15014	--	PREDICTED: equilibrative nucleoside transporter 3 [Pelodiscus sinensis]	ko05034//Alcoholism	GO:0000323//lytic vacuole;GO:0005774//vacuolar membrane;GO:0010008//endosome membrane;GO:0031224//intrinsic component of membrane	-	GO:0015858//nucleoside transport;GO:0044763//single-organism cellular process
LOC102443767	413	298	314	260	246	182	16.052	11.97	13.289	10.784	8.825	6.998	13.7703	8.869	-0.63472	0.00820302	0.504248	LZTS1	-	-	-	--	PREDICTED: leucine zipper putative tumor suppressor 1 [Pelodiscus sinensis]	-	GO:0030425//dendrite;GO:0044309//neuron spine;GO:0044424//intracellular part;GO:0097060//synaptic membrane	GO:0001071//nucleic acid binding transcription factor activity;GO:0005488//binding	GO:0010468//regulation of gene expression;GO:0010507//negative regulation of autophagy;GO:0010769//regulation of cell morphogenesis involved in differentiation;GO:0034645//cellular macromolecule biosynthetic process;GO:0050804//modulation of synaptic transmission
LOC102449340	1109	1027	1581	1193	687	606	18.67	17.869	28.982	21.434	10.676	10.093	21.8403	14.0677	-0.634612	0.031387	0.716899	SLC16A2	Organismal Systems	Endocrine system	K08231	--	PREDICTED: monocarboxylate transporter 8 isoform X1 [Pelodiscus sinensis]	ko04919//Thyroid hormone signaling pathway	-	-	-
LOC102456463	263	242	167	192	159	97	8.66	8.235	5.987	6.747	4.832	3.16	7.62733	4.913	-0.634575	0.0453838	0.779856	SOX5	-	-	-	HMG	PREDICTED: LOW QUALITY PROTEIN: transcription factor SOX-5 [Pelodiscus sinensis]	-	GO:0005667//transcription factor complex;GO:0043231//intracellular membrane-bounded organelle	GO:0000975//regulatory region DNA binding;GO:0001071//nucleic acid binding transcription factor activity;GO:0046983//protein dimerization activity	GO:0006357//regulation of transcription from RNA polymerase II promoter;GO:0007417//central nervous system development;GO:0010001//glial cell differentiation;GO:0032330//regulation of chondrocyte differentiation;GO:0043009//chordate embryonic development;GO:0045664//regulation of neuron differentiation;GO:0051094//positive regulation of developmental process;GO:0071363//cellular response to growt…
LOC102448211	321	294	297	258	209	146	9.414	8.911	9.484	8.075	5.658	4.236	9.26967	5.98967	-0.630042	0.0161588	0.634509	ANO5	-	-	-	--	PREDICTED: anoctamin-5, partial [Pelodiscus sinensis]	-	GO:0031090//organelle membrane;GO:0031224//intrinsic component of membrane;GO:0043231//intracellular membrane-bounded organelle	GO:0005254//chloride channel activity	GO:0006821//chloride transport;GO:0044763//single-organism cellular process
LOC102461667	505	498	510	389	429	209	9.325	9.504	10.254	7.666	7.312	3.818	9.69433	6.26533	-0.62975	0.0205982	0.664212	ARFGEF2	Cellular Processes	Transport and catabolism	K18442	--	PREDICTED: brefeldin A-inhibited guanine nucleotide-exchange protein 2 [Pelodiscus sinensis]	ko04144//Endocytosis	-	-	-
LOC102451580	295	297	327	257	220	144	9.824	10.219	11.869	9.135	6.756	4.741	10.6373	6.87733	-0.629215	0.018162	0.645143	TMX3	-	-	-	--	PREDICTED: protein disulfide-isomerase TMX3 [Pelodiscus sinensis]	-	-	-	-
LOC102444331	115	133	151	104	77	89	1.514	1.81	2.165	1.461	0.936	1.159	1.82967	1.18533	-0.626288	0.0319039	0.716899	SH3D19	-	-	-	--	PREDICTED: SH3 domain-containing protein 19 [Pelodiscus sinensis]	-	GO:0016020//membrane;GO:0031981//nuclear lumen;GO:0044444//cytoplasmic part	GO:0005515//protein binding	GO:0006996//organelle organization;GO:0022603//regulation of anatomical structure morphogenesis;GO:0031331//positive regulation of cellular catabolic process;GO:0048193//Golgi vesicle transport
LOC102461243	297	280	258	230	179	153	2.969	2.892	2.808	2.453	1.651	1.513	2.88967	1.87233	-0.626066	0.0107624	0.546267	MAP2K6	Environmental Information Processing;Human Diseases;Human Diseases;Human Diseases;Environmental Information Processing;Human Diseases;Human Diseases;Cellular Processes;Human Diseases;Human Diseases;Human Diseases;Organismal Systems;Organismal Systems;Organismal Systems;Environmental Information Processing;Organismal Systems;Organismal Systems;Organismal Systems;Human Diseases;Human Diseases;Human…	Signal transduction;Infectious disease: viral;Infectious disease: viral;Infectious disease: bacterial;Signal transduction;Infectious disease: viral;Infectious disease: viral;Cell growth and death;Infectious disease: viral;Infectious disease: bacterial;Cardiovascular disease;Sensory system;Endocrine system;Immune system;Signal transduction;Development and regeneration;Endocrine system;Immune syste…	K04433;K04433;K04433;K04433;K04433;K04433;K04433;K04433;K04433;K04433;K04433;K04433;K04433;K04433;K04433;K04433;K04433;K04433;K04433;K04433;K04433	--	PREDICTED: dual specificity mitogen-activated protein kinase kinase 6 [Pelodiscus sinensis]	ko04010//MAPK signaling pathway;ko05169//Epstein-Barr virus infection;ko05163//Human cytomegalovirus infection;ko05132//Salmonella infection;ko04015//Rap1 signaling pathway;ko05170//Human immunodeficiency virus 1 infection;ko05167//Kaposi sarcoma-associated herpesvirus infection;ko04218//Cellular senescence;ko05161//Hepatitis B;ko05135//Yersinia infection;ko05418//Fluid shear stress and atheroscl…	-	-	-
LOC102460831	480	519	576	392	378	301	10.928	12.212	14.279	9.524	7.944	6.78	12.473	8.08267	-0.625905	0.0021332	0.33672	APCDD1L	-	-	-	--	PREDICTED: protein APCDD1-like [Pelodiscus sinensis]	-	GO:0016021//integral component of membrane	GO:0005515//protein binding	GO:0007166//cell surface receptor signaling pathway;GO:0008347//glial cell migration;GO:0009968//negative regulation of signal transduction
LOC102452922	760	837	1061	683	488	628	23.8	27.089	36.179	22.826	14.159	19.456	29.0227	18.8137	-0.625399	0.00538714	0.435259	ZFP36L1	Cellular Processes	Cell growth and death	K18753	zf-CCCH	PREDICTED: zinc finger protein 36, C3H1 type-like 1 [Pelodiscus sinensis]	ko04218//Cellular senescence	GO:0043231//intracellular membrane-bounded organelle;GO:0044444//cytoplasmic part	GO:0001071//nucleic acid binding transcription factor activity;GO:0043169//cation binding;GO:0044822//poly(A) RNA binding	GO:0000956//nuclear-transcribed mRNA catabolic process;GO:0003343//septum transversum development;GO:0009790//embryo development;GO:0012501//programmed cell death;GO:0030217//T cell differentiation;GO:0035295//tube development;GO:0040007//growth;GO:0043487//regulation of RNA stability
LOC102446970	855	876	816	626	594	517	13.417	14.005	13.382	10.084	8.559	7.808	13.6013	8.817	-0.625388	0.000414168	0.186872	PASK	-	-	-	--	PREDICTED: PAS domain-containing serine/threonine-protein kinase isoform X1 [Pelodiscus sinensis]	-	GO:0043231//intracellular membrane-bounded organelle	GO:0004672//protein kinase activity;GO:0005543//phospholipid binding;GO:0032550//purine ribonucleoside binding;GO:0060089//molecular transducer activity	GO:0005979//regulation of glycogen biosynthetic process;GO:0006417//regulation of translation;GO:0006468//protein phosphorylation;GO:0032844//regulation of homeostatic process;GO:0051239//regulation of multicellular organismal process;GO:0090276//regulation of peptide hormone secretion
LOC102453548	390	434	225	191	239	281	7.955	9.149	4.997	4.158	4.5	5.67	7.367	4.776	-0.625274	0.0284704	0.708182	YPEL1	-	-	-	--	protein yippee-like 1-like [Scleropages formosus]	-	GO:0043231//intracellular membrane-bounded organelle;GO:0043232//intracellular non-membrane-bounded organelle	GO:0032550//purine ribonucleoside binding	GO:0012501//programmed cell death;GO:0035556//intracellular signal transduction
MSTRG.21348	148	167	183	106	100	133	6.636	7.738	8.934	5.072	4.139	5.9	7.76933	5.037	-0.625226	0.01772	0.645143	--	-	-	-	--	uncharacterized protein LOC117120378 [Anneissia japonica]	-	-	-	-
LOC102460450	795	774	963	354	763	640	25.764	25.924	33.983	12.243	22.824	20.52	28.557	18.529	-0.624059	0.017386	0.643489	--	-	-	-	--	PREDICTED: uncharacterized protein LOC102460450 [Pelodiscus sinensis]	-	-	-	-
LOC102443758	208	212	241	202	110	132	2.132	2.245	2.689	2.209	1.041	1.338	2.35533	1.52933	-0.623028	0.0360152	0.740242	CARD19	-	-	-	--	PREDICTED: bcl10-interacting CARD protein isoform X1 [Pelodiscus sinensis]	-	GO:0016020//membrane;GO:0043231//intracellular membrane-bounded organelle	-	GO:0006915//apoptotic process
LOC112543497	231	201	145	143	164	85	6.117	5.531	4.216	4.065	4.013	2.229	5.288	3.43567	-0.622132	0.0498424	0.800147	--	-	-	-	--	PREDICTED: coiled-coil domain-containing protein 160 isoform X1 [Pelodiscus sinensis]	-	GO:0031981//nuclear lumen;GO:0043232//intracellular non-membrane-bounded organelle	GO:0003723//RNA binding;GO:0008092//cytoskeletal protein binding;GO:0019899//enzyme binding;GO:0046914//transition metal ion binding	-
LOC102448024	482	602	604	536	299	301	9.887	12.737	13.466	11.732	5.643	6.088	12.03	7.821	-0.621212	0.028299	0.708182	VIT	-	-	-	--	PREDICTED: vitrin isoform X1 [Pelodiscus sinensis]	-	GO:0005578//proteinaceous extracellular matrix	-	GO:0010810//regulation of cell-substrate adhesion;GO:0043062//extracellular structure organization
LOC102452975	313	307	476	276	155	313	2.757	2.786	4.553	2.586	1.262	2.716	3.36533	2.188	-0.621137	0.0494554	0.800147	NPR3	-	-	-	--	PREDICTED: atrial natriuretic peptide receptor 3 isoform X1 [Pelodiscus sinensis]	-	GO:0016021//integral component of membrane;GO:0031988//membrane-bounded vesicle;GO:0044464//cell part	GO:0001653//peptide receptor activity;GO:0042277//peptide binding;GO:0046983//protein dimerization activity	GO:0007188//adenylate cyclase-modulating G-protein coupled receptor signaling pathway;GO:0007589//body fluid secretion;GO:0008015//blood circulation;GO:0008285//negative regulation of cell proliferation;GO:0014855//striated muscle cell proliferation;GO:0030818//negative regulation of cAMP biosynthetic process;GO:0032770//positive regulation of monooxygenase activity;GO:0035809//regulation of urin…
LOC102448187	705	486	717	464	443	394	11.858	8.637	13.497	8.517	6.984	6.617	11.3307	7.37267	-0.619974	0.00310748	0.390468	Dvl1	Human Diseases;Human Diseases;Human Diseases;Human Diseases;Environmental Information Processing;Environmental Information Processing;Environmental Information Processing;Human Diseases;Human Diseases;Human Diseases;Cellular Processes;Organismal Systems;Human Diseases;Environmental Information Processing	Cancer: overview;Infectious disease: viral;Neurodegenerative disease;Cancer: specific types;Signal transduction;Signal transduction;Signal transduction;Cancer: specific types;Cancer: specific types;Endocrine and metabolic disease;Cellular community - eukaryotes;Endocrine system;Cancer: specific types;Signal transduction	K02353;K02353;K02353;K02353;K02353;K02353;K02353;K02353;K02353;K02353;K02353;K02353;K02353;K02353	--	PREDICTED: segment polarity protein dishevelled homolog DVL-1 isoform X1 [Pelodiscus sinensis]	ko05200//Pathways in cancer;ko05165//Human papillomavirus infection;ko05010//Alzheimer disease;ko05225//Hepatocellular carcinoma;ko04390//Hippo signaling pathway;ko04150//mTOR signaling pathway;ko04310//Wnt signaling pathway;ko05226//Gastric cancer;ko05224//Breast cancer;ko04934//Cushing syndrome;ko04550//Signaling pathways regulating pluripotency of stem cells;ko04916//Melanogenesis;ko05217//Bas…	-	-	-
LOC102450349	1172	1090	534	486	608	842	20.532	19.455	10.383	9.107	9.596	14.073	16.79	10.9253	-0.619925	0.0486488	0.800147	RIMBP2	-	-	-	--	PREDICTED: RIMS-binding protein 2 isoform X1 [Pelodiscus sinensis]	-	GO:0016020//membrane	-	GO:0010921//regulation of phosphatase activity
LOC102453490	818	729	835	633	650	337	18.561	17.111	20.73	15.423	13.742	7.581	18.8007	12.2487	-0.618159	0.0162792	0.635231	Smpd3	Metabolism;Metabolism	Global and overview maps;Lipid metabolism	K12352;K12352	--	PREDICTED: sphingomyelin phosphodiesterase 3 [Pelodiscus sinensis]	ko01100//Metabolic pathways;ko00600//Sphingolipid metabolism	GO:0031090//organelle membrane;GO:0031985//Golgi cisterna	GO:0004620//phospholipase activity;GO:0043169//cation binding	GO:0002790//peptide secretion;GO:0006664//glycolipid metabolic process;GO:0006684//sphingomyelin metabolic process;GO:0030097//hemopoiesis;GO:0050794//regulation of cellular process
LOC102450461	427	367	463	387	256	205	5.144	4.575	6.06	4.98	2.853	2.448	5.25967	3.427	-0.618025	0.0246565	0.697919	KIF16B	-	-	-	--	PREDICTED: kinesin-like protein KIF16B isoform X1 [Chrysemys picta bellii]	-	-	-	-
LOC102448463	840	820	782	733	621	301	20.569	20.754	20.819	19.163	14.054	7.301	20.714	13.506	-0.617006	0.0371251	0.749027	ITGB8	Environmental Information Processing;Human Diseases;Cellular Processes;Cellular Processes;Environmental Information Processing;Human Diseases;Human Diseases;Environmental Information Processing;Human Diseases	Signal transduction;Infectious disease: viral;Cell motility;Cellular community - eukaryotes;Signaling molecules and interaction;Cardiovascular disease;Cardiovascular disease;Signaling molecules and interaction;Cardiovascular disease	K06591;K06591;K06591;K06591;K06591;K06591;K06591;K06591;K06591	--	PREDICTED: integrin beta-8 isoform X1 [Pelodiscus sinensis]	ko04151//PI3K-Akt signaling pathway;ko05165//Human papillomavirus infection;ko04810//Regulation of actin cytoskeleton;ko04510//Focal adhesion;ko04514//Cell adhesion molecules;ko05414//Dilated cardiomyopathy;ko05410//Hypertrophic cardiomyopathy;ko04512//ECM-receptor interaction;ko05412//Arrhythmogenic right ventricular cardiomyopathy	GO:0008305//integrin complex;GO:0031988//membrane-bounded vesicle	GO:0005515//protein binding;GO:0060089//molecular transducer activity	GO:0001568//blood vessel development;GO:0006672//ceramide metabolic process;GO:0007166//cell surface receptor signaling pathway;GO:0010468//regulation of gene expression;GO:0031589//cell-substrate adhesion;GO:0043062//extracellular structure organization;GO:0048513//animal organ development
LOC102460895	264	276	345	263	163	174	5.298	5.725	7.539	5.633	3.02	3.455	6.18733	4.036	-0.616392	0.025626	0.708182	PDGFRB	Human Diseases;Environmental Information Processing;Human Diseases;Environmental Information Processing;Environmental Information Processing;Environmental Information Processing;Cellular Processes;Environmental Information Processing;Environmental Information Processing;Cellular Processes;Human Diseases;Environmental Information Processing;Human Diseases;Human Diseases;Cellular Processes;Human Di…	Cancer: overview;Signal transduction;Infectious disease: viral;Signal transduction;Signal transduction;Signal transduction;Cell motility;Signal transduction;Signal transduction;Cellular community - eukaryotes;Cancer: overview;Signal transduction;Cancer: overview;Cancer: specific types;Cellular community - eukaryotes;Cancer: specific types;Drug resistance: antineoplastic;Cancer: specific types;Can…	K05089;K05089;K05089;K05089;K05089;K05089;K05089;K05089;K05089;K05089;K05089;K05089;K05089;K05089;K05089;K05089;K05089;K05089;K05089	--	PREDICTED: LOW QUALITY PROTEIN: platelet-derived growth factor receptor beta [Pelodiscus sinensis]	ko05200//Pathways in cancer;ko04151//PI3K-Akt signaling pathway;ko05165//Human papillomavirus infection;ko04010//MAPK signaling pathway;ko04020//Calcium signaling pathway;ko04014//Ras signaling pathway;ko04810//Regulation of actin cytoskeleton;ko04072//Phospholipase D signaling pathway;ko04015//Rap1 signaling pathway;ko04510//Focal adhesion;ko05206//MicroRNAs in cancer;ko04630//JAK-STAT signaling…	GO:0000323//lytic vacuole;GO:0005775//vacuolar lumen;GO:0005886//plasma membrane;GO:0005924//cell-substrate adherens junction;GO:0031224//intrinsic component of membrane;GO:0031988//membrane-bounded vesicle	GO:0004930//G-protein coupled receptor activity;GO:0005017//platelet-derived growth factor-activated receptor activity;GO:0019838//growth factor binding;GO:0019900//kinase binding;GO:0032550//purine ribonucleoside binding;GO:0070851//growth factor receptor binding	GO:0000302//response to reactive oxygen species;GO:0001101//response to acid chemical;GO:0006023//aminoglycan biosynthetic process;GO:0006650//glycerophospholipid metabolic process;GO:0006935//chemotaxis;GO:0006952//defense response;GO:0007088//regulation of mitotic nuclear division;GO:0008284//positive regulation of cell proliferation;GO:0009611//response to wounding;GO:0010518//positive regulat…
LOC102450737	1638	1520	1282	1169	1159	701	21.517	20.66	18.436	16.4	14.097	9.094	20.2043	13.197	-0.614455	0.00836206	0.504248	PSD3	Cellular Processes	Transport and catabolism	K12494	--	PREDICTED: PH and SEC7 domain-containing protein 3 isoform X1 [Pelodiscus sinensis]	ko04144//Endocytosis	-	-	-
MSTRG.19062	629	464	510	323	380	406	18.103	13.974	15.775	9.943	9.975	11.345	15.9507	10.421	-0.614123	0.00185752	0.33672	--	-	-	-	--	-	-	-	-	-
LOC102449528	288	269	320	245	161	190	4.436	4.282	5.367	4.028	2.289	2.895	4.695	3.07067	-0.612573	0.014071	0.594233	CAPSL	-	-	-	--	PREDICTED: calcyphosin-like protein [Pelodiscus sinensis]	-	GO:0044424//intracellular part	GO:0046872//metal ion binding	-
LOC102455282	298	256	226	222	172	131	14.204	12.565	11.726	11.331	7.656	6.196	12.8317	8.39433	-0.612221	0.0217125	0.674228	Pak3	Human Diseases;Environmental Information Processing;Cellular Processes;Human Diseases;Cellular Processes;Human Diseases;Organismal Systems;Organismal Systems;Environmental Information Processing;Human Diseases	Infectious disease: bacterial;Signal transduction;Cell motility;Infectious disease: bacterial;Cellular community - eukaryotes;Infectious disease: viral;Development and regeneration;Immune system;Signal transduction;Cancer: specific types	K05733;K05733;K05733;K05733;K05733;K05733;K05733;K05733;K05733;K05733	--	PREDICTED: serine/threonine-protein kinase PAK 3 [Pelodiscus sinensis]	ko05130//Pathogenic Escherichia coli infection;ko04014//Ras signaling pathway;ko04810//Regulation of actin cytoskeleton;ko05132//Salmonella infection;ko04510//Focal adhesion;ko05170//Human immunodeficiency virus 1 infection;ko04360//Axon guidance;ko04660//T cell receptor signaling pathway;ko04012//ErbB signaling pathway;ko05211//Renal cell carcinoma	-	-	-
LOC102452184	154	126	175	133	100	79	2.495	2.098	3.083	2.267	1.487	1.268	2.55867	1.674	-0.612093	0.0490054	0.800147	ERG	Human Diseases;Human Diseases	Cancer: overview;Cancer: specific types	K09435;K09435	ETS	PREDICTED: transcriptional regulator ERG isoform X1 [Pelodiscus sinensis]	ko05202//Transcriptional misregulation in cancer;ko05215//Prostate cancer	-	-	-
LOC102443657	160	190	216	162	139	87	2.429	2.86	3.395	2.521	1.91	1.258	2.89467	1.89633	-0.610185	0.0474359	0.788358	ZNF507	-	-	-	zf-C2H2	PREDICTED: zinc finger protein 507 isoform X1 [Pelodiscus sinensis]	-	GO:0043229//intracellular organelle	GO:0043169//cation binding	GO:0010467//gene expression;GO:0034645//cellular macromolecule biosynthetic process
LOC102450224	232	216	189	178	159	102	7.008	6.662	6.217	5.623	4.44	2.986	6.629	4.34967	-0.607886	0.0339779	0.728463	LPCAT1	Metabolism;Metabolism;Metabolism	Global and overview maps;Lipid metabolism;Lipid metabolism	K13510;K13510;K13510	--	PREDICTED: lysophosphatidylcholine acyltransferase 1 isoform X1 [Pelodiscus sinensis]	ko01100//Metabolic pathways;ko00564//Glycerophospholipid metabolism;ko00565//Ether lipid metabolism	GO:0031090//organelle membrane;GO:0031224//intrinsic component of membrane;GO:0043231//intracellular membrane-bounded organelle;GO:0043232//intracellular non-membrane-bounded organelle	GO:0016413//O-acetyltransferase activity;GO:0046872//metal ion binding	GO:0006641//triglyceride metabolic process;GO:0006656//phosphatidylcholine biosynthetic process;GO:0009888//tissue development;GO:0009896//positive regulation of catabolic process;GO:0046471//phosphatidylglycerol metabolic process;GO:0046473//phosphatidic acid metabolic process;GO:0048875//chemical homeostasis within a tissue
LOC102447274	194	155	193	148	121	102	1.963	1.621	2.126	1.598	1.13	1.021	1.90333	1.24967	-0.606985	0.0229694	0.68678	MAML2	Human Diseases;Organismal Systems;Environmental Information Processing	Infectious disease: viral;Immune system;Signal transduction	K06061;K06061;K06061	--	PREDICTED: mastermind-like protein 2 [Pelodiscus sinensis]	ko05165//Human papillomavirus infection;ko04658//Th1 and Th2 cell differentiation;ko04330//Notch signaling pathway	GO:0016604//nuclear body	GO:0003712//transcription cofactor activity	GO:0006352//DNA-templated transcription, initiation;GO:0006357//regulation of transcription from RNA polymerase II promoter;GO:0007166//cell surface receptor signaling pathway
LOC102453259	366	462	463	422	249	207	6.366	8.306	8.77	7.834	3.998	3.562	7.814	5.13133	-0.606728	0.0431815	0.773123	WDFY2	-	-	-	--	PREDICTED: WD repeat and FYVE domain-containing protein 2 [Pelodiscus sinensis]	-	-	GO:0043169//cation binding	-
LOC102443663	1152	1147	571	568	558	840	15.574	16.092	8.416	8.133	6.963	11.232	13.3607	8.776	-0.606357	0.0359152	0.740242	CLIP1	Environmental Information Processing	Signal transduction	K10421	--	PREDICTED: CAP-Gly domain-containing linker protein 1 isoform X3 [Chrysemys picta bellii]	ko04150//mTOR signaling pathway	GO:0005815//microtubule organizing center;GO:0005874//microtubule;GO:0031982//vesicle;GO:0044352//pinosome	GO:0008017//microtubule binding;GO:0046914//transition metal ion binding;GO:0097159//organic cyclic compound binding	GO:0031112//positive regulation of microtubule polymerization or depolymerization;GO:0032596//protein transport into membrane raft
LOC102454010	469	412	424	377	342	175	8.794	7.984	8.657	7.544	5.919	3.246	8.47833	5.56967	-0.60619	0.0361223	0.740242	DGKI	Metabolism;Environmental Information Processing;Metabolism;Human Diseases;Environmental Information Processing;Metabolism	Global and overview maps;Signal transduction;Lipid metabolism;Cancer: overview;Signal transduction;Lipid metabolism	K00901;K00901;K00901;K00901;K00901;K00901	--	PREDICTED: diacylglycerol kinase iota [Pelodiscus sinensis]	ko01100//Metabolic pathways;ko04072//Phospholipase D signaling pathway;ko00564//Glycerophospholipid metabolism;ko05231//Choline metabolism in cancer;ko04070//Phosphatidylinositol signaling system;ko00561//Glycerolipid metabolism	GO:0014069//postsynaptic density;GO:0016020//membrane;GO:0016023//cytoplasmic, membrane-bounded vesicle;GO:0031981//nuclear lumen;GO:0033267//axon part;GO:0043234//protein complex;GO:0044297//cell body;GO:0044309//neuron spine	GO:0004857//enzyme inhibitor activity;GO:0016301//kinase activity;GO:0031267//small GTPase binding;GO:0032550//purine ribonucleoside binding;GO:0043169//cation binding	GO:0001505//regulation of neurotransmitter levels;GO:0001775//cell activation;GO:0006796//phosphate-containing compound metabolic process;GO:0007186//G-protein coupled receptor signaling pathway;GO:0007599//hemostasis;GO:0009892//negative regulation of metabolic process;GO:0046578//regulation of Ras protein signal transduction;GO:0046958//nonassociative learning;GO:0050804//modulation of synaptic…
LOC102459817	184	165	152	142	115	82	4.132	3.601	3.81	3.616	2.242	1.727	3.84767	2.52833	-0.605797	0.0341036	0.730029	RAPH1	-	-	-	--	PREDICTED: ras-associated and pleckstrin homology domains-containing protein 1 isoform X1 [Pelodiscus sinensis]	-	GO:0016020//membrane;GO:0031252//cell leading edge;GO:0042995//cell projection;GO:0043232//intracellular non-membrane-bounded organelle	GO:0005488//binding	GO:0031589//cell-substrate adhesion;GO:0050794//regulation of cellular process;GO:1990138//neuron projection extension
LOC102448191	1333	1242	1150	1066	854	618	25.596	24.66	24.231	21.947	15.123	11.887	24.829	16.319	-0.605474	0.00801033	0.50147	Dnal1	Human Diseases	Neurodegenerative disease	K10411	--	PREDICTED: dynein light chain 1, axonemal isoform X1 [Pelodiscus sinensis]	ko05016//Huntington disease	-	-	-
LOC112545851	198	133	127	107	112	95	4.903	3.404	3.424	2.828	2.56	2.327	3.91033	2.57167	-0.604588	0.0317403	0.716899	Tmem275	-	-	-	--	PREDICTED: uncharacterized protein LOC106886192 isoform X2 [Calidris pugnax]	-	-	-	-
LOC102449332	1220	1180	1375	1015	948	641	41.567	41.647	50.795	36.966	29.785	21.618	44.6697	29.4563	-0.600718	0.00533968	0.435259	ACSL3	Metabolism;Organismal Systems;Cellular Processes;Organismal Systems;Organismal Systems;Metabolism;Cellular Processes;Metabolism;Metabolism	Global and overview maps;Environmental adaptation;Transport and catabolism;Endocrine system;Endocrine system;Global and overview maps;Cell growth and death;Lipid metabolism;Lipid metabolism	K01897;K01897;K01897;K01897;K01897;K01897;K01897;K01897;K01897	--	PREDICTED: long-chain-fatty-acid--CoA ligase 3 [Pelodiscus sinensis]	ko01100//Metabolic pathways;ko04714//Thermogenesis;ko04146//Peroxisome;ko03320//PPAR signaling pathway;ko04920//Adipocytokine signaling pathway;ko01212//Fatty acid metabolism;ko04216//Ferroptosis;ko00071//Fatty acid degradation;ko00061//Fatty acid biosynthesis	GO:0031224//intrinsic component of membrane;GO:0031966//mitochondrial membrane;GO:0043232//intracellular non-membrane-bounded organelle;GO:0044439//peroxisomal part	GO:0015645//fatty acid ligase activity;GO:0016405//CoA-ligase activity;GO:0019900//kinase binding;GO:0032550//purine ribonucleoside binding	GO:0006631//fatty acid metabolic process;GO:0006641//triglyceride metabolic process;GO:0006656//phosphatidylcholine biosynthetic process;GO:0007417//central nervous system development;GO:0010033//response to organic substance;GO:0015909//long-chain fatty acid transport;GO:0031667//response to nutrient levels;GO:0034377//plasma lipoprotein particle assembly;GO:0035336//long-chain fatty-acyl-CoA me…
LOC102453630	742	1207	834	796	467	638	39.818	66.943	48.734	45.588	23.133	33.873	51.8317	34.198	-0.599922	0.0289624	0.711429	Slc6a11	-	-	-	--	PREDICTED: sodium- and chloride-dependent GABA transporter 3, partial [Pelodiscus sinensis]	-	GO:0016021//integral component of membrane;GO:0044424//intracellular part	GO:0005283//sodium:amino acid symporter activity;GO:0005326//neurotransmitter transporter activity;GO:0005488//binding	GO:0001505//regulation of neurotransmitter levels;GO:0006814//sodium ion transport;GO:0006865//amino acid transport;GO:0007267//cell-cell signaling;GO:0007417//central nervous system development;GO:0042221//response to chemical
LOC102443617	236	200	198	139	162	138	3.55	3.109	3.243	2.231	2.249	2.054	3.30067	2.178	-0.599753	0.00742614	0.491584	Oprd1	Environmental Information Processing;Environmental Information Processing;Environmental Information Processing	Signaling molecules and interaction;Signal transduction;Signal transduction	K04213;K04213;K04213	--	PREDICTED: delta-type opioid receptor [Pelodiscus sinensis]	ko04080//Neuroactive ligand-receptor interaction;ko04022//cGMP-PKG signaling pathway;ko04071//Sphingolipid signaling pathway	-	-	-
LOC102448089	430	469	279	285	240	282	3.565	4.019	2.521	2.521	1.835	2.313	3.36833	2.223	-0.599527	0.0180191	0.645143	SETD1B	Metabolism;Metabolism	Global and overview maps;Amino acid metabolism	K11422;K11422	--	PREDICTED: LOW QUALITY PROTEIN: histone-lysine N-methyltransferase SETD1B [Pelodiscus sinensis]	ko01100//Metabolic pathways;ko00310//Lysine degradation	GO:0016604//nuclear body;GO:0035097//histone methyltransferase complex;GO:0043232//intracellular non-membrane-bounded organelle	GO:0003676//nucleic acid binding;GO:0018024//histone-lysine N-methyltransferase activity	GO:0010468//regulation of gene expression;GO:0034645//cellular macromolecule biosynthetic process;GO:0034968//histone lysine methylation
LOC102454058	659	505	546	432	484	268	17.348	13.735	15.672	12.168	11.773	6.978	15.585	10.3063	-0.596627	0.0164702	0.635231	Pianp	-	-	-	--	PREDICTED: PILR alpha-associated neural protein isoform X1 [Pelodiscus sinensis]	-	GO:0044425//membrane part;GO:0070161//anchoring junction	-	-
LOC102450311	576	631	612	407	339	511	5.418	6.128	6.25	4.083	2.942	4.757	5.932	3.92733	-0.594969	0.00548334	0.435599	SCUBE3	-	-	-	--	PREDICTED: signal peptide, CUB and EGF-like domain-containing protein 3 isoform X1 [Pelodiscus sinensis]	-	GO:0016020//membrane;GO:0044464//cell part	GO:0046872//metal ion binding	GO:0007166//cell surface receptor signaling pathway;GO:0007599//hemostasis;GO:0051259//protein oligomerization;GO:0055002//striated muscle cell development
LOC102451519	530	495	622	413	333	396	11.802	11.392	15.082	9.815	6.845	8.724	12.7587	8.46133	-0.592521	0.00329719	0.393677	PPARA	Environmental Information Processing;Human Diseases;Human Diseases;Human Diseases;Organismal Systems;Organismal Systems;Organismal Systems	Signal transduction;Infectious disease: viral;Endocrine and metabolic disease;Endocrine and metabolic disease;Endocrine system;Endocrine system;Endocrine system	K07294;K07294;K07294;K07294;K07294;K07294;K07294	THR-like	PREDICTED: LOW QUALITY PROTEIN: peroxisome proliferator-activated receptor alpha [Pelodiscus sinensis]	ko04024//cAMP signaling pathway;ko05160//Hepatitis C;ko04932//Non-alcoholic fatty liver disease;ko04931//Insulin resistance;ko04922//Glucagon signaling pathway;ko03320//PPAR signaling pathway;ko04920//Adipocytokine signaling pathway	GO:0031981//nuclear lumen	GO:0000977//RNA polymerase II regulatory region sequence-specific DNA binding;GO:0000982//transcription factor activity, RNA polymerase II core promoter proximal region sequence-specific binding;GO:0001076//transcription factor activity, RNA polymerase II transcription factor binding;GO:0001085//RNA polymerase II transcription factor binding;GO:0038023//signaling receptor activity;GO:0044390//ubi…	GO:0006110//regulation of glycolytic process;GO:0006111//regulation of gluconeogenesis;GO:0006352//DNA-templated transcription, initiation;GO:0007623//circadian rhythm;GO:0008217//regulation of blood pressure;GO:0009409//response to cold;GO:0009611//response to wounding;GO:0009755//hormone-mediated signaling pathway;GO:0010558//negative regulation of macromolecule biosynthetic process;GO:0010743/…
LOC102454148	238	228	258	160	195	151	2.36	2.341	2.791	1.702	1.789	1.482	2.49733	1.65767	-0.591234	0.00689325	0.474126	CACNA1G	Environmental Information Processing;Environmental Information Processing;Human Diseases;Organismal Systems;Organismal Systems;Organismal Systems;Organismal Systems;Human Diseases	Signal transduction;Signal transduction;Endocrine and metabolic disease;Environmental adaptation;Endocrine system;Endocrine system;Endocrine system;Endocrine and metabolic disease	K04854;K04854;K04854;K04854;K04854;K04854;K04854;K04854	--	PREDICTED: voltage-dependent T-type calcium channel subunit alpha-1G [Pelodiscus sinensis]	ko04010//MAPK signaling pathway;ko04020//Calcium signaling pathway;ko04934//Cushing syndrome;ko04713//Circadian entrainment;ko04925//Aldosterone synthesis and secretion;ko04929//GnRH secretion;ko04927//Cortisol synthesis and secretion;ko04930//Type II diabetes mellitus	-	-	-
LOC102450181	524	581	502	391	478	255	4.109	4.709	4.286	3.272	3.46	1.978	4.368	2.90333	-0.589263	0.0185235	0.645143	-	-	-	-	-	-	-	-	-	-
LOC102462721	187	140	167	116	89	137	1.932	1.495	1.879	1.279	0.849	1.4	1.76867	1.176	-0.588774	0.035067	0.735266	-	-	-	-	-	-	-	-	-	-
LOC102448256	427	572	519	490	242	313	25.131	35.143	33.261	30.777	13.147	18.27	31.1783	20.7313	-0.588731	0.0463102	0.78456	SLC6A11	-	-	-	--	PREDICTED: sodium- and chloride-dependent GABA transporter 3 [Pelodiscus sinensis]	-	GO:0016021//integral component of membrane;GO:0031988//membrane-bounded vesicle;GO:0044424//intracellular part	GO:0005283//sodium:amino acid symporter activity;GO:0005326//neurotransmitter transporter activity;GO:0005488//binding	GO:0001505//regulation of neurotransmitter levels;GO:0006814//sodium ion transport;GO:0006865//amino acid transport;GO:0007267//cell-cell signaling;GO:0007417//central nervous system development;GO:0042221//response to chemical
LOC102447599	2553	2322	1976	1639	1756	1369	111.627	104.929	94.078	76.481	70.872	59.22	103.545	68.8577	-0.588564	0.000874035	0.262342	RAB26	-	-	-	--	PREDICTED: ras-related protein Rab-26 [Pelodiscus sinensis]	-	-	-	-
LOC102452909	737	465	599	567	387	273	15.87	9.831	13.678	13.176	7.392	5.641	13.1263	8.73633	-0.587364	0.0405857	0.76464	HLCS	Metabolism;Metabolism	Global and overview maps;Metabolism of cofactors and vitamins	K01942;K01942	--	PREDICTED: biotin--protein ligase isoform X1 [Pelodiscus sinensis]	ko01100//Metabolic pathways;ko00780//Biotin metabolism	GO:0032991//macromolecular complex;GO:0044428//nuclear part;GO:0044444//cytoplasmic part	GO:0018271//biotin-protein ligase activity;GO:0019842//vitamin binding;GO:0046983//protein dimerization activity;GO:0097159//organic cyclic compound binding;GO:1901363//heterocyclic compound binding	GO:0001101//response to acid chemical;GO:0006766//vitamin metabolic process;GO:0006790//sulfur compound metabolic process;GO:0016570//histone modification
LOC102446030	236	216	204	190	170	98	6.469	6.119	6.089	5.479	4.301	2.658	6.22567	4.146	-0.586508	0.049348	0.800147	GHR	Environmental Information Processing;Environmental Information Processing;Environmental Information Processing;Environmental Information Processing;Organismal Systems	Signaling molecules and interaction;Signal transduction;Signaling molecules and interaction;Signal transduction;Endocrine system	K05080;K05080;K05080;K05080;K05080	--	PREDICTED: growth hormone receptor [Pelodiscus sinensis]	ko04080//Neuroactive ligand-receptor interaction;ko04151//PI3K-Akt signaling pathway;ko04060//Cytokine-cytokine receptor interaction;ko04630//JAK-STAT signaling pathway;ko04935//Growth hormone synthesis, secretion and action	-	-	-
LOC102449725	278	319	321	270	176	183	8.516	10.269	10.533	8.987	4.915	5.634	9.77267	6.512	-0.585652	0.0207108	0.664212	INPP5B	Metabolism;Environmental Information Processing;Metabolism	Global and overview maps;Signal transduction;Carbohydrate metabolism	K01099;K01099;K01099	--	PREDICTED: type II inositol 1,4,5-trisphosphate 5-phosphatase isoform X1 [Pelodiscus sinensis]	ko01100//Metabolic pathways;ko04070//Phosphatidylinositol signaling system;ko00562//Inositol phosphate metabolism	GO:0005769//early endosome;GO:0005856//cytoskeleton;GO:0030666//endocytic vesicle membrane;GO:0031224//intrinsic component of membrane	GO:0034593//phosphatidylinositol bisphosphate phosphatase activity;GO:0043169//cation binding;GO:0046030//inositol trisphosphate phosphatase activity	GO:0016485//protein processing;GO:0043009//chordate embryonic development;GO:0046488//phosphatidylinositol metabolic process;GO:0048232//male gamete generation;GO:0048870//cell motility;GO:1902531//regulation of intracellular signal transduction
LOC102453502	190	235	247	150	167	169	5.529	7.179	7.689	4.506	4.295	4.795	6.799	4.532	-0.585175	0.0197282	0.654789	CAPS2	-	-	-	--	PREDICTED: calcyphosin-2 isoform X1 [Pelodiscus sinensis]	-	-	-	-
LOC106732156	126	95	112	127	210	192	4.288	3.341	4.15	4.612	6.596	6.464	3.92633	5.89067	0.585248	0.0317964	0.716899	-	-	-	-	-	-	-	-	-	-
LOC112547756	511	427	426	511	958	704	11.391	9.837	10.34	12.156	19.711	15.525	10.5227	15.7973	0.586181	0.0107083	0.546267	-	-	-	-	-	-	-	-	-	-
LOC102452510	120	122	173	147	292	230	5.274	5.53	8.26	6.857	11.801	9.968	6.35467	9.542	0.586475	0.0427776	0.770883	CXXC5	-	-	-	--	PREDICTED: CXXC-type zinc finger protein 5 isoform X1 [Pelodiscus sinensis]	-	GO:0031981//nuclear lumen;GO:0043232//intracellular non-membrane-bounded organelle	GO:0003676//nucleic acid binding;GO:0046914//transition metal ion binding;GO:0060089//molecular transducer activity	GO:0001525//angiogenesis;GO:0043122//regulation of I-kappaB kinase/NF-kappaB signaling
LOC102463326	335	212	333	459	427	498	73.461	48.046	79.513	107.418	86.43	108.041	67.0067	100.63	0.586679	0.00915914	0.515842	rps20	Genetic Information Processing	Translation	K02969	--	PREDICTED: 40S ribosomal protein S20 [Cuculus canorus]	ko03010//Ribosome	-	-	-
LOC102463640	229	197	162	256	456	223	4.305	3.827	3.315	5.136	7.913	4.147	3.81567	5.732	0.587103	0.0492217	0.800147	STAC	-	-	-	--	PREDICTED: SH3 and cysteine-rich domain-containing protein [Pelodiscus sinensis]	-	GO:0044444//cytoplasmic part	GO:0043169//cation binding	GO:0007165//signal transduction;GO:0009408//response to heat
LOC102448190	772	656	528	746	1131	1216	26.691	23.44	19.877	27.525	36.094	41.593	23.336	35.0707	0.587708	0.0106882	0.546267	Lrpap1	-	-	-	--	PREDICTED: alpha-2-macroglobulin receptor-associated protein [Pelodiscus sinensis]	-	GO:0005788//endoplasmic reticulum lumen;GO:0031224//intrinsic component of membrane	GO:0005539//glycosaminoglycan binding;GO:0019899//enzyme binding;GO:0070325//lipoprotein particle receptor binding	GO:0006897//endocytosis;GO:0009968//negative regulation of signal transduction;GO:0010469//regulation of receptor activity;GO:0010915//regulation of very-low-density lipoprotein particle clearance;GO:0043393//regulation of protein binding;GO:0044267//cellular protein metabolic process;GO:0051241//negative regulation of multicellular organismal process
LOC102462108	1469	870	1204	1683	1846	2062	266.218	162.747	237.384	324.956	308.036	368.905	222.116	333.966	0.588384	0.00347591	0.393677	COX6C	Metabolism;Human Diseases;Human Diseases;Organismal Systems;Human Diseases;Human Diseases;Metabolism;Organismal Systems	Global and overview maps;Neurodegenerative disease;Neurodegenerative disease;Environmental adaptation;Endocrine and metabolic disease;Neurodegenerative disease;Energy metabolism;Circulatory system	K02268;K02268;K02268;K02268;K02268;K02268;K02268;K02268	--	PREDICTED: cytochrome c oxidase subunit 6C-2 [Pelodiscus sinensis]	ko01100//Metabolic pathways;ko05010//Alzheimer disease;ko05016//Huntington disease;ko04714//Thermogenesis;ko04932//Non-alcoholic fatty liver disease;ko05012//Parkinson disease;ko00190//Oxidative phosphorylation;ko04260//Cardiac muscle contraction	GO:0005815//microtubule organizing center;GO:0019866//organelle inner membrane;GO:0031224//intrinsic component of membrane;GO:0031981//nuclear lumen;GO:0043234//protein complex;GO:0044455//mitochondrial membrane part	GO:0004674//protein serine/threonine kinase activity;GO:0009055//electron carrier activity;GO:0032550//purine ribonucleoside binding	GO:0003006//developmental process involved in reproduction;GO:0006352//DNA-templated transcription, initiation;GO:0006464//cellular protein modification process;GO:0006796//phosphate-containing compound metabolic process;GO:0007049//cell cycle;GO:0010822//positive regulation of mitochondrion organization;GO:0015992//proton transport;GO:0022900//electron transport chain
MSTRG.28233	200	234	186	259	439	291	9.547	11.544	9.668	13.194	19.343	13.743	10.253	15.4267	0.58938	0.0209764	0.667066	--	-	-	-	--	-	-	-	-	-
LOC102447556	191	123	179	167	286	334	8.243	5.486	8.412	7.692	11.393	14.261	7.38033	11.1153	0.590793	0.0436853	0.773123	Smpd2	Metabolism;Environmental Information Processing;Metabolism	Global and overview maps;Signal transduction;Lipid metabolism	K12351;K12351;K12351	--	PREDICTED: sphingomyelin phosphodiesterase 2 [Pelodiscus sinensis]	ko01100//Metabolic pathways;ko04071//Sphingolipid signaling pathway;ko00600//Sphingolipid metabolism	GO:0016021//integral component of membrane;GO:0043231//intracellular membrane-bounded organelle;GO:0044459//plasma membrane part	GO:0004620//phospholipase activity;GO:0005488//binding	GO:0006644//phospholipid metabolic process;GO:0006664//glycolipid metabolic process;GO:0006672//ceramide metabolic process;GO:0006915//apoptotic process;GO:0007169//transmembrane receptor protein tyrosine kinase signaling pathway;GO:0009410//response to xenobiotic stimulus;GO:0009605//response to external stimulus
LOC102443564	1292	1087	1918	1966	2938	2002	37.185	32.334	60.108	60.387	78.051	57.005	43.209	65.1477	0.592382	0.0102614	0.539246	LIN7A	-	-	-	--	PREDICTED: protein lin-7 homolog A [Pelodiscus sinensis]	-	-	-	-
LOC102446420	2287	1908	1735	2081	3593	3777	70.443	60.739	58.191	68.407	102.155	115.098	63.1243	95.22	0.593068	0.00903407	0.515483	PPP2R1A	Environmental Information Processing;Human Diseases;Cellular Processes;Environmental Information Processing;Organismal Systems;Human Diseases;Organismal Systems;Environmental Information Processing;Environmental Information Processing;Cellular Processes;Human Diseases;Environmental Information Processing;Genetic Information Processing;Organismal Systems	Signal transduction;Infectious disease: viral;Cellular community - eukaryotes;Signal transduction;Circulatory system;Infectious disease: viral;Nervous system;Signal transduction;Signal transduction;Cell growth and death;Infectious disease: parasitic;Signal transduction;Translation;Nervous system	K03456;K03456;K03456;K03456;K03456;K03456;K03456;K03456;K03456;K03456;K03456;K03456;K03456;K03456	--	PREDICTED: serine/threonine-protein phosphatase 2A 65 kDa regulatory subunit A alpha isoform-like, partial [Pelodiscus sinensis]	ko04151//PI3K-Akt signaling pathway;ko05165//Human papillomavirus infection;ko04530//Tight junction;ko04390//Hippo signaling pathway;ko04261//Adrenergic signaling in cardiomyocytes;ko05160//Hepatitis C;ko04728//Dopaminergic synapse;ko04071//Sphingolipid signaling pathway;ko04152//AMPK signaling pathway;ko04114//Oocyte meiosis;ko05142//Chagas disease;ko04350//TGF-beta signaling pathway;ko03015//mR…	GO:0005856//cytoskeleton;GO:0008287//protein serine/threonine phosphatase complex;GO:0031988//membrane-bounded vesicle;GO:0043231//intracellular membrane-bounded organelle;GO:0044444//cytoplasmic part;GO:0098589//membrane region;GO:0098687//chromosomal region	GO:0004721//phosphoprotein phosphatase activity;GO:0019888//protein phosphatase regulator activity;GO:0046983//protein dimerization activity	GO:0000070//mitotic sister chromatid segregation;GO:0000087//mitotic M phase;GO:0000956//nuclear-transcribed mRNA catabolic process;GO:0001558//regulation of cell growth;GO:0006396//RNA processing;GO:0006470//protein dephosphorylation;GO:0006665//sphingolipid metabolic process;GO:0007155//cell adhesion;GO:0007169//transmembrane receptor protein tyrosine kinase signaling pathway;GO:0010468//regula…
LOC102463200	145	121	111	136	229	236	4.701	4.054	3.918	4.705	6.853	7.57	4.22433	6.376	0.593928	0.0354787	0.737546	RAD9A	Cellular Processes	Cell growth and death	K10994	--	PREDICTED: cell cycle checkpoint control protein RAD9A [Pelodiscus sinensis]	ko04218//Cellular senescence	GO:0031981//nuclear lumen;GO:0043234//protein complex	GO:0004527//exonuclease activity;GO:0019900//kinase binding;GO:0019904//protein domain specific binding	GO:0006259//DNA metabolic process;GO:0010212//response to ionizing radiation;GO:0044773//mitotic DNA damage checkpoint;GO:1902229//regulation of intrinsic apoptotic signaling pathway in response to DNA damage
LOC102457683	175	167	198	251	284	324	29.416	29.012	36.24	45.027	44.065	53.881	31.556	47.6577	0.594794	0.00532454	0.435259	HSPE1	-	-	-	--	PREDICTED: 10 kDa heat shock protein, mitochondrial, partial [Pelodiscus sinensis]	-	GO:0031988//membrane-bounded vesicle;GO:0044429//mitochondrial part	GO:0003723//RNA binding;GO:0005515//protein binding;GO:0032550//purine ribonucleoside binding	GO:0001503//ossification;GO:0035966//response to topologically incorrect protein;GO:0043280//positive regulation of cysteine-type endopeptidase activity involved in apoptotic process
LOC102462666	244	184	333	319	367	530	30.553	23.812	45.403	42.629	42.418	65.657	33.256	50.2347	0.595069	0.0295768	0.712491	Smdt1	-	-	-	--	PREDICTED: essential MCU regulator, mitochondrial [Pelodiscus sinensis]	-	GO:0031304//intrinsic component of mitochondrial inner membrane	-	GO:0006851//mitochondrial calcium ion transport;GO:0006874//cellular calcium ion homeostasis;GO:0031349//positive regulation of defense response
LOC102454385	524	498	378	505	979	847	45.057	45.577	34.918	44.664	75.656	69.682	41.8507	63.334	0.59773	0.0106735	0.546267	Limd2	-	-	-	--	PREDICTED: LIM domain-containing protein 2 isoform X1 [Pelodiscus sinensis]	-	GO:0005856//cytoskeleton;GO:0005924//cell-substrate adherens junction;GO:0016020//membrane;GO:0032155//cell division site part	GO:0003779//actin binding;GO:0046914//transition metal ion binding	GO:0022607//cellular component assembly;GO:0030030//cell projection organization;GO:0030834//regulation of actin filament depolymerization
LOC102458136	619	618	759	896	1359	956	11.827	12.203	15.791	18.27	23.968	18.071	13.2737	20.103	0.598844	0.00241304	0.357244	Lsm14b	-	-	-	--	PREDICTED: protein LSM14 homolog B [Pelodiscus sinensis]	-	GO:0032991//macromolecular complex	GO:0003723//RNA binding	GO:0010608//posttranscriptional regulation of gene expression;GO:0044707//single-multicellular organism process
LOC102462829	332	357	436	463	724	630	12.834	14.263	18.353	19.101	25.834	24.094	15.15	23.0097	0.602922	0.00452224	0.417969	ST8SIA1	Metabolism;Metabolism;Metabolism;Metabolism	Global and overview maps;Glycan biosynthesis and metabolism;Glycan biosynthesis and metabolism;Glycan biosynthesis and metabolism	K03371;K03371;K03371;K03371	--	PREDICTED: alpha-N-acetylneuraminide alpha-2,8-sialyltransferase [Pelodiscus sinensis]	ko01100//Metabolic pathways;ko00601//Glycosphingolipid biosynthesis - lacto and neolacto series;ko00603//Glycosphingolipid biosynthesis - globo and isoglobo series;ko00604//Glycosphingolipid biosynthesis - ganglio series	GO:0031228//intrinsic component of Golgi membrane	GO:0008373//sialyltransferase activity	GO:0001573//ganglioside metabolic process;GO:0006487//protein N-linked glycosylation;GO:0009408//response to heat;GO:0042127//regulation of cell proliferation;GO:0044707//single-multicellular organism process;GO:0044711//single-organism biosynthetic process
MSTRG.23209	192	217	162	200	407	315	3.449	4.028	3.169	3.834	6.748	5.598	3.54867	5.39333	0.6039	0.0332246	0.725083	--	-	-	-	--	-	-	-	-	-
MSTRG.24866	323	244	219	274	617	380	12.414	9.692	9.165	11.239	21.889	14.449	10.4237	15.859	0.605439	0.038858	0.756957	--	-	-	-	--	-	-	-	-	-
LOC102448278	91	60	81	94	139	140	7.926	5.401	7.682	8.737	11.175	12.063	7.003	10.6583	0.605937	0.0450214	0.777958	Ccdc97	-	-	-	--	PREDICTED: coiled-coil domain-containing protein 97, partial [Pelodiscus sinensis]	-	-	-	-
LOC102456904	70	68	104	103	149	140	6.849	6.877	11.081	10.756	13.457	13.553	8.269	12.5887	0.606341	0.0428154	0.770883	med19b	-	-	-	--	PREDICTED: mediator of RNA polymerase II transcription subunit 19, partial [Pelodiscus sinensis]	-	GO:0043231//intracellular membrane-bounded organelle;GO:0043234//protein complex	GO:0001076//transcription factor activity, RNA polymerase II transcription factor binding;GO:0005488//binding	GO:0006355//regulation of transcription, DNA-templated
LOC102446517	67	81	74	125	120	105	4.741	6.091	5.702	9.797	7.969	7.415	5.51133	8.39367	0.6069	0.0441455	0.775058	TATDN1	-	-	-	--	PREDICTED: putative deoxyribonuclease TATDN1 [Pelodiscus sinensis]	-	-	-	-
MSTRG.1090	8408	7222	8863	12962	16816	9628	385.174	341.93	442.108	633.709	711.075	436.364	389.737	593.716	0.607271	0.00304535	0.390468	--	-	-	-	--	LOW QUALITY PROTEIN: basic salivary proline-rich protein 1-like [Castor canadensis]	-	-	-	-
LOC102450344	247	142	186	248	307	363	23.807	14.176	19.534	25.565	27.375	34.681	19.1723	29.207	0.607288	0.0198809	0.656039	DCTN3	Human Diseases	Neurodegenerative disease	K10425	--	PREDICTED: dynactin subunit 3-like, partial [Pelodiscus sinensis]	ko05016//Huntington disease	GO:0000776//kinetochore;GO:0005815//microtubule organizing center;GO:0005875//microtubule associated complex;GO:0032155//cell division site part;GO:0044444//cytoplasmic part	GO:0005488//binding	GO:0000280//nuclear division;GO:0002478//antigen processing and presentation of exogenous peptide antigen;GO:0022402//cell cycle process
LOC102456860	112	95	94	155	134	189	1.349	1.183	1.233	1.993	1.49	2.253	1.255	1.912	0.607395	0.0280495	0.708182	LCT	Metabolism;Organismal Systems;Metabolism	Global and overview maps;Digestive system;Carbohydrate metabolism	K01229;K01229;K01229	--	PREDICTED: lactase-phlorizin hydrolase [Pelodiscus sinensis]	ko01100//Metabolic pathways;ko04973//Carbohydrate digestion and absorption;ko00052//Galactose metabolism	GO:0005886//plasma membrane;GO:0016021//integral component of membrane;GO:0042995//cell projection;GO:0043231//intracellular membrane-bounded organelle;GO:0043234//protein complex	GO:0003676//nucleic acid binding;GO:0004386//helicase activity;GO:0004553//hydrolase activity, hydrolyzing O-glycosyl compounds;GO:0032550//purine ribonucleoside binding	GO:0006259//DNA metabolic process;GO:0006950//response to stress;GO:0007586//digestion;GO:0010039//response to iron ion;GO:0031667//response to nutrient levels;GO:0032392//DNA geometric change;GO:0034285//response to disaccharide;GO:0044710//single-organism metabolic process;GO:0048545//response to steroid hormone;GO:0051704//multi-organism process;GO:0097305//response to alcohol
MSTRG.14929	1656	1715	1481	1956	3515	2375	30.969	33.147	30.158	39.038	60.676	43.942	31.4247	47.8853	0.607686	0.00449985	0.417969	--	-	-	-	--	-	-	-	-	-
MSTRG.22805	440	357	420	490	782	694	22.97	19.262	23.875	27.3	37.683	35.844	22.0357	33.609	0.609007	0.00286469	0.382611	--	-	-	-	--	protein FAM43B [Chrysemys picta bellii]	-	-	-	-
LOC102454751	74	66	73	116	104	120	4.743	4.372	5.095	7.935	6.153	7.609	4.73667	7.23233	0.610589	0.033048	0.723391	NSUN4	-	-	-	--	PREDICTED: 5-methylcytosine rRNA methyltransferase NSUN4 [Pelodiscus sinensis]	-	GO:0000315//organellar large ribosomal subunit;GO:0043231//intracellular membrane-bounded organelle	GO:0003880//protein C-terminal carboxyl O-methyltransferase activity;GO:0008169//C-methyltransferase activity;GO:0008649//rRNA methyltransferase activity;GO:0016274//protein-arginine N-methyltransferase activity;GO:0016300//tRNA (uracil) methyltransferase activity;GO:0016423//tRNA (guanine) methyltransferase activity;GO:0016427//tRNA (cytosine) methyltransferase activity;GO:0016429//tRNA (adenine…	GO:0000154//rRNA modification;GO:0010822//positive regulation of mitochondrion organization;GO:0042255//ribosome assembly
MSTRG.4533	176	155	129	172	249	319	8.341	7.592	6.657	8.7	10.893	14.957	7.53	11.5167	0.613001	0.0307738	0.715071	--	-	-	-	--	-	-	-	-	-
LOC102446601	189	175	225	254	303	394	7.181	6.872	9.309	10.299	10.626	14.81	7.78733	11.9117	0.613174	0.00989176	0.528663	LRRC59	-	-	-	--	PREDICTED: leucine-rich repeat-containing protein 59 [Pelodiscus sinensis]	-	GO:0009295//nucleoid;GO:0012505//endomembrane system;GO:0031090//organelle membrane;GO:0031224//intrinsic component of membrane;GO:0043231//intracellular membrane-bounded organelle	GO:0003723//RNA binding	GO:0008152//metabolic process
MSTRG.16046	385	228	253	290	580	532	29.23	17.89	20.915	23.497	40.646	39.96	22.6783	34.701	0.613663	0.0335806	0.726577	--	-	-	-	--	-	-	-	-	-
LOC102446995	150	110	155	152	222	300	10.277	7.789	11.564	11.114	14.04	20.336	9.87667	15.1633	0.618491	0.0345645	0.73382	PDCD2	-	-	-	--	PREDICTED: programmed cell death protein 2 [Pelodiscus sinensis]	-	GO:0031988//membrane-bounded vesicle;GO:0043231//intracellular membrane-bounded organelle	GO:0005515//protein binding	GO:0002244//hematopoietic progenitor cell differentiation;GO:0007346//regulation of mitotic cell cycle;GO:0043280//positive regulation of cysteine-type endopeptidase activity involved in apoptotic process;GO:0045595//regulation of cell differentiation;GO:1902033//regulation of hematopoietic stem cell proliferation
LOC102453851	514	562	371	443	1104	818	25.955	29.33	20.399	23.873	51.458	40.866	25.228	38.7323	0.618513	0.0414178	0.76464	ASIC2	Organismal Systems;Organismal Systems	Sensory system;Sensory system	K04828;K04828	--	PREDICTED: acid-sensing ion channel 2, partial [Pelodiscus sinensis]	ko04750//Inflammatory mediator regulation of TRP channels;ko04742//Taste transduction	GO:0016021//integral component of membrane;GO:0044297//cell body;GO:0044309//neuron spine	GO:0005488//binding;GO:0015280//ligand-gated sodium channel activity	GO:0001101//response to acid chemical;GO:0001976//neurological system process involved in regulation of systemic arterial blood pressure;GO:0006814//sodium ion transport;GO:0006816//calcium ion transport;GO:0007165//signal transduction;GO:0007399//nervous system development;GO:0007612//learning;GO:0008104//protein localization;GO:0010447//response to acidic pH;GO:0010467//gene expression;GO:00321…
LOC102446726	193	156	185	238	325	303	5.861	4.896	6.118	7.714	9.11	9.104	5.625	8.64267	0.619623	0.00394784	0.40127	Sdccag8	-	-	-	--	PREDICTED: serologically defined colon cancer antigen 8 [Pelodiscus sinensis]	-	GO:0030054//cell junction;GO:0044450//microtubule organizing center part	GO:0005488//binding	GO:0000226//microtubule cytoskeleton organization;GO:0007049//cell cycle;GO:0007163//establishment or maintenance of cell polarity;GO:0048646//anatomical structure formation involved in morphogenesis
MSTRG.19890	1128	994	992	1104	2127	1850	29.767	27.11	28.505	31.092	51.811	48.3	28.4607	43.7343	0.619797	0.0056854	0.441817	--	-	-	-	--	-	-	-	-	-
MSTRG.15600	108	96	69	120	171	150	3.202	2.942	2.228	3.797	4.68	4.4	2.79067	4.29233	0.621152	0.0366103	0.742062	--	-	-	-	--	rna-directed dna polymerase from mobile element jockey-like [Limosa lapponica baueri]	-	-	-	-
LOC102448012	189	170	183	219	380	286	10.488	9.749	11.057	12.969	19.464	15.701	10.4313	16.0447	0.62117	0.00986152	0.528663	PHACTR3	-	-	-	--	PREDICTED: phosphatase and actin regulator 3 [Pelodiscus sinensis]	-	GO:0031981//nuclear lumen	GO:0008092//cytoskeletal protein binding;GO:0019212//phosphatase inhibitor activity;GO:0019888//protein phosphatase regulator activity;GO:0019903//protein phosphatase binding	GO:0009892//negative regulation of metabolic process
MSTRG.13259	91	81	85	120	129	166	12.171	11.196	12.379	17.128	15.925	21.965	11.9153	18.3393	0.622122	0.0247772	0.699369	--	-	-	-	--	-	-	-	-	-
LOC102460377	73	56	93	123	119	118	13.862	10.99	19.229	24.926	20.858	22.168	14.6937	22.6507	0.624359	0.0363975	0.740937	RPL27A	Genetic Information Processing	Translation	K02900	--	PREDICTED: 60S ribosomal protein L27a [Pelodiscus sinensis]	ko03010//Ribosome	GO:0015934//large ribosomal subunit	GO:0003723//RNA binding;GO:0005198//structural molecule activity	GO:0000956//nuclear-transcribed mRNA catabolic process;GO:0006412//translation;GO:0006613//cotranslational protein targeting to membrane;GO:0016032//viral process;GO:0032774//RNA biosynthetic process;GO:0043624//cellular protein complex disassembly
LOC102452062	1599	1240	1320	1506	2887	2410	63.083	50.559	56.705	63.407	105.132	94.065	56.7823	87.5347	0.624412	0.0052111	0.435259	SCN1B	Organismal Systems	Circulatory system	K04845	--	PREDICTED: sodium channel subunit beta-1 [Pelodiscus sinensis]	ko04261//Adrenergic signaling in cardiomyocytes	GO:0005887//integral component of plasma membrane;GO:0031674//I band;GO:0033267//axon part;GO:0034703//cation channel complex;GO:0044291//cell-cell contact zone	GO:0005515//protein binding;GO:0008200//ion channel inhibitor activity;GO:0086006//voltage-gated sodium channel activity involved in cardiac muscle cell action potential	GO:0002027//regulation of heart rate;GO:0002028//regulation of sodium ion transport;GO:0003254//regulation of membrane depolarization;GO:0007267//cell-cell signaling;GO:0007411//axon guidance;GO:0007600//sensory perception;GO:0010975//regulation of neuron projection development;GO:0017085//response to insecticide;GO:0022610//biological adhesion;GO:0032412//regulation of ion transmembrane transpor…
MSTRG.13802	616	571	591	592	1301	1033	50.347	48.237	52.616	51.601	98.14	83.577	50.4	77.7727	0.625839	0.0120815	0.563898	--	-	-	-	--	-	-	-	-	-
LOC102451069	1505	972	1160	1240	2338	2371	110.57	73.804	92.798	97.224	158.552	172.337	92.3907	142.704	0.62721	0.0122033	0.565604	ATP6AP1	Metabolism;Human Diseases;Human Diseases;Cellular Processes;Human Diseases;Cellular Processes;Human Diseases;Metabolism;Human Diseases;Human Diseases	Global and overview maps;Infectious disease: viral;Infectious disease: bacterial;Transport and catabolism;Infectious disease: viral;Transport and catabolism;Immune disease;Energy metabolism;Infectious disease: bacterial;Infectious disease: bacterial	K03662;K03662;K03662;K03662;K03662;K03662;K03662;K03662;K03662;K03662	--	PREDICTED: V-type proton ATPase subunit S1, partial [Pelodiscus sinensis]	ko01100//Metabolic pathways;ko05165//Human papillomavirus infection;ko05152//Tuberculosis;ko04145//Phagosome;ko05161//Hepatitis B;ko04142//Lysosome;ko05323//Rheumatoid arthritis;ko00190//Oxidative phosphorylation;ko05120//Epithelial cell signaling in Helicobacter pylori infection;ko05110//Vibrio cholerae infection	GO:0031090//organelle membrane;GO:0031988//membrane-bounded vesicle;GO:0043231//intracellular membrane-bounded organelle;GO:0043234//protein complex;GO:0044425//membrane part	GO:0005215//transporter activity;GO:0017016//Ras GTPase binding	GO:0006811//ion transport;GO:0006818//hydrogen transport;GO:0006885//regulation of pH;GO:0007169//transmembrane receptor protein tyrosine kinase signaling pathway;GO:0010720//positive regulation of cell development;GO:0015031//protein transport;GO:0016265//death;GO:0017157//regulation of exocytosis;GO:0032846//positive regulation of homeostatic process;GO:0043410//positive regulation of MAPK casc…
LOC102449884	94	53	76	116	124	126	8.576	4.997	7.484	10.946	10.384	11.248	7.019	10.8593	0.629598	0.033031	0.723391	ACOT13	-	-	-	--	PREDICTED: acyl-coenzyme A thioesterase 13 isoform X1 [Pelodiscus sinensis]	-	GO:0015630//microtubule cytoskeleton;GO:0031988//membrane-bounded vesicle;GO:0043231//intracellular membrane-bounded organelle;GO:0044444//cytoplasmic part	GO:0047617//acyl-CoA hydrolase activity	GO:0051260//protein homooligomerization
LOC102446610	148	168	118	202	322	174	2.139	2.504	1.958	3.138	4.537	2.548	2.20033	3.40767	0.631062	0.0434563	0.773123	MIIP	-	-	-	--	PREDICTED: migration and invasion-inhibitory protein isoform X1 [Pelodiscus sinensis]	-	-	-	-
LOC112544560	273	248	305	353	533	472	13.61	12.778	16.557	18.782	24.528	23.281	14.315	22.197	0.632837	0.0021841	0.341827	-	-	-	-	-	-	-	-	-	-
LOC102447404	2281	1368	1732	2041	3850	2965	63.696	39.481	52.664	60.825	99.237	81.914	51.947	80.6587	0.634789	0.00806174	0.502199	slc17a7	Organismal Systems;Organismal Systems;Organismal Systems;Human Diseases	Nervous system;Nervous system;Nervous system;Substance dependence	K12302;K12302;K12302;K12302	--	PREDICTED: vesicular glutamate transporter 1 [Pelodiscus sinensis]	ko04723//Retrograde endocannabinoid signaling;ko04724//Glutamatergic synapse;ko04721//Synaptic vesicle cycle;ko05033//Nicotine addiction	GO:0005768//endosome;GO:0030424//axon;GO:0030658//transport vesicle membrane;GO:0031224//intrinsic component of membrane;GO:0044456//synapse part	GO:0005234//extracellular-glutamate-gated ion channel activity;GO:0005310//dicarboxylic acid transmembrane transporter activity;GO:0005436//sodium:phosphate symporter activity	GO:0001505//regulation of neurotransmitter levels;GO:0006814//sodium ion transport;GO:0006817//phosphate ion transport;GO:0006821//chloride transport;GO:0007270//neuron-neuron synaptic transmission;GO:0007613//memory;GO:0015813//L-glutamate transport;GO:0051452//intracellular pH reduction;GO:0051899//membrane depolarization
LOC102444368	205	116	171	211	285	309	45.649	26.696	41.462	50.143	58.58	68.074	37.9357	58.9323	0.635504	0.0167457	0.635231	ATP5MG	Metabolism;Organismal Systems;Metabolism	Global and overview maps;Environmental adaptation;Energy metabolism	K02140;K02140;K02140	--	PREDICTED: ATP synthase subunit g, mitochondrial [Pelodiscus sinensis]	ko01100//Metabolic pathways;ko04714//Thermogenesis;ko00190//Oxidative phosphorylation	GO:0019866//organelle inner membrane;GO:0031988//membrane-bounded vesicle;GO:0044455//mitochondrial membrane part;GO:0045263//proton-transporting ATP synthase complex, coupling factor F(o)	GO:0015077//monovalent inorganic cation transmembrane transporter activity;GO:0015662//ATPase activity, coupled to transmembrane movement of ions, phosphorylative mechanism	GO:0006754//ATP biosynthetic process;GO:0006818//hydrogen transport;GO:0006839//mitochondrial transport;GO:0022900//electron transport chain
LOC102457539	1403	1052	965	1309	2854	1486	82.293	63.773	61.633	81.94	154.52	86.232	69.233	107.564	0.635664	0.0205679	0.664212	rprml	-	-	-	--	PREDICTED: reprimo-like protein [Pelodiscus sinensis]	-	GO:0031224//intrinsic component of membrane;GO:0044424//intracellular part	-	GO:0000278//mitotic cell cycle;GO:0022402//cell cycle process
LOC102460945	414	244	476	455	680	736	64.682	39.399	80.979	75.866	98.066	113.765	61.6867	95.899	0.636557	0.0157212	0.628016	COX7A2	Metabolism;Human Diseases;Human Diseases;Organismal Systems;Human Diseases;Human Diseases;Metabolism;Organismal Systems	Global and overview maps;Neurodegenerative disease;Neurodegenerative disease;Environmental adaptation;Endocrine and metabolic disease;Neurodegenerative disease;Energy metabolism;Circulatory system	K02270;K02270;K02270;K02270;K02270;K02270;K02270;K02270	--	PREDICTED: cytochrome c oxidase subunit 7A2, mitochondrial [Pelodiscus sinensis]	ko01100//Metabolic pathways;ko05010//Alzheimer disease;ko05016//Huntington disease;ko04714//Thermogenesis;ko04932//Non-alcoholic fatty liver disease;ko05012//Parkinson disease;ko00190//Oxidative phosphorylation;ko04260//Cardiac muscle contraction	GO:0019866//organelle inner membrane;GO:0031988//membrane-bounded vesicle;GO:0044455//mitochondrial membrane part	GO:0009055//electron carrier activity	GO:0015992//proton transport
LOC102453762	1453	1391	2137	2426	3430	2715	37.846	36.611	57.489	60.858	77.197	67.246	43.982	68.4337	0.637793	0.000677356	0.225482	DLG1	Human Diseases;Human Diseases;Human Diseases;Cellular Processes;Environmental Information Processing;Organismal Systems	Infectious disease: viral;Infectious disease: viral;Cancer: overview;Cellular community - eukaryotes;Signal transduction;Immune system	K12076;K12076;K12076;K12076;K12076;K12076	--	PREDICTED: disks large homolog 1 isoform X1 [Chrysemys picta bellii]	ko05165//Human papillomavirus infection;ko05166//Human T-cell leukemia virus 1 infection;ko05203//Viral carcinogenesis;ko04530//Tight junction;ko04390//Hippo signaling pathway;ko04660//T cell receptor signaling pathway	-	-	-
LOC102450260	264	239	218	277	534	381	9.363	8.761	8.419	10.485	17.482	13.369	8.84767	13.7787	0.639067	0.0115923	0.56039	CHST1	Metabolism	Glycan biosynthesis and metabolism	K01022	--	PREDICTED: carbohydrate sulfotransferase 1 [Pelodiscus sinensis]	ko00533//Glycosaminoglycan biosynthesis - keratan sulfate	GO:0031090//organelle membrane;GO:0031224//intrinsic component of membrane;GO:0043231//intracellular membrane-bounded organelle	GO:0004027//alcohol sulfotransferase activity;GO:0019111//phenanthrol sulfotransferase activity;GO:0034483//heparan sulfate sulfotransferase activity	GO:0006790//sulfur compound metabolic process;GO:0006952//defense response;GO:0019318//hexose metabolic process
LOC102463677	233	184	182	291	339	348	17.643	14.4	15.006	23.516	23.695	26.07	15.683	24.427	0.639275	0.00232303	0.353209	UBE2L3	Genetic Information Processing;Human Diseases	Folding, sorting and degradation;Neurodegenerative disease	K04552;K04552	--	PREDICTED: ubiquitin/ISG15-conjugating enzyme E2 L6, partial [Pelodiscus sinensis]	ko04120//Ubiquitin mediated proteolysis;ko05012//Parkinson disease	GO:0031988//membrane-bounded vesicle;GO:0043231//intracellular membrane-bounded organelle	GO:0003712//transcription cofactor activity;GO:0003723//RNA binding;GO:0004842//ubiquitin-protein transferase activity;GO:0032550//purine ribonucleoside binding;GO:0044389//ubiquitin-like protein ligase binding;GO:0055106//ubiquitin-protein transferase regulator activity	GO:0000209//protein polyubiquitination;GO:0010468//regulation of gene expression;GO:0010822//positive regulation of mitochondrion organization;GO:0019941//modification-dependent protein catabolic process;GO:0022402//cell cycle process;GO:0031398//positive regulation of protein ubiquitination;GO:0032870//cellular response to hormone stimulus;GO:0034645//cellular macromolecule biosynthetic process;…
LOC102453379	87	90	120	122	186	185	2.812	3.007	4.223	4.208	5.549	5.916	3.34733	5.22433	0.642235	0.02242	0.683233	INHBB	Environmental Information Processing;Cellular Processes;Environmental Information Processing	Signaling molecules and interaction;Cellular community - eukaryotes;Signal transduction	K22687;K22687;K22687	--	PREDICTED: inhibin beta B chain [Pelodiscus sinensis]	ko04060//Cytokine-cytokine receptor interaction;ko04550//Signaling pathways regulating pluripotency of stem cells;ko04350//TGF-beta signaling pathway	-	-	-
LOC102453474	78	58	101	122	178	103	2.377	1.8	3.334	3.811	4.845	3.089	2.50367	3.915	0.64497	0.0372829	0.749555	MCM8	-	-	-	--	PREDICTED: DNA helicase MCM8 isoform X1 [Pelodiscus sinensis]	-	GO:0031981//nuclear lumen;GO:0042555//MCM complex	GO:0003676//nucleic acid binding;GO:0017111//nucleoside-triphosphatase activity;GO:0032550//purine ribonucleoside binding	GO:0000725//recombinational repair;GO:0007276//gamete generation;GO:0022402//cell cycle process;GO:0022616//DNA strand elongation;GO:0051320//S phase
LOC102463412	114	66	88	124	177	141	11.615	6.95	9.763	13.483	16.646	14.213	9.44267	14.7807	0.646445	0.028507	0.708182	CCDC12	Genetic Information Processing	Transcription	K12871	--	PREDICTED: coiled-coil domain-containing protein 12 [Pelodiscus sinensis]	ko03040//Spliceosome	-	-	-
LOC102460781	85	64	69	80	151	131	8.403	6.539	7.427	8.44	13.778	12.812	7.45633	11.6767	0.64709	0.0453463	0.779856	--	-	-	-	--	PREDICTED: predicted GPI-anchored protein 58 [Pelodiscus sinensis]	-	GO:0005840//ribosome;GO:0043231//intracellular membrane-bounded organelle	GO:0003723//RNA binding	-
LOC102454614	323	228	425	418	488	715	14.7	10.73	21.025	20.28	20.482	32.15	15.485	24.304	0.650322	0.0170303	0.640055	EIF4E3	-	-	-	--	PREDICTED: eukaryotic translation initiation factor 4E type 3 [Pelodiscus sinensis]	-	GO:0034518//RNA cap binding complex;GO:0044444//cytoplasmic part	GO:0008135//translation factor activity, RNA binding	GO:0006412//translation;GO:0007166//cell surface receptor signaling pathway;GO:0010608//posttranscriptional regulation of gene expression
LOC102464013	285	282	310	320	501	638	12.43	12.711	14.722	14.894	20.169	27.529	13.2877	20.864	0.650928	0.0104529	0.542735	-	-	-	-	-	-	-	-	-	-
LOC102459612	1916	1899	1517	1591	3374	3935	36.422	37.309	31.401	32.277	59.203	74.006	35.044	55.162	0.654507	0.020602	0.664212	SEZ6L	-	-	-	--	PREDICTED: seizure 6-like protein [Pelodiscus sinensis]	-	GO:0031224//intrinsic component of membrane;GO:0043231//intracellular membrane-bounded organelle;GO:0044297//cell body	-	GO:0007626//locomotory behavior;GO:0021700//developmental maturation;GO:1902531//regulation of intracellular signal transduction
MSTRG.22243	232	155	224	215	388	420	8.293	5.726	8.719	8.202	12.802	14.853	7.57933	11.9523	0.657149	0.0188123	0.645143	--	-	-	-	--	-	-	-	-	-
LOC102450444	120	92	107	111	210	214	6.529	5.173	6.339	6.445	10.546	11.519	6.01367	9.50333	0.660189	0.0295172	0.712491	ADIPOR2	Human Diseases;Environmental Information Processing;Organismal Systems;Organismal Systems	Endocrine and metabolic disease;Signal transduction;Aging;Endocrine system	K07297;K07297;K07297;K07297	--	PREDICTED: adiponectin receptor protein 1 isoform X1 [Chrysemys picta bellii]	ko04932//Non-alcoholic fatty liver disease;ko04152//AMPK signaling pathway;ko04211//Longevity regulating pathway;ko04920//Adipocytokine signaling pathway	-	-	-
LOC102448812	99	66	68	124	137	124	16.938	11.67	12.668	22.641	21.635	20.989	13.7587	21.755	0.661006	0.0239381	0.690393	LSM8	Genetic Information Processing;Genetic Information Processing	Transcription;Folding, sorting and degradation	K12627;K12627	--	PREDICTED: LSM8 homolog, U6 small nuclear RNA associated [Mustela putorius furo]	ko03040//Spliceosome;ko03018//RNA degradation	-	-	-
LOC102449306	99	202	119	216	233	262	5.257	11.475	6.451	12.605	10.396	13.663	7.72767	12.2213	0.661297	0.0335707	0.726577	PTGR2	-	-	-	--	PREDICTED: prostaglandin reductase 2 [Pelodiscus sinensis]	-	GO:0031988//membrane-bounded vesicle;GO:0043231//intracellular membrane-bounded organelle	GO:0016616//oxidoreductase activity, acting on the CH-OH group of donors, NAD or NADP as acceptor;GO:0016628//oxidoreductase activity, acting on the CH-CH group of donors, NAD or NADP as acceptor;GO:0046914//transition metal ion binding	GO:0006692//prostanoid metabolic process
LOC102462726	699	765	1415	1381	2083	1400	6.45	7.328	14.292	13.658	17.88	12.877	9.35667	14.805	0.662018	0.014551	0.60466	Sema5b	-	-	-	--	PREDICTED: semaphorin-5B isoform X1 [Pelodiscus sinensis]	-	GO:0031224//intrinsic component of membrane	-	GO:0048731//system development;GO:0048869//cellular developmental process
LOC106731897	113	111	98	161	202	173	2.171	2.204	2.05	3.301	3.582	3.288	2.14167	3.39033	0.662693	0.00694669	0.474126	-	-	-	-	-	-	-	-	-	-
LOC102463531	207	227	387	356	587	453	5.265	5.917	10.64	9.591	13.523	11.439	7.274	11.5177	0.663028	0.0155339	0.624521	TAGAP	-	-	-	--	PREDICTED: T-cell activation Rho GTPase-activating protein isoform X1 [Pelodiscus sinensis]	-	GO:0044444//cytoplasmic part	-	GO:0043087//regulation of GTPase activity
MSTRG.14104	81	65	55	85	144	108	9.969	8.268	7.371	11.165	16.359	13.15	8.536	13.558	0.667512	0.0415495	0.76464	--	-	-	-	--	-	-	-	-	-
LOC102462701	250	258	394	469	561	479	7.03	7.535	12.257	14.808	14.791	13.012	8.94067	14.2037	0.667809	0.00354455	0.393677	STX3	Organismal Systems;Genetic Information Processing	Nervous system;Folding, sorting and degradation	K08486;K08486	--	PREDICTED: syntaxin-3 isoform X1 [Pelodiscus sinensis]	ko04721//Synaptic vesicle cycle;ko04130//SNARE interactions in vesicular transport	-	-	-
LOC102444061	127	105	140	160	215	250	26.001	22.218	31.211	34.96	40.631	50.639	26.4767	42.0767	0.668299	0.00970266	0.528663	SEC61G	Cellular Processes;Genetic Information Processing;Human Diseases;Genetic Information Processing	Transport and catabolism;Folding, sorting and degradation;Infectious disease: bacterial;Folding, sorting and degradation	K07342;K07342;K07342;K07342	--	PREDICTED: protein transport protein Sec61 subunit gamma isoform X1 [Columba livia]	ko04145//Phagosome;ko04141//Protein processing in endoplasmic reticulum;ko05110//Vibrio cholerae infection;ko03060//Protein export	GO:0031224//intrinsic component of membrane;GO:0071256//translocon complex	GO:0008320//protein transmembrane transporter activity	GO:0006605//protein targeting;GO:0030154//cell differentiation;GO:0065002//intracellular protein transmembrane transport
LOC102461957	299	235	256	269	579	489	13.822	11.227	12.886	13.271	24.706	22.364	12.645	20.1137	0.669609	0.01322	0.578179	STARD10	-	-	-	--	PREDICTED: LOW QUALITY PROTEIN: PCTP-like protein [Pelodiscus sinensis]	-	GO:0005911//cell-cell junction;GO:0005929//cilium;GO:0043231//intracellular membrane-bounded organelle;GO:0044444//cytoplasmic part	GO:0046914//transition metal ion binding;GO:1901981//phosphatidylinositol phosphate binding	GO:0006869//lipid transport;GO:0006928//movement of cell or subcellular component;GO:0009967//positive regulation of signal transduction;GO:0022604//regulation of cell morphogenesis;GO:0031346//positive regulation of cell projection organization;GO:0032232//negative regulation of actin filament bundle assembly;GO:0043087//regulation of GTPase activity
LOC112546039	96	78	120	140	208	149	6.341	5.325	8.631	9.869	12.682	9.737	6.76567	10.7627	0.669732	0.0167584	0.635231	-	-	-	-	-	-	-	-	-	-
LOC102443770	209	227	256	287	291	589	5.617	6.077	7.507	8.228	6.954	15.38	6.40033	10.1873	0.670558	0.0265498	0.708182	lig1	Genetic Information Processing;Genetic Information Processing;Genetic Information Processing;Genetic Information Processing	Replication and repair;Replication and repair;Replication and repair;Replication and repair	K10747;K10747;K10747;K10747	--	PREDICTED: DNA ligase 1 [Pelodiscus sinensis]	ko03420//Nucleotide excision repair;ko03030//DNA replication;ko03410//Base excision repair;ko03430//Mismatch repair	-	-	-
LOC102457499	109	83	80	95	174	189	5.036	3.963	4.025	4.684	7.421	8.639	4.34133	6.91467	0.671522	0.038555	0.756957	BDH1	-	-	-	HMG	PREDICTED: D-beta-hydroxybutyrate dehydrogenase, mitochondrial-like [Pelodiscus sinensis]	-	GO:0005634//nucleus;GO:0005739//mitochondrion;GO:0070013//intracellular organelle lumen	GO:0016491//oxidoreductase activity	GO:0031667//response to nutrient levels;GO:0043434//response to peptide hormone;GO:0044237//cellular metabolic process;GO:0044710//single-organism metabolic process;GO:0048545//response to steroid hormone;GO:0048731//system development;GO:0071704//organic substance metabolic process;GO:0097305//response to alcohol
LOC102456054	94	113	85	138	167	184	4.063	5.048	4	6.365	6.663	7.868	4.37033	6.96533	0.672449	0.014579	0.60466	PLLP	-	-	-	--	PREDICTED: plasmolipin [Pelodiscus sinensis]	-	GO:0031224//intrinsic component of membrane;GO:0031988//membrane-bounded vesicle;GO:0043209//myelin sheath;GO:0098589//membrane region	GO:0005488//binding	GO:0006950//response to stress;GO:0008366//axon ensheathment;GO:0044765//single-organism transport
MSTRG.7714	58	51	50	80	103	84	2.041	1.855	1.916	3.005	3.346	2.925	1.93733	3.092	0.674468	0.0331887	0.725023	Maip1	-	-	-	--	m-AAA protease-interacting protein 1, mitochondrial isoform X2 [Mauremys reevesii]	-	-	-	-
LOC102446141	55	73	104	128	130	134	3.817	5.236	7.859	9.48	8.327	9.2	5.63733	9.00233	0.675286	0.0323333	0.716899	Ppil1	Genetic Information Processing	Transcription	K12733	--	PREDICTED: peptidyl-prolyl cis-trans isomerase-like 1 [Pelodiscus sinensis]	ko03040//Spliceosome	-	-	-
LOC102458891	152	197	268	273	430	351	5.154	6.904	9.895	9.879	13.459	11.775	7.31767	11.7043	0.677587	0.0109235	0.547699	Syt2	-	-	-	--	PREDICTED: synaptotagmin-2 [Pelodiscus sinensis]	-	-	-	-
LOC102459913	2223	1852	1281	1694	3855	3529	124.313	107.037	77.995	101.098	198.989	195.244	103.115	165.11	0.679176	0.0206832	0.664212	TUBB3	Human Diseases;Human Diseases;Human Diseases;Cellular Processes;Cellular Processes	Neurodegenerative disease;Infectious disease: bacterial;Neurodegenerative disease;Transport and catabolism;Cellular community - eukaryotes	K07375;K07375;K07375;K07375;K07375	--	PREDICTED: LOW QUALITY PROTEIN: tubulin beta-3 chain [Pelodiscus sinensis]	ko05010//Alzheimer disease;ko05130//Pathogenic Escherichia coli infection;ko05016//Huntington disease;ko04145//Phagosome;ko04540//Gap junction	GO:0015630//microtubule cytoskeleton;GO:0031224//intrinsic component of membrane;GO:0031988//membrane-bounded vesicle;GO:0032991//macromolecular complex;GO:0043005//neuron projection;GO:0043231//intracellular membrane-bounded organelle;GO:0044297//cell body	GO:0003723//RNA binding;GO:0004888//transmembrane signaling receptor activity;GO:0005198//structural molecule activity;GO:0017111//nucleoside-triphosphatase activity;GO:0032550//purine ribonucleoside binding;GO:0033218//amide binding	GO:0000280//nuclear division;GO:0006458//'de novo' protein folding;GO:0007166//cell surface receptor signaling pathway;GO:0043623//cellular protein complex assembly;GO:0097485//neuron projection guidance
LOC102445469	159	188	393	426	478	372	3.879	4.932	10.883	11.458	11.184	8.928	6.56467	10.5233	0.680798	0.0277346	0.708182	prom1a	Human Diseases	Cancer: overview	K06532	--	PREDICTED: prominin-1 isoform X2 [Pelodiscus sinensis]	ko05202//Transcriptional misregulation in cancer	GO:0005902//microvillus;GO:0016021//integral component of membrane;GO:0031988//membrane-bounded vesicle;GO:0043231//intracellular membrane-bounded organelle;GO:0044421//extracellular region part;GO:0060170//ciliary membrane	GO:0008092//cytoskeletal protein binding;GO:0050839//cell adhesion molecule binding	GO:0009653//anatomical structure morphogenesis;GO:0061318//renal filtration cell differentiation;GO:0072160//nephron tubule epithelial cell differentiation;GO:0072311//glomerular epithelial cell differentiation
LOC102447240	113	92	90	113	223	166	2.807	2.362	2.434	2.996	5.113	4.08	2.53433	4.063	0.680939	0.0240501	0.69155	-	-	-	-	-	-	-	-	-	-
LOC102457544	60	107	100	112	165	179	1.651	3.043	2.996	3.289	4.191	4.873	2.56333	4.11767	0.683806	0.0387315	0.756957	Kiaa0895l	-	-	-	--	PREDICTED: uncharacterized protein KIAA0895-like homolog [Pelodiscus sinensis]	-	-	-	-
LOC102463822	82	54	66	77	123	144	9.895	6.734	8.672	9.916	13.7	17.191	8.43367	13.6023	0.689622	0.0415525	0.76464	Supt4h1a	-	-	-	--	PREDICTED: transcription elongation factor SPT4 [Pelodiscus sinensis]	-	GO:0008023//transcription elongation factor complex	GO:0001071//nucleic acid binding transcription factor activity;GO:0046914//transition metal ion binding;GO:0046983//protein dimerization activity	GO:0000122//negative regulation of transcription from RNA polymerase II promoter;GO:0010628//positive regulation of gene expression;GO:0016568//chromatin modification;GO:0032784//regulation of DNA-templated transcription, elongation;GO:0044403//symbiosis, encompassing mutualism through parasitism
MSTRG.19626	39	29	34	48	76	72	5.488	3.116	3.917	5.326	7.294	7.582	4.17367	6.734	0.690148	0.0251679	0.704282	ETHE1	Metabolism;Metabolism	Global and overview maps;Energy metabolism	K17725;K17725	--	persulfide dioxygenase ETHE1, mitochondrial-like isoform X2 [Chrysemys picta bellii]	ko01100//Metabolic pathways;ko00920//Sulfur metabolism	GO:0031981//nuclear lumen;GO:0044429//mitochondrial part	GO:0016702//oxidoreductase activity, acting on single donors with incorporation of molecular oxygen, incorporation of two atoms of oxygen;GO:0046914//transition metal ion binding	GO:0000096//sulfur amino acid metabolic process;GO:0019418//sulfide oxidation
LOC102443450	98	77	75	125	128	169	16.667	13.535	13.89	22.688	20.095	28.437	14.6973	23.74	0.691766	0.0167432	0.635231	bbip1	-	-	-	--	PREDICTED: BBSome-interacting protein 1 [Pelodiscus sinensis]	-	GO:0042995//cell projection;GO:0043234//protein complex;GO:0044444//cytoplasmic part	-	GO:0007631//feeding behavior;GO:0010927//cellular component assembly involved in morphogenesis;GO:0032400//melanosome localization;GO:0051234//establishment of localization;GO:0097499//protein localization to nonmotile primary cilium
LOC106732942	97	87	67	95	173	161	6.71	6.22	5.047	7.013	11.046	11.018	5.99233	9.69233	0.693726	0.0314604	0.716899	-	-	-	-	-	-	-	-	-	-
LOC102458579	91	115	103	125	160	225	3.244	4.257	3.998	4.968	5.432	8.232	3.833	6.21067	0.696274	0.0334286	0.726577	PADI3	-	-	-	--	PREDICTED: protein-arginine deiminase type-3-like [Pelodiscus sinensis]	-	GO:0031988//membrane-bounded vesicle;GO:0044424//intracellular part	GO:0016813//hydrolase activity, acting on carbon-nitrogen (but not peptide) bonds, in linear amidines;GO:0046872//metal ion binding	GO:0006527//arginine catabolic process;GO:0036414//histone citrullination
MSTRG.17547	1072	1070	1492	1639	2585	2053	21.031	21.695	31.872	34.316	46.811	39.847	24.866	40.3247	0.697488	0.000660665	0.225482	--	-	-	-	--	-	-	-	-	-
MSTRG.5145	996	591	755	826	1756	1455	33.238	20.383	27.435	29.418	54.091	48.038	27.0187	43.849	0.698587	0.00895199	0.515321	--	-	-	-	--	butyrophilin subfamily 1 member A1-like [Platysternon megacephalum]	-	-	-	-
MSTRG.5255	328	320	304	444	677	519	8.384	8.454	8.461	12.112	15.974	13.125	8.433	13.737	0.703949	0.000498778	0.198704	--	-	-	-	--	-	-	-	-	-
MSTRG.16708	246	198	168	261	472	322	7.525	6.264	5.597	8.523	13.329	9.746	6.462	10.5327	0.704818	0.00814638	0.502804	--	-	-	-	--	-	-	-	-	-
MSTRG.10237	64	43	81	90	106	128	8.204	5.697	11.306	12.312	12.542	16.233	8.40233	13.6957	0.704858	0.0347757	0.73382	--	-	-	-	--	-	-	-	-	-
LOC102455288	90	87	137	148	193	203	12.981	12.969	21.517	22.782	25.696	28.968	15.8223	25.8153	0.706266	0.0114265	0.55637	MICOS10	-	-	-	--	PREDICTED: mitochondrial inner membrane organizing system protein 1 isoform X2 [Struthio camelus australis]	-	-	-	-
MSTRG.1651	132	110	105	147	212	239	10.265	8.841	8.891	12.2	15.218	18.388	9.33233	15.2687	0.710264	0.00848671	0.504248	Stard10	-	-	-	--	START domain-containing protein 10 [Gopherus evgoodei]	-	GO:0005911//cell-cell junction;GO:0005929//cilium;GO:0043231//intracellular membrane-bounded organelle;GO:0044444//cytoplasmic part	GO:0046914//transition metal ion binding;GO:1901981//phosphatidylinositol phosphate binding	GO:0006869//lipid transport;GO:0006928//movement of cell or subcellular component;GO:0009967//positive regulation of signal transduction;GO:0022604//regulation of cell morphogenesis;GO:0031346//positive regulation of cell projection organization;GO:0032232//negative regulation of actin filament bundle assembly;GO:0043087//regulation of GTPase activity
LOC106732626	323	373	275	415	693	574	15.275	18.23	14.161	20.944	30.25	26.855	15.8887	26.0163	0.71142	0.00272451	0.370788	SPG11	-	-	-	--	PREDICTED: spatacsin-like [Pelodiscus sinensis]	-	GO:0005774//vacuolar membrane;GO:0031224//intrinsic component of membrane;GO:0031988//membrane-bounded vesicle;GO:0043232//intracellular non-membrane-bounded organelle	GO:0005488//binding	-
LOC102445455	91	91	109	116	189	201	10.923	11.289	14.203	14.861	20.964	23.826	12.1383	19.8837	0.712013	0.0135257	0.581177	CMC1	-	-	-	--	PREDICTED: COX assembly mitochondrial protein homolog isoform X1 [Pelodiscus sinensis]	-	GO:0043231//intracellular membrane-bounded organelle	GO:0043169//cation binding	-
MSTRG.2601	116	161	141	161	363	210	17.921	25.788	23.825	26.591	51.922	32.169	22.5113	36.894	0.712735	0.0254057	0.705531	--	-	-	-	--	-	-	-	-	-
LOC102450986	724	612	769	861	1721	1051	10.038	8.733	11.671	12.961	22.412	14.525	10.1473	16.6327	0.712919	0.00366529	0.393677	Grid2ip	-	-	-	--	PREDICTED: delphilin isoform X1 [Pelodiscus sinensis]	-	GO:0044309//neuron spine;GO:0097060//synaptic membrane	-	GO:0007010//cytoskeleton organization;GO:0007186//G-protein coupled receptor signaling pathway;GO:0048167//regulation of synaptic plasticity
LOC102455793	810	925	703	767	1930	1569	25.908	30.58	24.481	26.176	56.986	49.654	26.9897	44.272	0.713987	0.0129603	0.572627	ISLR2	-	-	-	--	PREDICTED: immunoglobulin superfamily containing leucine-rich repeat protein 2 [Pelodiscus sinensis]	-	GO:0016020//membrane;GO:0044464//cell part	-	GO:0030307//positive regulation of cell growth;GO:0048731//system development
LOC102452367	376	616	459	511	777	1237	23.287	39.56	30.955	33.776	44.42	75.848	31.2673	51.348	0.715652	0.0243369	0.69609	-	-	-	-	-	-	-	-	-	-
LOC102456975	38	38	39	58	64	77	1.464	1.513	1.637	2.385	2.277	2.936	1.538	2.53267	0.719602	0.0468373	0.785197	alkbh6	-	-	-	--	PREDICTED: alpha-ketoglutarate-dependent dioxygenase alkB homolog 6 isoform X1 [Pelodiscus sinensis]	-	GO:0005634//nucleus	GO:0045543//gibberellin 2-beta-dioxygenase activity;GO:0046872//metal ion binding	GO:0044710//single-organism metabolic process
LOC102457624	230	204	219	262	257	586	5.703	5.364	6.091	7.075	5.819	15.435	5.71933	9.443	0.723398	0.0359986	0.740242	SUGCT	-	-	-	--	PREDICTED: succinate--hydroxymethylglutarate CoA-transferase isoform X1 [Pelodiscus sinensis]	-	GO:0043231//intracellular membrane-bounded organelle	GO:0008410//CoA-transferase activity	-
MSTRG.7568	115	105	114	124	238	227	3.764	3.551	4.062	4.331	7.19	7.35	3.79233	6.29033	0.730051	0.0120609	0.563898	--	-	-	-	--	-	-	-	-	-
LOC102463327	584	434	541	581	1310	870	15.198	11.673	15.33	16.136	31.468	22.399	14.067	23.3343	0.73014	0.00513491	0.435259	NEUROD2	-	-	-	bHLH	PREDICTED: neurogenic differentiation factor 2 isoform X1 [Pelodiscus sinensis]	-	GO:0031981//nuclear lumen;GO:0044798//nuclear transcription factor complex	GO:0000982//transcription factor activity, RNA polymerase II core promoter proximal region sequence-specific binding;GO:0001085//RNA polymerase II transcription factor binding;GO:0001104//RNA polymerase II transcription cofactor activity;GO:0043565//sequence-specific DNA binding;GO:0043566//structure-specific DNA binding;GO:0044212//transcription regulatory region DNA binding;GO:0046983//protein …	GO:0001654//eye development;GO:0001678//cellular glucose homeostasis;GO:0002067//glandular epithelial cell differentiation;GO:0002209//behavioral defense response;GO:0003002//regionalization;GO:0006357//regulation of transcription from RNA polymerase II promoter;GO:0007420//brain development;GO:0007612//learning;GO:0009746//response to hexose;GO:0009887//organ morphogenesis;GO:0010564//regulation…
LOC102450495	211	142	140	269	253	326	8.135	5.658	5.877	11.142	9.056	12.467	6.55667	10.8883	0.731749	0.00477222	0.423901	golim4	-	-	-	--	PREDICTED: Golgi integral membrane protein 4-like isoform X1 [Pelodiscus sinensis]	-	GO:0016023//cytoplasmic, membrane-bounded vesicle;GO:0031224//intrinsic component of membrane;GO:0031981//nuclear lumen;GO:0044431//Golgi apparatus part;GO:0098588//bounding membrane of organelle	-	-
LOC102443549	1267	1116	1850	2136	3231	2093	11.722	10.669	18.562	21.055	27.506	19.751	13.651	22.7707	0.73817	0.00155192	0.3262	SRGAP2	Organismal Systems	Development and regeneration	K07526	--	PREDICTED: SLIT-ROBO Rho GTPase-activating protein 2 [Pelodiscus sinensis]	ko04360//Axon guidance	-	-	-
LOC102453349	176	121	197	226	455	202	12.862	9.149	15.735	17.629	30.725	14.702	12.582	21.0187	0.74031	0.022151	0.680246	Gng13	Organismal Systems;Human Diseases;Environmental Information Processing;Environmental Information Processing;Human Diseases;Human Diseases;Human Diseases;Organismal Systems;Human Diseases;Environmental Information Processing;Organismal Systems;Organismal Systems;Organismal Systems;Organismal Systems;Organismal Systems;Organismal Systems;Organismal Systems;Human Diseases;Organismal Systems;Organism…	Sensory system;Cancer: overview;Signal transduction;Signal transduction;Infectious disease: viral;Infectious disease: viral;Infectious disease: viral;Immune system;Substance dependence;Signal transduction;Nervous system;Nervous system;Endocrine system;Nervous system;Nervous system;Nervous system;Environmental adaptation;Substance dependence;Nervous system;Sensory system	K04547;K04547;K04547;K04547;K04547;K04547;K04547;K04547;K04547;K04547;K04547;K04547;K04547;K04547;K04547;K04547;K04547;K04547;K04547;K04547	--	PREDICTED: guanine nucleotide-binding protein G(I)/G(S)/G(O) subunit gamma-13 [Pelodiscus sinensis]	ko04740//Olfactory transduction;ko05200//Pathways in cancer;ko04151//PI3K-Akt signaling pathway;ko04014//Ras signaling pathway;ko05163//Human cytomegalovirus infection;ko05170//Human immunodeficiency virus 1 infection;ko05167//Kaposi sarcoma-associated herpesvirus infection;ko04062//Chemokine signaling pathway;ko05034//Alcoholism;ko04371//Apelin signaling pathway;ko04728//Dopaminergic synapse;ko0…	GO:0016020//membrane;GO:0043005//neuron projection;GO:0043234//protein complex;GO:0044424//intracellular part	GO:0046983//protein dimerization activity	GO:0007186//G-protein coupled receptor signaling pathway;GO:0007606//sensory perception of chemical stimulus;GO:0010037//response to carbon dioxide
MSTRG.15620	75	56	42	81	127	96	2.146	1.656	1.309	2.474	3.355	2.718	1.70367	2.849	0.741813	0.0360515	0.740242	--	-	-	-	--	protein Abitram [Terrapene carolina triunguis]	-	-	-	-
LOC102444494	113	85	139	142	131	320	3.6	2.799	4.822	4.828	3.852	10.086	3.74033	6.25533	0.74192	0.0497222	0.800147	ZNF251	Human Diseases	Infectious disease: viral	K09228	zf-C2H2	PREDICTED: zinc finger protein 585B-like [Pelodiscus sinensis]	ko05168//Herpes simplex virus 1 infection	-	-	-
LOC102451602	71	74	55	103	133	116	4.547	4.898	3.836	7.04	7.863	7.35	4.427	7.41767	0.744636	0.0135805	0.581177	ING2	-	-	-	--	PREDICTED: inhibitor of growth protein 2 [Pelodiscus sinensis]	-	GO:0070822//Sin3-type complex;GO:0090575//RNA polymerase II transcription factor complex	GO:0003676//nucleic acid binding;GO:0005543//phospholipid binding;GO:0042393//histone binding;GO:0046914//transition metal ion binding	GO:0006325//chromatin organization;GO:0006355//regulation of transcription, DNA-templated;GO:0006886//intracellular protein transport;GO:0007127//meiosis I;GO:0008283//cell proliferation;GO:0017015//regulation of transforming growth factor beta receptor signaling pathway;GO:0035295//tube development;GO:0040007//growth;GO:0043066//negative regulation of apoptotic process;GO:0048232//male gamete ge…
LOC102459178	146	79	182	170	351	213	2.632	1.472	3.572	3.27	5.84	3.799	2.55867	4.303	0.749951	0.027522	0.708182	CASQ2	-	-	-	--	PREDICTED: calsequestrin-2 [Pelodiscus sinensis]	-	GO:0005788//endoplasmic reticulum lumen;GO:0031674//I band;GO:0033017//sarcoplasmic reticulum membrane;GO:0034704//calcium channel complex;GO:0044429//mitochondrial part	GO:0019901//protein kinase binding;GO:0046872//metal ion binding;GO:0046983//protein dimerization activity	GO:0006950//response to stress;GO:0009593//detection of chemical stimulus;GO:0010644//cell communication by electrical coupling;GO:0010880//regulation of release of sequestered calcium ion into cytosol by sarcoplasmic reticulum;GO:0031000//response to caffeine;GO:0031032//actomyosin structure organization;GO:0032413//negative regulation of ion transmembrane transporter activity;GO:0043266//regula…
LOC102455516	155	189	234	248	429	363	3.025	3.812	4.973	5.165	7.728	7.009	3.93667	6.634	0.752904	0.00386065	0.398104	Zfpm2	Human Diseases	Cancer: overview	K17442	zf-C2H2	PREDICTED: zinc finger protein ZFPM2 [Pelodiscus sinensis]	ko05206//MicroRNAs in cancer	-	-	-
LOC102450010	536	560	619	903	1074	1071	41.66	45.01	52.37	74.998	76.984	82.381	46.3467	78.121	0.753245	3.05e-06	0.0131216	PDCL	-	-	-	--	PREDICTED: phosducin-like protein [Pelodiscus sinensis]	-	GO:0044424//intracellular part	GO:0005515//protein binding;GO:0016491//oxidoreductase activity	GO:0006461//protein complex assembly;GO:0006950//response to stress;GO:0007186//G-protein coupled receptor signaling pathway;GO:0042026//protein refolding;GO:0044710//single-organism metabolic process;GO:0050953//sensory perception of light stimulus
LOC102458753	129	130	99	169	206	258	4.209	4.38	3.523	5.91	6.183	8.329	4.03733	6.80733	0.753687	0.00570877	0.441817	CERCAM	-	-	-	--	PREDICTED: probable inactive glycosyltransferase 25 family member 3 isoform X1 [Pelodiscus sinensis]	-	GO:0016020//membrane;GO:0044432//endoplasmic reticulum part	GO:0003824//catalytic activity	GO:0016337//single organismal cell-cell adhesion;GO:0044763//single-organism cellular process
MSTRG.25394	221	198	250	336	502	362	11.285	10.468	13.9	18.31	23.661	18.307	11.8843	20.0927	0.757608	0.000519984	0.199884	--	-	-	-	--	-	-	-	-	-
LOC106731768	2325	2237	1243	2045	5477	2925	43.405	43.161	25.268	40.744	94.381	54.024	37.278	63.0497	0.758164	0.0220007	0.679911	-	-	-	-	-	-	-	-	-	-
MSTRG.15853	1064	1389	796	1253	2674	1919	56.509	76.364	46.434	71.429	131.959	100.981	59.769	101.456	0.76339	0.00795895	0.50147	--	-	-	-	--	-	-	-	-	-
MSTRG.318	58	99	79	95	172	159	3.753	6.647	5.573	6.586	10.307	10.228	5.32433	9.04033	0.763775	0.0268017	0.708182	RNF39	-	-	-	--	butyrophilin subfamily 1 member A1-like isoform X2 [Mauremys mutica]	-	GO:0043231//intracellular membrane-bounded organelle	-	-
LOC102459783	379	286	232	342	736	537	15.865	12.373	10.575	15.278	28.438	22.239	12.9377	21.985	0.764942	0.00795437	0.50147	PRKCG	Human Diseases;Environmental Information Processing;Environmental Information Processing;Environmental Information Processing;Human Diseases;Environmental Information Processing;Human Diseases;Cellular Processes;Human Diseases;Organismal Systems;Organismal Systems;Human Diseases;Human Diseases;Organismal Systems;Human Diseases;Environmental Information Processing;Environmental Information Process…	Cancer: overview;Signal transduction;Signal transduction;Signal transduction;Infectious disease: viral;Signal transduction;Cancer: overview;Cellular community - eukaryotes;Infectious disease: viral;Immune system;Endocrine system;Infectious disease: viral;Cancer: specific types;Immune system;Cancer: overview;Signal transduction;Signal transduction;Infectious disease: parasitic;Circulatory system;N…	K19663;K19663;K19663;K19663;K19663;K19663;K19663;K19663;K19663;K19663;K19663;K19663;K19663;K19663;K19663;K19663;K19663;K19663;K19663;K19663;K19663;K19663;K19663;K19663;K19663;K19663;K19663;K19663;K19663;K19663;K19663;K19663;K19663;K19663;K19663;K19663;K19663;K19663;K19663;K19663;K19663;K19663;K19663;K19663;K19663;K19663;K19663;K19663;K19663;K19663;K19663;K19663;K19663;K19663;K19663;K19663;K19663	--	PREDICTED: protein kinase C gamma type [Pelodiscus sinensis]	ko05200//Pathways in cancer;ko04010//MAPK signaling pathway;ko04020//Calcium signaling pathway;ko04014//Ras signaling pathway;ko05163//Human cytomegalovirus infection;ko04015//Rap1 signaling pathway;ko05205//Proteoglycans in cancer;ko04510//Focal adhesion;ko05170//Human immunodeficiency virus 1 infection;ko04650//Natural killer cell mediated cytotoxicity;ko04921//Oxytocin signaling pathway;ko0516…	GO:0005815//microtubule organizing center;GO:0005903//brush border;GO:0014069//postsynaptic density;GO:0030054//cell junction;GO:0031513//nonmotile primary cilium;GO:0031981//nuclear lumen;GO:0031988//membrane-bounded vesicle;GO:0032991//macromolecular complex;GO:0043005//neuron projection;GO:0044297//cell body;GO:0044444//cytoplasmic part;GO:0098589//membrane region	GO:0003713//transcription coactivator activity;GO:0004697//protein kinase C activity;GO:0016247//channel regulator activity;GO:0019901//protein kinase binding;GO:0032550//purine ribonucleoside binding;GO:0035184//histone threonine kinase activity;GO:0035258//steroid hormone receptor binding;GO:0046914//transition metal ion binding	GO:0000087//mitotic M phase;GO:0001936//regulation of endothelial cell proliferation;GO:0002763//positive regulation of myeloid leukocyte differentiation;GO:0002833//positive regulation of response to biotic stimulus;GO:0002934//desmosome organization;GO:0006417//regulation of translation;GO:0006875//cellular metal ion homeostasis;GO:0006898//receptor-mediated endocytosis;GO:0006909//phagocytosis…
MSTRG.830	151	162	159	167	409	283	13.604	15.084	15.598	16.057	34.013	25.224	14.762	25.098	0.765684	0.0118845	0.563898	Pitpnm1	-	-	-	--	membrane-associated phosphatidylinositol transfer protein 1 isoform X2 [Dermochelys coriacea]	-	-	-	-
LOC102447541	314	515	428	598	589	1062	40.013	67.826	59.389	81.326	69.282	133.89	55.7427	94.8327	0.766602	0.00946701	0.522498	PMP2	-	-	-	--	PREDICTED: myelin P2 protein [Pelodiscus sinensis]	-	GO:0031988//membrane-bounded vesicle;GO:0043231//intracellular membrane-bounded organelle;GO:0043232//intracellular non-membrane-bounded organelle;GO:0044444//cytoplasmic part	GO:0032934//sterol binding	GO:0001933//negative regulation of protein phosphorylation;GO:0006355//regulation of transcription, DNA-templated;GO:0006641//triglyceride metabolic process;GO:0010226//response to lithium ion;GO:0016043//cellular component organization;GO:0022611//dormancy process;GO:0031349//positive regulation of defense response;GO:0031960//response to corticosteroid;GO:0032787//monocarboxylic acid metabolic …
LOC102457425	71	62	174	165	218	178	1.453	1.312	3.878	3.604	4.119	3.605	2.21433	3.776	0.769986	0.0382086	0.756957	INSYN2B	-	-	-	--	PREDICTED: protein FAM196B [Pelodiscus sinensis]	-	-	-	-
LOC102444704	1301	457	1372	1714	1475	2424	30.628	11.119	35.17	43.063	32.052	56.457	25.639	43.8573	0.774478	0.0213589	0.672813	Trim10	-	-	-	--	PREDICTED: tripartite motif-containing protein 10-like [Pelodiscus sinensis]	-	-	-	-
MSTRG.24940	103	158	85	166	297	189	5.479	8.492	5.092	8.177	14.476	10.042	6.35433	10.8983	0.778295	0.0139925	0.593967	--	-	-	-	--	-	-	-	-	-
LOC102459539	392	251	332	403	568	797	13.772	9.106	12.717	15.113	18.43	27.719	11.865	20.4207	0.783318	0.00364145	0.393677	Gss	Metabolism;Metabolism;Cellular Processes;Metabolism	Global and overview maps;Amino acid metabolism;Cell growth and death;Metabolism of other amino acids	K21456;K21456;K21456;K21456	--	PREDICTED: glutathione synthetase [Chelonia mydas]	ko01100//Metabolic pathways;ko00270//Cysteine and methionine metabolism;ko04216//Ferroptosis;ko00480//Glutathione metabolism	GO:0031988//membrane-bounded vesicle;GO:0044444//cytoplasmic part	GO:0016597//amino acid binding;GO:0016881//acid-amino acid ligase activity;GO:0032550//purine ribonucleoside binding;GO:0033218//amide binding;GO:0046872//metal ion binding;GO:0046983//protein dimerization activity	GO:0001101//response to acid chemical;GO:0006749//glutathione metabolic process;GO:0006950//response to stress;GO:0009991//response to extracellular stimulus;GO:0010038//response to metal ion;GO:0019752//carboxylic acid metabolic process;GO:0034097//response to cytokine;GO:0044272//sulfur compound biosynthetic process;GO:0048731//system development
LOC102457296	42	45	33	50	74	94	2.335	2.57	1.998	2.949	3.779	5.17	2.301	3.966	0.785424	0.0475639	0.788358	--	-	-	-	--	PREDICTED: noncompact myelin-associated protein [Pelodiscus sinensis]	-	GO:0016021//integral component of membrane;GO:0033267//axon part;GO:0043218//compact myelin	GO:0005198//structural molecule activity	GO:0022011//myelination in peripheral nervous system;GO:0031641//regulation of myelination
LOC102444980	59	47	53	90	95	103	9.268	7.631	9.066	15.088	13.775	16.008	8.655	14.957	0.789215	0.0107614	0.546267	TRAPPC2L	-	-	-	--	PREDICTED: trafficking protein particle complex subunit 2-like protein [Pelodiscus sinensis]	-	GO:0043231//intracellular membrane-bounded organelle;GO:0044444//cytoplasmic part	GO:0005488//binding	GO:0016482//cytoplasmic transport
MSTRG.27820	230	241	249	285	569	474	11.272	12.206	13.287	14.906	25.739	22.982	12.255	21.209	0.791306	0.00189103	0.33672	--	-	-	-	--	-	-	-	-	-
MSTRG.3350	299	267	232	296	618	553	43.417	40.07	36.683	45.871	82.833	79.444	40.0567	69.3827	0.792533	0.00365015	0.393677	--	-	-	-	--	-	-	-	-	-
MSTRG.18038	108	98	163	158	282	245	1.822	1.705	2.996	2.848	4.392	4.09	2.17433	3.77667	0.79654	0.00690241	0.474126	PCLAF	-	-	-	--	PCNA-associated factor isoform X2 [Terrapene carolina triunguis]	-	-	-	-
LOC102443821	104	108	195	296	262	177	7.317	8.075	15.103	22.964	17.575	12.529	10.165	17.6893	0.799269	0.0166613	0.635231	NSMCE2	-	-	-	zf-MIZ	PREDICTED: E3 SUMO-protein ligase NSE2 isoform X1 [Pelodiscus sinensis]	-	GO:0016604//nuclear body;GO:0043234//protein complex;GO:0098687//chromosomal region	GO:0019787//ubiquitin-like protein transferase activity;GO:0046914//transition metal ion binding;GO:0070735//protein-glycine ligase activity;GO:0070739//protein-glutamic acid ligase activity	GO:0000723//telomere maintenance;GO:0000725//recombinational repair;GO:0000726//non-recombinational repair;GO:0007569//cell aging;GO:0018205//peptidyl-lysine modification;GO:0030071//regulation of mitotic metaphase/anaphase transition;GO:0034093//positive regulation of maintenance of sister chromatid cohesion
LOC102457223	382	280	481	564	933	616	12.747	9.6	17.399	20.048	28.845	20.302	13.2487	23.065	0.799858	0.00134158	0.309424	PAK1	Environmental Information Processing;Human Diseases;Environmental Information Processing;Cellular Processes;Environmental Information Processing;Human Diseases;Human Diseases;Cellular Processes;Human Diseases;Organismal Systems;Organismal Systems;Organismal Systems;Organismal Systems;Organismal Systems;Organismal Systems;Environmental Information Processing;Human Diseases;Human Diseases;Environme…	Signal transduction;Infectious disease: bacterial;Signal transduction;Cell motility;Signal transduction;Infectious disease: bacterial;Cancer: overview;Cellular community - eukaryotes;Infectious disease: viral;Immune system;Immune system;Development and regeneration;Immune system;Immune system;Immune system;Signal transduction;Infectious disease: bacterial;Cancer: specific types;Signal transduction	K04409;K04409;K04409;K04409;K04409;K04409;K04409;K04409;K04409;K04409;K04409;K04409;K04409;K04409;K04409;K04409;K04409;K04409;K04409	--	PREDICTED: serine/threonine-protein kinase PAK 1 [Pelodiscus sinensis]	ko04010//MAPK signaling pathway;ko05130//Pathogenic Escherichia coli infection;ko04014//Ras signaling pathway;ko04810//Regulation of actin cytoskeleton;ko04024//cAMP signaling pathway;ko05132//Salmonella infection;ko05205//Proteoglycans in cancer;ko04510//Focal adhesion;ko05170//Human immunodeficiency virus 1 infection;ko04062//Chemokine signaling pathway;ko04650//Natural killer cell mediated cyt…	-	-	-
MSTRG.22205	59	80	87	106	157	156	5.146	7.23	8.284	9.852	12.673	13.458	6.88667	11.9943	0.800475	0.00852314	0.504248	--	-	-	-	--	-	-	-	-	-
LOC102461650	36	44	50	76	80	83	4.953	6.256	7.49	11.159	10.159	11.297	6.233	10.8717	0.802575	0.018889	0.645143	Polr3k	Organismal Systems;Genetic Information Processing	Immune system;Transcription	K03019;K03019	--	PREDICTED: DNA-directed RNA polymerase III subunit RPC10 [Chrysemys picta bellii]	ko04623//Cytosolic DNA-sensing pathway;ko03020//RNA polymerase	-	-	-
MSTRG.10550	155	72	81	156	228	179	9.141	4.389	5.202	9.819	12.412	10.444	6.244	10.8917	0.802682	0.016153	0.634509	--	-	-	-	--	-	-	-	-	-
LOC102453869	115	104	81	108	200	245	6.096	5.697	4.675	6.109	9.785	12.848	5.48933	9.58067	0.803495	0.0176586	0.645143	Mfsd12	-	-	-	--	PREDICTED: major facilitator superfamily domain-containing protein 12, partial [Pelodiscus sinensis]	-	GO:0005774//vacuolar membrane;GO:0031224//intrinsic component of membrane	-	GO:0051234//establishment of localization
LOC102444057	221	244	398	439	569	592	4.248	4.823	8.296	8.995	10.091	11.232	5.789	10.106	0.803826	0.00163677	0.3262	ADCY2	Metabolism;Human Diseases;Environmental Information Processing;Human Diseases;Environmental Information Processing;Environmental Information Processing;Environmental Information Processing;Organismal Systems;Human Diseases;Environmental Information Processing;Organismal Systems;Organismal Systems;Organismal Systems;Organismal Systems;Human Diseases;Human Diseases;Organismal Systems;Environmental …	Global and overview maps;Cancer: overview;Signal transduction;Infectious disease: viral;Signal transduction;Signal transduction;Signal transduction;Environmental adaptation;Infectious disease: viral;Signal transduction;Immune system;Endocrine system;Circulatory system;Immune system;Cardiovascular disease;Endocrine and metabolic disease;Circulatory system;Signal transduction;Nucleotide metabolism;…	K08042;K08042;K08042;K08042;K08042;K08042;K08042;K08042;K08042;K08042;K08042;K08042;K08042;K08042;K08042;K08042;K08042;K08042;K08042;K08042;K08042;K08042;K08042;K08042;K08042;K08042;K08042;K08042;K08042;K08042;K08042;K08042;K08042;K08042;K08042;K08042;K08042;K08042;K08042;K08042;K08042;K08042;K08042;K08042;K08042;K08042;K08042;K08042;K08042	--	PREDICTED: adenylate cyclase type 2 [Pelodiscus sinensis]	ko01100//Metabolic pathways;ko05200//Pathways in cancer;ko04020//Calcium signaling pathway;ko05163//Human cytomegalovirus infection;ko04072//Phospholipase D signaling pathway;ko04024//cAMP signaling pathway;ko04015//Rap1 signaling pathway;ko04714//Thermogenesis;ko05166//Human T-cell leukemia virus 1 infection;ko04022//cGMP-PKG signaling pathway;ko04062//Chemokine signaling pathway;ko04921//Oxytoc…	GO:0031224//intrinsic component of membrane;GO:0032991//macromolecular complex;GO:0043005//neuron projection;GO:0044424//intracellular part;GO:0098589//membrane region	GO:0004016//adenylate cyclase activity;GO:0019899//enzyme binding;GO:0032403//protein complex binding;GO:0032550//purine ribonucleoside binding;GO:0043169//cation binding;GO:0046983//protein dimerization activity	GO:0003014//renal system process;GO:0006952//defense response;GO:0007188//adenylate cyclase-modulating G-protein coupled receptor signaling pathway;GO:0007267//cell-cell signaling;GO:0010863//positive regulation of phospholipase C activity;GO:0015980//energy derivation by oxidation of organic compounds;GO:0032147//activation of protein kinase activity;GO:0033762//response to glucagon;GO:0038127//…
LOC102458000	107	168	283	341	400	299	1.48	2.39	4.252	5.001	5.108	4.08	2.70733	4.72967	0.804866	0.0132667	0.579059	ST18	-	-	-	zf-C2HC	PREDICTED: suppression of tumorigenicity 18 protein isoform X1 [Pelodiscus sinensis]	-	GO:0043231//intracellular membrane-bounded organelle	GO:0001071//nucleic acid binding transcription factor activity;GO:0003676//nucleic acid binding;GO:0046914//transition metal ion binding	GO:0010468//regulation of gene expression;GO:0034645//cellular macromolecule biosynthetic process
LOC102456222	65	50	36	82	84	111	4.832	3.95	2.912	6.509	5.763	8.169	3.898	6.81367	0.805697	0.0257783	0.708182	Ercc1	Human Diseases;Genetic Information Processing;Genetic Information Processing	Drug resistance: antineoplastic;Replication and repair;Replication and repair	K10849;K10849;K10849	--	PREDICTED: DNA excision repair protein ERCC-1 isoform X1 [Pelodiscus sinensis]	ko01524//Platinum drug resistance;ko03460//Fanconi anemia pathway;ko03420//Nucleotide excision repair	GO:0000109//nucleotide-excision repair complex;GO:0000781//chromosome, telomeric region;GO:0044451//nucleoplasm part	GO:0001091//RNA polymerase II basal transcription factor binding;GO:0004520//endodeoxyribonuclease activity;GO:0043566//structure-specific DNA binding	GO:0002204//somatic recombination of immunoglobulin genes involved in immune response;GO:0006308//DNA catabolic process;GO:0007281//germ cell development;GO:0007569//cell aging;GO:0008406//gonad development;GO:0009411//response to UV;GO:0009790//embryo development;GO:0009791//post-embryonic development;GO:0010212//response to ionizing radiation;GO:0031667//response to nutrient levels;GO:0032204//…
LOC102463194	291	265	212	353	677	403	10.081	9.793	8.068	13.439	21.031	14.392	9.314	16.2873	0.806278	0.00253959	0.366085	--	Human Diseases	Infectious disease: viral	K09228	zf-C2H2	PREDICTED: zinc finger protein 271-like isoform X1 [Pelodiscus sinensis]	ko05168//Herpes simplex virus 1 infection	-	-	-
LOC102444137	36	36	32	67	50	72	1.464	1.484	1.391	2.858	1.872	2.858	1.44633	2.52933	0.806357	0.0412088	0.76464	ZUP1	-	-	-	--	PREDICTED: zinc finger with UFM1-specific peptidase domain protein-like [Pelodiscus sinensis]	-	-	GO:0043169//cation binding	-
MSTRG.22908	1401	1189	1993	2963	3938	1624	128.482	112.686	199.062	290.008	333.384	147.367	146.743	256.92	0.808022	0.0056495	0.441817	--	-	-	-	--	Regulator of rDNA transcription protein 15 [Trichinella papuae]	-	GO:0031224//intrinsic component of membrane	GO:0001071//nucleic acid binding transcription factor activity;GO:0004888//transmembrane signaling receptor activity;GO:0005515//protein binding	GO:0001654//eye development;GO:0003002//regionalization;GO:0006351//transcription, DNA-templated;GO:0007166//cell surface receptor signaling pathway;GO:0010468//regulation of gene expression;GO:0050907//detection of chemical stimulus involved in sensory perception
LOC102447067	86	101	258	220	332	288	8.963	10.879	29.279	24.47	31.939	29.696	16.3737	28.7017	0.809757	0.029693	0.712491	HSPB6	Genetic Information Processing;Organismal Systems	Folding, sorting and degradation;Aging	K09542;K09542	--	PREDICTED: heat shock protein beta-6 [Pelodiscus sinensis]	ko04141//Protein processing in endoplasmic reticulum;ko04213//Longevity regulating pathway - multiple species	GO:0016020//membrane;GO:0031674//I band;GO:0031988//membrane-bounded vesicle;GO:0043231//intracellular membrane-bounded organelle;GO:0044430//cytoskeletal part	GO:0005198//structural molecule activity;GO:0015631//tubulin binding;GO:0043169//cation binding;GO:0046983//protein dimerization activity	GO:0000165//MAPK cascade;GO:0000226//microtubule cytoskeleton organization;GO:0000302//response to reactive oxygen species;GO:0000904//cell morphogenesis involved in differentiation;GO:0001558//regulation of cell growth;GO:0001932//regulation of protein phosphorylation;GO:0006457//protein folding;GO:0009411//response to UV;GO:0010332//response to gamma radiation;GO:0010468//regulation of gene exp…
LOC102451680	546	475	394	579	1148	903	14.086	12.665	11.068	15.941	27.338	23.048	12.6063	22.109	0.810485	0.00120036	0.301157	--	-	-	-	--	PREDICTED: cystatin-like [Pelodiscus sinensis]	-	GO:0031988//membrane-bounded vesicle;GO:0044421//extracellular region part;GO:0044444//cytoplasmic part	GO:0004866//endopeptidase inhibitor activity;GO:0005488//binding	GO:0001894//tissue homeostasis;GO:0009888//tissue development;GO:0010466//negative regulation of peptidase activity;GO:0021700//developmental maturation
LOC102453004	125	130	174	199	237	341	7.009	8.51	11.096	13.147	13.552	20.007	8.87167	15.5687	0.811368	0.00527053	0.435259	Ppcdc	Metabolism;Metabolism	Global and overview maps;Metabolism of cofactors and vitamins	K01598;K01598	--	PREDICTED: phosphopantothenoylcysteine decarboxylase [Pelodiscus sinensis]	ko01100//Metabolic pathways;ko00770//Pantothenate and CoA biosynthesis	GO:0044444//cytoplasmic part	GO:0005488//binding;GO:0016831//carboxy-lyase activity	GO:0006575//cellular modified amino acid metabolic process;GO:0006766//vitamin metabolic process;GO:0009108//coenzyme biosynthetic process
MSTRG.22406	155	102	177	206	371	235	3.961	2.707	4.917	5.621	8.767	5.95	3.86167	6.77933	0.81192	0.0052631	0.435259	--	-	-	-	--	-	-	-	-	-
LOC112545427	127	155	139	192	381	216	5.057	6.378	6.026	8.158	14.002	8.508	5.82033	10.2227	0.812598	0.00587082	0.447691	-	-	-	-	-	-	-	-	-	-
MSTRG.25447	341	300	334	417	786	619	8.476	7.707	9.04	11.062	18.033	15.222	8.40767	14.7723	0.81312	0.00045271	0.194201	--	-	-	-	--	-	-	-	-	-
LOC102459984	269	341	361	422	828	584	6.568	8.646	9.571	10.917	18.627	14.021	8.26167	14.5217	0.813702	0.00130329	0.307058	Kcnc1	-	-	-	--	PREDICTED: potassium voltage-gated channel subfamily C member 1 isoform X1 [Pelodiscus sinensis]	-	-	-	-
LOC102453381	375	302	397	512	838	657	7.83	6.517	9.026	11.409	16.151	13.572	7.791	13.7107	0.815418	0.000124838	0.101308	PPFIA4	-	-	-	--	PREDICTED: liprin-alpha-4 [Pelodiscus sinensis]	-	GO:0044444//cytoplasmic part;GO:0044456//synapse part	GO:0005488//binding	GO:0001505//regulation of neurotransmitter levels;GO:0006835//dicarboxylic acid transport;GO:0007267//cell-cell signaling
LOC102461508	3702	3583	7804	8374	10352	9579	169.332	169.094	386.87	408.372	437.156	433.009	241.765	426.179	0.817852	0.00234815	0.353209	-	-	-	-	-	-	-	-	-	-
LOC102445831	62	52	60	102	93	126	10.692	9.268	11.3	18.772	14.857	21.497	10.42	18.3753	0.818415	0.00866095	0.507794	SNRPG	Genetic Information Processing	Transcription	K11099	--	PREDICTED: small nuclear ribonucleoprotein G [Alligator sinensis]	ko03040//Spliceosome	GO:0005681//spliceosomal complex;GO:0034708//methyltransferase complex;GO:0036464//cytoplasmic ribonucleoprotein granule;GO:0044423//virion part;GO:0097525//spliceosomal snRNP complex	GO:0003729//mRNA binding;GO:0003824//catalytic activity;GO:0008092//cytoskeletal protein binding;GO:0030371//translation repressor activity	GO:0000377//RNA splicing, via transesterification reactions with bulged adenosine as nucleophile;GO:0000956//nuclear-transcribed mRNA catabolic process;GO:0006403//RNA localization;GO:0006417//regulation of translation;GO:0007051//spindle organization;GO:0043487//regulation of RNA stability;GO:0044710//single-organism metabolic process
MSTRG.21389	362	259	210	295	661	596	23.948	17.708	15.127	20.828	40.364	39.008	18.9277	33.4	0.819352	0.00812355	0.502804	--	-	-	-	--	hypothetical protein KIL84_004027 [Mauremys mutica]	-	-	-	-
LOC102462402	81	56	173	144	174	249	2.778	2.206	7.036	5.842	6.125	9.254	4.00667	7.07367	0.820056	0.0470009	0.787337	Zic3	Cellular Processes	Cellular community - eukaryotes	K18487	zf-C2H2	PREDICTED: zinc finger protein ZIC 3, partial [Pelodiscus sinensis]	ko04550//Signaling pathways regulating pluripotency of stem cells	GO:0031981//nuclear lumen	GO:0000977//RNA polymerase II regulatory region sequence-specific DNA binding;GO:0000982//transcription factor activity, RNA polymerase II core promoter proximal region sequence-specific binding;GO:0003682//chromatin binding;GO:0043169//cation binding	GO:0001667//ameboidal-type cell migration;GO:0001837//epithelial to mesenchymal transition;GO:0003143//embryonic heart tube morphogenesis;GO:0006357//regulation of transcription from RNA polymerase II promoter;GO:0007166//cell surface receptor signaling pathway;GO:0007368//determination of left/right symmetry;GO:0007420//brain development;GO:0008344//adult locomotory behavior;GO:0009798//axis spe…
LOC102444539	1073	723	1436	1240	1968	2919	168.024	117.471	239.915	205.702	283.082	440.909	175.137	309.898	0.823311	0.00544297	0.435259	--	-	-	-	--	PREDICTED: interferon alpha-inducible protein 27-like protein 2 [Pelodiscus sinensis]	-	GO:0019866//organelle inner membrane;GO:0031966//mitochondrial membrane	GO:0001085//RNA polymerase II transcription factor binding	GO:0006357//regulation of transcription from RNA polymerase II promoter;GO:0019221//cytokine-mediated signaling pathway;GO:0033157//regulation of intracellular protein transport;GO:0043280//positive regulation of cysteine-type endopeptidase activity involved in apoptotic process
MSTRG.19832	44	90	83	86	128	195	0.963	2.035	1.977	2.008	2.585	4.221	1.65833	2.938	0.8251	0.0401313	0.76464	--	-	-	-	--	uncharacterized protein LOC106731609 [Pelodiscus sinensis]	-	-	-	-
MSTRG.15981	68	41	49	67	77	149	4.018	2.487	3.128	4.221	4.198	8.661	3.211	5.69333	0.826251	0.0452594	0.779009	--	-	-	-	--	-	-	-	-	-
LOC102443913	133	165	158	179	434	256	2.371	3.04	3.067	3.405	7.141	4.515	2.826	5.02033	0.829022	0.00830567	0.504248	Tpbgl	-	-	-	--	PREDICTED: trophoblast glycoprotein-like [Pelodiscus sinensis]	-	GO:0044424//intracellular part	-	-
LOC102461841	48	40	39	53	96	91	1.929	1.661	1.707	2.273	3.561	3.618	1.76567	3.15067	0.835444	0.0246284	0.697919	FTSJ3	-	-	-	--	PREDICTED: pre-rRNA processing protein FTSJ3 [Pelodiscus sinensis]	-	GO:0030684//preribosome;GO:0043231//intracellular membrane-bounded organelle;GO:0043232//intracellular non-membrane-bounded organelle	GO:0003723//RNA binding;GO:0003880//protein C-terminal carboxyl O-methyltransferase activity;GO:0008649//rRNA methyltransferase activity;GO:0016274//protein-arginine N-methyltransferase activity;GO:0016300//tRNA (uracil) methyltransferase activity;GO:0016423//tRNA (guanine) methyltransferase activity;GO:0016427//tRNA (cytosine) methyltransferase activity;GO:0016429//tRNA (adenine-N1-)-methyltrans…	GO:0000451//rRNA 2'-O-methylation
LOC102458250	47	24	38	50	81	79	2.405	1.284	2.046	2.733	3.673	3.87	1.91167	3.42533	0.841413	0.0321983	0.716899	--	-	-	-	zf-C2H2	PREDICTED: zinc finger and SCAN domain-containing protein 10 isoform X1 [Pelodiscus sinensis]	-	-	-	-
LOC102450717	17	16	35	47	51	58	1.092	0.784	2.981	3.543	2.098	3.068	1.619	2.903	0.842442	0.0176959	0.645143	SCN4B	Organismal Systems	Circulatory system	K04848	--	PREDICTED: sodium channel subunit beta-4 [Pelodiscus sinensis]	ko04261//Adrenergic signaling in cardiomyocytes	GO:0005887//integral component of plasma membrane;GO:0044291//cell-cell contact zone	GO:0005248//voltage-gated sodium channel activity;GO:0005515//protein binding;GO:0016247//channel regulator activity	GO:0002027//regulation of heart rate;GO:0002028//regulation of sodium ion transport;GO:0006941//striated muscle contraction;GO:0032412//regulation of ion transmembrane transporter activity;GO:0060306//regulation of membrane repolarization;GO:0086001//cardiac muscle cell action potential;GO:0086010//membrane depolarization during action potential;GO:0086065//cell communication involved in cardiac …
MSTRG.6623	53	38	40	52	96	101	2.869	2.126	2.358	3.004	4.797	5.409	2.451	4.40333	0.845226	0.0277209	0.708182	--	-	-	-	--	-	-	-	-	-
LOC102462536	33	41	36	58	81	70	1.439	1.848	1.71	2.7	3.261	3.02	1.66567	2.99367	0.845814	0.0210865	0.667669	znf703-a	-	-	-	zf-C2H2	PREDICTED: zinc finger protein 703 [Pelodiscus sinensis]	-	GO:0032991//macromolecular complex;GO:0044451//nucleoplasm part	GO:0000989//transcription factor activity, transcription factor binding;GO:0003676//nucleic acid binding;GO:0008134//transcription factor binding;GO:0019899//enzyme binding;GO:0043169//cation binding	GO:0006355//regulation of transcription, DNA-templated;GO:0007420//brain development;GO:0010717//regulation of epithelial to mesenchymal transition;GO:0022408//negative regulation of cell-cell adhesion;GO:0030111//regulation of Wnt signaling pathway;GO:0030334//regulation of cell migration;GO:0030855//epithelial cell differentiation;GO:0031058//positive regulation of histone modification;GO:00323…
LOC102459483	221	180	201	215	547	396	5.577	4.694	5.523	5.79	12.741	9.886	5.26467	9.47233	0.847378	0.00481727	0.423901	CNTNAP1	Environmental Information Processing	Signaling molecules and interaction	K07379	--	PREDICTED: contactin-associated protein 1 [Pelodiscus sinensis]	ko04514//Cell adhesion molecules	GO:0033267//axon part;GO:0034705//potassium channel complex	GO:0019904//protein domain specific binding;GO:0030674//protein binding, bridging;GO:0060089//molecular transducer activity	GO:0006996//organelle organization;GO:0007043//cell-cell junction assembly;GO:0008366//axon ensheathment;GO:0009966//regulation of signal transduction;GO:0010970//establishment of localization by movement along microtubule;GO:0030900//forebrain development;GO:0034613//cellular protein localization;GO:0050905//neuromuscular process;GO:0097485//neuron projection guidance
LOC102462892	92	61	79	108	170	164	2.688	1.839	2.52	3.365	4.568	4.748	2.349	4.227	0.847587	0.00453722	0.417969	DRC7	-	-	-	--	PREDICTED: dynein regulatory complex subunit 7 [Pelodiscus sinensis]	-	GO:0042995//cell projection;GO:0044424//intracellular part	-	GO:0044699//single-organism process
MSTRG.19611	165	105	157	235	236	334	25.42	16.641	26.313	38.625	33.79	50.897	22.7913	41.104	0.850793	0.00159596	0.3262	--	-	-	-	--	-	-	-	-	-
LOC102444855	69	39	62	81	114	129	2.5	1.46	2.446	3.132	3.812	4.623	2.13533	3.85567	0.852519	0.0129887	0.572627	ncaph2	-	-	-	--	PREDICTED: LOW QUALITY PROTEIN: condensin-2 complex subunit H2 [Pelodiscus sinensis]	-	GO:0005634//nucleus	GO:0005488//binding	GO:0000087//mitotic M phase;GO:0030217//T cell differentiation
LOC102458462	153	110	147	185	312	289	6.544	4.863	6.846	8.445	12.318	12.229	6.08433	10.9973	0.853983	0.00115229	0.301157	NEU3	Metabolism;Metabolism;Metabolism	Global and overview maps;Lipid metabolism;Glycan biosynthesis and metabolism	K12357;K12357;K12357	--	PREDICTED: sialidase-3 [Pelodiscus sinensis]	ko01100//Metabolic pathways;ko00600//Sphingolipid metabolism;ko00511//Other glycan degradation	GO:0016021//integral component of membrane;GO:0043231//intracellular membrane-bounded organelle	GO:0004308//exo-alpha-sialidase activity	GO:0001573//ganglioside metabolic process;GO:0006487//protein N-linked glycosylation;GO:0009311//oligosaccharide metabolic process
LOC102450836	128	153	236	262	400	339	1.424	1.759	2.858	3.11	4.107	3.73	2.01367	3.649	0.857676	0.00190164	0.33672	FNDC1	-	-	-	--	PREDICTED: fibronectin type III domain-containing protein 1, partial [Pelodiscus sinensis]	-	GO:0030054//cell junction;GO:0031090//organelle membrane;GO:0031981//nuclear lumen	-	GO:0001666//response to hypoxia;GO:0010663//positive regulation of striated muscle cell apoptotic process;GO:0015031//protein transport
LOC102446715	76	64	65	87	156	151	3.909	3.402	3.64	4.775	7.405	7.683	3.65033	6.621	0.859021	0.00694969	0.474126	SLC35C2	-	-	-	--	PREDICTED: solute carrier family 35 member C2, partial [Pelodiscus sinensis]	-	GO:0016020//membrane;GO:0043231//intracellular membrane-bounded organelle	-	GO:0006493//protein O-linked glycosylation;GO:0008593//regulation of Notch signaling pathway;GO:0010468//regulation of gene expression;GO:0051234//establishment of localization
MSTRG.22397	47	37	42	65	84	92	7.72	6.281	7.512	11.394	12.736	14.951	7.171	13.027	0.861259	0.0125934	0.572627	--	-	-	-	--	-	-	-	-	-
[truncated: 187 more rows]

## Sheet: Sheet1
id	Brain_F1_count	Brain_F2_count	Brain_F3_count	Brain_M1_count	Brain_M2_count	Brain_M3_count	Brain_F1_fpkm	Brain_F2_fpkm	Brain_F3_fpkm	Brain_M1_fpkm	Brain_M2_fpkm	Brain_M3_fpkm	Brain_F_mean	Brain_M_mean	log2(fc)	PValue	FDR	Symbol	KEGG_A_class	KEGG_B_class	K_ID	TF_family	Description	Pathway	GO Component	GO Function	GO Process
[truncated: 5 more rows]
