# Supplementary material for: Sex-Dimorphic Differential Expression Profiles in the Brain of the Adult Chinese Soft-Shelled Turtle, Pelodiscus sinensis
Source: Animals (Basel). 2024 Nov 27;14(23):3426. doi: 10.3390/ani14233426 (PMC11640296; doi:10.3390/ani14233426)
Supplement: Supplementary file 1 [file animals-14-03426-s001.zip › Table S3.xlsx]

## Sheet: Table S3
GO ID	Description	Brain_F-vs-Brain_M (470)	All (12281)	pvalue	p.adjust	Genes
GO:0044057	regulation of system process	34	343	3.5224e-07	0.000994726	LOC102443405(EGFR);LOC102443642(CCL4);LOC102445855(TNNT3);LOC102446214(PLN);LOC102447016(P2ry2);LOC102447067(HSPB6);LOC102447463(TNNI2);LOC102447860(FDPS);LOC102448416(ISL2);LOC102448668(GAL);LOC102450717(SCN4B);LOC102452062(SCN1B);LOC102452100(MYH16);LOC102453156(EPAS1);LOC102453372(PKP2);LOC102453851(ASIC2);LOC102454096(FGF7);LOC102454429(Casr);LOC102455529(AGTR1);LOC102455766(DSG2);LOC10245658…
GO:0055065	metal ion homeostasis	39	442	9.74546e-07	0.0011864	LOC102443405(EGFR);LOC102443642(CCL4);LOC102444872(KL);LOC102446214(PLN);LOC102446400(PVALB);LOC102447016(P2ry2);LOC102447521(SLC24A2);LOC102448608(KEL);LOC102449250(ATP6V0D2);LOC102449908(cybrd1);LOC102450641(SFXN5);LOC102451031(CALB1);LOC102451057(SLC24A4);LOC102451069(ATP6AP1);LOC102452307(ABCG2);LOC102452435(ATP6V0D1);LOC102452468(CEMIP);LOC102453156(EPAS1);LOC102454220(PLCG2);LOC102454429(Ca…
GO:0048731	system development	172	3292	1.34791e-06	0.0011864	LOC102443405(EGFR);LOC102443531(MAB21L1);LOC102443562(PLXNB1);LOC102443635(TGFBR3);LOC102443642(CCL4);LOC102443673(Mgp);LOC102444123(EPHA7);LOC102444201(EPHB1);LOC102444314(FRS3);LOC102444610(ADAMTS18);LOC102444801(SCIN);LOC102444855(ncaph2);LOC102444872(KL);LOC102445037(bglap);LOC102445061(Fut9);LOC102445469(prom1a);LOC102445492(PODXL);LOC102445576(H1-3);LOC102445759(ADCY1);LOC102445809(SLITRK6)…
GO:0048878	chemical homeostasis	57	781	1.68045e-06	0.0011864	LOC102443405(EGFR);LOC102443642(CCL4);LOC102444872(KL);LOC102445037(bglap);LOC102446214(PLN);LOC102446400(PVALB);LOC102446974(CLDN1);LOC102447016(P2ry2);LOC102447404(slc17a7);LOC102447521(SLC24A2);LOC102447541(PMP2);LOC102448608(KEL);LOC102449250(ATP6V0D2);LOC102449908(cybrd1);LOC102450224(LPCAT1);LOC102450641(SFXN5);LOC102451031(CALB1);LOC102451057(SLC24A4);LOC102451069(ATP6AP1);LOC102451091(C1q…
GO:0048856	anatomical structure development	210	4273	3.97339e-06	0.00195477	LOC102443405(EGFR);LOC102443450(bbip1);LOC102443531(MAB21L1);LOC102443562(PLXNB1);LOC102443635(TGFBR3);LOC102443642(CCL4);LOC102443673(Mgp);LOC102443767(LZTS1);LOC102444123(EPHA7);LOC102444201(EPHB1);LOC102444314(FRS3);LOC102444331(SH3D19);LOC102444610(ADAMTS18);LOC102444801(SCIN);LOC102444855(ncaph2);LOC102444872(KL);LOC102445037(bglap);LOC102445061(Fut9);LOC102445469(prom1a);LOC102445492(PODXL)…
GO:0048875	chemical homeostasis within a tissue	6	13	4.15319e-06	0.00195477	LOC102450224(LPCAT1);LOC102453156(EPAS1);LOC102454096(FGF7);LOC102458559(PLA2G4A);LOC102459470(Adgrf5);LOC102462684(ERBB4)
GO:0007610	behavior	48	637	5.03009e-06	0.00202928	LOC102443405(EGFR);LOC102443450(bbip1);LOC102443642(CCL4);LOC102444413(Atxn1);LOC102445544(Padi2);LOC102445759(ADCY1);LOC102445809(SLITRK6);LOC102446408(SDK1);LOC102447404(slc17a7);LOC102447521(SLC24A2);LOC102448668(GAL);LOC102450442(TRH);LOC102451031(CALB1);LOC102451519(PPARA);LOC102453251(ZIC2);LOC102453313(RELN);LOC102453831(LEPR);LOC102453851(ASIC2);LOC102454010(DGKI);LOC102454096(FGF7);LOC10…
GO:0008015	blood circulation	32	357	6.80817e-06	0.00236918	LOC102443405(EGFR);LOC102443642(CCL4);LOC102446214(PLN);LOC102447016(P2ry2);LOC102448416(ISL2);LOC102448633(ANGPT4);LOC102450717(SCN4B);LOC102451519(PPARA);LOC102452062(SCN1B);LOC102452100(MYH16);LOC102452547(ITGA1);LOC102452975(NPR3);LOC102453156(EPAS1);LOC102453211(AMOT);LOC102453372(PKP2);LOC102453851(ASIC2);LOC102454429(Casr);LOC102455529(AGTR1);LOC102455766(DSG2);LOC102456580(PDE5A);LOC10245…
GO:0006811	ion transport	67	1020	7.55049e-06	0.00236918	LOC102443642(CCL4);LOC102444461(ANO1);LOC102445895(Slc1a7);LOC102446181(SLC22A3);LOC102446214(PLN);LOC102447016(P2ry2);LOC102447365(SLC13A3);LOC102447404(slc17a7);LOC102447521(SLC24A2);LOC102448211(ANO5);LOC102448256(SLC6A11);LOC102448608(KEL);LOC102448668(GAL);LOC102449019(Slc25a22);LOC102449250(ATP6V0D2);LOC102449332(ACSL3);LOC102449423(ACSL6);LOC102450641(SFXN5);LOC102450717(SCN4B);LOC10245094…
GO:0055082	cellular chemical homeostasis	39	485	9.22152e-06	0.00247478	LOC102443642(CCL4);LOC102446214(PLN);LOC102446400(PVALB);LOC102447016(P2ry2);LOC102447404(slc17a7);LOC102447521(SLC24A2);LOC102448608(KEL);LOC102449250(ATP6V0D2);LOC102449908(cybrd1);LOC102451031(CALB1);LOC102451057(SLC24A4);LOC102451069(ATP6AP1);LOC102451091(C1qtnf3);LOC102452307(ABCG2);LOC102452435(ATP6V0D1);LOC102452468(CEMIP);LOC102453248(Neurod1);LOC102454220(PLCG2);LOC102454429(Casr);LOC102…
GO:0055080	cation homeostasis	40	504	9.63973e-06	0.00247478	LOC102443405(EGFR);LOC102443642(CCL4);LOC102444872(KL);LOC102446214(PLN);LOC102446400(PVALB);LOC102447016(P2ry2);LOC102447404(slc17a7);LOC102447521(SLC24A2);LOC102448608(KEL);LOC102449250(ATP6V0D2);LOC102449908(cybrd1);LOC102450641(SFXN5);LOC102451031(CALB1);LOC102451057(SLC24A4);LOC102451069(ATP6AP1);LOC102452307(ABCG2);LOC102452435(ATP6V0D1);LOC102452468(CEMIP);LOC102453156(EPAS1);LOC102454220(…
GO:0019725	cellular homeostasis	43	562	1.1042e-05	0.00259855	LOC102443642(CCL4);LOC102446214(PLN);LOC102446400(PVALB);LOC102447016(P2ry2);LOC102447289(haao);LOC102447404(slc17a7);LOC102447521(SLC24A2);LOC102448608(KEL);LOC102449250(ATP6V0D2);LOC102449908(cybrd1);LOC102450767(ST8SIA3);LOC102451031(CALB1);LOC102451057(SLC24A4);LOC102451069(ATP6AP1);LOC102451091(C1qtnf3);LOC102452307(ABCG2);LOC102452435(ATP6V0D1);LOC102452468(CEMIP);LOC102453248(Neurod1);LOC1…
GO:0098771	inorganic ion homeostasis	40	510	1.27406e-05	0.002644	LOC102443405(EGFR);LOC102443642(CCL4);LOC102444872(KL);LOC102446214(PLN);LOC102446400(PVALB);LOC102447016(P2ry2);LOC102447404(slc17a7);LOC102447521(SLC24A2);LOC102448608(KEL);LOC102449250(ATP6V0D2);LOC102449908(cybrd1);LOC102450641(SFXN5);LOC102451031(CALB1);LOC102451057(SLC24A4);LOC102451069(ATP6AP1);LOC102452307(ABCG2);LOC102452435(ATP6V0D1);LOC102452468(CEMIP);LOC102453156(EPAS1);LOC102454220(…
GO:0006875	cellular metal ion homeostasis	33	388	1.4708e-05	0.002644	LOC102443642(CCL4);LOC102446214(PLN);LOC102446400(PVALB);LOC102447016(P2ry2);LOC102447521(SLC24A2);LOC102448608(KEL);LOC102449250(ATP6V0D2);LOC102449908(cybrd1);LOC102451031(CALB1);LOC102451057(SLC24A4);LOC102451069(ATP6AP1);LOC102452307(ABCG2);LOC102452435(ATP6V0D1);LOC102452468(CEMIP);LOC102454220(PLCG2);LOC102454429(Casr);LOC102455529(AGTR1);LOC102455944(ERFE);LOC102456674(gpr146);LOC102457423…
GO:0007275	multicellular organism development	180	3610	1.4977e-05	0.002644	LOC102443405(EGFR);LOC102443531(MAB21L1);LOC102443562(PLXNB1);LOC102443635(TGFBR3);LOC102443642(CCL4);LOC102443673(Mgp);LOC102444123(EPHA7);LOC102444201(EPHB1);LOC102444314(FRS3);LOC102444610(ADAMTS18);LOC102444801(SCIN);LOC102444855(ncaph2);LOC102444872(KL);LOC102445037(bglap);LOC102445061(Fut9);LOC102445469(prom1a);LOC102445492(PODXL);LOC102445576(H1-3);LOC102445759(ADCY1);LOC102445809(SLITRK6)…
GO:0046942	carboxylic acid transport	21	193	1.56252e-05	0.002644	LOC102445895(Slc1a7);LOC102447016(P2ry2);LOC102447365(SLC13A3);LOC102447404(slc17a7);LOC102448256(SLC6A11);LOC102449019(Slc25a22);LOC102449332(ACSL3);LOC102449423(ACSL6);LOC102450641(SFXN5);LOC102453381(PPFIA4);LOC102453630(Slc6a11);LOC102455010(AVD);LOC102455944(ERFE);LOC102456496(SLC26A7);LOC102458559(PLA2G4A);LOC102458649(SLC6A13);LOC102460791(slc22a6-a);LOC102461481(SLC1A2);LOC102461606(ADORA…
GO:0003013	circulatory system process	34	407	1.59164e-05	0.002644	LOC102443405(EGFR);LOC102443635(TGFBR3);LOC102443642(CCL4);LOC102446214(PLN);LOC102447016(P2ry2);LOC102447306(GLI2);LOC102448416(ISL2);LOC102448633(ANGPT4);LOC102450717(SCN4B);LOC102451519(PPARA);LOC102452062(SCN1B);LOC102452100(MYH16);LOC102452547(ITGA1);LOC102452975(NPR3);LOC102453156(EPAS1);LOC102453211(AMOT);LOC102453372(PKP2);LOC102453851(ASIC2);LOC102454429(Casr);LOC102455529(AGTR1);LOC1024…
GO:0032502	developmental process	230	4879	2.29943e-05	0.00321864	LOC102443405(EGFR);LOC102443450(bbip1);LOC102443531(MAB21L1);LOC102443562(PLXNB1);LOC102443635(TGFBR3);LOC102443642(CCL4);LOC102443673(Mgp);LOC102443767(LZTS1);LOC102443821(NSMCE2);LOC102444061(SEC61G);LOC102444123(EPHA7);LOC102444201(EPHB1);LOC102444314(FRS3);LOC102444331(SH3D19);LOC102444413(Atxn1);LOC102444461(ANO1);LOC102444610(ADAMTS18);LOC102444801(SCIN);LOC102444855(ncaph2);LOC102444872(KL…
GO:0015849	organic acid transport	21	198	2.30669e-05	0.00321864	LOC102445895(Slc1a7);LOC102447016(P2ry2);LOC102447365(SLC13A3);LOC102447404(slc17a7);LOC102448256(SLC6A11);LOC102449019(Slc25a22);LOC102449332(ACSL3);LOC102449423(ACSL6);LOC102450641(SFXN5);LOC102453381(PPFIA4);LOC102453630(Slc6a11);LOC102455010(AVD);LOC102455944(ERFE);LOC102456496(SLC26A7);LOC102458559(PLA2G4A);LOC102458649(SLC6A13);LOC102460791(slc22a6-a);LOC102461481(SLC1A2);LOC102461606(ADORA…
GO:0050801	ion homeostasis	41	542	2.32715e-05	0.00321864	LOC102443405(EGFR);LOC102443642(CCL4);LOC102444872(KL);LOC102446214(PLN);LOC102446400(PVALB);LOC102447016(P2ry2);LOC102447404(slc17a7);LOC102447521(SLC24A2);LOC102448608(KEL);LOC102449250(ATP6V0D2);LOC102449908(cybrd1);LOC102450641(SFXN5);LOC102451031(CALB1);LOC102451057(SLC24A4);LOC102451069(ATP6AP1);LOC102452062(SCN1B);LOC102452307(ABCG2);LOC102452435(ATP6V0D1);LOC102452468(CEMIP);LOC102453156(…
GO:0065008	regulation of biological quality	124	2309	2.39926e-05	0.00321864	LOC102443405(EGFR);LOC102443635(TGFBR3);LOC102443642(CCL4);LOC102443821(NSMCE2);LOC102444413(Atxn1);LOC102444461(ANO1);LOC102444610(ADAMTS18);LOC102444801(SCIN);LOC102444872(KL);LOC102445037(bglap);LOC102445576(H1-3);LOC102445831(SNRPG);LOC102445895(Slc1a7);LOC102446181(SLC22A3);LOC102446214(PLN);LOC102446400(PVALB);LOC102446589(CHST3);LOC102446930(PDE1C);LOC102446951(MECOM);LOC102446970(PASK);LO…
GO:0030003	cellular cation homeostasis	34	416	2.50744e-05	0.00321864	LOC102443642(CCL4);LOC102446214(PLN);LOC102446400(PVALB);LOC102447016(P2ry2);LOC102447404(slc17a7);LOC102447521(SLC24A2);LOC102448608(KEL);LOC102449250(ATP6V0D2);LOC102449908(cybrd1);LOC102451031(CALB1);LOC102451057(SLC24A4);LOC102451069(ATP6AP1);LOC102452307(ABCG2);LOC102452435(ATP6V0D1);LOC102452468(CEMIP);LOC102454220(PLCG2);LOC102454429(Casr);LOC102455529(AGTR1);LOC102455944(ERFE);LOC10245667…
GO:0060191	regulation of lipase activity	14	101	2.88758e-05	0.00354545	LOC102443405(EGFR);LOC102443642(CCL4);LOC102444057(ADCY2);LOC102445759(ADCY1);LOC102446930(PDE1C);LOC102448197(ADCY9);LOC102448868(SELE);LOC102454402(LRP1);LOC102455529(AGTR1);LOC102459336(PRKCA);LOC102459783(PRKCG);LOC102460895(PDGFRB);LOC102462146(NR1H3);LOC106732168(ARF5)
GO:0061337	cardiac conduction	5	11	3.06657e-05	0.00360833	LOC102450717(SCN4B);LOC102452062(SCN1B);LOC102453372(PKP2);LOC102455766(DSG2);LOC102459178(CASQ2)
GO:0044767	single-organism developmental process	220	4653	3.54454e-05	0.00398818	LOC102443405(EGFR);LOC102443450(bbip1);LOC102443531(MAB21L1);LOC102443562(PLXNB1);LOC102443635(TGFBR3);LOC102443642(CCL4);LOC102443673(Mgp);LOC102443767(LZTS1);LOC102443821(NSMCE2);LOC102444061(SEC61G);LOC102444123(EPHA7);LOC102444201(EPHB1);LOC102444314(FRS3);LOC102444413(Atxn1);LOC102444461(ANO1);LOC102444610(ADAMTS18);LOC102444801(SCIN);LOC102444855(ncaph2);LOC102444872(KL);LOC102445037(bglap)…
GO:0042592	homeostatic process	70	1134	3.67184e-05	0.00398818	LOC102443405(EGFR);LOC102443635(TGFBR3);LOC102443642(CCL4);LOC102443821(NSMCE2);LOC102444872(KL);LOC102445037(bglap);LOC102446214(PLN);LOC102446400(PVALB);LOC102446589(CHST3);LOC102446951(MECOM);LOC102446970(PASK);LOC102446974(CLDN1);LOC102447016(P2ry2);LOC102447289(haao);LOC102447404(slc17a7);LOC102447521(SLC24A2);LOC102447541(PMP2);LOC102448608(KEL);LOC102449250(ATP6V0D2);LOC102449908(cybrd1);L…
GO:0010517	regulation of phospholipase activity	13	91	4.01409e-05	0.00410635	LOC102443405(EGFR);LOC102443642(CCL4);LOC102444057(ADCY2);LOC102445759(ADCY1);LOC102446930(PDE1C);LOC102448197(ADCY9);LOC102448868(SELE);LOC102454402(LRP1);LOC102455529(AGTR1);LOC102459336(PRKCA);LOC102459783(PRKCG);LOC102460895(PDGFRB);LOC106732168(ARF5)
GO:0006873	cellular ion homeostasis	34	426	4.07146e-05	0.00410635	LOC102443642(CCL4);LOC102446214(PLN);LOC102446400(PVALB);LOC102447016(P2ry2);LOC102447404(slc17a7);LOC102447521(SLC24A2);LOC102448608(KEL);LOC102449250(ATP6V0D2);LOC102449908(cybrd1);LOC102451031(CALB1);LOC102451057(SLC24A4);LOC102451069(ATP6AP1);LOC102452307(ABCG2);LOC102452435(ATP6V0D1);LOC102452468(CEMIP);LOC102454220(PLCG2);LOC102454429(Casr);LOC102455529(AGTR1);LOC102455944(ERFE);LOC10245667…
GO:0010518	positive regulation of phospholipase activity	12	79	4.26322e-05	0.00415149	LOC102443405(EGFR);LOC102443642(CCL4);LOC102444057(ADCY2);LOC102445759(ADCY1);LOC102446930(PDE1C);LOC102448197(ADCY9);LOC102448868(SELE);LOC102455529(AGTR1);LOC102459336(PRKCA);LOC102459783(PRKCG);LOC102460895(PDGFRB);LOC106732168(ARF5)
GO:0035637	multicellular organismal signaling	5	12	5.0919e-05	0.00479318	LOC102450717(SCN4B);LOC102452062(SCN1B);LOC102453372(PKP2);LOC102455766(DSG2);LOC102459178(CASQ2)
GO:0060193	positive regulation of lipase activity	12	81	5.49367e-05	0.00494422	LOC102443405(EGFR);LOC102443642(CCL4);LOC102444057(ADCY2);LOC102445759(ADCY1);LOC102446930(PDE1C);LOC102448197(ADCY9);LOC102448868(SELE);LOC102455529(AGTR1);LOC102459336(PRKCA);LOC102459783(PRKCG);LOC102460895(PDGFRB);LOC106732168(ARF5)
GO:0044707	single-multicellular organism process	217	4610	5.90306e-05	0.00494422	LOC102443405(EGFR);LOC102443531(MAB21L1);LOC102443562(PLXNB1);LOC102443635(TGFBR3);LOC102443642(CCL4);LOC102443673(Mgp);LOC102444123(EPHA7);LOC102444201(EPHB1);LOC102444314(FRS3);LOC102444413(Atxn1);LOC102444461(ANO1);LOC102444610(ADAMTS18);LOC102444801(SCIN);LOC102444855(ncaph2);LOC102444872(KL);LOC102445037(bglap);LOC102445061(Fut9);LOC102445469(prom1a);LOC102445492(PODXL);LOC102445576(H1-3);LO…
GO:1903522	regulation of blood circulation	21	211	5.93551e-05	0.00494422	LOC102443405(EGFR);LOC102446214(PLN);LOC102447016(P2ry2);LOC102448416(ISL2);LOC102450717(SCN4B);LOC102452062(SCN1B);LOC102452100(MYH16);LOC102453156(EPAS1);LOC102453372(PKP2);LOC102453851(ASIC2);LOC102454429(Casr);LOC102455529(AGTR1);LOC102455766(DSG2);LOC102456580(PDE5A);LOC102457121(PRDM16);LOC102457672(NPY6R);LOC102458236(CCL2);LOC102459178(CASQ2);LOC102459336(PRKCA);LOC102459783(PRKCG);LOC102…
GO:0014070	response to organic cyclic compound	51	760	5.95443e-05	0.00494422	LOC102443405(EGFR);LOC102443642(CCL4);LOC102443673(Mgp);LOC102445037(bglap);LOC102445544(Padi2);LOC102446214(PLN);LOC102447016(P2ry2);LOC102447067(HSPB6);LOC102447273(IRF1);LOC102447306(GLI2);LOC102447541(PMP2);LOC102447654(RBBP8);LOC102447860(FDPS);LOC102448633(ANGPT4);LOC102448668(GAL);LOC102450062(ppp2r2d);LOC102450839(EN1);LOC102453313(RELN);LOC102453782(TXNIP);LOC102453831(LEPR);LOC102454096…
GO:0061351	neural precursor cell proliferation	10	58	6.12776e-05	0.00494422	LOC102444314(FRS3);LOC102449423(ACSL6);LOC102451348(zic5);LOC102453251(ZIC2);LOC102453882(LHX1);LOC102454096(FGF7);LOC102458283(GLI3);LOC102458812(zic4);LOC102461291(ZIC1);LOC102462402(Zic3)
GO:0048545	response to steroid hormone	38	513	7.30736e-05	0.00573222	LOC102443405(EGFR);LOC102443673(Mgp);LOC102445037(bglap);LOC102445544(Padi2);LOC102446214(PLN);LOC102447067(HSPB6);LOC102447541(PMP2);LOC102447654(RBBP8);LOC102447860(FDPS);LOC102448633(ANGPT4);LOC102448668(GAL);LOC102453313(RELN);LOC102453782(TXNIP);LOC102453831(LEPR);LOC102454096(FGF7);LOC102454531(FOS);LOC102455529(AGTR1);LOC102455766(DSG2);LOC102456441(Pdxk);LOC102456674(gpr146);LOC102456860(…
GO:0033993	response to lipid	49	731	8.60558e-05	0.00656815	LOC102443405(EGFR);LOC102443635(TGFBR3);LOC102443642(CCL4);LOC102443673(Mgp);LOC102445037(bglap);LOC102445544(Padi2);LOC102446214(PLN);LOC102447016(P2ry2);LOC102447067(HSPB6);LOC102447273(IRF1);LOC102447541(PMP2);LOC102447654(RBBP8);LOC102447860(FDPS);LOC102448633(ANGPT4);LOC102448668(GAL);LOC102449858(ALK);LOC102451070(MUC5B);LOC102452530(KRT15);LOC102453313(RELN);LOC102453782(TXNIP);LOC10245383…
GO:0007267	cell-cell signaling	46	673	9.06347e-05	0.00658452	LOC102443405(EGFR);LOC102443767(LZTS1);LOC102444057(ADCY2);LOC102445037(bglap);LOC102445759(ADCY1);LOC102445895(Slc1a7);LOC102446930(PDE1C);LOC102446970(PASK);LOC102447404(slc17a7);LOC102447521(SLC24A2);LOC102448197(ADCY9);LOC102448256(SLC6A11);LOC102448407(CBLN1);LOC102448668(GAL);LOC102449639(IGSF9B);LOC102450381(Clstn2);LOC102450986(Grid2ip);LOC102451031(CALB1);LOC102451091(C1qtnf3);LOC1024520…
GO:0044708	single-organism behavior	27	318	9.09336e-05	0.00658452	LOC102443405(EGFR);LOC102444413(Atxn1);LOC102445759(ADCY1);LOC102445809(SLITRK6);LOC102446408(SDK1);LOC102447404(slc17a7);LOC102447521(SLC24A2);LOC102450442(TRH);LOC102451031(CALB1);LOC102451519(PPARA);LOC102453251(ZIC2);LOC102453313(RELN);LOC102453851(ASIC2);LOC102454010(DGKI);LOC102454429(Casr);LOC102455225(ITGA8);LOC102456341(Gabra3);LOC102457423(PMCH);LOC102459336(PRKCA);LOC102459783(PRKCG);L…
GO:0015672	monovalent inorganic cation transport	25	287	0.000109947	0.00776223	LOC102446181(SLC22A3);LOC102447365(SLC13A3);LOC102447404(slc17a7);LOC102447521(SLC24A2);LOC102448256(SLC6A11);LOC102448608(KEL);LOC102448668(GAL);LOC102449250(ATP6V0D2);LOC102450717(SCN4B);LOC102451057(SLC24A4);LOC102452062(SCN1B);LOC102452435(ATP6V0D1);LOC102453372(PKP2);LOC102453630(Slc6a11);LOC102453851(ASIC2);LOC102458176(MAOB);LOC102458585(Kcnip1);LOC102458615(SCNN1A);LOC102458649(SLC6A13);L…
GO:0044765	single-organism transport	121	2319	0.000115423	0.00795011	LOC102443405(EGFR);LOC102443642(CCL4);LOC102443663(CLIP1);LOC102444057(ADCY2);LOC102444061(SEC61G);LOC102444331(SH3D19);LOC102444368(ATP5MG);LOC102444461(ANO1);LOC102444801(SCIN);LOC102444915(SLC29A3);LOC102445037(bglap);LOC102445759(ADCY1);LOC102445895(Slc1a7);LOC102446181(SLC22A3);LOC102446214(PLN);LOC102446930(PDE1C);LOC102446970(PASK);LOC102447016(P2ry2);LOC102447365(SLC13A3);LOC102447404(slc…
GO:0006812	cation transport	45	670	0.00016178	0.0108778	LOC102443642(CCL4);LOC102444461(ANO1);LOC102446181(SLC22A3);LOC102446214(PLN);LOC102447365(SLC13A3);LOC102447404(slc17a7);LOC102447521(SLC24A2);LOC102448256(SLC6A11);LOC102448608(KEL);LOC102448668(GAL);LOC102449250(ATP6V0D2);LOC102450717(SCN4B);LOC102450940(Piezo2);LOC102451031(CALB1);LOC102451057(SLC24A4);LOC102452062(SCN1B);LOC102452435(ATP6V0D1);LOC102452468(CEMIP);LOC102453372(PKP2);LOC102453…
GO:0008347	glial cell migration	5	15	0.000175477	0.0115244	LOC102443642(CCL4);LOC102458236(CCL2);LOC102460831(APCDD1L);LOC102463217(CCL3);LOC106731489(CCL4)
GO:0042221	response to chemical	150	3030	0.000179628	0.0115289	LOC102443405(EGFR);LOC102443562(PLXNB1);LOC102443578(CFHR5);LOC102443635(TGFBR3);LOC102443642(CCL4);LOC102443673(Mgp);LOC102444057(ADCY2);LOC102444123(EPHA7);LOC102444201(EPHB1);LOC102444539(--);LOC102444872(KL);LOC102445016(LRP2);LOC102445037(bglap);LOC102445544(Padi2);LOC102445759(ADCY1);LOC102445814(ITGA9);LOC102445898(PDGFD);LOC102446181(SLC22A3);LOC102446214(PLN);LOC102446420(PPP2R1A);LOC102…
GO:0006814	sodium ion transport	15	134	0.000184579	0.0115834	LOC102447365(SLC13A3);LOC102447404(slc17a7);LOC102447521(SLC24A2);LOC102448256(SLC6A11);LOC102450717(SCN4B);LOC102451057(SLC24A4);LOC102452062(SCN1B);LOC102453372(PKP2);LOC102453630(Slc6a11);LOC102453851(ASIC2);LOC102458615(SCNN1A);LOC102458649(SLC6A13);LOC102459936(SLC24A3);LOC102461481(SLC1A2);LOC102462648(Slc23a1)
GO:0007167	enzyme linked receptor protein signaling pathway	53	838	0.000195121	0.011862	LOC102443405(EGFR);LOC102443635(TGFBR3);LOC102444057(ADCY2);LOC102444123(EPHA7);LOC102444201(EPHB1);LOC102444314(FRS3);LOC102444872(KL);LOC102445759(ADCY1);LOC102445898(PDGFD);LOC102446254(Piwil2);LOC102446420(PPP2R1A);LOC102446651(kdrl);LOC102446930(PDE1C);LOC102446951(MECOM);LOC102446987(Lingo4);LOC102447556(Smpd2);LOC102448197(ADCY9);LOC102448633(ANGPT4);LOC102449250(ATP6V0D2);LOC102449858(ALK…
GO:0030001	metal ion transport	37	519	0.00019742	0.011862	LOC102443642(CCL4);LOC102446214(PLN);LOC102447365(SLC13A3);LOC102447404(slc17a7);LOC102447521(SLC24A2);LOC102448256(SLC6A11);LOC102448608(KEL);LOC102448668(GAL);LOC102450717(SCN4B);LOC102451031(CALB1);LOC102451057(SLC24A4);LOC102452062(SCN1B);LOC102452468(CEMIP);LOC102453372(PKP2);LOC102453630(Slc6a11);LOC102453851(ASIC2);LOC102454220(PLCG2);LOC102454429(Casr);LOC102455936(TRPM3);LOC102457379(Slc…
GO:0009725	response to hormone	53	842	0.00021958	0.0129186	LOC102443405(EGFR);LOC102443635(TGFBR3);LOC102443673(Mgp);LOC102444057(ADCY2);LOC102445016(LRP2);LOC102445037(bglap);LOC102445544(Padi2);LOC102445759(ADCY1);LOC102446214(PLN);LOC102447067(HSPB6);LOC102447273(IRF1);LOC102447541(PMP2);LOC102447654(RBBP8);LOC102447860(FDPS);LOC102448197(ADCY9);LOC102448633(ANGPT4);LOC102448668(GAL);LOC102449423(ACSL6);LOC102451519(PPARA);LOC102451703(SESN3);LOC10245…
GO:0086065	cell communication involved in cardiac conduction	4	9	0.000228924	0.0131935	LOC102450717(SCN4B);LOC102452062(SCN1B);LOC102453372(PKP2);LOC102459178(CASQ2)
GO:0009719	response to endogenous stimulus	71	1231	0.000263758	0.014897	LOC102443405(EGFR);LOC102443635(TGFBR3);LOC102443673(Mgp);LOC102444057(ADCY2);LOC102444872(KL);LOC102445016(LRP2);LOC102445037(bglap);LOC102445544(Padi2);LOC102445759(ADCY1);LOC102445898(PDGFD);LOC102446214(PLN);LOC102446951(MECOM);LOC102447016(P2ry2);LOC102447067(HSPB6);LOC102447273(IRF1);LOC102447541(PMP2);LOC102447654(RBBP8);LOC102447860(FDPS);LOC102448197(ADCY9);LOC102448633(ANGPT4);LOC102448…
GO:0003018	vascular process in circulatory system	14	124	0.000274564	0.0149594	LOC102443405(EGFR);LOC102443635(TGFBR3);LOC102443642(CCL4);LOC102448633(ANGPT4);LOC102452547(ITGA1);LOC102453211(AMOT);LOC102454429(Casr);LOC102455529(AGTR1);LOC102457672(NPY6R);LOC102458236(CCL2);LOC102461525(Adra1b);LOC102461606(ADORA2A);LOC102463217(CCL3);LOC106731489(CCL4)
GO:0048513	animal organ development	113	2180	0.000275457	0.0149594	LOC102443405(EGFR);LOC102443531(MAB21L1);LOC102443635(TGFBR3);LOC102443642(CCL4);LOC102443673(Mgp);LOC102444201(EPHB1);LOC102444314(FRS3);LOC102444610(ADAMTS18);LOC102444801(SCIN);LOC102444855(ncaph2);LOC102444872(KL);LOC102445037(bglap);LOC102445469(prom1a);LOC102445492(PODXL);LOC102445576(H1-3);LOC102445809(SLITRK6);LOC102446995(PDCD2);LOC102447067(HSPB6);LOC102447070(APOBEC2);LOC102447273(IRF1…
GO:0010033	response to organic substance	105	2005	0.00033198	0.0174049	LOC102443405(EGFR);LOC102443635(TGFBR3);LOC102443642(CCL4);LOC102443673(Mgp);LOC102444057(ADCY2);LOC102444539(--);LOC102444872(KL);LOC102445016(LRP2);LOC102445037(bglap);LOC102445544(Padi2);LOC102445759(ADCY1);LOC102445898(PDGFD);LOC102446214(PLN);LOC102446951(MECOM);LOC102447016(P2ry2);LOC102447067(HSPB6);LOC102447273(IRF1);LOC102447306(GLI2);LOC102447541(PMP2);LOC102447654(RBBP8);LOC102447727(T…
GO:0006820	anion transport	29	381	0.000334164	0.0174049	LOC102444461(ANO1);LOC102445895(Slc1a7);LOC102447016(P2ry2);LOC102447365(SLC13A3);LOC102447404(slc17a7);LOC102448211(ANO5);LOC102448256(SLC6A11);LOC102449019(Slc25a22);LOC102449332(ACSL3);LOC102449423(ACSL6);LOC102450641(SFXN5);LOC102453381(PPFIA4);LOC102453630(Slc6a11);LOC102454358(GABRG3);LOC102455010(AVD);LOC102455944(ERFE);LOC102456341(Gabra3);LOC102456374(CLIC5);LOC102456496(SLC26A7);LOC1024…
GO:0051239	regulation of multicellular organismal process	92	1709	0.000338976	0.0174049	LOC102443405(EGFR);LOC102443635(TGFBR3);LOC102443642(CCL4);LOC102443673(Mgp);LOC102444314(FRS3);LOC102444610(ADAMTS18);LOC102444801(SCIN);LOC102444872(KL);LOC102445037(bglap);LOC102445855(TNNT3);LOC102446214(PLN);LOC102446408(SDK1);LOC102446970(PASK);LOC102446987(Lingo4);LOC102446995(PDCD2);LOC102447016(P2ry2);LOC102447067(HSPB6);LOC102447273(IRF1);LOC102447306(GLI2);LOC102447463(TNNI2);LOC102447…
GO:0048869	cellular developmental process	154	3171	0.000364365	0.0180582	LOC102443405(EGFR);LOC102443450(bbip1);LOC102443562(PLXNB1);LOC102443635(TGFBR3);LOC102443642(CCL4);LOC102443673(Mgp);LOC102443767(LZTS1);LOC102444061(SEC61G);LOC102444123(EPHA7);LOC102444201(EPHB1);LOC102444314(FRS3);LOC102444801(SCIN);LOC102444855(ncaph2);LOC102444872(KL);LOC102445037(bglap);LOC102445469(prom1a);LOC102445492(PODXL);LOC102445759(ADCY1);LOC102445809(SLITRK6);LOC102445814(ITGA9);L…
GO:0043114	regulation of vascular permeability	6	26	0.00036449	0.0180582	LOC102443642(CCL4);LOC102448633(ANGPT4);LOC102453211(AMOT);LOC102461606(ADORA2A);LOC102463217(CCL3);LOC106731489(CCL4)
GO:0032103	positive regulation of response to external stimulus	13	113	0.000374438	0.0182312	LOC102443642(CCL4);LOC102453831(LEPR);LOC102454096(FGF7);LOC102454429(Casr);LOC102455275(Ppm1f);LOC102458236(CCL2);LOC102458559(PLA2G4A);LOC102459336(PRKCA);LOC102459783(PRKCG);LOC102460895(PDGFRB);LOC102462336(CAMK1D);LOC102463217(CCL3);LOC106731489(CCL4)
GO:2000026	regulation of multicellular organismal development	57	946	0.000387717	0.0185578	LOC102443635(TGFBR3);LOC102443642(CCL4);LOC102444314(FRS3);LOC102444801(SCIN);LOC102444872(KL);LOC102445037(bglap);LOC102446408(SDK1);LOC102446987(Lingo4);LOC102446995(PDCD2);LOC102447016(P2ry2);LOC102447273(IRF1);LOC102447306(GLI2);LOC102447727(TNMD);LOC102448416(ISL2);LOC102448633(ANGPT4);LOC102448668(GAL);LOC102449094(WASF3);LOC102449423(ACSL6);LOC102449858(ALK);LOC102450254(CD83);LOC102450772…
GO:0031667	response to nutrient levels	21	243	0.000427129	0.0201035	LOC102443673(Mgp);LOC102445037(bglap);LOC102448633(ANGPT4);LOC102449332(ACSL3);LOC102449423(ACSL6);LOC102451519(PPARA);LOC102453831(LEPR);LOC102454429(Casr);LOC102455529(AGTR1);LOC102456222(Ercc1);LOC102456374(CLIC5);LOC102456441(Pdxk);LOC102456860(LCT);LOC102457499(BDH1);LOC102458236(CCL2);LOC102459783(PRKCG);LOC102460174(IL6ST);LOC102461662(SHANK3);LOC102462154(Tulp4);LOC102463297(MUC5B);LOC112…
GO:1902578	single-organism localization	123	2442	0.000448282	0.0207323	LOC102443405(EGFR);LOC102443642(CCL4);LOC102443663(CLIP1);LOC102444057(ADCY2);LOC102444061(SEC61G);LOC102444331(SH3D19);LOC102444368(ATP5MG);LOC102444461(ANO1);LOC102444801(SCIN);LOC102444915(SLC29A3);LOC102445037(bglap);LOC102445759(ADCY1);LOC102445895(Slc1a7);LOC102446181(SLC22A3);LOC102446214(PLN);LOC102446930(PDE1C);LOC102446970(PASK);LOC102447016(P2ry2);LOC102447365(SLC13A3);LOC102447404(slc…
GO:0015800	acidic amino acid transport	5	18	0.00045517	0.0207323	LOC102445895(Slc1a7);LOC102447365(SLC13A3);LOC102447404(slc17a7);LOC102449019(Slc25a22);LOC102461481(SLC1A2)
GO:0022610	biological adhesion	62	1060	0.000467723	0.0209659	LOC102443405(EGFR);LOC102443562(PLXNB1);LOC102443635(TGFBR3);LOC102443642(CCL4);LOC102444123(EPHA7);LOC102444201(EPHB1);LOC102444855(ncaph2);LOC102445037(bglap);LOC102445492(PODXL);LOC102445528(DPT);LOC102445814(ITGA9);LOC102446408(SDK1);LOC102446420(PPP2R1A);LOC102446747(FREM1);LOC102446974(CLDN1);LOC102447273(IRF1);LOC102447306(GLI2);LOC102448024(VIT);LOC102448407(CBLN1);LOC102448463(ITGB8);LOC…
GO:0048468	cell development	89	1667	0.000567446	0.0250386	LOC102443405(EGFR);LOC102443562(PLXNB1);LOC102443635(TGFBR3);LOC102443767(LZTS1);LOC102444123(EPHA7);LOC102444201(EPHB1);LOC102444314(FRS3);LOC102445492(PODXL);LOC102445759(ADCY1);LOC102445809(SLITRK6);LOC102445814(ITGA9);LOC102446254(Piwil2);LOC102446408(SDK1);LOC102446420(PPP2R1A);LOC102446589(CHST3);LOC102446703(RILPL1);LOC102446987(Lingo4);LOC102447016(P2ry2);LOC102447067(HSPB6);LOC102447306(…
GO:0006865	amino acid transport	10	76	0.00060634	0.0263431	LOC102445895(Slc1a7);LOC102447365(SLC13A3);LOC102447404(slc17a7);LOC102448256(SLC6A11);LOC102449019(Slc25a22);LOC102453630(Slc6a11);LOC102458649(SLC6A13);LOC102461481(SLC1A2);LOC102461606(ADORA2A);LOC102461864(CLN8)
GO:0010035	response to inorganic substance	26	341	0.000654356	0.0275938	LOC102443405(EGFR);LOC102443673(Mgp);LOC102445037(bglap);LOC102445759(ADCY1);LOC102446214(PLN);LOC102446930(PDE1C);LOC102447289(haao);LOC102447541(PMP2);LOC102449250(ATP6V0D2);LOC102449908(cybrd1);LOC102451070(MUC5B);LOC102452435(ATP6V0D1);LOC102452530(KRT15);LOC102453313(RELN);LOC102453782(TXNIP);LOC102454220(PLCG2);LOC102454429(Casr);LOC102454531(FOS);LOC102456860(LCT);LOC102458176(MAOB);LOC102…
GO:0015711	organic anion transport	21	251	0.00065467	0.0275938	LOC102445895(Slc1a7);LOC102447016(P2ry2);LOC102447365(SLC13A3);LOC102447404(slc17a7);LOC102448256(SLC6A11);LOC102449019(Slc25a22);LOC102449332(ACSL3);LOC102449423(ACSL6);LOC102450641(SFXN5);LOC102453381(PPFIA4);LOC102453630(Slc6a11);LOC102455010(AVD);LOC102455944(ERFE);LOC102456496(SLC26A7);LOC102458559(PLA2G4A);LOC102458649(SLC6A13);LOC102460791(slc22a6-a);LOC102461481(SLC1A2);LOC102461606(ADORA…
GO:0008016	regulation of heart contraction	13	121	0.000725562	0.0301321	LOC102446214(PLN);LOC102450717(SCN4B);LOC102452062(SCN1B);LOC102452100(MYH16);LOC102453156(EPAS1);LOC102453372(PKP2);LOC102455766(DSG2);LOC102456580(PDE5A);LOC102457121(PRDM16);LOC102459178(CASQ2);LOC102459336(PRKCA);LOC102459783(PRKCG);LOC102461525(Adra1b)
GO:0030154	cell differentiation	138	2831	0.000740885	0.0303226	LOC102443405(EGFR);LOC102443562(PLXNB1);LOC102443635(TGFBR3);LOC102443642(CCL4);LOC102443767(LZTS1);LOC102444061(SEC61G);LOC102444123(EPHA7);LOC102444201(EPHB1);LOC102444314(FRS3);LOC102444801(SCIN);LOC102444855(ncaph2);LOC102444872(KL);LOC102445037(bglap);LOC102445469(prom1a);LOC102445492(PODXL);LOC102445759(ADCY1);LOC102445809(SLITRK6);LOC102445814(ITGA9);LOC102446254(Piwil2);LOC102446408(SDK1)…
GO:0015807	L-amino acid transport	5	20	0.000773078	0.0311882	LOC102445895(Slc1a7);LOC102447365(SLC13A3);LOC102447404(slc17a7);LOC102449019(Slc25a22);LOC102461481(SLC1A2)
GO:0010038	response to metal ion	24	311	0.000883255	0.0351312	LOC102443405(EGFR);LOC102443673(Mgp);LOC102445037(bglap);LOC102445759(ADCY1);LOC102446214(PLN);LOC102446930(PDE1C);LOC102447289(haao);LOC102447541(PMP2);LOC102449250(ATP6V0D2);LOC102449908(cybrd1);LOC102452435(ATP6V0D1);LOC102452530(KRT15);LOC102453313(RELN);LOC102453782(TXNIP);LOC102454220(PLCG2);LOC102454429(Casr);LOC102454531(FOS);LOC102456860(LCT);LOC102458176(MAOB);LOC102458559(PLA2G4A);LOC1…
GO:0006821	chloride transport	10	80	0.000912864	0.0357644	LOC102444461(ANO1);LOC102447016(P2ry2);LOC102447404(slc17a7);LOC102448211(ANO5);LOC102454358(GABRG3);LOC102456341(Gabra3);LOC102456374(CLIC5);LOC102456496(SLC26A7);LOC102457667(Glra4);LOC102461885(SLC12A4)
GO:0090257	regulation of muscle system process	16	172	0.000924505	0.0357644	LOC102445855(TNNT3);LOC102446214(PLN);LOC102447067(HSPB6);LOC102447463(TNNI2);LOC102447860(FDPS);LOC102452100(MYH16);LOC102453372(PKP2);LOC102455766(DSG2);LOC102456580(PDE5A);LOC102459178(CASQ2);LOC102459336(PRKCA);LOC102459543(TEAD1);LOC102459783(PRKCG);LOC102460174(IL6ST);LOC102460301(ATP2A1);LOC102461525(Adra1b)
GO:0007399	nervous system development	81	1512	0.000947689	0.0361659	LOC102443405(EGFR);LOC102443562(PLXNB1);LOC102443642(CCL4);LOC102444123(EPHA7);LOC102444201(EPHB1);LOC102445759(ADCY1);LOC102445809(SLITRK6);LOC102445814(ITGA9);LOC102446408(SDK1);LOC102446589(CHST3);LOC102446987(Lingo4);LOC102447016(P2ry2);LOC102447306(GLI2);LOC102448256(SLC6A11);LOC102448407(CBLN1);LOC102448416(ISL2);LOC102448608(KEL);LOC102449060(MXRA8);LOC102449094(WASF3);LOC102449250(ATP6V0D…
GO:0010878	cholesterol storage	3	6	0.00102168	0.0379636	LOC102451519(PPARA);LOC102453831(LEPR);LOC102462146(NR1H3)
GO:0010885	regulation of cholesterol storage	3	6	0.00102168	0.0379636	LOC102451519(PPARA);LOC102453831(LEPR);LOC102462146(NR1H3)
GO:0007186	G-protein coupled receptor signaling pathway	30	429	0.00107061	0.0392651	LOC102443642(CCL4);LOC102444057(ADCY2);LOC102445759(ADCY1);LOC102446214(PLN);LOC102447016(P2ry2);LOC102448197(ADCY9);LOC102448668(GAL);LOC102450010(PDCL);LOC102450167(DGKH);LOC102450986(Grid2ip);LOC102452975(NPR3);LOC102453307(MRGPRX4);LOC102453349(Gng13);LOC102453793(GPR26);LOC102454010(DGKI);LOC102454358(GABRG3);LOC102454402(LRP1);LOC102454429(Casr);LOC102455078(KCTD16);LOC102455529(AGTR1);LOC1…
GO:0001505	regulation of neurotransmitter levels	13	127	0.00114304	0.0413839	LOC102445895(Slc1a7);LOC102446181(SLC22A3);LOC102447404(slc17a7);LOC102448256(SLC6A11);LOC102453381(PPFIA4);LOC102453630(Slc6a11);LOC102453851(ASIC2);LOC102454010(DGKI);LOC102458176(MAOB);LOC102458649(SLC6A13);LOC102461481(SLC1A2);LOC102461606(ADORA2A);LOC102461864(CLN8)
GO:0006835	dicarboxylic acid transport	9	69	0.00120054	0.0426629	LOC102445895(Slc1a7);LOC102447365(SLC13A3);LOC102447404(slc17a7);LOC102449019(Slc25a22);LOC102453381(PPFIA4);LOC102456496(SLC26A7);LOC102460791(slc22a6-a);LOC102461481(SLC1A2);LOC102461606(ADORA2A)
GO:0010863	positive regulation of phospholipase C activity	8	56	0.00122369	0.0426629	LOC102443405(EGFR);LOC102444057(ADCY2);LOC102445759(ADCY1);LOC102446930(PDE1C);LOC102448197(ADCY9);LOC102448868(SELE);LOC102459336(PRKCA);LOC102459783(PRKCG)
GO:1900274	regulation of phospholipase C activity	8	56	0.00122369	0.0426629	LOC102443405(EGFR);LOC102444057(ADCY2);LOC102445759(ADCY1);LOC102446930(PDE1C);LOC102448197(ADCY9);LOC102448868(SELE);LOC102459336(PRKCA);LOC102459783(PRKCG)
GO:0006935	chemotaxis	38	593	0.00126182	0.0434559	LOC102443405(EGFR);LOC102443562(PLXNB1);LOC102443642(CCL4);LOC102444123(EPHA7);LOC102444201(EPHB1);LOC102445544(Padi2);LOC102445759(ADCY1);LOC102445814(ITGA9);LOC102447306(GLI2);LOC102448416(ISL2);LOC102448633(ANGPT4);LOC102451993(DRAXIN);LOC102452062(SCN1B);LOC102452547(ITGA1);LOC102453251(ZIC2);LOC102453313(RELN);LOC102453882(LHX1);LOC102454096(FGF7);LOC102454429(Casr);LOC102454611(Enah);LOC102…
GO:0022008	neurogenesis	63	1127	0.00133821	0.0450816	LOC102443405(EGFR);LOC102443562(PLXNB1);LOC102443642(CCL4);LOC102444123(EPHA7);LOC102444201(EPHB1);LOC102445759(ADCY1);LOC102445809(SLITRK6);LOC102445814(ITGA9);LOC102446408(SDK1);LOC102446589(CHST3);LOC102446987(Lingo4);LOC102447016(P2ry2);LOC102447306(GLI2);LOC102448416(ISL2);LOC102449060(MXRA8);LOC102449094(WASF3);LOC102449250(ATP6V0D2);LOC102449423(ACSL6);LOC102449650(Ntng2);LOC102449858(ALK)…
GO:0042330	taxis	38	595	0.00134095	0.0450816	LOC102443405(EGFR);LOC102443562(PLXNB1);LOC102443642(CCL4);LOC102444123(EPHA7);LOC102444201(EPHB1);LOC102445544(Padi2);LOC102445759(ADCY1);LOC102445814(ITGA9);LOC102447306(GLI2);LOC102448416(ISL2);LOC102448633(ANGPT4);LOC102451993(DRAXIN);LOC102452062(SCN1B);LOC102452547(ITGA1);LOC102453251(ZIC2);LOC102453313(RELN);LOC102453882(LHX1);LOC102454096(FGF7);LOC102454429(Casr);LOC102454611(Enah);LOC102…
GO:0010646	regulation of cell communication	100	1971	0.0014173	0.0470876	LOC102443405(EGFR);LOC102443562(PLXNB1);LOC102443635(TGFBR3);LOC102443642(CCL4);LOC102443767(LZTS1);LOC102444123(EPHA7);LOC102444201(EPHB1);LOC102444314(FRS3);LOC102444413(Atxn1);LOC102444872(KL);LOC102445037(bglap);LOC102445544(Padi2);LOC102445977(DHRS3);LOC102446254(Piwil2);LOC102446420(PPP2R1A);LOC102446651(kdrl);LOC102446715(SLC35C2);LOC102446930(PDE1C);LOC102446951(MECOM);LOC102446970(PASK);…
GO:0036414	histone citrullination	2	2	0.00146163	0.047996	LOC102445544(Padi2);LOC102458579(PADI3)
GO:0060047	heart contraction	13	131	0.00152019	0.0493451	LOC102446214(PLN);LOC102450717(SCN4B);LOC102452062(SCN1B);LOC102452100(MYH16);LOC102453156(EPAS1);LOC102453372(PKP2);LOC102455766(DSG2);LOC102456580(PDE5A);LOC102457121(PRDM16);LOC102459178(CASQ2);LOC102459336(PRKCA);LOC102459783(PRKCG);LOC102461525(Adra1b)
GO:0003008	system process	87	1677	0.00160336	0.0514533	LOC102443405(EGFR);LOC102443635(TGFBR3);LOC102443642(CCL4);LOC102444057(ADCY2);LOC102444201(EPHB1);LOC102445016(LRP2);LOC102445759(ADCY1);LOC102445809(SLITRK6);LOC102445855(TNNT3);LOC102445977(DHRS3);LOC102446214(PLN);LOC102446930(PDE1C);LOC102446974(CLDN1);LOC102447016(P2ry2);LOC102447067(HSPB6);LOC102447306(GLI2);LOC102447404(slc17a7);LOC102447463(TNNI2);LOC102447521(SLC24A2);LOC102447860(FDPS)…
GO:0007612	learning	6	34	0.00164301	0.0521334	LOC102453313(RELN);LOC102453851(ASIC2);LOC102454010(DGKI);LOC102456341(Gabra3);LOC102461864(CLN8);LOC102463327(NEUROD2)
GO:0023051	regulation of signaling	98	1934	0.001665	0.0521837	LOC102443405(EGFR);LOC102443562(PLXNB1);LOC102443635(TGFBR3);LOC102443642(CCL4);LOC102443767(LZTS1);LOC102444123(EPHA7);LOC102444201(EPHB1);LOC102444314(FRS3);LOC102444413(Atxn1);LOC102444872(KL);LOC102445037(bglap);LOC102445544(Padi2);LOC102445977(DHRS3);LOC102446254(Piwil2);LOC102446420(PPP2R1A);LOC102446651(kdrl);LOC102446715(SLC35C2);LOC102446930(PDE1C);LOC102446951(MECOM);LOC102446970(PASK);…
GO:1902106	negative regulation of leukocyte differentiation	7	46	0.00168657	0.0521837	LOC102443642(CCL4);LOC102447273(IRF1);LOC102456651(TLR3);LOC102457121(PRDM16);LOC102458283(GLI3);LOC102463217(CCL3);LOC106731489(CCL4)
GO:0002278	eosinophil activation involved in immune response	3	7	0.00173724	0.0521837	LOC102443642(CCL4);LOC102463217(CCL3);LOC106731489(CCL4)
GO:0002934	desmosome organization	3	7	0.00173724	0.0521837	LOC102453372(PKP2);LOC102459336(PRKCA);LOC102459783(PRKCG)
GO:0043307	eosinophil activation	3	7	0.00173724	0.0521837	LOC102443642(CCL4);LOC102463217(CCL3);LOC106731489(CCL4)
GO:0001568	blood vessel development	25	346	0.00175547	0.0521837	LOC102443635(TGFBR3);LOC102446651(kdrl);LOC102447727(TNMD);LOC102448416(ISL2);LOC102448463(ITGB8);LOC102448633(ANGPT4);LOC102451883(PGF);LOC102452510(CXXC5);LOC102453211(AMOT);LOC102454096(FGF7);LOC102454402(LRP1);LOC102454410(sox18-a);LOC102454613(PRDM1);LOC102454701(SEMA3E);LOC102454979(NR2E1);LOC102456292(Sox7);LOC102457448(MRTFB);LOC102458227(SEMA5A);LOC102458236(CCL2);LOC102458283(GLI3);LOC1…
GO:0035295	tube development	34	523	0.00177705	0.0522748	LOC102443405(EGFR);LOC102443635(TGFBR3);LOC102443673(Mgp);LOC102445469(prom1a);LOC102445492(PODXL);LOC102447070(APOBEC2);LOC102447306(GLI2);LOC102449250(ATP6V0D2);LOC102449791(SPRY3);LOC102451031(CALB1);LOC102451348(zic5);LOC102451602(ING2);LOC102451883(PGF);LOC102452435(ATP6V0D1);LOC102452922(ZFP36L1);LOC102453120(CRISPLD2);LOC102453156(EPAS1);LOC102453251(ZIC2);LOC102453313(RELN);LOC102453372(P…
GO:0031281	positive regulation of cyclase activity	6	35	0.00191994	0.0553257	LOC102444057(ADCY2);LOC102445759(ADCY1);LOC102448197(ADCY9);LOC102459336(PRKCA);LOC102461606(ADORA2A);LOC102462143(VIPR2)
GO:0045762	positive regulation of adenylate cyclase activity	6	35	0.00191994	0.0553257	LOC102444057(ADCY2);LOC102445759(ADCY1);LOC102448197(ADCY9);LOC102459336(PRKCA);LOC102461606(ADORA2A);LOC102462143(VIPR2)
GO:1901700	response to oxygen-containing compound	49	841	0.00204185	0.0582442	LOC102443405(EGFR);LOC102443635(TGFBR3);LOC102443642(CCL4);LOC102444057(ADCY2);LOC102445037(bglap);LOC102445759(ADCY1);LOC102445898(PDGFD);LOC102446214(PLN);LOC102447016(P2ry2);LOC102447067(HSPB6);LOC102447273(IRF1);LOC102447860(FDPS);LOC102448197(ADCY9);LOC102448668(GAL);LOC102449423(ACSL6);LOC102449858(ALK);LOC102451070(MUC5B);LOC102451519(PPARA);LOC102451703(SESN3);LOC102452530(KRT15);LOC10245…
GO:0015813	L-glutamate transport	4	15	0.0020648	0.0583098	LOC102445895(Slc1a7);LOC102447404(slc17a7);LOC102449019(Slc25a22);LOC102461481(SLC1A2)
GO:0030816	positive regulation of cAMP metabolic process	6	36	0.00223079	0.0611625	LOC102444057(ADCY2);LOC102445759(ADCY1);LOC102448197(ADCY9);LOC102459336(PRKCA);LOC102461606(ADORA2A);LOC102462143(VIPR2)
GO:0030819	positive regulation of cAMP biosynthetic process	6	36	0.00223079	0.0611625	LOC102444057(ADCY2);LOC102445759(ADCY1);LOC102448197(ADCY9);LOC102459336(PRKCA);LOC102461606(ADORA2A);LOC102462143(VIPR2)
GO:0051349	positive regulation of lyase activity	6	36	0.00223079	0.0611625	LOC102444057(ADCY2);LOC102445759(ADCY1);LOC102448197(ADCY9);LOC102459336(PRKCA);LOC102461606(ADORA2A);LOC102462143(VIPR2)
GO:0050793	regulation of developmental process	82	1584	0.00236317	0.0637011	LOC102443562(PLXNB1);LOC102443635(TGFBR3);LOC102443642(CCL4);LOC102443767(LZTS1);LOC102444314(FRS3);LOC102444331(SH3D19);LOC102444801(SCIN);LOC102444872(KL);LOC102445037(bglap);LOC102446408(SDK1);LOC102446841(CHAD);LOC102446951(MECOM);LOC102446987(Lingo4);LOC102446995(PDCD2);LOC102447016(P2ry2);LOC102447273(IRF1);LOC102447306(GLI2);LOC102447727(TNMD);LOC102448416(ISL2);LOC102448633(ANGPT4);LOC102…
GO:0071621	granulocyte chemotaxis	9	76	0.00238507	0.0637011	LOC102443642(CCL4);LOC102445814(ITGA9);LOC102452547(ITGA1);LOC102458236(CCL2);LOC102459336(PRKCA);LOC102459783(PRKCG);LOC102462336(CAMK1D);LOC102463217(CCL3);LOC106731489(CCL4)
GO:0009991	response to extracellular stimulus	22	297	0.00239105	0.0637011	LOC102443673(Mgp);LOC102445037(bglap);LOC102448633(ANGPT4);LOC102449332(ACSL3);LOC102449423(ACSL6);LOC102451519(PPARA);LOC102453831(LEPR);LOC102454429(Casr);LOC102455529(AGTR1);LOC102456222(Ercc1);LOC102456374(CLIC5);LOC102456441(Pdxk);LOC102456860(LCT);LOC102457499(BDH1);LOC102458236(CCL2);LOC102459539(Gss);LOC102459783(PRKCG);LOC102460174(IL6ST);LOC102461662(SHANK3);LOC102462154(Tulp4);LOC10246…
GO:0007423	sensory organ development	29	433	0.00246246	0.0649905	LOC102443405(EGFR);LOC102443531(MAB21L1);LOC102443635(TGFBR3);LOC102444201(EPHB1);LOC102444314(FRS3);LOC102444610(ADAMTS18);LOC102445809(SLITRK6);LOC102447067(HSPB6);LOC102448207(FMOD);LOC102449250(ATP6V0D2);LOC102451031(CALB1);LOC102451069(ATP6AP1);LOC102452435(ATP6V0D1);LOC102453248(Neurod1);LOC102453882(LHX1);LOC102454096(FGF7);LOC102454979(NR2E1);LOC102454982(FREM2);LOC102456374(CLIC5);LOC102…
GO:0032501	multicellular organismal process	242	5534	0.0025394	0.066196	LOC102443405(EGFR);LOC102443531(MAB21L1);LOC102443562(PLXNB1);LOC102443635(TGFBR3);LOC102443642(CCL4);LOC102443673(Mgp);LOC102444057(ADCY2);LOC102444123(EPHA7);LOC102444201(EPHB1);LOC102444314(FRS3);LOC102444413(Atxn1);LOC102444461(ANO1);LOC102444610(ADAMTS18);LOC102444801(SCIN);LOC102444855(ncaph2);LOC102444872(KL);LOC102445016(LRP2);LOC102445037(bglap);LOC102445061(Fut9);LOC102445469(prom1a);LO…
GO:0007417	central nervous system development	39	638	0.00255502	0.066196	LOC102443405(EGFR);LOC102444123(EPHA7);LOC102444201(EPHB1);LOC102447306(GLI2);LOC102448256(SLC6A11);LOC102448407(CBLN1);LOC102448416(ISL2);LOC102449250(ATP6V0D2);LOC102449332(ACSL3);LOC102450839(EN1);LOC102451008(HERC1);LOC102451348(zic5);LOC102451533(ZFHX4);LOC102451993(DRAXIN);LOC102452435(ATP6V0D1);LOC102453248(Neurod1);LOC102453251(ZIC2);LOC102453307(MRGPRX4);LOC102453313(RELN);LOC102453630(S…
GO:0006941	striated muscle contraction	12	124	0.00281199	0.0721914	LOC102445855(TNNT3);LOC102446214(PLN);LOC102447463(TNNI2);LOC102450717(SCN4B);LOC102452062(SCN1B);LOC102452100(MYH16);LOC102453372(PKP2);LOC102455766(DSG2);LOC102459178(CASQ2);LOC102460301(ATP2A1);LOC102461524(MB);LOC102461525(Adra1b)
GO:0051234	establishment of localization	159	3443	0.00292146	0.0743262	LOC102443405(EGFR);LOC102443450(bbip1);LOC102443642(CCL4);LOC102443663(CLIP1);LOC102444057(ADCY2);LOC102444061(SEC61G);LOC102444258(MASP1);LOC102444331(SH3D19);LOC102444368(ATP5MG);LOC102444413(Atxn1);LOC102444461(ANO1);LOC102444539(--);LOC102444801(SCIN);LOC102444896(XPO4);LOC102444915(SLC29A3);LOC102444980(TRAPPC2L);LOC102445037(bglap);LOC102445576(H1-3);LOC102445759(ADCY1);LOC102445895(Slc1a7)…
GO:0045761	regulation of adenylate cyclase activity	6	38	0.00296444	0.0747461	LOC102444057(ADCY2);LOC102445759(ADCY1);LOC102448197(ADCY9);LOC102459336(PRKCA);LOC102461606(ADORA2A);LOC102462143(VIPR2)
GO:0044093	positive regulation of molecular function	48	836	0.00302886	0.0756947	LOC102443405(EGFR);LOC102443635(TGFBR3);LOC102443642(CCL4);LOC102444057(ADCY2);LOC102444314(FRS3);LOC102444539(--);LOC102445759(ADCY1);LOC102446930(PDE1C);LOC102446995(PDCD2);LOC102447070(APOBEC2);LOC102448197(ADCY9);LOC102448416(ISL2);LOC102448633(ANGPT4);LOC102448668(GAL);LOC102448730(Nhlh1);LOC102448868(SELE);LOC102449250(ATP6V0D2);LOC102449858(ALK);LOC102452435(ATP6V0D1);LOC102452468(CEMIP);L…
GO:0016265	death	82	1600	0.00311719	0.076586	LOC102443405(EGFR);LOC102443642(CCL4);LOC102443758(CARD19);LOC102444123(EPHA7);LOC102444201(EPHB1);LOC102444314(FRS3);LOC102444539(--);LOC102444801(SCIN);LOC102444872(KL);LOC102446420(PPP2R1A);LOC102446703(RILPL1);LOC102446951(MECOM);LOC102446974(CLDN1);LOC102446995(PDCD2);LOC102447067(HSPB6);LOC102447273(IRF1);LOC102447556(Smpd2);LOC102448416(ISL2);LOC102448633(ANGPT4);LOC102448668(GAL);LOC10244…
GO:0051384	response to glucocorticoid	10	94	0.00311876	0.076586	LOC102443405(EGFR);LOC102453313(RELN);LOC102454531(FOS);LOC102455529(AGTR1);LOC102458176(MAOB);LOC102458236(CCL2);LOC102462623(ABCG2);LOC102463297(MUC5B);LOC102463677(UBE2L3);LOC102464047(FOSL2)
GO:1903706	regulation of hemopoiesis	16	194	0.00320527	0.0780318	LOC102443642(CCL4);LOC102444801(SCIN);LOC102445037(bglap);LOC102446995(PDCD2);LOC102447273(IRF1);LOC102447306(GLI2);LOC102450254(CD83);LOC102454531(FOS);LOC102454613(PRDM1);LOC102456651(TLR3);LOC102457121(PRDM16);LOC102458283(GLI3);LOC102459336(PRKCA);LOC102459783(PRKCG);LOC102463217(CCL3);LOC106731489(CCL4)
GO:1902105	regulation of leukocyte differentiation	14	160	0.00333489	0.0792323	LOC102443642(CCL4);LOC102445037(bglap);LOC102447273(IRF1);LOC102447306(GLI2);LOC102450254(CD83);LOC102454531(FOS);LOC102454613(PRDM1);LOC102456651(TLR3);LOC102457121(PRDM16);LOC102458283(GLI3);LOC102459336(PRKCA);LOC102459783(PRKCG);LOC102463217(CCL3);LOC106731489(CCL4)
GO:0051899	membrane depolarization	6	39	0.00339246	0.0792323	LOC102444413(Atxn1);LOC102447404(slc17a7);LOC102450717(SCN4B);LOC102452062(SCN1B);LOC102454010(DGKI);LOC102461606(ADORA2A)
GO:0048520	positive regulation of behavior	9	80	0.00339487	0.0792323	LOC102443642(CCL4);LOC102454096(FGF7);LOC102454429(Casr);LOC102458236(CCL2);LOC102459336(PRKCA);LOC102459783(PRKCG);LOC102462336(CAMK1D);LOC102463217(CCL3);LOC106731489(CCL4)
GO:0050921	positive regulation of chemotaxis	9	80	0.00339487	0.0792323	LOC102443642(CCL4);LOC102454096(FGF7);LOC102454429(Casr);LOC102458236(CCL2);LOC102459336(PRKCA);LOC102459783(PRKCG);LOC102462336(CAMK1D);LOC102463217(CCL3);LOC106731489(CCL4)
GO:0097530	granulocyte migration	9	80	0.00339487	0.0792323	LOC102443642(CCL4);LOC102445814(ITGA9);LOC102452547(ITGA1);LOC102458236(CCL2);LOC102459336(PRKCA);LOC102459783(PRKCG);LOC102462336(CAMK1D);LOC102463217(CCL3);LOC106731489(CCL4)
GO:0001944	vasculature development	27	404	0.00352751	0.0816532	LOC102443635(TGFBR3);LOC102446651(kdrl);LOC102447727(TNMD);LOC102448416(ISL2);LOC102448463(ITGB8);LOC102448633(ANGPT4);LOC102451883(PGF);LOC102452510(CXXC5);LOC102453211(AMOT);LOC102454096(FGF7);LOC102454402(LRP1);LOC102454410(sox18-a);LOC102454613(PRDM1);LOC102454701(SEMA3E);LOC102454979(NR2E1);LOC102455529(AGTR1);LOC102456292(Sox7);LOC102457448(MRTFB);LOC102458227(SEMA5A);LOC102458236(CCL2);LOC…
GO:0034220	ion transmembrane transport	22	307	0.00357785	0.082145	LOC102443642(CCL4);LOC102446214(PLN);LOC102447521(SLC24A2);LOC102448668(GAL);LOC102449250(ATP6V0D2);LOC102449423(ACSL6);LOC102450717(SCN4B);LOC102452062(SCN1B);LOC102452435(ATP6V0D1);LOC102453313(RELN);LOC102453851(ASIC2);LOC102454220(PLCG2);LOC102454429(Casr);LOC102456374(CLIC5);LOC102457379(Slc39a8);LOC102458236(CCL2);LOC102458585(Kcnip1);LOC102459178(CASQ2);LOC102459936(SLC24A3);LOC102460895(P…
GO:0051960	regulation of nervous system development	26	385	0.00362249	0.0824993	LOC102446408(SDK1);LOC102446987(Lingo4);LOC102447016(P2ry2);LOC102447306(GLI2);LOC102449094(WASF3);LOC102449423(ACSL6);LOC102449858(ALK);LOC102450772(LIN28B);LOC102451348(zic5);LOC102451533(ZFHX4);LOC102452062(SCN1B);LOC102453248(Neurod1);LOC102453313(RELN);LOC102454402(LRP1);LOC102454805(FEZF1);LOC102454979(NR2E1);LOC102456463(SOX5);LOC102457296(--);LOC102458227(SEMA5A);LOC102458236(CCL2);LOC102…
GO:0046058	cAMP metabolic process	9	81	0.00369339	0.0827789	LOC102444057(ADCY2);LOC102445759(ADCY1);LOC102446930(PDE1C);LOC102448197(ADCY9);LOC102452975(NPR3);LOC102458263(Pde10a);LOC102459336(PRKCA);LOC102461606(ADORA2A);LOC102462143(VIPR2)
GO:0097529	myeloid leukocyte migration	9	81	0.00369339	0.0827789	LOC102443642(CCL4);LOC102445814(ITGA9);LOC102452547(ITGA1);LOC102458236(CCL2);LOC102459336(PRKCA);LOC102459783(PRKCG);LOC102462336(CAMK1D);LOC102463217(CCL3);LOC106731489(CCL4)
GO:0009605	response to external stimulus	84	1657	0.00372819	0.0829008	LOC102443405(EGFR);LOC102443562(PLXNB1);LOC102443642(CCL4);LOC102443673(Mgp);LOC102444123(EPHA7);LOC102444201(EPHB1);LOC102444235(Adamts5);LOC102444610(ADAMTS18);LOC102445037(bglap);LOC102445544(Padi2);LOC102445759(ADCY1);LOC102445809(SLITRK6);LOC102445814(ITGA9);LOC102445977(DHRS3);LOC102446951(MECOM);LOC102447016(P2ry2);LOC102447273(IRF1);LOC102447306(GLI2);LOC102447556(Smpd2);LOC102448416(ISL2…
GO:0051339	regulation of lyase activity	6	40	0.00386482	0.0852676	LOC102444057(ADCY2);LOC102445759(ADCY1);LOC102448197(ADCY9);LOC102459336(PRKCA);LOC102461606(ADORA2A);LOC102462143(VIPR2)
GO:0007169	transmembrane receptor protein tyrosine kinase signaling pathway	34	551	0.00409172	0.0895738	LOC102443405(EGFR);LOC102444057(ADCY2);LOC102444123(EPHA7);LOC102444201(EPHB1);LOC102444314(FRS3);LOC102444872(KL);LOC102445759(ADCY1);LOC102445898(PDGFD);LOC102446420(PPP2R1A);LOC102446651(kdrl);LOC102446930(PDE1C);LOC102446987(Lingo4);LOC102447556(Smpd2);LOC102448197(ADCY9);LOC102448633(ANGPT4);LOC102449250(ATP6V0D2);LOC102451069(ATP6AP1);LOC102451883(PGF);LOC102452435(ATP6V0D1);LOC102452547(IT…
GO:0042063	gliogenesis	14	164	0.0041653	0.0904831	LOC102443642(CCL4);LOC102446987(Lingo4);LOC102449060(MXRA8);LOC102449094(WASF3);LOC102454096(FGF7);LOC102454979(NR2E1);LOC102456463(SOX5);LOC102457296(--);LOC102458236(CCL2);LOC102458283(GLI3);LOC102460174(IL6ST);LOC102460831(APCDD1L);LOC102463217(CCL3);LOC106731489(CCL4)
GO:0018101	protein citrullination	2	3	0.00427348	0.0921246	LOC102445544(Padi2);LOC102458579(PADI3)
GO:0006672	ceramide metabolic process	6	41	0.0043842	0.0923954	LOC102447556(Smpd2);LOC102448463(ITGB8);LOC102450767(ST8SIA3);LOC102458462(NEU3);LOC102461864(CLN8);LOC102462829(ST8SIA1)
GO:1900373	positive regulation of purine nucleotide biosynthetic process	6	41	0.0043842	0.0923954	LOC102444057(ADCY2);LOC102445759(ADCY1);LOC102448197(ADCY9);LOC102459336(PRKCA);LOC102461606(ADORA2A);LOC102462143(VIPR2)
GO:1900544	positive regulation of purine nucleotide metabolic process	6	41	0.0043842	0.0923954	LOC102444057(ADCY2);LOC102445759(ADCY1);LOC102448197(ADCY9);LOC102459336(PRKCA);LOC102461606(ADORA2A);LOC102462143(VIPR2)
GO:0030335	positive regulation of cell migration	11	115	0.00453753	0.0942205	LOC102443642(CCL4);LOC102448633(ANGPT4);LOC102453211(AMOT);LOC102454096(FGF7);LOC102458227(SEMA5A);LOC102458236(CCL2);LOC102459336(PRKCA);LOC102459783(PRKCG);LOC102462336(CAMK1D);LOC102463217(CCL3);LOC106731489(CCL4)
GO:2000147	positive regulation of cell motility	11	115	0.00453753	0.0942205	LOC102443642(CCL4);LOC102448633(ANGPT4);LOC102453211(AMOT);LOC102454096(FGF7);LOC102458227(SEMA5A);LOC102458236(CCL2);LOC102459336(PRKCA);LOC102459783(PRKCG);LOC102462336(CAMK1D);LOC102463217(CCL3);LOC106731489(CCL4)
GO:0007420	brain development	23	333	0.00460643	0.0942649	LOC102443405(EGFR);LOC102447306(GLI2);LOC102448407(CBLN1);LOC102450839(EN1);LOC102451008(HERC1);LOC102451348(zic5);LOC102453248(Neurod1);LOC102453251(ZIC2);LOC102453307(MRGPRX4);LOC102453313(RELN);LOC102453882(LHX1);LOC102454096(FGF7);LOC102454805(FEZF1);LOC102454979(NR2E1);LOC102458227(SEMA5A);LOC102458283(GLI3);LOC102458812(zic4);LOC102459483(CNTNAP1);LOC102461291(ZIC1);LOC102462402(Zic3);LOC10…
GO:0060322	head development	23	333	0.00460643	0.0942649	LOC102443405(EGFR);LOC102447306(GLI2);LOC102448407(CBLN1);LOC102450839(EN1);LOC102451008(HERC1);LOC102451348(zic5);LOC102453248(Neurod1);LOC102453251(ZIC2);LOC102453307(MRGPRX4);LOC102453313(RELN);LOC102453882(LHX1);LOC102454096(FGF7);LOC102454805(FEZF1);LOC102454979(NR2E1);LOC102458227(SEMA5A);LOC102458283(GLI3);LOC102458812(zic4);LOC102459483(CNTNAP1);LOC102461291(ZIC1);LOC102462402(Zic3);LOC10…
GO:0012501	programmed cell death	76	1486	0.00471442	0.0957808	LOC102443405(EGFR);LOC102443642(CCL4);LOC102443758(CARD19);LOC102444123(EPHA7);LOC102444314(FRS3);LOC102444539(--);LOC102444801(SCIN);LOC102444872(KL);LOC102446420(PPP2R1A);LOC102446951(MECOM);LOC102446974(CLDN1);LOC102446995(PDCD2);LOC102447067(HSPB6);LOC102447273(IRF1);LOC102447556(Smpd2);LOC102448416(ISL2);LOC102448633(ANGPT4);LOC102448668(GAL);LOC102449019(Slc25a22);LOC102449587(ZNF385B);LOC1…
GO:0055085	transmembrane transport	23	334	0.00477592	0.0963371	LOC102443642(CCL4);LOC102444061(SEC61G);LOC102446214(PLN);LOC102447521(SLC24A2);LOC102448668(GAL);LOC102449250(ATP6V0D2);LOC102449423(ACSL6);LOC102450717(SCN4B);LOC102452062(SCN1B);LOC102452435(ATP6V0D1);LOC102453313(RELN);LOC102453851(ASIC2);LOC102454220(PLCG2);LOC102454429(Casr);LOC102456374(CLIC5);LOC102457379(Slc39a8);LOC102458236(CCL2);LOC102458585(Kcnip1);LOC102459178(CASQ2);LOC102459936(SL…
GO:0051272	positive regulation of cellular component movement	11	116	0.0048455	0.0969744	LOC102443642(CCL4);LOC102448633(ANGPT4);LOC102453211(AMOT);LOC102454096(FGF7);LOC102458227(SEMA5A);LOC102458236(CCL2);LOC102459336(PRKCA);LOC102459783(PRKCG);LOC102462336(CAMK1D);LOC102463217(CCL3);LOC106731489(CCL4)
GO:0050920	regulation of chemotaxis	10	100	0.00487619	0.0969744	LOC102443642(CCL4);LOC102445544(Padi2);LOC102454096(FGF7);LOC102454429(Casr);LOC102458236(CCL2);LOC102459336(PRKCA);LOC102459783(PRKCG);LOC102462336(CAMK1D);LOC102463217(CCL3);LOC106731489(CCL4)
GO:0031279	regulation of cyclase activity	6	42	0.00495329	0.0978188	LOC102444057(ADCY2);LOC102445759(ADCY1);LOC102448197(ADCY9);LOC102459336(PRKCA);LOC102461606(ADORA2A);LOC102462143(VIPR2)
GO:0065007	biological regulation	348	8426	0.00504606	0.0989587	LOC102443405(EGFR);LOC102443531(MAB21L1);LOC102443562(PLXNB1);LOC102443578(CFHR5);LOC102443635(TGFBR3);LOC102443642(CCL4);LOC102443663(CLIP1);LOC102443673(Mgp);LOC102443767(LZTS1);LOC102443821(NSMCE2);LOC102444057(ADCY2);LOC102444123(EPHA7);LOC102444178(AHNAK);LOC102444201(EPHB1);LOC102444235(Adamts5);LOC102444258(MASP1);LOC102444314(FRS3);LOC102444331(SH3D19);LOC102444388(ASB18);LOC102444413(Atx…
GO:0030534	adult behavior	8	70	0.00510849	0.0990576	LOC102446408(SDK1);LOC102450442(TRH);LOC102451519(PPARA);LOC102453251(ZIC2);LOC102461291(ZIC1);LOC102461525(Adra1b);LOC102461864(CLN8);LOC102462402(Zic3)
GO:0008283	cell proliferation	73	1422	0.005139	0.0990576	LOC102443405(EGFR);LOC102443531(MAB21L1);LOC102443562(PLXNB1);LOC102443635(TGFBR3);LOC102443642(CCL4);LOC102444201(EPHB1);LOC102444314(FRS3);LOC102444413(Atxn1);LOC102444801(SCIN);LOC102445037(bglap);LOC102445528(DPT);LOC102446951(MECOM);LOC102446974(CLDN1);LOC102446995(PDCD2);LOC102447273(IRF1);LOC102447306(GLI2);LOC102447541(PMP2);LOC102447727(TNMD);LOC102448416(ISL2);LOC102448633(ANGPT4);LOC10…
GO:0003015	heart process	14	168	0.00515633	0.0990576	LOC102446214(PLN);LOC102450717(SCN4B);LOC102452062(SCN1B);LOC102452100(MYH16);LOC102453156(EPAS1);LOC102453372(PKP2);LOC102455766(DSG2);LOC102456580(PDE5A);LOC102457121(PRDM16);LOC102459178(CASQ2);LOC102459336(PRKCA);LOC102459783(PRKCG);LOC102461525(Adra1b);LOC102461606(ADORA2A)
GO:0055076	transition metal ion homeostasis	9	86	0.00550745	0.105088	LOC102449250(ATP6V0D2);LOC102449908(cybrd1);LOC102450641(SFXN5);LOC102451069(ATP6AP1);LOC102452307(ABCG2);LOC102452435(ATP6V0D1);LOC102453156(EPAS1);LOC102455944(ERFE);LOC102462623(ABCG2)
GO:1901617	organic hydroxy compound biosynthetic process	6	43	0.0055748	0.105659	LOC102449332(ACSL3);LOC102450224(LPCAT1);LOC102454096(FGF7);LOC102456441(Pdxk);LOC102457844(SLC44A3);LOC102458559(PLA2G4A)
GO:0006171	cAMP biosynthetic process	7	57	0.00581146	0.107971	LOC102444057(ADCY2);LOC102445759(ADCY1);LOC102448197(ADCY9);LOC102452975(NPR3);LOC102459336(PRKCA);LOC102461606(ADORA2A);LOC102462143(VIPR2)
GO:0030814	regulation of cAMP metabolic process	7	57	0.00581146	0.107971	LOC102444057(ADCY2);LOC102445759(ADCY1);LOC102448197(ADCY9);LOC102452975(NPR3);LOC102459336(PRKCA);LOC102461606(ADORA2A);LOC102462143(VIPR2)
GO:0030817	regulation of cAMP biosynthetic process	7	57	0.00581146	0.107971	LOC102444057(ADCY2);LOC102445759(ADCY1);LOC102448197(ADCY9);LOC102452975(NPR3);LOC102459336(PRKCA);LOC102461606(ADORA2A);LOC102462143(VIPR2)
GO:0071384	cellular response to corticosteroid stimulus	5	31	0.00599316	0.109901	LOC102443405(EGFR);LOC102453313(RELN);LOC102455529(AGTR1);LOC102458236(CCL2);LOC102462623(ABCG2)
GO:0071385	cellular response to glucocorticoid stimulus	5	31	0.00599316	0.109901	LOC102443405(EGFR);LOC102453313(RELN);LOC102455529(AGTR1);LOC102458236(CCL2);LOC102462623(ABCG2)
GO:0001655	urogenital system development	15	189	0.00605125	0.11025	LOC102444314(FRS3);LOC102445469(prom1a);LOC102445492(PODXL);LOC102447306(GLI2);LOC102449250(ATP6V0D2);LOC102451031(CALB1);LOC102452435(ATP6V0D1);LOC102453882(LHX1);LOC102454096(FGF7);LOC102454410(sox18-a);LOC102455225(ITGA8);LOC102455529(AGTR1);LOC102456292(Sox7);LOC102458283(GLI3);LOC102460895(PDGFRB)
GO:0043062	extracellular structure organization	22	322	0.00625612	0.110839	LOC102444235(Adamts5);LOC102445190(COL21A1);LOC102445528(DPT);LOC102445814(ITGA9);LOC102448024(VIT);LOC102448207(FMOD);LOC102448463(ITGB8);LOC102452547(ITGA1);LOC102453120(CRISPLD2);LOC102453266(COL19A1);LOC102454979(NR2E1);LOC102455225(ITGA8);LOC102456973(Smoc1);LOC102458227(SEMA5A);LOC102458650(LOXL2);LOC102459336(PRKCA);LOC102460703(COL12A1);LOC102461853(COL27A1);LOC102462123(LAMC2);LOC1024624…
GO:0048247	lymphocyte chemotaxis	4	20	0.00629827	0.110839	LOC102443642(CCL4);LOC102458236(CCL2);LOC102463217(CCL3);LOC106731489(CCL4)
GO:0000902	cell morphogenesis	58	1092	0.00632334	0.110839	LOC102443405(EGFR);LOC102443562(PLXNB1);LOC102443635(TGFBR3);LOC102443642(CCL4);LOC102443767(LZTS1);LOC102444123(EPHA7);LOC102444201(EPHB1);LOC102445759(ADCY1);LOC102445809(SLITRK6);LOC102445814(ITGA9);LOC102446703(RILPL1);LOC102446987(Lingo4);LOC102447067(HSPB6);LOC102447306(GLI2);LOC102447727(TNMD);LOC102448416(ISL2);LOC102449094(WASF3);LOC102449650(Ntng2);LOC102451348(zic5);LOC102451541(FGD5);…
GO:0061564	axon development	15	190	0.00634679	0.110839	LOC102444123(EPHA7);LOC102444201(EPHB1);LOC102445759(ADCY1);LOC102446589(CHST3);LOC102447306(GLI2);LOC102448416(ISL2);LOC102452062(SCN1B);LOC102453251(ZIC2);LOC102453882(LHX1);LOC102454805(FEZF1);LOC102454979(NR2E1);LOC102458227(SEMA5A);LOC102459336(PRKCA);LOC102459783(PRKCG);LOC102461291(ZIC1)
GO:0051049	regulation of transport	55	1025	0.00637006	0.110839	LOC102443405(EGFR);LOC102443642(CCL4);LOC102444539(--);LOC102444801(SCIN);LOC102444896(XPO4);LOC102445037(bglap);LOC102446214(PLN);LOC102446930(PDE1C);LOC102446970(PASK);LOC102447016(P2ry2);LOC102447067(HSPB6);LOC102448608(KEL);LOC102448633(ANGPT4);LOC102448668(GAL);LOC102449332(ACSL3);LOC102449423(ACSL6);LOC102450717(SCN4B);LOC102451069(ATP6AP1);LOC102451091(C1qtnf3);LOC102451519(PPARA);LOC10245…
GO:0043502	regulation of muscle adaptation	7	58	0.00639708	0.110839	LOC102447860(FDPS);LOC102452100(MYH16);LOC102456580(PDE5A);LOC102459336(PRKCA);LOC102459543(TEAD1);LOC102459783(PRKCG);LOC102460174(IL6ST)
GO:1903707	negative regulation of hemopoiesis	7	58	0.00639708	0.110839	LOC102443642(CCL4);LOC102447273(IRF1);LOC102456651(TLR3);LOC102457121(PRDM16);LOC102458283(GLI3);LOC102463217(CCL3);LOC106731489(CCL4)
GO:0007187	G-protein coupled receptor signaling pathway, coupled to cyclic nucleotide second messenger	10	104	0.00642545	0.110839	LOC102444057(ADCY2);LOC102445759(ADCY1);LOC102448197(ADCY9);LOC102452975(NPR3);LOC102453793(GPR26);LOC102454429(Casr);LOC102457672(NPY6R);LOC102461525(Adra1b);LOC102461606(ADORA2A);LOC102462143(VIPR2)
GO:0060341	regulation of cellular localization	36	610	0.0064368	0.110839	LOC102443405(EGFR);LOC102443642(CCL4);LOC102444539(--);LOC102444896(XPO4);LOC102445037(bglap);LOC102446214(PLN);LOC102446930(PDE1C);LOC102446970(PASK);LOC102447067(HSPB6);LOC102448633(ANGPT4);LOC102448668(GAL);LOC102449332(ACSL3);LOC102451069(ATP6AP1);LOC102451091(C1qtnf3);LOC102451519(PPARA);LOC102452468(CEMIP);LOC102453248(Neurod1);LOC102453251(ZIC2);LOC102453851(ASIC2);LOC102454429(Casr);LOC10…
GO:0051345	positive regulation of hydrolase activity	20	285	0.00670486	0.114755	LOC102443405(EGFR);LOC102443642(CCL4);LOC102444057(ADCY2);LOC102444539(--);LOC102445759(ADCY1);LOC102446930(PDE1C);LOC102446995(PDCD2);LOC102448197(ADCY9);LOC102448868(SELE);LOC102449250(ATP6V0D2);LOC102452435(ATP6V0D1);LOC102452547(ITGA1);LOC102455529(AGTR1);LOC102456651(TLR3);LOC102457683(HSPE1);LOC102459336(PRKCA);LOC102459783(PRKCG);LOC102460895(PDGFRB);LOC102464083(DNAJC3);LOC106732168(ARF5)
GO:0009653	anatomical structure morphogenesis	112	2361	0.00676727	0.114946	LOC102443405(EGFR);LOC102443450(bbip1);LOC102443531(MAB21L1);LOC102443562(PLXNB1);LOC102443635(TGFBR3);LOC102443642(CCL4);LOC102443673(Mgp);LOC102443767(LZTS1);LOC102444123(EPHA7);LOC102444201(EPHB1);LOC102444314(FRS3);LOC102444331(SH3D19);LOC102445037(bglap);LOC102445469(prom1a);LOC102445492(PODXL);LOC102445759(ADCY1);LOC102445809(SLITRK6);LOC102445814(ITGA9);LOC102445977(DHRS3);LOC102446651(kdr…
GO:0032989	cellular component morphogenesis	64	1232	0.00679746	0.114946	LOC102443405(EGFR);LOC102443450(bbip1);LOC102443562(PLXNB1);LOC102443635(TGFBR3);LOC102443642(CCL4);LOC102443767(LZTS1);LOC102444123(EPHA7);LOC102444201(EPHB1);LOC102445759(ADCY1);LOC102445809(SLITRK6);LOC102445814(ITGA9);LOC102446703(RILPL1);LOC102446987(Lingo4);LOC102447067(HSPB6);LOC102447306(GLI2);LOC102447463(TNNI2);LOC102447727(TNMD);LOC102448416(ISL2);LOC102449094(WASF3);LOC102449250(ATP6V…
GO:0040017	positive regulation of locomotion	13	156	0.00689857	0.115962	LOC102443642(CCL4);LOC102446974(CLDN1);LOC102448633(ANGPT4);LOC102453211(AMOT);LOC102454096(FGF7);LOC102454429(Casr);LOC102458227(SEMA5A);LOC102458236(CCL2);LOC102459336(PRKCA);LOC102459783(PRKCG);LOC102462336(CAMK1D);LOC102463217(CCL3);LOC106731489(CCL4)
GO:0001822	kidney development	14	174	0.00699111	0.116822	LOC102445469(prom1a);LOC102445492(PODXL);LOC102447306(GLI2);LOC102449250(ATP6V0D2);LOC102451031(CALB1);LOC102452435(ATP6V0D1);LOC102453882(LHX1);LOC102454096(FGF7);LOC102454410(sox18-a);LOC102455225(ITGA8);LOC102455529(AGTR1);LOC102456292(Sox7);LOC102458283(GLI3);LOC102460895(PDGFRB)
GO:0008219	cell death	79	1582	0.00722632	0.120042	LOC102443405(EGFR);LOC102443642(CCL4);LOC102443758(CARD19);LOC102444123(EPHA7);LOC102444201(EPHB1);LOC102444314(FRS3);LOC102444539(--);LOC102444801(SCIN);LOC102444872(KL);LOC102446420(PPP2R1A);LOC102446703(RILPL1);LOC102446951(MECOM);LOC102446974(CLDN1);LOC102446995(PDCD2);LOC102447067(HSPB6);LOC102447273(IRF1);LOC102447556(Smpd2);LOC102448416(ISL2);LOC102448633(ANGPT4);LOC102448668(GAL);LOC10244…
GO:0051046	regulation of secretion	24	367	0.00749689	0.123808	LOC102443642(CCL4);LOC102444801(SCIN);LOC102445037(bglap);LOC102446930(PDE1C);LOC102446970(PASK);LOC102447016(P2ry2);LOC102448668(GAL);LOC102449332(ACSL3);LOC102451069(ATP6AP1);LOC102451091(C1qtnf3);LOC102451519(PPARA);LOC102453248(Neurod1);LOC102453851(ASIC2);LOC102454429(Casr);LOC102455387(CADPS2);LOC102455529(AGTR1);LOC102458176(MAOB);LOC102459336(PRKCA);LOC102459783(PRKCG);LOC102461606(ADORA2…
GO:0038127	ERBB signaling pathway	15	195	0.00800332	0.127758	LOC102443405(EGFR);LOC102444057(ADCY2);LOC102444314(FRS3);LOC102444872(KL);LOC102445759(ADCY1);LOC102446930(PDE1C);LOC102448197(ADCY9);LOC102452547(ITGA1);LOC102454096(FGF7);LOC102457231(fgf4-b);LOC102459336(PRKCA);LOC102459783(PRKCG);LOC102460895(PDGFRB);LOC102462684(ERBB4);LOC106732168(ARF5)
GO:0051223	regulation of protein transport	23	349	0.00800705	0.127758	LOC102443405(EGFR);LOC102443642(CCL4);LOC102444539(--);LOC102445037(bglap);LOC102446930(PDE1C);LOC102448633(ANGPT4);LOC102449332(ACSL3);LOC102451091(C1qtnf3);LOC102451519(PPARA);LOC102453248(Neurod1);LOC102453251(ZIC2);LOC102454429(Casr);LOC102456651(TLR3);LOC102458227(SEMA5A);LOC102458283(GLI3);LOC102459336(PRKCA);LOC102461291(ZIC1);LOC102461606(ADORA2A);LOC102462146(NR1H3);LOC102462402(Zic3);LO…
GO:0007409	axonogenesis	14	177	0.00808604	0.127758	LOC102444123(EPHA7);LOC102444201(EPHB1);LOC102445759(ADCY1);LOC102447306(GLI2);LOC102448416(ISL2);LOC102452062(SCN1B);LOC102453251(ZIC2);LOC102453882(LHX1);LOC102454805(FEZF1);LOC102454979(NR2E1);LOC102458227(SEMA5A);LOC102459336(PRKCA);LOC102459783(PRKCG);LOC102461291(ZIC1)
GO:0007155	cell adhesion	48	881	0.00808879	0.127758	LOC102443405(EGFR);LOC102443562(PLXNB1);LOC102443635(TGFBR3);LOC102443642(CCL4);LOC102444123(EPHA7);LOC102444201(EPHB1);LOC102444855(ncaph2);LOC102445492(PODXL);LOC102446420(PPP2R1A);LOC102446747(FREM1);LOC102446974(CLDN1);LOC102447273(IRF1);LOC102447306(GLI2);LOC102448024(VIT);LOC102448407(CBLN1);LOC102448463(ITGB8);LOC102448633(ANGPT4);LOC102448868(SELE);LOC102449639(IGSF9B);LOC102450254(CD83);…
GO:0030323	respiratory tube development	12	142	0.00830967	0.127758	LOC102443405(EGFR);LOC102443635(TGFBR3);LOC102443673(Mgp);LOC102447306(GLI2);LOC102449791(SPRY3);LOC102453120(CRISPLD2);LOC102453156(EPAS1);LOC102454096(FGF7);LOC102455928(Cux1);LOC102458283(GLI3);LOC102462402(Zic3);LOC102462648(Slc23a1)
GO:0021910	smoothened signaling pathway involved in ventral spinal cord patterning	2	4	0.00833049	0.127758	LOC102447306(GLI2);LOC102458283(GLI3)
GO:0032927	positive regulation of activin receptor signaling pathway	2	4	0.00833049	0.127758	LOC102453251(ZIC2);LOC102461291(ZIC1)
GO:0072049	comma-shaped body morphogenesis	2	4	0.00833049	0.127758	LOC102453882(LHX1);LOC102460895(PDGFRB)
GO:0072050	S-shaped body morphogenesis	2	4	0.00833049	0.127758	LOC102453882(LHX1);LOC102460895(PDGFRB)
GO:0090100	positive regulation of transmembrane receptor protein serine/threonine kinase signaling pathway	2	4	0.00833049	0.127758	LOC102453251(ZIC2);LOC102461291(ZIC1)
GO:0097476	spinal cord motor neuron migration	2	4	0.00833049	0.127758	LOC102453313(RELN);LOC102453882(LHX1)
GO:0007631	feeding behavior	8	76	0.00836942	0.127758	LOC102443450(bbip1);LOC102453831(LEPR);LOC102454531(FOS);LOC102455529(AGTR1);LOC102457423(PMCH);LOC102461606(ADORA2A);LOC102464047(FOSL2);LOC112546479(PRLH)
GO:0046425	regulation of JAK-STAT cascade	8	76	0.00836942	0.127758	LOC102443642(CCL4);LOC102446420(PPP2R1A);LOC102447273(IRF1);LOC102448416(ISL2);LOC102453248(Neurod1);LOC102460174(IL6ST);LOC102462684(ERBB4);LOC102463327(NEUROD2)
GO:1904892	regulation of STAT cascade	8	76	0.00836942	0.127758	LOC102443642(CCL4);LOC102446420(PPP2R1A);LOC102447273(IRF1);LOC102448416(ISL2);LOC102453248(Neurod1);LOC102460174(IL6ST);LOC102462684(ERBB4);LOC102463327(NEUROD2)
GO:0072001	renal system development	14	178	0.00847978	0.128747	LOC102445469(prom1a);LOC102445492(PODXL);LOC102447306(GLI2);LOC102449250(ATP6V0D2);LOC102451031(CALB1);LOC102452435(ATP6V0D1);LOC102453882(LHX1);LOC102454096(FGF7);LOC102454410(sox18-a);LOC102455225(ITGA8);LOC102455529(AGTR1);LOC102456292(Sox7);LOC102458283(GLI3);LOC102460895(PDGFRB)
GO:0007611	learning or memory	12	143	0.00876727	0.1324	LOC102445759(ADCY1);LOC102447404(slc17a7);LOC102447521(SLC24A2);LOC102451031(CALB1);LOC102453313(RELN);LOC102453851(ASIC2);LOC102454010(DGKI);LOC102455225(ITGA8);LOC102456341(Gabra3);LOC102461662(SHANK3);LOC102461864(CLN8);LOC102463327(NEUROD2)
GO:0001654	eye development	19	273	0.00882306	0.132534	LOC102443531(MAB21L1);LOC102444201(EPHB1);LOC102444314(FRS3);LOC102445809(SLITRK6);LOC102447067(HSPB6);LOC102448207(FMOD);LOC102449250(ATP6V0D2);LOC102451031(CALB1);LOC102451069(ATP6AP1);LOC102452435(ATP6V0D1);LOC102453248(Neurod1);LOC102453882(LHX1);LOC102454096(FGF7);LOC102454979(NR2E1);LOC102458283(GLI3);LOC102462536(znf703-a);LOC102463327(NEUROD2);MSTRG.22908(--);MSTRG.22910(--)
GO:0050795	regulation of behavior	11	126	0.00892353	0.132827	LOC102443642(CCL4);LOC102445544(Padi2);LOC102454096(FGF7);LOC102454429(Casr);LOC102457423(PMCH);LOC102458236(CCL2);LOC102459336(PRKCA);LOC102459783(PRKCG);LOC102462336(CAMK1D);LOC102463217(CCL3);LOC106731489(CCL4)
GO:0010611	regulation of cardiac muscle hypertrophy	5	34	0.00893669	0.132827	LOC102447860(FDPS);LOC102456580(PDE5A);LOC102459336(PRKCA);LOC102459783(PRKCG);LOC102460174(IL6ST)
GO:0015698	inorganic anion transport	10	110	0.0094361	0.137774	LOC102444461(ANO1);LOC102447016(P2ry2);LOC102447404(slc17a7);LOC102448211(ANO5);LOC102454358(GABRG3);LOC102456341(Gabra3);LOC102456374(CLIC5);LOC102456496(SLC26A7);LOC102457667(Glra4);LOC102461885(SLC12A4)
GO:0032104	regulation of response to extracellular stimulus	3	12	0.00946467	0.137774	LOC102451519(PPARA);LOC102453831(LEPR);LOC102459783(PRKCG)
GO:0032107	regulation of response to nutrient levels	3	12	0.00946467	0.137774	LOC102451519(PPARA);LOC102453831(LEPR);LOC102459783(PRKCG)
GO:0035456	response to interferon-beta	3	12	0.00946467	0.137774	LOC102447273(IRF1);LOC102452688(GBP3);LOC102456651(TLR3)
GO:0050890	cognition	12	145	0.0097413	0.141074	LOC102445759(ADCY1);LOC102447404(slc17a7);LOC102447521(SLC24A2);LOC102451031(CALB1);LOC102453313(RELN);LOC102453851(ASIC2);LOC102454010(DGKI);LOC102455225(ITGA8);LOC102456341(Gabra3);LOC102461662(SHANK3);LOC102461864(CLN8);LOC102463327(NEUROD2)
GO:0034767	positive regulation of ion transmembrane transport	7	63	0.0100038	0.142699	LOC102448668(GAL);LOC102453313(RELN);LOC102453851(ASIC2);LOC102454220(PLCG2);LOC102454429(Casr);LOC102458236(CCL2);LOC102460895(PDGFRB)
GO:0051336	regulation of hydrolase activity	48	892	0.0100741	0.142699	LOC102443405(EGFR);LOC102443562(PLXNB1);LOC102443642(CCL4);LOC102444057(ADCY2);LOC102444539(--);LOC102445759(ADCY1);LOC102445855(TNNT3);LOC102446214(PLN);LOC102446903(TBC1D8B);LOC102446930(PDE1C);LOC102446995(PDCD2);LOC102447190(PAPLN);LOC102448197(ADCY9);LOC102448384(DOCK5);LOC102448868(SELE);LOC102449250(ATP6V0D2);LOC102450349(RIMBP2);LOC102451008(HERC1);LOC102451541(FGD5);LOC102451680(--);LOC1…
GO:0001525	angiogenesis	16	219	0.0100915	0.142699	LOC102446651(kdrl);LOC102447727(TNMD);LOC102448416(ISL2);LOC102448633(ANGPT4);LOC102451883(PGF);LOC102452510(CXXC5);LOC102453211(AMOT);LOC102454701(SEMA3E);LOC102454979(NR2E1);LOC102458227(SEMA5A);LOC102458236(CCL2);LOC102458650(LOXL2);LOC102459336(PRKCA);LOC102459377(TNFRSF19);LOC102459783(PRKCG);LOC102460895(PDGFRB)
GO:0003300	cardiac muscle hypertrophy	5	35	0.0101061	0.142699	LOC102447860(FDPS);LOC102456580(PDE5A);LOC102459336(PRKCA);LOC102459783(PRKCG);LOC102460174(IL6ST)
GO:0014743	regulation of muscle hypertrophy	5	35	0.0101061	0.142699	LOC102447860(FDPS);LOC102456580(PDE5A);LOC102459336(PRKCA);LOC102459783(PRKCG);LOC102460174(IL6ST)
GO:0006874	cellular calcium ion homeostasis	18	258	0.0103862	0.145201	LOC102443642(CCL4);LOC102446214(PLN);LOC102446400(PVALB);LOC102447016(P2ry2);LOC102451031(CALB1);LOC102452468(CEMIP);LOC102454220(PLCG2);LOC102455529(AGTR1);LOC102456674(gpr146);LOC102457423(PMCH);LOC102457672(NPY6R);LOC102459178(CASQ2);LOC102460174(IL6ST);LOC102460301(ATP2A1);LOC102461525(Adra1b);LOC102462666(Smdt1);LOC102463217(CCL3);LOC106731489(CCL4)
GO:0055074	calcium ion homeostasis	18	258	0.0103862	0.145201	LOC102443642(CCL4);LOC102446214(PLN);LOC102446400(PVALB);LOC102447016(P2ry2);LOC102451031(CALB1);LOC102452468(CEMIP);LOC102454220(PLCG2);LOC102455529(AGTR1);LOC102456674(gpr146);LOC102457423(PMCH);LOC102457672(NPY6R);LOC102459178(CASQ2);LOC102460174(IL6ST);LOC102460301(ATP2A1);LOC102461525(Adra1b);LOC102462666(Smdt1);LOC102463217(CCL3);LOC106731489(CCL4)
GO:0002761	regulation of myeloid leukocyte differentiation	9	96	0.0111267	0.153522	LOC102443642(CCL4);LOC102445037(bglap);LOC102454531(FOS);LOC102456651(TLR3);LOC102457121(PRDM16);LOC102459336(PRKCA);LOC102459783(PRKCG);LOC102463217(CCL3);LOC106731489(CCL4)
GO:0003014	renal system process	9	96	0.0111267	0.153522	LOC102444057(ADCY2);LOC102445016(LRP2);LOC102445759(ADCY1);LOC102448197(ADCY9);LOC102452975(NPR3);LOC102455112(MYO5B);LOC102455529(AGTR1);LOC102460791(slc22a6-a);LOC102461606(ADORA2A)
GO:0072358	cardiovascular system development	36	633	0.0111989	0.153522	LOC102443635(TGFBR3);LOC102444314(FRS3);LOC102446651(kdrl);LOC102447070(APOBEC2);LOC102447727(TNMD);LOC102448416(ISL2);LOC102448463(ITGB8);LOC102448633(ANGPT4);LOC102449250(ATP6V0D2);LOC102451883(PGF);LOC102452100(MYH16);LOC102452435(ATP6V0D1);LOC102452510(CXXC5);LOC102453211(AMOT);LOC102453372(PKP2);LOC102454096(FGF7);LOC102454402(LRP1);LOC102454410(sox18-a);LOC102454613(PRDM1);LOC102454701(SEMA…
GO:0072359	circulatory system development	36	633	0.0111989	0.153522	LOC102443635(TGFBR3);LOC102444314(FRS3);LOC102446651(kdrl);LOC102447070(APOBEC2);LOC102447727(TNMD);LOC102448416(ISL2);LOC102448463(ITGB8);LOC102448633(ANGPT4);LOC102449250(ATP6V0D2);LOC102451883(PGF);LOC102452100(MYH16);LOC102452435(ATP6V0D1);LOC102452510(CXXC5);LOC102453211(AMOT);LOC102453372(PKP2);LOC102454096(FGF7);LOC102454402(LRP1);LOC102454410(sox18-a);LOC102454613(PRDM1);LOC102454701(SEMA…
GO:0007411	axon guidance	10	113	0.0112964	0.154111	LOC102444123(EPHA7);LOC102444201(EPHB1);LOC102445759(ADCY1);LOC102447306(GLI2);LOC102448416(ISL2);LOC102452062(SCN1B);LOC102453251(ZIC2);LOC102453882(LHX1);LOC102454805(FEZF1);LOC102461291(ZIC1)
GO:0048699	generation of neurons	55	1057	0.0115322	0.154752	LOC102443405(EGFR);LOC102443562(PLXNB1);LOC102444123(EPHA7);LOC102444201(EPHB1);LOC102445759(ADCY1);LOC102445809(SLITRK6);LOC102445814(ITGA9);LOC102446408(SDK1);LOC102446589(CHST3);LOC102446987(Lingo4);LOC102447016(P2ry2);LOC102447306(GLI2);LOC102448416(ISL2);LOC102449250(ATP6V0D2);LOC102449423(ACSL6);LOC102449650(Ntng2);LOC102449858(ALK);LOC102450772(LIN28B);LOC102450839(EN1);LOC102451533(ZFHX4)…
GO:0065009	regulation of molecular function	86	1779	0.0115969	0.154752	LOC102443405(EGFR);LOC102443562(PLXNB1);LOC102443635(TGFBR3);LOC102443642(CCL4);LOC102444057(ADCY2);LOC102444314(FRS3);LOC102444539(--);LOC102445759(ADCY1);LOC102445855(TNNT3);LOC102446214(PLN);LOC102446420(PPP2R1A);LOC102446903(TBC1D8B);LOC102446930(PDE1C);LOC102446995(PDCD2);LOC102447070(APOBEC2);LOC102447190(PAPLN);LOC102448190(Lrpap1);LOC102448197(ADCY9);LOC102448384(DOCK5);LOC102448416(ISL2)…
GO:0002027	regulation of heart rate	6	50	0.0116173	0.154752	LOC102446214(PLN);LOC102450717(SCN4B);LOC102452062(SCN1B);LOC102453372(PKP2);LOC102455766(DSG2);LOC102461525(Adra1b)
GO:0010634	positive regulation of epithelial cell migration	6	50	0.0116173	0.154752	LOC102448633(ANGPT4);LOC102453211(AMOT);LOC102454096(FGF7);LOC102458227(SEMA5A);LOC102459336(PRKCA);LOC102459783(PRKCG)
GO:0050848	regulation of calcium-mediated signaling	6	50	0.0116173	0.154752	LOC102443642(CCL4);LOC102453408(Nfat5);LOC102459178(CASQ2);LOC102463217(CCL3);LOC102463327(NEUROD2);LOC106731489(CCL4)
GO:0060326	cell chemotaxis	11	131	0.0117684	0.154786	LOC102443642(CCL4);LOC102445544(Padi2);LOC102445814(ITGA9);LOC102452547(ITGA1);LOC102457231(fgf4-b);LOC102458236(CCL2);LOC102459336(PRKCA);LOC102459783(PRKCG);LOC102462336(CAMK1D);LOC102463217(CCL3);LOC106731489(CCL4)
GO:0052652	cyclic purine nucleotide metabolic process	7	65	0.0117968	0.154786	LOC102444057(ADCY2);LOC102445759(ADCY1);LOC102448197(ADCY9);LOC102452975(NPR3);LOC102459336(PRKCA);LOC102461606(ADORA2A);LOC102462143(VIPR2)
GO:1900371	regulation of purine nucleotide biosynthetic process	7	65	0.0117968	0.154786	LOC102444057(ADCY2);LOC102445759(ADCY1);LOC102448197(ADCY9);LOC102452975(NPR3);LOC102459336(PRKCA);LOC102461606(ADORA2A);LOC102462143(VIPR2)
GO:0043065	positive regulation of apoptotic process	15	204	0.0118391	0.154786	LOC102443642(CCL4);LOC102444123(EPHA7);LOC102444539(--);LOC102446995(PDCD2);LOC102449858(ALK);LOC102450836(FNDC1);LOC102452547(ITGA1);LOC102454410(sox18-a);LOC102455275(Ppm1f);LOC102456292(Sox7);LOC102456651(TLR3);LOC102456674(gpr146);LOC102457683(HSPE1);LOC102463217(CCL3);LOC106731489(CCL4)
GO:0050926	regulation of positive chemotaxis	3	13	0.0119592	0.154921	LOC102454096(FGF7);LOC102459336(PRKCA);LOC102459783(PRKCG)
GO:0050927	positive regulation of positive chemotaxis	3	13	0.0119592	0.154921	LOC102454096(FGF7);LOC102459336(PRKCA);LOC102459783(PRKCG)
GO:0014855	striated muscle cell proliferation	4	24	0.0122456	0.15741	LOC102443635(TGFBR3);LOC102448633(ANGPT4);LOC102452975(NPR3);LOC102457121(PRDM16)
GO:0030334	regulation of cell migration	28	466	0.0122628	0.15741	LOC102443405(EGFR);LOC102443635(TGFBR3);LOC102443642(CCL4);LOC102445492(PODXL);LOC102445544(Padi2);LOC102447016(P2ry2);LOC102448633(ANGPT4);LOC102452022(SYNE2);LOC102452468(CEMIP);LOC102453211(AMOT);LOC102453313(RELN);LOC102453372(PKP2);LOC102454096(FGF7);LOC102454402(LRP1);LOC102454979(NR2E1);LOC102455275(Ppm1f);LOC102458227(SEMA5A);LOC102458236(CCL2);LOC102459336(PRKCA);LOC102459377(TNFRSF19);L…
GO:0043068	positive regulation of programmed cell death	15	205	0.0123415	0.157704	LOC102443642(CCL4);LOC102444123(EPHA7);LOC102444539(--);LOC102446995(PDCD2);LOC102449858(ALK);LOC102450836(FNDC1);LOC102452547(ITGA1);LOC102454410(sox18-a);LOC102455275(Ppm1f);LOC102456292(Sox7);LOC102456651(TLR3);LOC102456674(gpr146);LOC102457683(HSPE1);LOC102463217(CCL3);LOC106731489(CCL4)
GO:0070838	divalent metal ion transport	19	283	0.0126233	0.159445	LOC102443642(CCL4);LOC102446214(PLN);LOC102447521(SLC24A2);LOC102451031(CALB1);LOC102451057(SLC24A4);LOC102452468(CEMIP);LOC102453851(ASIC2);LOC102454220(PLCG2);LOC102454429(Casr);LOC102455936(TRPM3);LOC102457379(Slc39a8);LOC102458236(CCL2);LOC102459178(CASQ2);LOC102459783(PRKCG);LOC102459936(SLC24A3);LOC102460301(ATP2A1);LOC102462666(Smdt1);LOC102463217(CCL3);LOC106731489(CCL4)
GO:0072511	divalent inorganic cation transport	19	283	0.0126233	0.159445	LOC102443642(CCL4);LOC102446214(PLN);LOC102447521(SLC24A2);LOC102451031(CALB1);LOC102451057(SLC24A4);LOC102452468(CEMIP);LOC102453851(ASIC2);LOC102454220(PLCG2);LOC102454429(Casr);LOC102455936(TRPM3);LOC102457379(Slc39a8);LOC102458236(CCL2);LOC102459178(CASQ2);LOC102459783(PRKCG);LOC102459936(SLC24A3);LOC102460301(ATP2A1);LOC102462666(Smdt1);LOC102463217(CCL3);LOC106731489(CCL4)
GO:0006942	regulation of striated muscle contraction	6	51	0.0127535	0.159445	LOC102446214(PLN);LOC102453372(PKP2);LOC102455766(DSG2);LOC102459178(CASQ2);LOC102460301(ATP2A1);LOC102461525(Adra1b)
GO:0051238	sequestering of metal ion	7	66	0.0127755	0.159445	LOC102443642(CCL4);LOC102446214(PLN);LOC102454220(PLCG2);LOC102459178(CASQ2);LOC102462501(SLC30A7);LOC102463217(CCL3);LOC106731489(CCL4)
GO:1901136	carbohydrate derivative catabolic process	7	66	0.0127755	0.159445	LOC102446930(PDE1C);LOC102447070(APOBEC2);LOC102448207(FMOD);LOC102449878(PRELP);LOC102452468(CEMIP);LOC102456580(PDE5A);LOC102458263(Pde10a)
GO:0048017	inositol lipid-mediated signaling	13	169	0.0130393	0.159445	LOC102443405(EGFR);LOC102443562(PLXNB1);LOC102443642(CCL4);LOC102444314(FRS3);LOC102444872(KL);LOC102448633(ANGPT4);LOC102449858(ALK);LOC102452975(NPR3);LOC102453313(RELN);LOC102454096(FGF7);LOC102457231(fgf4-b);LOC102460895(PDGFRB);LOC102462684(ERBB4)
GO:0009966	regulation of signal transduction	83	1718	0.0133497	0.159445	LOC102443405(EGFR);LOC102443562(PLXNB1);LOC102443635(TGFBR3);LOC102443642(CCL4);LOC102444123(EPHA7);LOC102444201(EPHB1);LOC102444314(FRS3);LOC102444413(Atxn1);LOC102444872(KL);LOC102445544(Padi2);LOC102445977(DHRS3);LOC102446254(Piwil2);LOC102446420(PPP2R1A);LOC102446651(kdrl);LOC102446715(SLC35C2);LOC102446951(MECOM);LOC102447242(ARHGAP40);LOC102447273(IRF1);LOC102447306(GLI2);LOC102447727(TNMD)…
GO:0003012	muscle system process	22	345	0.0133919	0.159445	LOC102445855(TNNT3);LOC102446214(PLN);LOC102447067(HSPB6);LOC102447463(TNNI2);LOC102447860(FDPS);LOC102450717(SCN4B);LOC102452062(SCN1B);LOC102452100(MYH16);LOC102452547(ITGA1);LOC102453164(SSPN);LOC102453372(PKP2);LOC102455766(DSG2);LOC102456580(PDE5A);LOC102457672(NPY6R);LOC102459178(CASQ2);LOC102459336(PRKCA);LOC102459543(TEAD1);LOC102459783(PRKCG);LOC102460174(IL6ST);LOC102460301(ATP2A1);LOC1…
GO:0000052	citrulline metabolic process	2	5	0.0135336	0.159445	LOC102445544(Padi2);LOC102458579(PADI3)
GO:0010663	positive regulation of striated muscle cell apoptotic process	2	5	0.0135336	0.159445	LOC102449858(ALK);LOC102450836(FNDC1)
GO:0018195	peptidyl-arginine modification	2	5	0.0135336	0.159445	LOC102445544(Padi2);LOC102458579(PADI3)
GO:0019240	citrulline biosynthetic process	2	5	0.0135336	0.159445	LOC102445544(Padi2);LOC102458579(PADI3)
GO:0021511	spinal cord patterning	2	5	0.0135336	0.159445	LOC102447306(GLI2);LOC102458283(GLI3)
GO:0021513	spinal cord dorsal/ventral patterning	2	5	0.0135336	0.159445	LOC102447306(GLI2);LOC102458283(GLI3)
GO:0045581	negative regulation of T cell differentiation	2	5	0.0135336	0.159445	LOC102447273(IRF1);LOC102458283(GLI3)
GO:0045620	negative regulation of lymphocyte differentiation	2	5	0.0135336	0.159445	LOC102447273(IRF1);LOC102458283(GLI3)
GO:0050790	regulation of catalytic activity	67	1344	0.0137699	0.159445	LOC102443405(EGFR);LOC102443562(PLXNB1);LOC102443642(CCL4);LOC102444057(ADCY2);LOC102444314(FRS3);LOC102444539(--);LOC102445759(ADCY1);LOC102445855(TNNT3);LOC102446214(PLN);LOC102446420(PPP2R1A);LOC102446903(TBC1D8B);LOC102446930(PDE1C);LOC102446995(PDCD2);LOC102447190(PAPLN);LOC102448197(ADCY9);LOC102448384(DOCK5);LOC102448633(ANGPT4);LOC102448868(SELE);LOC102449250(ATP6V0D2);LOC102449858(ALK);L…
GO:0072503	cellular divalent inorganic cation homeostasis	18	266	0.0138856	0.159445	LOC102443642(CCL4);LOC102446214(PLN);LOC102446400(PVALB);LOC102447016(P2ry2);LOC102451031(CALB1);LOC102452468(CEMIP);LOC102454220(PLCG2);LOC102455529(AGTR1);LOC102456674(gpr146);LOC102457423(PMCH);LOC102457672(NPY6R);LOC102459178(CASQ2);LOC102460174(IL6ST);LOC102460301(ATP2A1);LOC102461525(Adra1b);LOC102462666(Smdt1);LOC102463217(CCL3);LOC106731489(CCL4)
GO:0031960	response to corticosteroid	14	189	0.0138881	0.159445	LOC102443405(EGFR);LOC102443673(Mgp);LOC102445037(bglap);LOC102447541(PMP2);LOC102453313(RELN);LOC102454531(FOS);LOC102455529(AGTR1);LOC102458176(MAOB);LOC102458236(CCL2);LOC102458559(PLA2G4A);LOC102462623(ABCG2);LOC102463297(MUC5B);LOC102463677(UBE2L3);LOC102464047(FOSL2)
GO:0007188	adenylate cyclase-modulating G-protein coupled receptor signaling pathway	8	83	0.0139063	0.159445	LOC102444057(ADCY2);LOC102445759(ADCY1);LOC102448197(ADCY9);LOC102452975(NPR3);LOC102453793(GPR26);LOC102454429(Casr);LOC102457672(NPY6R);LOC102461606(ADORA2A)
GO:0043473	pigmentation	8	83	0.0139063	0.159445	LOC102443450(bbip1);LOC102449250(ATP6V0D2);LOC102449858(ALK);LOC102451069(ATP6AP1);LOC102452435(ATP6V0D1);LOC102453251(ZIC2);LOC102458283(GLI3);LOC102461291(ZIC1)
GO:0007260	tyrosine phosphorylation of STAT protein	6	52	0.0139653	0.159445	LOC102443642(CCL4);LOC102446420(PPP2R1A);LOC102447273(IRF1);LOC102448416(ISL2);LOC102460174(IL6ST);LOC102462684(ERBB4)
GO:0042509	regulation of tyrosine phosphorylation of STAT protein	6	52	0.0139653	0.159445	LOC102443642(CCL4);LOC102446420(PPP2R1A);LOC102447273(IRF1);LOC102448416(ISL2);LOC102460174(IL6ST);LOC102462684(ERBB4)
GO:1902531	regulation of intracellular signal transduction	49	932	0.0140461	0.159445	LOC102443405(EGFR);LOC102443562(PLXNB1);LOC102443642(CCL4);LOC102444123(EPHA7);LOC102444201(EPHB1);LOC102444314(FRS3);LOC102444872(KL);LOC102446420(PPP2R1A);LOC102446951(MECOM);LOC102447242(ARHGAP40);LOC102447273(IRF1);LOC102448416(ISL2);LOC102448633(ANGPT4);LOC102449164(Mmd2);LOC102449725(INPP5B);LOC102449791(SPRY3);LOC102451069(ATP6AP1);LOC102451091(C1qtnf3);LOC102451571(Lgals9);LOC102451602(IN…
GO:0001960	negative regulation of cytokine-mediated signaling pathway	4	25	0.0141472	0.159445	LOC102443642(CCL4);LOC102445544(Padi2);LOC102460174(IL6ST);LOC102462146(NR1H3)
GO:0060761	negative regulation of response to cytokine stimulus	4	25	0.0141472	0.159445	LOC102443642(CCL4);LOC102445544(Padi2);LOC102460174(IL6ST);LOC102462146(NR1H3)
GO:0045637	regulation of myeloid cell differentiation	10	117	0.0141932	0.159445	LOC102443642(CCL4);LOC102444801(SCIN);LOC102445037(bglap);LOC102454531(FOS);LOC102456651(TLR3);LOC102457121(PRDM16);LOC102459336(PRKCA);LOC102459783(PRKCG);LOC102463217(CCL3);LOC106731489(CCL4)
GO:0008344	adult locomotory behavior	5	38	0.0142339	0.159445	LOC102450442(TRH);LOC102453251(ZIC2);LOC102461291(ZIC1);LOC102461864(CLN8);LOC102462402(Zic3)
GO:0014910	regulation of smooth muscle cell migration	5	38	0.0142339	0.159445	LOC102443642(CCL4);LOC102447016(P2ry2);LOC102454402(LRP1);LOC102460174(IL6ST);LOC102460895(PDGFRB)
GO:0060048	cardiac muscle contraction	5	38	0.0142339	0.159445	LOC102446214(PLN);LOC102452062(SCN1B);LOC102453372(PKP2);LOC102455766(DSG2);LOC102459178(CASQ2)
GO:0051270	regulation of cellular component movement	29	494	0.0146455	0.159445	LOC102443405(EGFR);LOC102443635(TGFBR3);LOC102443642(CCL4);LOC102445492(PODXL);LOC102445544(Padi2);LOC102447016(P2ry2);LOC102448633(ANGPT4);LOC102452022(SYNE2);LOC102452468(CEMIP);LOC102453211(AMOT);LOC102453313(RELN);LOC102453372(PKP2);LOC102454096(FGF7);LOC102454402(LRP1);LOC102454979(NR2E1);LOC102455275(Ppm1f);LOC102455766(DSG2);LOC102458227(SEMA5A);LOC102458236(CCL2);LOC102459336(PRKCA);LOC10…
GO:0010941	regulation of cell death	57	1117	0.0147394	0.159445	LOC102443405(EGFR);LOC102443642(CCL4);LOC102444123(EPHA7);LOC102444201(EPHB1);LOC102444539(--);LOC102444801(SCIN);LOC102446703(RILPL1);LOC102446951(MECOM);LOC102446974(CLDN1);LOC102446995(PDCD2);LOC102447067(HSPB6);LOC102448416(ISL2);LOC102448633(ANGPT4);LOC102448668(GAL);LOC102449858(ALK);LOC102450836(FNDC1);LOC102451519(PPARA);LOC102451602(ING2);LOC102451802(PNMA3);LOC102451993(DRAXIN);LOC10245…
GO:0009154	purine ribonucleotide catabolic process	3	14	0.0147951	0.159445	LOC102446930(PDE1C);LOC102456580(PDE5A);LOC102458263(Pde10a)
GO:0009261	ribonucleotide catabolic process	3	14	0.0147951	0.159445	LOC102446930(PDE1C);LOC102456580(PDE5A);LOC102458263(Pde10a)
GO:0021517	ventral spinal cord development	3	14	0.0147951	0.159445	LOC102447306(GLI2);LOC102448416(ISL2);LOC102461864(CLN8)
GO:0021522	spinal cord motor neuron differentiation	3	14	0.0147951	0.159445	LOC102447306(GLI2);LOC102448416(ISL2);LOC102461864(CLN8)
GO:0032897	negative regulation of viral transcription	3	14	0.0147951	0.159445	LOC102443642(CCL4);LOC102463217(CCL3);LOC106731489(CCL4)
GO:0050918	positive chemotaxis	3	14	0.0147951	0.159445	LOC102454096(FGF7);LOC102459336(PRKCA);LOC102459783(PRKCG)
GO:1903901	negative regulation of viral life cycle	3	14	0.0147951	0.159445	LOC102443642(CCL4);LOC102463217(CCL3);LOC106731489(CCL4)
GO:0007259	JAK-STAT cascade	8	84	0.014874	0.159445	LOC102443642(CCL4);LOC102446420(PPP2R1A);LOC102447273(IRF1);LOC102448416(ISL2);LOC102453248(Neurod1);LOC102460174(IL6ST);LOC102462684(ERBB4);LOC102463327(NEUROD2)
GO:0097696	STAT cascade	8	84	0.014874	0.159445	LOC102443642(CCL4);LOC102446420(PPP2R1A);LOC102447273(IRF1);LOC102448416(ISL2);LOC102453248(Neurod1);LOC102460174(IL6ST);LOC102462684(ERBB4);LOC102463327(NEUROD2)
GO:1900542	regulation of purine nucleotide metabolic process	8	84	0.014874	0.159445	LOC102444057(ADCY2);LOC102445759(ADCY1);LOC102448197(ADCY9);LOC102451519(PPARA);LOC102452975(NPR3);LOC102459336(PRKCA);LOC102461606(ADORA2A);LOC102462143(VIPR2)
GO:0046916	cellular transition metal ion homeostasis	7	68	0.0149056	0.159445	LOC102449250(ATP6V0D2);LOC102449908(cybrd1);LOC102451069(ATP6AP1);LOC102452307(ABCG2);LOC102452435(ATP6V0D1);LOC102455944(ERFE);LOC102462623(ABCG2)
GO:0030182	neuron differentiation	51	982	0.0152778	0.16281	LOC102443405(EGFR);LOC102443562(PLXNB1);LOC102444123(EPHA7);LOC102444201(EPHB1);LOC102445759(ADCY1);LOC102445809(SLITRK6);LOC102445814(ITGA9);LOC102446408(SDK1);LOC102446589(CHST3);LOC102446987(Lingo4);LOC102447016(P2ry2);LOC102447306(GLI2);LOC102448416(ISL2);LOC102449250(ATP6V0D2);LOC102449423(ACSL6);LOC102449650(Ntng2);LOC102449858(ALK);LOC102450839(EN1);LOC102451993(DRAXIN);LOC102452062(SCN1B)…
GO:0072507	divalent inorganic cation homeostasis	18	269	0.0154146	0.16365	LOC102443642(CCL4);LOC102446214(PLN);LOC102446400(PVALB);LOC102447016(P2ry2);LOC102451031(CALB1);LOC102452468(CEMIP);LOC102454220(PLCG2);LOC102455529(AGTR1);LOC102456674(gpr146);LOC102457423(PMCH);LOC102457672(NPY6R);LOC102459178(CASQ2);LOC102460174(IL6ST);LOC102460301(ATP2A1);LOC102461525(Adra1b);LOC102462666(Smdt1);LOC102463217(CCL3);LOC106731489(CCL4)
GO:2000145	regulation of cell motility	28	475	0.0154948	0.163885	LOC102443405(EGFR);LOC102443635(TGFBR3);LOC102443642(CCL4);LOC102445492(PODXL);LOC102445544(Padi2);LOC102447016(P2ry2);LOC102448633(ANGPT4);LOC102452022(SYNE2);LOC102452468(CEMIP);LOC102453211(AMOT);LOC102453313(RELN);LOC102453372(PKP2);LOC102454096(FGF7);LOC102454402(LRP1);LOC102454979(NR2E1);LOC102455275(Ppm1f);LOC102458227(SEMA5A);LOC102458236(CCL2);LOC102459336(PRKCA);LOC102459377(TNFRSF19);L…
GO:0010595	positive regulation of endothelial cell migration	5	39	0.0158283	0.166478	LOC102448633(ANGPT4);LOC102453211(AMOT);LOC102458227(SEMA5A);LOC102459336(PRKCA);LOC102459783(PRKCG)
GO:0043085	positive regulation of catalytic activity	34	605	0.0158737	0.166478	LOC102443405(EGFR);LOC102443642(CCL4);LOC102444057(ADCY2);LOC102444314(FRS3);LOC102444539(--);LOC102445759(ADCY1);LOC102446930(PDE1C);LOC102446995(PDCD2);LOC102448197(ADCY9);LOC102448633(ANGPT4);LOC102448868(SELE);LOC102449250(ATP6V0D2);LOC102449858(ALK);LOC102452435(ATP6V0D1);LOC102452468(CEMIP);LOC102452547(ITGA1);LOC102452975(NPR3);LOC102453307(MRGPRX4);LOC102453313(RELN);LOC102454096(FGF7);LO…
GO:0006810	transport	142	3169	0.0159168	0.166478	LOC102443405(EGFR);LOC102443642(CCL4);LOC102443663(CLIP1);LOC102444057(ADCY2);LOC102444061(SEC61G);LOC102444258(MASP1);LOC102444331(SH3D19);LOC102444368(ATP5MG);LOC102444413(Atxn1);LOC102444461(ANO1);LOC102444539(--);LOC102444801(SCIN);LOC102444896(XPO4);LOC102444915(SLC29A3);LOC102444980(TRAPPC2L);LOC102445037(bglap);LOC102445759(ADCY1);LOC102445895(Slc1a7);LOC102446181(SLC22A3);LOC102446214(PLN…
GO:0006665	sphingolipid metabolic process	9	102	0.0161068	0.16681	LOC102446420(PPP2R1A);LOC102447556(Smpd2);LOC102448463(ITGB8);LOC102450767(ST8SIA3);LOC102453490(Smpd3);LOC102456741(Acer3);LOC102458462(NEU3);LOC102461864(CLN8);LOC102462829(ST8SIA1)
GO:0043270	positive regulation of ion transport	9	102	0.0161068	0.16681	LOC102447016(P2ry2);LOC102448668(GAL);LOC102452468(CEMIP);LOC102453313(RELN);LOC102453851(ASIC2);LOC102454220(PLCG2);LOC102454429(Casr);LOC102458236(CCL2);LOC102460895(PDGFRB)
GO:0033002	muscle cell proliferation	4	26	0.0162259	0.16681	LOC102443635(TGFBR3);LOC102448633(ANGPT4);LOC102452975(NPR3);LOC102457121(PRDM16)
GO:0050879	multicellular organismal movement	4	26	0.0162259	0.16681	LOC102458484(opa3);LOC102460301(ATP2A1);LOC102461524(MB);LOC102461864(CLN8)
GO:0070201	regulation of establishment of protein localization	23	372	0.0162439	0.16681	LOC102443405(EGFR);LOC102443642(CCL4);LOC102444539(--);LOC102445037(bglap);LOC102446930(PDE1C);LOC102448633(ANGPT4);LOC102449332(ACSL3);LOC102451091(C1qtnf3);LOC102451519(PPARA);LOC102453248(Neurod1);LOC102453251(ZIC2);LOC102454429(Casr);LOC102456651(TLR3);LOC102458227(SEMA5A);LOC102458283(GLI3);LOC102459336(PRKCA);LOC102461291(ZIC1);LOC102461606(ADORA2A);LOC102462146(NR1H3);LOC102462402(Zic3);LO…
GO:0006915	apoptotic process	63	1262	0.0163247	0.167032	LOC102443405(EGFR);LOC102443642(CCL4);LOC102443758(CARD19);LOC102444123(EPHA7);LOC102444314(FRS3);LOC102444539(--);LOC102444801(SCIN);LOC102444872(KL);LOC102446420(PPP2R1A);LOC102446974(CLDN1);LOC102446995(PDCD2);LOC102447067(HSPB6);LOC102447556(Smpd2);LOC102448416(ISL2);LOC102448633(ANGPT4);LOC102448668(GAL);LOC102449858(ALK);LOC102450473(KRT8);LOC102450836(FNDC1);LOC102451602(ING2);LOC102451802…
GO:0048667	cell morphogenesis involved in neuron differentiation	14	193	0.0164078	0.167277	LOC102444123(EPHA7);LOC102444201(EPHB1);LOC102445759(ADCY1);LOC102447306(GLI2);LOC102448416(ISL2);LOC102452062(SCN1B);LOC102453251(ZIC2);LOC102453882(LHX1);LOC102454805(FEZF1);LOC102454979(NR2E1);LOC102458227(SEMA5A);LOC102459336(PRKCA);LOC102459783(PRKCG);LOC102461291(ZIC1)
GO:0000904	cell morphogenesis involved in differentiation	30	521	0.0168129	0.17079	LOC102443562(PLXNB1);LOC102443635(TGFBR3);LOC102443767(LZTS1);LOC102444123(EPHA7);LOC102444201(EPHB1);LOC102445759(ADCY1);LOC102446703(RILPL1);LOC102446987(Lingo4);LOC102447067(HSPB6);LOC102447306(GLI2);LOC102447727(TNMD);LOC102448416(ISL2);LOC102451348(zic5);LOC102452062(SCN1B);LOC102453251(ZIC2);LOC102453882(LHX1);LOC102454805(FEZF1);LOC102454979(NR2E1);LOC102455225(ITGA8);LOC102455928(Cux1);LO…
GO:0034764	positive regulation of transmembrane transport	7	70	0.0172774	0.174174	LOC102448668(GAL);LOC102453313(RELN);LOC102453851(ASIC2);LOC102454220(PLCG2);LOC102454429(Casr);LOC102458236(CCL2);LOC102460895(PDGFRB)
GO:0000165	MAPK cascade	25	416	0.0173311	0.174174	LOC102443405(EGFR);LOC102443642(CCL4);LOC102444123(EPHA7);LOC102444201(EPHB1);LOC102444314(FRS3);LOC102446420(PPP2R1A);LOC102446951(MECOM);LOC102447067(HSPB6);LOC102448633(ANGPT4);LOC102451069(ATP6AP1);LOC102451091(C1qtnf3);LOC102454096(FGF7);LOC102454429(Casr);LOC102454531(FOS);LOC102456580(PDE5A);LOC102456651(TLR3);LOC102457231(fgf4-b);LOC102458236(CCL2);LOC102459336(PRKCA);LOC102459377(TNFRSF1…
GO:0023014	signal transduction by protein phosphorylation	25	416	0.0173311	0.174174	LOC102443405(EGFR);LOC102443642(CCL4);LOC102444123(EPHA7);LOC102444201(EPHB1);LOC102444314(FRS3);LOC102446420(PPP2R1A);LOC102446951(MECOM);LOC102447067(HSPB6);LOC102448633(ANGPT4);LOC102451069(ATP6AP1);LOC102451091(C1qtnf3);LOC102454096(FGF7);LOC102454429(Casr);LOC102454531(FOS);LOC102456580(PDE5A);LOC102456651(TLR3);LOC102457231(fgf4-b);LOC102458236(CCL2);LOC102459336(PRKCA);LOC102459377(TNFRSF1…
GO:0043010	camera-type eye development	12	157	0.0174603	0.174851	LOC102443531(MAB21L1);LOC102444201(EPHB1);LOC102444314(FRS3);LOC102445809(SLITRK6);LOC102447067(HSPB6);LOC102449250(ATP6V0D2);LOC102451031(CALB1);LOC102451069(ATP6AP1);LOC102452435(ATP6V0D1);LOC102453882(LHX1);LOC102454096(FGF7);LOC102458283(GLI3)
GO:0042391	regulation of membrane potential	13	176	0.0177487	0.177111	LOC102444413(Atxn1);LOC102446214(PLN);LOC102447404(slc17a7);LOC102449639(IGSF9B);LOC102450717(SCN4B);LOC102452062(SCN1B);LOC102453313(RELN);LOC102453372(PKP2);LOC102454010(DGKI);LOC102455766(DSG2);LOC102458236(CCL2);LOC102458585(Kcnip1);LOC102461606(ADORA2A)
GO:0001573	ganglioside metabolic process	3	15	0.0179777	0.177514	LOC102450767(ST8SIA3);LOC102458462(NEU3);LOC102462829(ST8SIA1)
GO:0010874	regulation of cholesterol efflux	3	15	0.0179777	0.177514	LOC102451519(PPARA);LOC102454402(LRP1);LOC102462146(NR1H3)
GO:0033344	cholesterol efflux	3	15	0.0179777	0.177514	LOC102451519(PPARA);LOC102454402(LRP1);LOC102462146(NR1H3)
GO:0045834	positive regulation of lipid metabolic process	4	27	0.0184864	0.181269	LOC102447860(FDPS);LOC102451519(PPARA);LOC102453831(LEPR);LOC102462146(NR1H3)
GO:0055117	regulation of cardiac muscle contraction	4	27	0.0184864	0.181269	LOC102446214(PLN);LOC102453372(PKP2);LOC102455766(DSG2);LOC102459178(CASQ2)
GO:0021510	spinal cord development	7	71	0.0185579	0.181341	LOC102447306(GLI2);LOC102448416(ISL2);LOC102451993(DRAXIN);LOC102453313(RELN);LOC102453882(LHX1);LOC102458283(GLI3);LOC102461864(CLN8)
GO:0097305	response to alcohol	15	216	0.019035	0.184442	LOC102443405(EGFR);LOC102443642(CCL4);LOC102445037(bglap);LOC102447860(FDPS);LOC102453313(RELN);LOC102454429(Casr);LOC102456860(LCT);LOC102457499(BDH1);LOC102458176(MAOB);LOC102458236(CCL2);LOC102459336(PRKCA);LOC102459783(PRKCG);LOC102462536(znf703-a);LOC102463217(CCL3);LOC106731489(CCL4)
GO:0002762	negative regulation of myeloid leukocyte differentiation	5	41	0.0193641	0.184442	LOC102443642(CCL4);LOC102456651(TLR3);LOC102457121(PRDM16);LOC102463217(CCL3);LOC106731489(CCL4)
GO:0014897	striated muscle hypertrophy	5	41	0.0193641	0.184442	LOC102447860(FDPS);LOC102456580(PDE5A);LOC102459336(PRKCA);LOC102459783(PRKCG);LOC102460174(IL6ST)
GO:0046165	alcohol biosynthetic process	5	41	0.0193641	0.184442	LOC102449332(ACSL3);LOC102450224(LPCAT1);LOC102454096(FGF7);LOC102457844(SLC44A3);LOC102458559(PLA2G4A)
GO:0051209	release of sequestered calcium ion into cytosol	5	41	0.0193641	0.184442	LOC102443642(CCL4);LOC102446214(PLN);LOC102459178(CASQ2);LOC102463217(CCL3);LOC106731489(CCL4)
GO:0097553	calcium ion transmembrane import into cytosol	5	41	0.0193641	0.184442	LOC102443642(CCL4);LOC102446214(PLN);LOC102459178(CASQ2);LOC102463217(CCL3);LOC106731489(CCL4)
GO:1902656	calcium ion import into cytosol	5	41	0.0193641	0.184442	LOC102443642(CCL4);LOC102446214(PLN);LOC102459178(CASQ2);LOC102463217(CCL3);LOC106731489(CCL4)
GO:0032368	regulation of lipid transport	6	56	0.0196156	0.184442	LOC102447016(P2ry2);LOC102448668(GAL);LOC102449423(ACSL6);LOC102451519(PPARA);LOC102454402(LRP1);LOC102462146(NR1H3)
GO:0006842	tricarboxylic acid transport	2	6	0.0197896	0.184442	LOC102447365(SLC13A3);LOC102450641(SFXN5)
GO:0016572	histone phosphorylation	2	6	0.0197896	0.184442	LOC102459336(PRKCA);LOC102459783(PRKCG)
GO:0035405	histone-threonine phosphorylation	2	6	0.0197896	0.184442	LOC102459336(PRKCA);LOC102459783(PRKCG)
GO:0045923	positive regulation of fatty acid metabolic process	2	6	0.0197896	0.184442	LOC102451519(PPARA);LOC102453831(LEPR)
GO:0086010	membrane depolarization during action potential	2	6	0.0197896	0.184442	LOC102450717(SCN4B);LOC102452062(SCN1B)
GO:0097475	motor neuron migration	2	6	0.0197896	0.184442	LOC102453313(RELN);LOC102453882(LHX1)
GO:1903530	regulation of secretion by cell	20	318	0.020381	0.189328	LOC102443642(CCL4);LOC102445037(bglap);LOC102446930(PDE1C);LOC102446970(PASK);LOC102448668(GAL);LOC102451069(ATP6AP1);LOC102451091(C1qtnf3);LOC102451519(PPARA);LOC102453248(Neurod1);LOC102453851(ASIC2);LOC102454429(Casr);LOC102455387(CADPS2);LOC102458176(MAOB);LOC102459336(PRKCA);LOC102459783(PRKCG);LOC102461606(ADORA2A);LOC102462146(NR1H3);LOC102463217(CCL3);LOC102463327(NEUROD2);LOC106731489(CC…
GO:0030595	leukocyte chemotaxis	10	124	0.0205505	0.190278	LOC102443642(CCL4);LOC102445544(Padi2);LOC102445814(ITGA9);LOC102452547(ITGA1);LOC102458236(CCL2);LOC102459336(PRKCA);LOC102459783(PRKCG);LOC102462336(CAMK1D);LOC102463217(CCL3);LOC106731489(CCL4)
GO:0032844	regulation of homeostatic process	16	238	0.0207633	0.19102	LOC102443642(CCL4);LOC102445037(bglap);LOC102446214(PLN);LOC102446970(PASK);LOC102451069(ATP6AP1);LOC102452062(SCN1B);LOC102452468(CEMIP);LOC102453248(Neurod1);LOC102454220(PLCG2);LOC102456222(Ercc1);LOC102459178(CASQ2);LOC102461606(ADORA2A);LOC102462146(NR1H3);LOC102463217(CCL3);LOC102463327(NEUROD2);LOC106731489(CCL4)
GO:0014072	response to isoquinoline alkaloid	4	28	0.0209327	0.19102	LOC102450062(ppp2r2d);LOC102459783(PRKCG);LOC102461525(Adra1b);LOC102464047(FOSL2)
GO:0048565	digestive tract development	6	57	0.0212396	0.19102	LOC102443635(TGFBR3);LOC102447306(GLI2);LOC102453313(RELN);LOC102454096(FGF7);LOC102454410(sox18-a);LOC102458283(GLI3)
GO:0055123	digestive system development	6	57	0.0212396	0.19102	LOC102443635(TGFBR3);LOC102447306(GLI2);LOC102453313(RELN);LOC102454096(FGF7);LOC102454410(sox18-a);LOC102458283(GLI3)
GO:0010942	positive regulation of cell death	15	219	0.0212688	0.19102	LOC102443642(CCL4);LOC102444123(EPHA7);LOC102444539(--);LOC102446995(PDCD2);LOC102449858(ALK);LOC102450836(FNDC1);LOC102452547(ITGA1);LOC102454410(sox18-a);LOC102455275(Ppm1f);LOC102456292(Sox7);LOC102456651(TLR3);LOC102456674(gpr146);LOC102457683(HSPE1);LOC102463217(CCL3);LOC106731489(CCL4)
GO:0002062	chondrocyte differentiation	5	42	0.0213116	0.19102	LOC102447306(GLI2);LOC102456463(SOX5);LOC102458283(GLI3);LOC102458650(LOXL2);LOC102461853(COL27A1)
GO:0043067	regulation of programmed cell death	54	1071	0.0214748	0.19102	LOC102443405(EGFR);LOC102443642(CCL4);LOC102444123(EPHA7);LOC102444539(--);LOC102444801(SCIN);LOC102446951(MECOM);LOC102446974(CLDN1);LOC102446995(PDCD2);LOC102447067(HSPB6);LOC102448416(ISL2);LOC102448633(ANGPT4);LOC102448668(GAL);LOC102449858(ALK);LOC102450836(FNDC1);LOC102451602(ING2);LOC102451802(PNMA3);LOC102451993(DRAXIN);LOC102452547(ITGA1);LOC102453156(EPAS1);LOC102453248(Neurod1);LOC1024…
GO:0071345	cellular response to cytokine stimulus	16	239	0.0215003	0.19102	LOC102443642(CCL4);LOC102444539(--);LOC102445544(Padi2);LOC102447273(IRF1);LOC102448633(ANGPT4);LOC102450473(KRT8);LOC102452688(GBP3);LOC102453831(LEPR);LOC102458236(CCL2);LOC102459377(TNFRSF19);LOC102460174(IL6ST);LOC102462146(NR1H3);LOC102463217(CCL3);LOC102463382(VCAM1);LOC102463929(IL1R1);LOC106731489(CCL4)
GO:0006195	purine nucleotide catabolic process	3	16	0.0215101	0.19102	LOC102446930(PDE1C);LOC102456580(PDE5A);LOC102458263(Pde10a)
GO:0021533	cell differentiation in hindbrain	3	16	0.0215101	0.19102	LOC102448407(CBLN1);LOC102451008(HERC1);LOC102453882(LHX1)
GO:0043407	negative regulation of MAP kinase activity	3	16	0.0215101	0.19102	LOC102446420(PPP2R1A);LOC102459336(PRKCA);LOC102459783(PRKCG)
GO:0048884	neuromast development	3	16	0.0215101	0.19102	LOC102453248(Neurod1);LOC102454096(FGF7);LOC102459377(TNFRSF19)
GO:0060078	regulation of postsynaptic membrane potential	3	16	0.0215101	0.19102	LOC102449639(IGSF9B);LOC102458236(CCL2);LOC102461606(ADORA2A)
GO:0009790	embryo development	46	888	0.0215807	0.191047	LOC102443531(MAB21L1);LOC102443635(TGFBR3);LOC102444314(FRS3);LOC102445809(SLITRK6);LOC102446951(MECOM);LOC102447067(HSPB6);LOC102447070(APOBEC2);LOC102447306(GLI2);LOC102447654(RBBP8);LOC102448207(FMOD);LOC102448633(ANGPT4);LOC102449250(ATP6V0D2);LOC102449725(INPP5B);LOC102450839(EN1);LOC102451348(zic5);LOC102452100(MYH16);LOC102452435(ATP6V0D1);LOC102452922(ZFP36L1);LOC102453156(EPAS1);LOC10245…
GO:0050804	modulation of synaptic transmission	15	220	0.0220558	0.194642	LOC102443405(EGFR);LOC102443767(LZTS1);LOC102447521(SLC24A2);LOC102450986(Grid2ip);LOC102451031(CALB1);LOC102453313(RELN);LOC102453851(ASIC2);LOC102454010(DGKI);LOC102454979(NR2E1);LOC102457423(PMCH);LOC102461606(ADORA2A);LOC102461662(SHANK3);LOC102462684(ERBB4);LOC102463327(NEUROD2);LOC106732442(CNTNAP5)
GO:0006066	alcohol metabolic process	17	260	0.0222848	0.196051	LOC102447860(FDPS);LOC102449332(ACSL3);LOC102450224(LPCAT1);LOC102451031(CALB1);LOC102452019(ITPK1);LOC102453490(Smpd3);LOC102453831(LEPR);LOC102454096(FGF7);LOC102454220(PLCG2);LOC102454402(LRP1);LOC102455112(MYO5B);LOC102455555(mboat2);LOC102456741(Acer3);LOC102457844(SLC44A3);LOC102458377(SLC5A3);LOC102458559(PLA2G4A);LOC102461864(CLN8)
GO:0048514	blood vessel morphogenesis	19	301	0.0226284	0.198456	LOC102443635(TGFBR3);LOC102446651(kdrl);LOC102447727(TNMD);LOC102448416(ISL2);LOC102448633(ANGPT4);LOC102451883(PGF);LOC102452510(CXXC5);LOC102453211(AMOT);LOC102454402(LRP1);LOC102454613(PRDM1);LOC102454701(SEMA3E);LOC102454979(NR2E1);LOC102458227(SEMA5A);LOC102458236(CCL2);LOC102458650(LOXL2);LOC102459336(PRKCA);LOC102459377(TNFRSF19);LOC102459783(PRKCG);LOC102460895(PDGFRB)
GO:0006909	phagocytosis	6	58	0.0229522	0.198825	LOC102454402(LRP1);LOC102456827(FCN2);LOC102458236(CCL2);LOC102459783(PRKCG);LOC102462146(NR1H3);LOC102463303(COLEC12)
GO:0009953	dorsal/ventral pattern formation	6	58	0.0229522	0.198825	LOC102447306(GLI2);LOC102453251(ZIC2);LOC102458283(GLI3);LOC102461291(ZIC1);LOC102462402(Zic3);LOC102462488(TLL2)
GO:0032680	regulation of tumor necrosis factor production	6	58	0.0229522	0.198825	LOC102443642(CCL4);LOC102448416(ISL2);LOC102456651(TLR3);LOC102458236(CCL2);LOC102463217(CCL3);LOC106731489(CCL4)
GO:1903555	regulation of tumor necrosis factor superfamily cytokine production	6	58	0.0229522	0.198825	LOC102443642(CCL4);LOC102448416(ISL2);LOC102456651(TLR3);LOC102458236(CCL2);LOC102463217(CCL3);LOC106731489(CCL4)
GO:0019637	organophosphate metabolic process	36	667	0.0232194	0.200525	LOC102444057(ADCY2);LOC102444368(ATP5MG);LOC102445759(ADCY1);LOC102446930(PDE1C);LOC102447289(haao);LOC102447556(Smpd2);LOC102447860(FDPS);LOC102448197(ADCY9);LOC102449332(ACSL3);LOC102449423(ACSL6);LOC102449725(INPP5B);LOC102450224(LPCAT1);LOC102451504(PIGA);LOC102451519(PPARA);LOC102452019(ITPK1);LOC102452484(RRM2);LOC102452975(NPR3);LOC102453490(Smpd3);LOC102454096(FGF7);LOC102454220(PLCG2);LO…
GO:0042310	vasoconstriction	5	43	0.0233822	0.201315	LOC102443405(EGFR);LOC102454429(Casr);LOC102457672(NPY6R);LOC102458236(CCL2);LOC102461525(Adra1b)
GO:0045595	regulation of cell differentiation	56	1123	0.0234896	0.201625	LOC102443562(PLXNB1);LOC102443635(TGFBR3);LOC102443642(CCL4);LOC102443767(LZTS1);LOC102444801(SCIN);LOC102445037(bglap);LOC102446408(SDK1);LOC102446951(MECOM);LOC102446987(Lingo4);LOC102446995(PDCD2);LOC102447016(P2ry2);LOC102447273(IRF1);LOC102447306(GLI2);LOC102448416(ISL2);LOC102449164(Mmd2);LOC102449423(ACSL6);LOC102449858(ALK);LOC102450254(CD83);LOC102450772(LIN28B);LOC102451069(ATP6AP1);LOC…
GO:0018108	peptidyl-tyrosine phosphorylation	7	75	0.0243463	0.206056	LOC102443642(CCL4);LOC102446420(PPP2R1A);LOC102447273(IRF1);LOC102448416(ISL2);LOC102455529(AGTR1);LOC102460174(IL6ST);LOC102462684(ERBB4)
GO:0018212	peptidyl-tyrosine modification	7	75	0.0243463	0.206056	LOC102443642(CCL4);LOC102446420(PPP2R1A);LOC102447273(IRF1);LOC102448416(ISL2);LOC102455529(AGTR1);LOC102460174(IL6ST);LOC102462684(ERBB4)
GO:0040012	regulation of locomotion	31	559	0.0243742	0.206056	LOC102443405(EGFR);LOC102443635(TGFBR3);LOC102443642(CCL4);LOC102445492(PODXL);LOC102445544(Padi2);LOC102446974(CLDN1);LOC102447016(P2ry2);LOC102448633(ANGPT4);LOC102452022(SYNE2);LOC102452468(CEMIP);LOC102453211(AMOT);LOC102453313(RELN);LOC102453372(PKP2);LOC102454096(FGF7);LOC102454402(LRP1);LOC102454429(Casr);LOC102454979(NR2E1);LOC102455275(Ppm1f);LOC102456827(FCN2);LOC102458227(SEMA5A);LOC10…
GO:0009888	tissue development	65	1336	0.024405	0.206056	LOC102443405(EGFR);LOC102443635(TGFBR3);LOC102444314(FRS3);LOC102444872(KL);LOC102445037(bglap);LOC102445469(prom1a);LOC102445492(PODXL);LOC102446214(PLN);LOC102446951(MECOM);LOC102447070(APOBEC2);LOC102447306(GLI2);LOC102447727(TNMD);LOC102448416(ISL2);LOC102448633(ANGPT4);LOC102448668(GAL);LOC102449250(ATP6V0D2);LOC102450224(LPCAT1);LOC102450473(KRT8);LOC102451031(CALB1);LOC102451348(zic5);LOC1…
GO:0035150	regulation of tube size	8	92	0.0244436	0.206056	LOC102443405(EGFR);LOC102452547(ITGA1);LOC102454429(Casr);LOC102455529(AGTR1);LOC102457672(NPY6R);LOC102458236(CCL2);LOC102461525(Adra1b);LOC102461606(ADORA2A)
GO:0050880	regulation of blood vessel size	8	92	0.0244436	0.206056	LOC102443405(EGFR);LOC102452547(ITGA1);LOC102454429(Casr);LOC102455529(AGTR1);LOC102457672(NPY6R);LOC102458236(CCL2);LOC102461525(Adra1b);LOC102461606(ADORA2A)
GO:0032879	regulation of localization	68	1409	0.025176	0.211599	LOC102443405(EGFR);LOC102443635(TGFBR3);LOC102443642(CCL4);LOC102444539(--);LOC102444801(SCIN);LOC102444896(XPO4);LOC102445037(bglap);LOC102445492(PODXL);LOC102445544(Padi2);LOC102446214(PLN);LOC102446930(PDE1C);LOC102446970(PASK);LOC102447016(P2ry2);LOC102447067(HSPB6);LOC102448608(KEL);LOC102448633(ANGPT4);LOC102448668(GAL);LOC102449332(ACSL3);LOC102449423(ACSL6);LOC102450717(SCN4B);LOC10245106…
GO:0010092	specification of organ identity	3	17	0.0253934	0.211828	LOC102448416(ISL2);LOC102454096(FGF7);LOC102458283(GLI3)
GO:0010829	negative regulation of glucose transport	3	17	0.0253934	0.211828	LOC102456817(RHOJ);LOC102459336(PRKCA);LOC102459783(PRKCG)
GO:0032970	regulation of actin filament-based process	16	244	0.0254867	0.211828	LOC102444801(SCIN);LOC102450233(PLEKHH2);LOC102453211(AMOT);LOC102453372(PKP2);LOC102454385(Limd2);LOC102454402(LRP1);LOC102455275(Ppm1f);LOC102455766(DSG2);LOC102456817(RHOJ);LOC102458227(SEMA5A);LOC102458236(CCL2);LOC102460895(PDGFRB);LOC102461710(IQGAP2);LOC102461957(STARD10);LOC102462886(Synpo);MSTRG.1651(Stard10)
GO:0014909	smooth muscle cell migration	5	44	0.0255784	0.211828	LOC102443642(CCL4);LOC102447016(P2ry2);LOC102454402(LRP1);LOC102460174(IL6ST);LOC102460895(PDGFRB)
GO:0070509	calcium ion import	5	44	0.0255784	0.211828	LOC102443642(CCL4);LOC102446214(PLN);LOC102459178(CASQ2);LOC102463217(CCL3);LOC106731489(CCL4)
GO:0032880	regulation of protein localization	23	389	0.0258268	0.212504	LOC102443405(EGFR);LOC102443642(CCL4);LOC102444539(--);LOC102445037(bglap);LOC102446930(PDE1C);LOC102448633(ANGPT4);LOC102449332(ACSL3);LOC102451091(C1qtnf3);LOC102451519(PPARA);LOC102453248(Neurod1);LOC102453251(ZIC2);LOC102454429(Casr);LOC102456651(TLR3);LOC102458227(SEMA5A);LOC102458283(GLI3);LOC102459336(PRKCA);LOC102461291(ZIC1);LOC102461606(ADORA2A);LOC102462146(NR1H3);LOC102462402(Zic3);LO…
GO:0050767	regulation of neurogenesis	21	347	0.025877	0.212504	LOC102446408(SDK1);LOC102446987(Lingo4);LOC102447016(P2ry2);LOC102449423(ACSL6);LOC102449858(ALK);LOC102450772(LIN28B);LOC102451533(ZFHX4);LOC102452062(SCN1B);LOC102453248(Neurod1);LOC102453313(RELN);LOC102454402(LRP1);LOC102454805(FEZF1);LOC102454979(NR2E1);LOC102456463(SOX5);LOC102458227(SEMA5A);LOC102458236(CCL2);LOC102458283(GLI3);LOC102460174(IL6ST);LOC102462336(CAMK1D);LOC102463327(NEUROD2)…
GO:0001837	epithelial to mesenchymal transition	8	93	0.0258858	0.212504	LOC102443635(TGFBR3);LOC102451348(zic5);LOC102453251(ZIC2);LOC102458812(zic4);LOC102461291(ZIC1);LOC102462402(Zic3);LOC102462536(znf703-a);LOC112545445(BCL9L)
GO:0043500	muscle adaptation	7	76	0.0259671	0.212554	LOC102447860(FDPS);LOC102452100(MYH16);LOC102456580(PDE5A);LOC102459336(PRKCA);LOC102459543(TEAD1);LOC102459783(PRKCG);LOC102460174(IL6ST)
GO:0001101	response to acid chemical	19	306	0.0262721	0.214205	LOC102443405(EGFR);LOC102443635(TGFBR3);LOC102445898(PDGFD);LOC102447273(IRF1);LOC102447860(FDPS);LOC102449858(ALK);LOC102451070(MUC5B);LOC102452530(KRT15);LOC102452909(HLCS);LOC102453313(RELN);LOC102453851(ASIC2);LOC102457667(Glra4);LOC102458236(CCL2);LOC102459539(Gss);LOC102459543(TEAD1);LOC102460791(slc22a6-a);LOC102460895(PDGFRB);LOC102461481(SLC1A2);LOC102463297(MUC5B)
GO:0019221	cytokine-mediated signaling pathway	15	225	0.0263243	0.214205	LOC102443642(CCL4);LOC102444539(--);LOC102445544(Padi2);LOC102447273(IRF1);LOC102448633(ANGPT4);LOC102450473(KRT8);LOC102452688(GBP3);LOC102453831(LEPR);LOC102458236(CCL2);LOC102459377(TNFRSF19);LOC102460174(IL6ST);LOC102462146(NR1H3);LOC102463217(CCL3);LOC102463929(IL1R1);LOC106731489(CCL4)
GO:0036314	response to sterol	4	30	0.0263964	0.214205	LOC102443642(CCL4);LOC102447860(FDPS);LOC102463217(CCL3);LOC106731489(CCL4)
GO:1901615	organic hydroxy compound metabolic process	21	348	0.0265964	0.21503	LOC102447860(FDPS);LOC102449332(ACSL3);LOC102450224(LPCAT1);LOC102451031(CALB1);LOC102452019(ITPK1);LOC102453156(EPAS1);LOC102453490(Smpd3);LOC102453831(LEPR);LOC102454096(FGF7);LOC102454220(PLCG2);LOC102454402(LRP1);LOC102455112(MYO5B);LOC102455529(AGTR1);LOC102455555(mboat2);LOC102456441(Pdxk);LOC102456741(Acer3);LOC102457844(SLC44A3);LOC102458176(MAOB);LOC102458377(SLC5A3);LOC102458559(PLA2G4A…
GO:0009880	embryonic pattern specification	6	60	0.0266504	0.21503	LOC102444314(FRS3);LOC102453882(LHX1);LOC102454613(PRDM1);LOC102454979(NR2E1);LOC102461291(ZIC1);LOC102462402(Zic3)
GO:0018107	peptidyl-threonine phosphorylation	2	7	0.0270106	0.215165	LOC102459336(PRKCA);LOC102459783(PRKCG)
GO:0018210	peptidyl-threonine modification	2	7	0.0270106	0.215165	LOC102459336(PRKCA);LOC102459783(PRKCG)
GO:0042508	tyrosine phosphorylation of Stat1 protein	2	7	0.0270106	0.215165	LOC102447273(IRF1);LOC102460174(IL6ST)
GO:0042510	regulation of tyrosine phosphorylation of Stat1 protein	2	7	0.0270106	0.215165	LOC102447273(IRF1);LOC102460174(IL6ST)
GO:0051480	regulation of cytosolic calcium ion concentration	14	206	0.027048	0.215165	LOC102443642(CCL4);LOC102446214(PLN);LOC102447016(P2ry2);LOC102452468(CEMIP);LOC102454220(PLCG2);LOC102455529(AGTR1);LOC102456674(gpr146);LOC102457423(PMCH);LOC102457672(NPY6R);LOC102459178(CASQ2);LOC102460174(IL6ST);LOC102461525(Adra1b);LOC102463217(CCL3);LOC106731489(CCL4)
GO:1902533	positive regulation of intracellular signal transduction	16	246	0.0272278	0.215987	LOC102443405(EGFR);LOC102443642(CCL4);LOC102448633(ANGPT4);LOC102451069(ATP6AP1);LOC102451091(C1qtnf3);LOC102454096(FGF7);LOC102456651(TLR3);LOC102456674(gpr146);LOC102457231(fgf4-b);LOC102458236(CCL2);LOC102459336(PRKCA);LOC102459783(PRKCG);LOC102460895(PDGFRB);LOC102462684(ERBB4);LOC102463217(CCL3);LOC106731489(CCL4)
GO:0019722	calcium-mediated signaling	7	77	0.0276602	0.218802	LOC102443405(EGFR);LOC102443642(CCL4);LOC102453408(Nfat5);LOC102459178(CASQ2);LOC102463217(CCL3);LOC102463327(NEUROD2);LOC106731489(CCL4)
GO:0035239	tube morphogenesis	20	329	0.0280257	0.221074	LOC102443673(Mgp);LOC102445492(PODXL);LOC102447070(APOBEC2);LOC102447306(GLI2);LOC102449250(ATP6V0D2);LOC102451348(zic5);LOC102451883(PGF);LOC102452435(ATP6V0D1);LOC102453251(ZIC2);LOC102453372(PKP2);LOC102453882(LHX1);LOC102454096(FGF7);LOC102454410(sox18-a);LOC102454429(Casr);LOC102454611(Enah);LOC102458227(SEMA5A);LOC102458283(GLI3);LOC102458812(zic4);LOC102461291(ZIC1);LOC102462402(Zic3)
GO:0050953	sensory perception of light stimulus	13	188	0.0286688	0.225071	LOC102445809(SLITRK6);LOC102445977(DHRS3);LOC102447067(HSPB6);LOC102447521(SLC24A2);LOC102450010(PDCL);LOC102453156(EPAS1);LOC102453251(ZIC2);LOC102453819(RRH);LOC102454979(NR2E1);LOC102458484(opa3);LOC102461291(ZIC1);LOC102461864(CLN8);LOC102462402(Zic3)
GO:0098660	inorganic ion transmembrane transport	10	131	0.0287715	0.225071	LOC102443642(CCL4);LOC102446214(PLN);LOC102448668(GAL);LOC102449250(ATP6V0D2);LOC102452435(ATP6V0D1);LOC102454220(PLCG2);LOC102457379(Slc39a8);LOC102459178(CASQ2);LOC102463217(CCL3);LOC106731489(CCL4)
GO:0098662	inorganic cation transmembrane transport	10	131	0.0287715	0.225071	LOC102443642(CCL4);LOC102446214(PLN);LOC102448668(GAL);LOC102449250(ATP6V0D2);LOC102452435(ATP6V0D1);LOC102454220(PLCG2);LOC102457379(Slc39a8);LOC102459178(CASQ2);LOC102463217(CCL3);LOC106731489(CCL4)
GO:0097164	ammonium ion metabolic process	8	95	0.0289459	0.22581	LOC102449332(ACSL3);LOC102450224(LPCAT1);LOC102453490(Smpd3);LOC102455529(AGTR1);LOC102455555(mboat2);LOC102456741(Acer3);LOC102458176(MAOB);LOC102458559(PLA2G4A)
GO:0044763	single-organism cellular process	373	9288	0.0293256	0.227615	LOC102443405(EGFR);LOC102443450(bbip1);LOC102443562(PLXNB1);LOC102443635(TGFBR3);LOC102443642(CCL4);LOC102443663(CLIP1);LOC102443673(Mgp);LOC102443758(CARD19);LOC102443767(LZTS1);LOC102443821(NSMCE2);LOC102444057(ADCY2);LOC102444061(SEC61G);LOC102444123(EPHA7);LOC102444201(EPHB1);LOC102444235(Adamts5);LOC102444314(FRS3);LOC102444368(ATP5MG);LOC102444388(ASB18);LOC102444413(Atxn1);LOC102444461(ANO…
GO:0007613	memory	4	31	0.0294191	0.227615	LOC102445759(ADCY1);LOC102447404(slc17a7);LOC102451031(CALB1);LOC102453313(RELN)
GO:0034341	response to interferon-gamma	4	31	0.0294191	0.227615	LOC102443642(CCL4);LOC102452688(GBP3);LOC102456651(TLR3);LOC102458236(CCL2)
GO:0072523	purine-containing compound catabolic process	3	18	0.0296269	0.228596	LOC102446930(PDE1C);LOC102456580(PDE5A);LOC102458263(Pde10a)
GO:0045639	positive regulation of myeloid cell differentiation	5	46	0.0303564	0.233587	LOC102443642(CCL4);LOC102444801(SCIN);LOC102454531(FOS);LOC102459336(PRKCA);LOC102459783(PRKCG)
GO:0032640	tumor necrosis factor production	8	96	0.0305659	0.233864	LOC102443642(CCL4);LOC102448416(ISL2);LOC102448633(ANGPT4);LOC102456651(TLR3);LOC102458236(CCL2);LOC102463217(CCL3);LOC106731489(CCL4);MSTRG.8702(HSF1)
GO:0051208	sequestering of calcium ion	6	62	0.0307236	0.233864	LOC102443642(CCL4);LOC102446214(PLN);LOC102454220(PLCG2);LOC102459178(CASQ2);LOC102463217(CCL3);LOC106731489(CCL4)
GO:0051282	regulation of sequestering of calcium ion	6	62	0.0307236	0.233864	LOC102443642(CCL4);LOC102446214(PLN);LOC102454220(PLCG2);LOC102459178(CASQ2);LOC102463217(CCL3);LOC106731489(CCL4)
GO:0051283	negative regulation of sequestering of calcium ion	6	62	0.0307236	0.233864	LOC102443642(CCL4);LOC102446214(PLN);LOC102454220(PLCG2);LOC102459178(CASQ2);LOC102463217(CCL3);LOC106731489(CCL4)
GO:0048522	positive regulation of cellular process	106	2343	0.0308592	0.234264	LOC102443405(EGFR);LOC102443562(PLXNB1);LOC102443635(TGFBR3);LOC102443642(CCL4);LOC102443663(CLIP1);LOC102443821(NSMCE2);LOC102444057(ADCY2);LOC102444123(EPHA7);LOC102444314(FRS3);LOC102444331(SH3D19);LOC102444413(Atxn1);LOC102444539(--);LOC102444801(SCIN);LOC102444872(KL);LOC102445492(PODXL);LOC102445576(H1-3);LOC102445759(ADCY1);LOC102445898(PDGFD);LOC102446254(Piwil2);LOC102446589(CHST3);LOC10…
GO:0060284	regulation of cell development	32	593	0.031278	0.236808	LOC102443562(PLXNB1);LOC102443635(TGFBR3);LOC102443767(LZTS1);LOC102446408(SDK1);LOC102446987(Lingo4);LOC102447016(P2ry2);LOC102449423(ACSL6);LOC102449858(ALK);LOC102450772(LIN28B);LOC102451069(ATP6AP1);LOC102451533(ZFHX4);LOC102452062(SCN1B);LOC102453248(Neurod1);LOC102453251(ZIC2);LOC102453313(RELN);LOC102454402(LRP1);LOC102454805(FEZF1);LOC102454979(NR2E1);LOC102455928(Cux1);LOC102456463(SOX5)…
GO:0009743	response to carbohydrate	8	97	0.0322469	0.24349	LOC102453248(Neurod1);LOC102453782(TXNIP);LOC102456222(Ercc1);LOC102456860(LCT);LOC102459336(PRKCA);LOC102459783(PRKCG);LOC102463327(NEUROD2);LOC112546479(PRLH)
GO:0042044	fluid transport	4	32	0.0326384	0.24507	LOC102444057(ADCY2);LOC102445759(ADCY1);LOC102448197(ADCY9);LOC102455112(MYO5B)
GO:0006796	phosphate-containing compound metabolic process	97	2128	0.0326529	0.24507	LOC102443405(EGFR);LOC102443635(TGFBR3);LOC102443642(CCL4);LOC102444057(ADCY2);LOC102444123(EPHA7);LOC102444201(EPHB1);LOC102444314(FRS3);LOC102444368(ATP5MG);LOC102444413(Atxn1);LOC102444872(KL);LOC102445759(ADCY1);LOC102445898(PDGFD);LOC102446420(PPP2R1A);LOC102446521(PPP1R17);LOC102446651(kdrl);LOC102446930(PDE1C);LOC102446951(MECOM);LOC102446970(PASK);LOC102447067(HSPB6);LOC102447273(IRF1);LO…
GO:0002688	regulation of leukocyte chemotaxis	6	63	0.0329046	0.24507	LOC102443642(CCL4);LOC102445544(Padi2);LOC102458236(CCL2);LOC102462336(CAMK1D);LOC102463217(CCL3);LOC106731489(CCL4)
GO:0046660	female sex differentiation	5	47	0.0329418	0.24507	LOC102448633(ANGPT4);LOC102453831(LEPR);LOC102453882(LHX1);LOC102454096(FGF7);LOC102458559(PLA2G4A)
GO:0006644	phospholipid metabolic process	17	273	0.0334953	0.24507	LOC102447556(Smpd2);LOC102447860(FDPS);LOC102449332(ACSL3);LOC102449423(ACSL6);LOC102449725(INPP5B);LOC102450224(LPCAT1);LOC102451504(PIGA);LOC102453490(Smpd3);LOC102454096(FGF7);LOC102454220(PLCG2);LOC102455555(mboat2);LOC102457045(PITPNM3);LOC102457844(SLC44A3);LOC102458559(PLA2G4A);LOC102460895(PDGFRB);LOC102462684(ERBB4);LOC102462875(PLA2G4C)
GO:0044344	cellular response to fibroblast growth factor stimulus	3	19	0.0342082	0.24507	LOC102444872(KL);LOC102454096(FGF7);LOC102457231(fgf4-b)
GO:0071774	response to fibroblast growth factor	3	19	0.0342082	0.24507	LOC102444872(KL);LOC102454096(FGF7);LOC102457231(fgf4-b)
GO:0006816	calcium ion transport	14	213	0.0345481	0.24507	LOC102443642(CCL4);LOC102446214(PLN);LOC102447521(SLC24A2);LOC102451057(SLC24A4);LOC102452468(CEMIP);LOC102453851(ASIC2);LOC102454220(PLCG2);LOC102455936(TRPM3);LOC102459178(CASQ2);LOC102459936(SLC24A3);LOC102460301(ATP2A1);LOC102462666(Smdt1);LOC102463217(CCL3);LOC106731489(CCL4)
GO:0006357	regulation of transcription from RNA polymerase II promoter	58	1197	0.0350208	0.24507	LOC102443405(EGFR);LOC102443642(CCL4);LOC102444413(Atxn1);LOC102444539(--);LOC102444609(Rad54l2);LOC102445058(Pcgf5);LOC102445576(H1-3);LOC102446951(MECOM);LOC102447273(IRF1);LOC102447274(MAML2);LOC102447306(GLI2);LOC102447654(RBBP8);LOC102448408(NFE2L1);LOC102448416(ISL2);LOC102448668(GAL);LOC102448730(Nhlh1);LOC102449208(POU2F1);LOC102450304(TCERG1L);LOC102450839(EN1);LOC102451519(PPARA);LOC102…
GO:0001976	neurological system process involved in regulation of systemic arterial blood pressure	2	8	0.0351138	0.24507	LOC102453851(ASIC2);LOC102455529(AGTR1)
GO:0003010	voluntary skeletal muscle contraction	2	8	0.0351138	0.24507	LOC102460301(ATP2A1);LOC102461524(MB)
GO:0007422	peripheral nervous system development	2	8	0.0351138	0.24507	LOC102453248(Neurod1);LOC102457296(--)
GO:0014721	twitch skeletal muscle contraction	2	8	0.0351138	0.24507	LOC102460301(ATP2A1);LOC102461524(MB)
GO:0032096	negative regulation of response to food	2	8	0.0351138	0.24507	LOC102451519(PPARA);LOC102453831(LEPR)
GO:0032105	negative regulation of response to extracellular stimulus	2	8	0.0351138	0.24507	LOC102451519(PPARA);LOC102453831(LEPR)
GO:0032108	negative regulation of response to nutrient levels	2	8	0.0351138	0.24507	LOC102451519(PPARA);LOC102453831(LEPR)
GO:0042116	macrophage activation	2	8	0.0351138	0.24507	LOC102456651(TLR3);LOC102458236(CCL2)
GO:0048598	embryonic morphogenesis	31	577	0.0354336	0.24507	LOC102443531(MAB21L1);LOC102444314(FRS3);LOC102445809(SLITRK6);LOC102446951(MECOM);LOC102447067(HSPB6);LOC102447070(APOBEC2);LOC102447306(GLI2);LOC102448207(FMOD);LOC102449250(ATP6V0D2);LOC102450839(EN1);LOC102451348(zic5);LOC102452435(ATP6V0D1);LOC102453211(AMOT);LOC102453251(ZIC2);LOC102453372(PKP2);LOC102453882(LHX1);LOC102454096(FGF7);LOC102454410(sox18-a);LOC102454613(PRDM1);LOC102455225(ITG…
GO:0043410	positive regulation of MAPK cascade	14	214	0.0357311	0.24507	LOC102443405(EGFR);LOC102443642(CCL4);LOC102448633(ANGPT4);LOC102451069(ATP6AP1);LOC102451091(C1qtnf3);LOC102454096(FGF7);LOC102456651(TLR3);LOC102457231(fgf4-b);LOC102459336(PRKCA);LOC102459783(PRKCG);LOC102460895(PDGFRB);LOC102462684(ERBB4);LOC102463217(CCL3);LOC106731489(CCL4)
GO:0043434	response to peptide hormone	14	214	0.0357311	0.24507	LOC102444057(ADCY2);LOC102445037(bglap);LOC102445759(ADCY1);LOC102446214(PLN);LOC102447273(IRF1);LOC102448197(ADCY9);LOC102448668(GAL);LOC102449423(ACSL6);LOC102451519(PPARA);LOC102451703(SESN3);LOC102456817(RHOJ);LOC102457499(BDH1);LOC102458236(CCL2);LOC112546479(PRLH)
GO:0009798	axis specification	8	99	0.0357961	0.24507	LOC102444314(FRS3);LOC102445977(DHRS3);LOC102449250(ATP6V0D2);LOC102452435(ATP6V0D1);LOC102453882(LHX1);LOC102454096(FGF7);LOC102461291(ZIC1);LOC102462402(Zic3)
GO:0071706	tumor necrosis factor superfamily cytokine production	8	99	0.0357961	0.24507	LOC102443642(CCL4);LOC102448416(ISL2);LOC102448633(ANGPT4);LOC102456651(TLR3);LOC102458236(CCL2);LOC102463217(CCL3);LOC106731489(CCL4);MSTRG.8702(HSF1)
GO:0098655	cation transmembrane transport	10	136	0.0359187	0.24507	LOC102443642(CCL4);LOC102446214(PLN);LOC102448668(GAL);LOC102449250(ATP6V0D2);LOC102452435(ATP6V0D1);LOC102454220(PLCG2);LOC102457379(Slc39a8);LOC102459178(CASQ2);LOC102463217(CCL3);LOC106731489(CCL4)
GO:0072678	T cell migration	4	33	0.0360555	0.24507	LOC102443642(CCL4);LOC102458236(CCL2);LOC102463217(CCL3);LOC106731489(CCL4)
GO:0086001	cardiac muscle cell action potential	4	33	0.0360555	0.24507	LOC102450717(SCN4B);LOC102452062(SCN1B);LOC102453372(PKP2);LOC102455766(DSG2)
GO:0043269	regulation of ion transport	20	339	0.0366997	0.24507	LOC102446214(PLN);LOC102447016(P2ry2);LOC102448608(KEL);LOC102448668(GAL);LOC102449423(ACSL6);LOC102450717(SCN4B);LOC102452062(SCN1B);LOC102452468(CEMIP);LOC102453313(RELN);LOC102453372(PKP2);LOC102453851(ASIC2);LOC102454220(PLCG2);LOC102454429(Casr);LOC102458176(MAOB);LOC102458236(CCL2);LOC102458585(Kcnip1);LOC102459178(CASQ2);LOC102459783(PRKCG);LOC102460895(PDGFRB);LOC102461606(ADORA2A)
GO:0044700	single organism signaling	196	4625	0.0368591	0.24507	LOC102443405(EGFR);LOC102443562(PLXNB1);LOC102443635(TGFBR3);LOC102443642(CCL4);LOC102443767(LZTS1);LOC102444057(ADCY2);LOC102444123(EPHA7);LOC102444201(EPHB1);LOC102444235(Adamts5);LOC102444314(FRS3);LOC102444388(ASB18);LOC102444413(Atxn1);LOC102444539(--);LOC102444610(ADAMTS18);LOC102444872(KL);LOC102445016(LRP2);LOC102445037(bglap);LOC102445544(Padi2);LOC102445759(ADCY1);LOC102445814(ITGA9);LO…
GO:0097485	neuron projection guidance	24	425	0.0369004	0.24507	LOC102443405(EGFR);LOC102443562(PLXNB1);LOC102444123(EPHA7);LOC102444201(EPHB1);LOC102445759(ADCY1);LOC102445814(ITGA9);LOC102447306(GLI2);LOC102448416(ISL2);LOC102451993(DRAXIN);LOC102452062(SCN1B);LOC102452547(ITGA1);LOC102453251(ZIC2);LOC102453313(RELN);LOC102453882(LHX1);LOC102454611(Enah);LOC102454701(SEMA3E);LOC102454805(FEZF1);LOC102458227(SEMA5A);LOC102458283(GLI3);LOC102459483(CNTNAP1);L…
GO:0007389	pattern specification process	27	491	0.0373077	0.24507	LOC102444314(FRS3);LOC102445977(DHRS3);LOC102447306(GLI2);LOC102448416(ISL2);LOC102448633(ANGPT4);LOC102449250(ATP6V0D2);LOC102450839(EN1);LOC102452435(ATP6V0D1);LOC102453248(Neurod1);LOC102453251(ZIC2);LOC102453313(RELN);LOC102453882(LHX1);LOC102454096(FGF7);LOC102454613(PRDM1);LOC102454701(SEMA3E);LOC102454805(FEZF1);LOC102454979(NR2E1);LOC102455748(DAAM2);LOC102457231(fgf4-b);LOC102458227(SEMA…
GO:0042981	regulation of apoptotic process	52	1061	0.0374925	0.24507	LOC102443405(EGFR);LOC102443642(CCL4);LOC102444123(EPHA7);LOC102444539(--);LOC102444801(SCIN);LOC102446974(CLDN1);LOC102446995(PDCD2);LOC102447067(HSPB6);LOC102448416(ISL2);LOC102448633(ANGPT4);LOC102448668(GAL);LOC102449858(ALK);LOC102450836(FNDC1);LOC102451602(ING2);LOC102451802(PNMA3);LOC102451993(DRAXIN);LOC102452547(ITGA1);LOC102453156(EPAS1);LOC102453248(Neurod1);LOC102453782(TXNIP);LOC1024…
GO:0032526	response to retinoic acid	6	65	0.037562	0.24507	LOC102447273(IRF1);LOC102449858(ALK);LOC102452530(KRT15);LOC102458236(CCL2);LOC102459543(TEAD1);LOC102463297(MUC5B)
GO:0050730	regulation of peptidyl-tyrosine phosphorylation	6	65	0.037562	0.24507	LOC102443642(CCL4);LOC102446420(PPP2R1A);LOC102447273(IRF1);LOC102448416(ISL2);LOC102460174(IL6ST);LOC102462684(ERBB4)
GO:0034110	regulation of homotypic cell-cell adhesion	12	176	0.0379928	0.24507	LOC102443642(CCL4);LOC102447273(IRF1);LOC102447306(GLI2);LOC102450254(CD83);LOC102456580(PDE5A);LOC102458236(CCL2);LOC102458283(GLI3);LOC102460174(IL6ST);LOC102461606(ADORA2A);LOC102463217(CCL3);LOC102463382(VCAM1);LOC106731489(CCL4)
GO:0000451	rRNA 2'-O-methylation	1	1	0.0382705	0.24507	LOC102461841(FTSJ3)
GO:0006298	mismatch repair	1	1	0.0382705	0.24507	LOC102459783(PRKCG)
GO:0006671	phytosphingosine metabolic process	1	1	0.0382705	0.24507	LOC102456741(Acer3)
GO:0010037	response to carbon dioxide	1	1	0.0382705	0.24507	LOC102453349(Gng13)
GO:0010915	regulation of very-low-density lipoprotein particle clearance	1	1	0.0382705	0.24507	LOC102448190(Lrpap1)
GO:0014037	Schwann cell differentiation	1	1	0.0382705	0.24507	LOC102457296(--)
GO:0014044	Schwann cell development	1	1	0.0382705	0.24507	LOC102457296(--)
GO:0022011	myelination in peripheral nervous system	1	1	0.0382705	0.24507	LOC102457296(--)
GO:0022012	subpallium cell proliferation in forebrain	1	1	0.0382705	0.24507	LOC102458283(GLI3)
GO:0031167	rRNA methylation	1	1	0.0382705	0.24507	LOC102461841(FTSJ3)
GO:0032423	regulation of mismatch repair	1	1	0.0382705	0.24507	LOC102459783(PRKCG)
GO:0034447	very-low-density lipoprotein particle clearance	1	1	0.0382705	0.24507	LOC102448190(Lrpap1)
GO:0035787	cell migration involved in kidney development	1	1	0.0382705	0.24507	LOC102460895(PDGFRB)
GO:0035788	cell migration involved in metanephros development	1	1	0.0382705	0.24507	LOC102460895(PDGFRB)
GO:0035789	metanephric mesenchymal cell migration	1	1	0.0382705	0.24507	LOC102460895(PDGFRB)
GO:0035791	platelet-derived growth factor receptor-beta signaling pathway	1	1	0.0382705	0.24507	LOC102460895(PDGFRB)
GO:0042465	kinesis	1	1	0.0382705	0.24507	LOC102458236(CCL2)
GO:0042753	positive regulation of circadian rhythm	1	1	0.0382705	0.24507	LOC102461606(ADORA2A)
GO:0042822	pyridoxal phosphate metabolic process	1	1	0.0382705	0.24507	LOC102456441(Pdxk)
GO:0042823	pyridoxal phosphate biosynthetic process	1	1	0.0382705	0.24507	LOC102456441(Pdxk)
GO:0046184	aldehyde biosynthetic process	1	1	0.0382705	0.24507	LOC102456441(Pdxk)
GO:0046958	nonassociative learning	1	1	0.0382705	0.24507	LOC102454010(DGKI)
GO:0048885	neuromast deposition	1	1	0.0382705	0.24507	LOC102459377(TNFRSF19)
GO:0060005	vestibular reflex	1	1	0.0382705	0.24507	LOC102445809(SLITRK6)
GO:0060872	semicircular canal development	1	1	0.0382705	0.24507	LOC102458283(GLI3)
GO:0071875	adrenergic receptor signaling pathway	1	1	0.0382705	0.24507	LOC102446214(PLN)
GO:0072027	connecting tubule development	1	1	0.0382705	0.24507	LOC102451031(CALB1)
GO:0086012	membrane depolarization during cardiac muscle cell action potential	1	1	0.0382705	0.24507	LOC102452062(SCN1B)
GO:0086019	cell-cell signaling involved in cardiac conduction	1	1	0.0382705	0.24507	LOC102459178(CASQ2)
GO:0097477	lateral motor column neuron migration	1	1	0.0382705	0.24507	LOC102453313(RELN)
GO:1900238	regulation of metanephric mesenchymal cell migration by platelet-derived growth factor receptor-beta signaling pathway	1	1	0.0382705	0.24507	LOC102460895(PDGFRB)
GO:1902076	regulation of lateral motor column neuron migration	1	1	0.0382705	0.24507	LOC102453313(RELN)
GO:2000589	regulation of metanephric mesenchymal cell migration	1	1	0.0382705	0.24507	LOC102460895(PDGFRB)
GO:2001222	regulation of neuron migration	1	1	0.0382705	0.24507	LOC102453313(RELN)
GO:0023052	signaling	196	4630	0.0383928	0.245297	LOC102443405(EGFR);LOC102443562(PLXNB1);LOC102443635(TGFBR3);LOC102443642(CCL4);LOC102443767(LZTS1);LOC102444057(ADCY2);LOC102444123(EPHA7);LOC102444201(EPHB1);LOC102444235(Adamts5);LOC102444314(FRS3);LOC102444388(ASB18);LOC102444413(Atxn1);LOC102444539(--);LOC102444610(ADAMTS18);LOC102444872(KL);LOC102445016(LRP2);LOC102445037(bglap);LOC102445544(Padi2);LOC102445759(ADCY1);LOC102445814(ITGA9);LO…
GO:0022604	regulation of cell morphogenesis	22	384	0.0388658	0.247759	LOC102443562(PLXNB1);LOC102443635(TGFBR3);LOC102443642(CCL4);LOC102443767(LZTS1);LOC102446987(Lingo4);LOC102449094(WASF3);LOC102451541(FGD5);LOC102454701(SEMA3E);LOC102454805(FEZF1);LOC102454979(NR2E1);LOC102455928(Cux1);LOC102456817(RHOJ);LOC102458227(SEMA5A);LOC102458236(CCL2);LOC102459183(SYNE3);LOC102461957(STARD10);LOC102462204(Tbc1d1);LOC102462536(znf703-a);LOC102463217(CCL3);LOC106731489(C…
GO:0046782	regulation of viral transcription	3	20	0.0391335	0.248903	LOC102443642(CCL4);LOC102463217(CCL3);LOC106731489(CCL4)
GO:0042476	odontogenesis	7	83	0.0393992	0.25003	LOC102447306(GLI2);LOC102451057(SLC24A4);LOC102451519(PPARA);LOC102454096(FGF7);LOC102457231(fgf4-b);LOC102458283(GLI3);LOC102459783(PRKCG)
GO:0032330	regulation of chondrocyte differentiation	4	34	0.0396713	0.251193	LOC102447306(GLI2);LOC102456463(SOX5);LOC102458283(GLI3);LOC102458650(LOXL2)
GO:0021515	cell differentiation in spinal cord	6	66	0.0400407	0.252964	LOC102447306(GLI2);LOC102448416(ISL2);LOC102451993(DRAXIN);LOC102453882(LHX1);LOC102458283(GLI3);LOC102461864(CLN8)
GO:0098609	cell-cell adhesion	29	540	0.0411638	0.259479	LOC102443642(CCL4);LOC102444855(ncaph2);LOC102445492(PODXL);LOC102446747(FREM1);LOC102446974(CLDN1);LOC102447273(IRF1);LOC102447306(GLI2);LOC102448407(CBLN1);LOC102448868(SELE);LOC102449639(IGSF9B);LOC102450254(CD83);LOC102450381(Clstn2);LOC102452166(ITGA7);LOC102452922(ZFP36L1);LOC102453372(PKP2);LOC102454982(FREM2);LOC102455766(DSG2);LOC102456580(PDE5A);LOC102456930(ICOSLG);LOC102458236(CCL2);L…
GO:0042127	regulation of cell proliferation	47	951	0.0413626	0.259938	LOC102443405(EGFR);LOC102443531(MAB21L1);LOC102443562(PLXNB1);LOC102443635(TGFBR3);LOC102443642(CCL4);LOC102444314(FRS3);LOC102444413(Atxn1);LOC102446974(CLDN1);LOC102446995(PDCD2);LOC102447306(GLI2);LOC102447541(PMP2);LOC102447727(TNMD);LOC102448416(ISL2);LOC102448633(ANGPT4);LOC102448668(GAL);LOC102451883(PGF);LOC102452484(RRM2);LOC102452975(NPR3);LOC102453307(MRGPRX4);LOC102454096(FGF7);LOC102…
GO:0051216	cartilage development	5	50	0.0415017	0.259938	LOC102447306(GLI2);LOC102456463(SOX5);LOC102458283(GLI3);LOC102458650(LOXL2);LOC102461853(COL27A1)
GO:0010243	response to organonitrogen compound	26	474	0.0415128	0.259938	LOC102443405(EGFR);LOC102444057(ADCY2);LOC102445037(bglap);LOC102445759(ADCY1);LOC102445898(PDGFD);LOC102446214(PLN);LOC102447016(P2ry2);LOC102447273(IRF1);LOC102448197(ADCY9);LOC102448668(GAL);LOC102449423(ACSL6);LOC102450062(ppp2r2d);LOC102451519(PPARA);LOC102451703(SESN3);LOC102454358(GABRG3);LOC102454429(Casr);LOC102456441(Pdxk);LOC102456817(RHOJ);LOC102457499(BDH1);LOC102458236(CCL2);LOC1024…
GO:0007166	cell surface receptor signaling pathway	103	2299	0.0419529	0.262113	LOC102443405(EGFR);LOC102443562(PLXNB1);LOC102443635(TGFBR3);LOC102443642(CCL4);LOC102444057(ADCY2);LOC102444123(EPHA7);LOC102444201(EPHB1);LOC102444235(Adamts5);LOC102444314(FRS3);LOC102444539(--);LOC102444610(ADAMTS18);LOC102444872(KL);LOC102445544(Padi2);LOC102445759(ADCY1);LOC102445814(ITGA9);LOC102445898(PDGFD);LOC102446254(Piwil2);LOC102446420(PPP2R1A);LOC102446651(kdrl);LOC102446715(SLC35C…
GO:0016331	morphogenesis of embryonic epithelium	6	67	0.0426207	0.264855	LOC102447306(GLI2);LOC102451348(zic5);LOC102453251(ZIC2);LOC102454096(FGF7);LOC102458812(zic4);LOC102461291(ZIC1)
GO:1903708	positive regulation of hemopoiesis	6	67	0.0426207	0.264855	LOC102443642(CCL4);LOC102444801(SCIN);LOC102454531(FOS);LOC102458283(GLI3);LOC102459336(PRKCA);LOC102459783(PRKCG)
GO:0051179	localization	186	4387	0.0426731	0.264855	LOC102443405(EGFR);LOC102443450(bbip1);LOC102443635(TGFBR3);LOC102443642(CCL4);LOC102443663(CLIP1);LOC102444057(ADCY2);LOC102444061(SEC61G);LOC102444258(MASP1);LOC102444331(SH3D19);LOC102444368(ATP5MG);LOC102444413(Atxn1);LOC102444461(ANO1);LOC102444539(--);LOC102444801(SCIN);LOC102444896(XPO4);LOC102444915(SLC29A3);LOC102444980(TRAPPC2L);LOC102445037(bglap);LOC102445492(PODXL);LOC102445544(Padi2…
GO:0007268	synaptic transmission	18	303	0.0433421	0.266763	LOC102443405(EGFR);LOC102443767(LZTS1);LOC102447404(slc17a7);LOC102447521(SLC24A2);LOC102449639(IGSF9B);LOC102450986(Grid2ip);LOC102451031(CALB1);LOC102453313(RELN);LOC102453851(ASIC2);LOC102454010(DGKI);LOC102454358(GABRG3);LOC102454979(NR2E1);LOC102457423(PMCH);LOC102461606(ADORA2A);LOC102461662(SHANK3);LOC102462684(ERBB4);LOC102463327(NEUROD2);LOC106732442(CNTNAP5)
GO:0099536	synaptic signaling	18	303	0.0433421	0.266763	LOC102443405(EGFR);LOC102443767(LZTS1);LOC102447404(slc17a7);LOC102447521(SLC24A2);LOC102449639(IGSF9B);LOC102450986(Grid2ip);LOC102451031(CALB1);LOC102453313(RELN);LOC102453851(ASIC2);LOC102454010(DGKI);LOC102454358(GABRG3);LOC102454979(NR2E1);LOC102457423(PMCH);LOC102461606(ADORA2A);LOC102461662(SHANK3);LOC102462684(ERBB4);LOC102463327(NEUROD2);LOC106732442(CNTNAP5)
GO:0099537	trans-synaptic signaling	18	303	0.0433421	0.266763	LOC102443405(EGFR);LOC102443767(LZTS1);LOC102447404(slc17a7);LOC102447521(SLC24A2);LOC102449639(IGSF9B);LOC102450986(Grid2ip);LOC102451031(CALB1);LOC102453313(RELN);LOC102453851(ASIC2);LOC102454010(DGKI);LOC102454358(GABRG3);LOC102454979(NR2E1);LOC102457423(PMCH);LOC102461606(ADORA2A);LOC102461662(SHANK3);LOC102462684(ERBB4);LOC102463327(NEUROD2);LOC106732442(CNTNAP5)
GO:0009987	cellular process	437	11136	0.0435399	0.266763	LOC102443405(EGFR);LOC102443450(bbip1);LOC102443531(MAB21L1);LOC102443562(PLXNB1);LOC102443578(CFHR5);LOC102443635(TGFBR3);LOC102443642(CCL4);LOC102443657(ZNF507);LOC102443663(CLIP1);LOC102443673(Mgp);LOC102443758(CARD19);LOC102443767(LZTS1);LOC102443821(NSMCE2);LOC102444057(ADCY2);LOC102444061(SEC61G);LOC102444110(Sult2b1);LOC102444123(EPHA7);LOC102444178(AHNAK);LOC102444201(EPHB1);LOC102444235(…
GO:0000154	rRNA modification	2	9	0.0440215	0.266763	LOC102454751(NSUN4);LOC102461841(FTSJ3)
GO:0007565	female pregnancy	2	9	0.0440215	0.266763	LOC102462623(ABCG2);MSTRG.8702(HSF1)
GO:0043388	positive regulation of DNA binding	2	9	0.0440215	0.266763	LOC102453248(Neurod1);LOC102463327(NEUROD2)
GO:0045598	regulation of fat cell differentiation	2	9	0.0440215	0.266763	LOC102446951(MECOM);LOC102457121(PRDM16)
GO:0045600	positive regulation of fat cell differentiation	2	9	0.0440215	0.266763	LOC102446951(MECOM);LOC102457121(PRDM16)
GO:0080184	response to phenylpropanoid	2	9	0.0440215	0.266763	LOC102443405(EGFR);LOC102445037(bglap)
GO:0009187	cyclic nucleotide metabolic process	10	141	0.0442159	0.266763	LOC102444057(ADCY2);LOC102445759(ADCY1);LOC102446930(PDE1C);LOC102448197(ADCY9);LOC102452975(NPR3);LOC102456580(PDE5A);LOC102458263(Pde10a);LOC102459336(PRKCA);LOC102461606(ADORA2A);LOC102462143(VIPR2)
GO:0032374	regulation of cholesterol transport	3	21	0.0443976	0.266763	LOC102451519(PPARA);LOC102454402(LRP1);LOC102462146(NR1H3)
GO:0048753	pigment granule organization	3	21	0.0443976	0.266763	LOC102449250(ATP6V0D2);LOC102451069(ATP6AP1);LOC102452435(ATP6V0D1)
GO:0050806	positive regulation of synaptic transmission	3	21	0.0443976	0.266763	LOC102443405(EGFR);LOC102453313(RELN);LOC102461606(ADORA2A)
GO:0060349	bone morphogenesis	3	21	0.0443976	0.266763	LOC102457231(fgf4-b);LOC102458283(GLI3);LOC102461853(COL27A1)
GO:0045638	negative regulation of myeloid cell differentiation	5	51	0.0446265	0.26757	LOC102443642(CCL4);LOC102456651(TLR3);LOC102457121(PRDM16);LOC102463217(CCL3);LOC106731489(CCL4)
GO:0071310	cellular response to organic substance	44	888	0.0458095	0.274081	LOC102443405(EGFR);LOC102443635(TGFBR3);LOC102443642(CCL4);LOC102444539(--);LOC102444872(KL);LOC102445016(LRP2);LOC102445037(bglap);LOC102445544(Padi2);LOC102446951(MECOM);LOC102447273(IRF1);LOC102447727(TNMD);LOC102448633(ANGPT4);LOC102449250(ATP6V0D2);LOC102450473(KRT8);LOC102451519(PPARA);LOC102451602(ING2);LOC102452435(ATP6V0D1);LOC102452688(GBP3);LOC102453307(MRGPRX4);LOC102453313(RELN);LOC1…
GO:2000021	regulation of ion homeostasis	9	123	0.0463382	0.276658	LOC102443642(CCL4);LOC102446214(PLN);LOC102452062(SCN1B);LOC102452468(CEMIP);LOC102454220(PLCG2);LOC102459178(CASQ2);LOC102461606(ADORA2A);LOC102463217(CCL3);LOC106731489(CCL4)
GO:0006366	transcription from RNA polymerase II promoter	58	1218	0.0464956	0.277012	LOC102443405(EGFR);LOC102443642(CCL4);LOC102444413(Atxn1);LOC102444539(--);LOC102444609(Rad54l2);LOC102445058(Pcgf5);LOC102445576(H1-3);LOC102446951(MECOM);LOC102447273(IRF1);LOC102447274(MAML2);LOC102447306(GLI2);LOC102447654(RBBP8);LOC102448408(NFE2L1);LOC102448416(ISL2);LOC102448668(GAL);LOC102448730(Nhlh1);LOC102449208(POU2F1);LOC102450304(TCERG1L);LOC102450839(EN1);LOC102451519(PPARA);LOC102…
GO:0006091	generation of precursor metabolites and energy	16	264	0.0470955	0.279479	LOC102444057(ADCY2);LOC102444368(ATP5MG);LOC102444872(KL);LOC102445759(ADCY1);LOC102446970(PASK);LOC102448197(ADCY9);LOC102451519(PPARA);LOC102453831(LEPR);LOC102457121(PRDM16);LOC102457805(NDUFA2);LOC102458006(ATP5ME);LOC102459336(PRKCA);LOC102459470(Adgrf5);LOC102461525(Adra1b);LOC102462108(COX6C);LOC112546479(PRLH)
GO:0031349	positive regulation of defense response	17	285	0.0471077	0.279479	LOC102443405(EGFR);LOC102443642(CCL4);LOC102447273(IRF1);LOC102447541(PMP2);LOC102454220(PLCG2);LOC102454531(FOS);LOC102455529(AGTR1);LOC102456651(TLR3);LOC102456827(FCN2);LOC102458559(PLA2G4A);LOC102459336(PRKCA);LOC102459783(PRKCG);LOC102462146(NR1H3);LOC102462666(Smdt1);LOC102463217(CCL3);LOC102463303(COLEC12);LOC106731489(CCL4)
GO:0061035	regulation of cartilage development	4	36	0.0474999	0.281216	LOC102447306(GLI2);LOC102456463(SOX5);LOC102458283(GLI3);LOC102458650(LOXL2)
GO:0022407	regulation of cell-cell adhesion	14	223	0.0477174	0.281324	LOC102443642(CCL4);LOC102445492(PODXL);LOC102447273(IRF1);LOC102447306(GLI2);LOC102450254(CD83);LOC102456580(PDE5A);LOC102458236(CCL2);LOC102458283(GLI3);LOC102460174(IL6ST);LOC102461606(ADORA2A);LOC102462536(znf703-a);LOC102463217(CCL3);LOC102463382(VCAM1);LOC106731489(CCL4)
GO:0060562	epithelial tube morphogenesis	14	223	0.0477174	0.281324	LOC102447070(APOBEC2);LOC102447306(GLI2);LOC102449250(ATP6V0D2);LOC102451348(zic5);LOC102451883(PGF);LOC102452435(ATP6V0D1);LOC102453251(ZIC2);LOC102453372(PKP2);LOC102453882(LHX1);LOC102454096(FGF7);LOC102458283(GLI3);LOC102458812(zic4);LOC102461291(ZIC1);LOC102462402(Zic3)
GO:0002690	positive regulation of leukocyte chemotaxis	5	52	0.0478884	0.281471	LOC102443642(CCL4);LOC102458236(CCL2);LOC102462336(CAMK1D);LOC102463217(CCL3);LOC106731489(CCL4)
GO:0048666	neuron development	44	891	0.0479417	0.281471	LOC102443405(EGFR);LOC102443562(PLXNB1);LOC102444123(EPHA7);LOC102444201(EPHB1);LOC102445759(ADCY1);LOC102445809(SLITRK6);LOC102445814(ITGA9);LOC102446408(SDK1);LOC102446589(CHST3);LOC102446987(Lingo4);LOC102447016(P2ry2);LOC102447306(GLI2);LOC102448416(ISL2);LOC102449250(ATP6V0D2);LOC102449423(ACSL6);LOC102449650(Ntng2);LOC102449858(ALK);LOC102451993(DRAXIN);LOC102452062(SCN1B);LOC102452435(ATP6…
GO:0007178	transmembrane receptor protein serine/threonine kinase signaling pathway	17	286	0.0483969	0.283462	LOC102443635(TGFBR3);LOC102446254(Piwil2);LOC102446951(MECOM);LOC102449912(LTBP2);LOC102451602(ING2);LOC102452100(MYH16);LOC102453251(ZIC2);LOC102454096(FGF7);LOC102454531(FOS);LOC102455225(ITGA8);LOC102455766(DSG2);LOC102457121(PRDM16);LOC102458236(CCL2);LOC102461291(ZIC1);LOC102462488(TLL2);LOC102462536(znf703-a);LOC112545445(BCL9L)
GO:0033500	carbohydrate homeostasis	11	163	0.048582	0.283462	LOC102445037(bglap);LOC102451091(C1qtnf3);LOC102451703(SESN3);LOC102453248(Neurod1);LOC102454429(Casr);LOC102457423(PMCH);LOC102459470(Adgrf5);LOC102461525(Adra1b);LOC102463327(NEUROD2);LOC102463382(VCAM1);LOC102463929(IL1R1)
GO:0044283	small molecule biosynthetic process	11	163	0.048582	0.283462	LOC102445544(Padi2);LOC102447289(haao);LOC102449332(ACSL3);LOC102450224(LPCAT1);LOC102451091(C1qtnf3);LOC102451519(PPARA);LOC102453831(LEPR);LOC102454096(FGF7);LOC102457844(SLC44A3);LOC102458559(PLA2G4A);LOC102458579(PADI3)
GO:0001935	endothelial cell proliferation	7	87	0.0488024	0.284161	LOC102447727(TNMD);LOC102448633(ANGPT4);LOC102451883(PGF);LOC102458227(SEMA5A);LOC102458236(CCL2);LOC102459336(PRKCA);LOC102459783(PRKCG)
GO:0010562	positive regulation of phosphorus metabolic process	33	640	0.0496524	0.285219	LOC102443405(EGFR);LOC102443642(CCL4);LOC102444057(ADCY2);LOC102444314(FRS3);LOC102444872(KL);LOC102445759(ADCY1);LOC102448197(ADCY9);LOC102448633(ANGPT4);LOC102449164(Mmd2);LOC102449858(ALK);LOC102451069(ATP6AP1);LOC102451091(C1qtnf3);LOC102452468(CEMIP);LOC102452547(ITGA1);LOC102453307(MRGPRX4);LOC102453313(RELN);LOC102453831(LEPR);LOC102454096(FGF7);LOC102456651(TLR3);LOC102456674(gpr146);LOC1…
GO:0045937	positive regulation of phosphate metabolic process	33	640	0.0496524	0.285219	LOC102443405(EGFR);LOC102443642(CCL4);LOC102444057(ADCY2);LOC102444314(FRS3);LOC102444872(KL);LOC102445759(ADCY1);LOC102448197(ADCY9);LOC102448633(ANGPT4);LOC102449164(Mmd2);LOC102449858(ALK);LOC102451069(ATP6AP1);LOC102451091(C1qtnf3);LOC102452468(CEMIP);LOC102452547(ITGA1);LOC102453307(MRGPRX4);LOC102453313(RELN);LOC102453831(LEPR);LOC102454096(FGF7);LOC102456651(TLR3);LOC102456674(gpr146);LOC1…
GO:0010623	developmental programmed cell death	3	22	0.0499941	0.285219	LOC102446420(PPP2R1A);LOC102447067(HSPB6);LOC102457231(fgf4-b)
GO:0010742	macrophage derived foam cell differentiation	3	22	0.0499941	0.285219	LOC102451519(PPARA);LOC102455529(AGTR1);LOC102462146(NR1H3)
GO:0010743	regulation of macrophage derived foam cell differentiation	3	22	0.0499941	0.285219	LOC102451519(PPARA);LOC102455529(AGTR1);LOC102462146(NR1H3)
GO:0019080	viral gene expression	3	22	0.0499941	0.285219	LOC102443642(CCL4);LOC102463217(CCL3);LOC106731489(CCL4)
GO:0019083	viral transcription	3	22	0.0499941	0.285219	LOC102443642(CCL4);LOC102463217(CCL3);LOC106731489(CCL4)
GO:0032371	regulation of sterol transport	3	22	0.0499941	0.285219	LOC102451519(PPARA);LOC102454402(LRP1);LOC102462146(NR1H3)
GO:0044033	multi-organism metabolic process	3	22	0.0499941	0.285219	LOC102443642(CCL4);LOC102463217(CCL3);LOC106731489(CCL4)
GO:0090077	foam cell differentiation	3	22	0.0499941	0.285219	LOC102451519(PPARA);LOC102455529(AGTR1);LOC102462146(NR1H3)
GO:0048863	stem cell differentiation	11	164	0.0503708	0.286789	LOC102443635(TGFBR3);LOC102448416(ISL2);LOC102451348(zic5);LOC102453251(ZIC2);LOC102454613(PRDM1);LOC102456463(SOX5);LOC102458812(zic4);LOC102461291(ZIC1);LOC102462402(Zic3);LOC102462536(znf703-a);LOC112545445(BCL9L)
GO:0048518	positive regulation of biological process	132	3040	0.0506681	0.287901	LOC102443405(EGFR);LOC102443562(PLXNB1);LOC102443635(TGFBR3);LOC102443642(CCL4);LOC102443663(CLIP1);LOC102443821(NSMCE2);LOC102444057(ADCY2);LOC102444123(EPHA7);LOC102444201(EPHB1);LOC102444258(MASP1);LOC102444314(FRS3);LOC102444331(SH3D19);LOC102444413(Atxn1);LOC102444539(--);LOC102444801(SCIN);LOC102444872(KL);LOC102444896(XPO4);LOC102445492(PODXL);LOC102445576(H1-3);LOC102445759(ADCY1);LOC1024…
GO:0090407	organophosphate biosynthetic process	17	288	0.0510501	0.289489	LOC102444057(ADCY2);LOC102444368(ATP5MG);LOC102445759(ADCY1);LOC102447289(haao);LOC102447860(FDPS);LOC102448197(ADCY9);LOC102449332(ACSL3);LOC102450224(LPCAT1);LOC102452484(RRM2);LOC102452975(NPR3);LOC102454220(PLCG2);LOC102456441(Pdxk);LOC102456674(gpr146);LOC102458006(ATP5ME);LOC102459336(PRKCA);LOC102461606(ADORA2A);LOC102462143(VIPR2)
GO:0060041	retina development in camera-type eye	5	53	0.0512877	0.290253	LOC102449250(ATP6V0D2);LOC102451031(CALB1);LOC102451069(ATP6AP1);LOC102452435(ATP6V0D1);LOC102453882(LHX1)
GO:0090092	regulation of transmembrane receptor protein serine/threonine kinase signaling pathway	12	185	0.0520953	0.294234	LOC102443635(TGFBR3);LOC102446254(Piwil2);LOC102446951(MECOM);LOC102451602(ING2);LOC102453251(ZIC2);LOC102454096(FGF7);LOC102455225(ITGA8);LOC102457121(PRDM16);LOC102461291(ZIC1);LOC102462488(TLL2);LOC102462536(znf703-a);LOC112545445(BCL9L)
GO:0033157	regulation of intracellular protein transport	11	165	0.0522037	0.294258	LOC102443405(EGFR);LOC102444539(--);LOC102448633(ANGPT4);LOC102449332(ACSL3);LOC102451091(C1qtnf3);LOC102453251(ZIC2);LOC102456651(TLR3);LOC102458227(SEMA5A);LOC102458283(GLI3);LOC102461291(ZIC1);LOC102462402(Zic3)
GO:0070887	cellular response to chemical stimulus	51	1062	0.0529115	0.295971	LOC102443405(EGFR);LOC102443578(CFHR5);LOC102443635(TGFBR3);LOC102443642(CCL4);LOC102444539(--);LOC102444872(KL);LOC102445016(LRP2);LOC102445037(bglap);LOC102445544(Padi2);LOC102445814(ITGA9);LOC102446651(kdrl);LOC102446951(MECOM);LOC102447273(IRF1);LOC102447727(TNMD);LOC102448633(ANGPT4);LOC102449250(ATP6V0D2);LOC102450473(KRT8);LOC102451519(PPARA);LOC102451602(ING2);LOC102452435(ATP6V0D1);LOC10…
GO:0006793	phosphorus metabolic process	97	2175	0.0531292	0.295971	LOC102443405(EGFR);LOC102443635(TGFBR3);LOC102443642(CCL4);LOC102444057(ADCY2);LOC102444123(EPHA7);LOC102444201(EPHB1);LOC102444314(FRS3);LOC102444368(ATP5MG);LOC102444413(Atxn1);LOC102444872(KL);LOC102445759(ADCY1);LOC102445898(PDGFD);LOC102446420(PPP2R1A);LOC102446521(PPP1R17);LOC102446651(kdrl);LOC102446930(PDE1C);LOC102446951(MECOM);LOC102446970(PASK);LOC102447067(HSPB6);LOC102447273(IRF1);LO…
GO:0006656	phosphatidylcholine biosynthetic process	2	10	0.0536604	0.295971	LOC102449332(ACSL3);LOC102450224(LPCAT1)
GO:0007431	salivary gland development	2	10	0.0536604	0.295971	LOC102443405(EGFR);LOC102454096(FGF7)
GO:0018105	peptidyl-serine phosphorylation	2	10	0.0536604	0.295971	LOC102459336(PRKCA);LOC102459783(PRKCG)
GO:0018209	peptidyl-serine modification	2	10	0.0536604	0.295971	LOC102459336(PRKCA);LOC102459783(PRKCG)
GO:0031657	regulation of cyclin-dependent protein serine/threonine kinase activity involved in G1/S transition of mitotic cell cycle	2	10	0.0536604	0.295971	LOC102443405(EGFR);LOC102454096(FGF7)
GO:0032095	regulation of response to food	2	10	0.0536604	0.295971	LOC102451519(PPARA);LOC102453831(LEPR)
GO:0033280	response to vitamin D	2	10	0.0536604	0.295971	LOC102445037(bglap);LOC102454429(Casr)
GO:0034113	heterotypic cell-cell adhesion	2	10	0.0536604	0.295971	LOC102453372(PKP2);LOC102455766(DSG2)
GO:1903729	regulation of plasma membrane organization	2	10	0.0536604	0.295971	LOC102449332(ACSL3);LOC102451519(PPARA)
GO:0070588	calcium ion transmembrane transport	6	71	0.0539687	0.297091	LOC102443642(CCL4);LOC102446214(PLN);LOC102454220(PLCG2);LOC102459178(CASQ2);LOC102463217(CCL3);LOC106731489(CCL4)
GO:0045765	regulation of angiogenesis	11	166	0.0540809	0.297129	LOC102447727(TNMD);LOC102448416(ISL2);LOC102448633(ANGPT4);LOC102451883(PGF);LOC102453211(AMOT);LOC102454701(SEMA3E);LOC102454979(NR2E1);LOC102458227(SEMA5A);LOC102458236(CCL2);LOC102459336(PRKCA);LOC102459783(PRKCG)
GO:0040011	locomotion	68	1470	0.0543742	0.298161	LOC102443405(EGFR);LOC102443562(PLXNB1);LOC102443635(TGFBR3);LOC102443642(CCL4);LOC102444123(EPHA7);LOC102444201(EPHB1);LOC102445492(PODXL);LOC102445544(Padi2);LOC102445759(ADCY1);LOC102445814(ITGA9);LOC102446651(kdrl);LOC102446974(CLDN1);LOC102447016(P2ry2);LOC102447306(GLI2);LOC102448416(ISL2);LOC102448633(ANGPT4);LOC102449725(INPP5B);LOC102449858(ALK);LOC102451602(ING2);LOC102451993(DRAXIN);LO…
GO:0014896	muscle hypertrophy	5	54	0.0548246	0.300048	LOC102447860(FDPS);LOC102456580(PDE5A);LOC102459336(PRKCA);LOC102459783(PRKCG);LOC102460174(IL6ST)
GO:0042327	positive regulation of phosphorylation	30	578	0.055342	0.302293	LOC102443405(EGFR);LOC102443642(CCL4);LOC102444057(ADCY2);LOC102444314(FRS3);LOC102444872(KL);LOC102445759(ADCY1);LOC102448197(ADCY9);LOC102448633(ANGPT4);LOC102449164(Mmd2);LOC102449858(ALK);LOC102451069(ATP6AP1);LOC102451091(C1qtnf3);LOC102452468(CEMIP);LOC102453307(MRGPRX4);LOC102453313(RELN);LOC102453831(LEPR);LOC102454096(FGF7);LOC102456651(TLR3);LOC102456674(gpr146);LOC102457231(fgf4-b);LOC…
GO:0098742	cell-cell adhesion via plasma-membrane adhesion molecules	10	147	0.0557802	0.304099	LOC102446747(FREM1);LOC102446974(CLDN1);LOC102448407(CBLN1);LOC102448868(SELE);LOC102449639(IGSF9B);LOC102450381(Clstn2);LOC102454982(FREM2);LOC102455766(DSG2);LOC102463382(VCAM1);LOC106733010(Fat2)
GO:0060348	bone development	3	23	0.0559159	0.304251	LOC102457231(fgf4-b);LOC102458283(GLI3);LOC102461853(COL27A1)
GO:0071702	organic substance transport	70	1521	0.0561009	0.304671	LOC102443405(EGFR);LOC102443642(CCL4);LOC102443663(CLIP1);LOC102444061(SEC61G);LOC102444539(--);LOC102444915(SLC29A3);LOC102445037(bglap);LOC102445895(Slc1a7);LOC102446703(RILPL1);LOC102446930(PDE1C);LOC102446970(PASK);LOC102447016(P2ry2);LOC102447365(SLC13A3);LOC102447404(slc17a7);LOC102448256(SLC6A11);LOC102448407(CBLN1);LOC102448633(ANGPT4);LOC102448668(GAL);LOC102449019(Slc25a22);LOC102449250…
GO:0010631	epithelial cell migration	13	208	0.0566236	0.306919	LOC102443635(TGFBR3);LOC102448633(ANGPT4);LOC102449858(ALK);LOC102453211(AMOT);LOC102454096(FGF7);LOC102454410(sox18-a);LOC102454979(NR2E1);LOC102455275(Ppm1f);LOC102457231(fgf4-b);LOC102458227(SEMA5A);LOC102458650(LOXL2);LOC102459336(PRKCA);LOC102459783(PRKCG)
GO:0031346	positive regulation of cell projection organization	6	72	0.0570655	0.308722	LOC102453313(RELN);LOC102456817(RHOJ);LOC102458227(SEMA5A);LOC102461957(STARD10);LOC102462684(ERBB4);MSTRG.1651(Stard10)
GO:1901698	response to nitrogen compound	27	513	0.0581884	0.314195	LOC102443405(EGFR);LOC102444057(ADCY2);LOC102445037(bglap);LOC102445759(ADCY1);LOC102445898(PDGFD);LOC102446214(PLN);LOC102447016(P2ry2);LOC102447273(IRF1);LOC102448197(ADCY9);LOC102448668(GAL);LOC102449423(ACSL6);LOC102450062(ppp2r2d);LOC102451519(PPARA);LOC102451703(SESN3);LOC102454358(GABRG3);LOC102454429(Casr);LOC102456441(Pdxk);LOC102456651(TLR3);LOC102456817(RHOJ);LOC102457499(BDH1);LOC1024…
GO:0090132	epithelium migration	13	209	0.0583829	0.314644	LOC102443635(TGFBR3);LOC102448633(ANGPT4);LOC102449858(ALK);LOC102453211(AMOT);LOC102454096(FGF7);LOC102454410(sox18-a);LOC102454979(NR2E1);LOC102455275(Ppm1f);LOC102457231(fgf4-b);LOC102458227(SEMA5A);LOC102458650(LOXL2);LOC102459336(PRKCA);LOC102459783(PRKCG)
GO:0019932	second-messenger-mediated signaling	12	189	0.0593757	0.318173	LOC102443405(EGFR);LOC102443642(CCL4);LOC102448668(GAL);LOC102448868(SELE);LOC102453248(Neurod1);LOC102453408(Nfat5);LOC102454220(PLCG2);LOC102455529(AGTR1);LOC102459178(CASQ2);LOC102463217(CCL3);LOC102463327(NEUROD2);LOC106731489(CCL4)
GO:0050708	regulation of protein secretion	12	189	0.0593757	0.318173	LOC102443642(CCL4);LOC102445037(bglap);LOC102446930(PDE1C);LOC102451519(PPARA);LOC102453248(Neurod1);LOC102454429(Casr);LOC102459336(PRKCA);LOC102461606(ADORA2A);LOC102462146(NR1H3);LOC102463217(CCL3);LOC102463327(NEUROD2);LOC106731489(CCL4)
GO:0097285	cell-type specific apoptotic process	12	189	0.0593757	0.318173	LOC102443642(CCL4);LOC102448633(ANGPT4);LOC102449858(ALK);LOC102450473(KRT8);LOC102450836(FNDC1);LOC102453248(Neurod1);LOC102455529(AGTR1);LOC102458227(SEMA5A);LOC102458283(GLI3);LOC102463217(CCL3);LOC102463327(NEUROD2);LOC106731489(CCL4)
GO:0048583	regulation of response to stimulus	110	2509	0.0596069	0.318807	LOC102443405(EGFR);LOC102443562(PLXNB1);LOC102443578(CFHR5);LOC102443635(TGFBR3);LOC102443642(CCL4);LOC102444123(EPHA7);LOC102444201(EPHB1);LOC102444258(MASP1);LOC102444314(FRS3);LOC102444413(Atxn1);LOC102444610(ADAMTS18);LOC102444872(KL);LOC102445544(Padi2);LOC102445977(DHRS3);LOC102446254(Piwil2);LOC102446420(PPP2R1A);LOC102446651(kdrl);LOC102446715(SLC35C2);LOC102446951(MECOM);LOC102447242(ARH…
GO:0060485	mesenchyme development	11	169	0.0599815	0.319445	LOC102443635(TGFBR3);LOC102451348(zic5);LOC102452922(ZFP36L1);LOC102453251(ZIC2);LOC102454613(PRDM1);LOC102458812(zic4);LOC102460895(PDGFRB);LOC102461291(ZIC1);LOC102462402(Zic3);LOC102462536(znf703-a);LOC112545445(BCL9L)
GO:1901342	regulation of vasculature development	11	169	0.0599815	0.319445	LOC102447727(TNMD);LOC102448416(ISL2);LOC102448633(ANGPT4);LOC102451883(PGF);LOC102453211(AMOT);LOC102454701(SEMA3E);LOC102454979(NR2E1);LOC102458227(SEMA5A);LOC102458236(CCL2);LOC102459336(PRKCA);LOC102459783(PRKCG)
GO:0009150	purine ribonucleotide metabolic process	13	210	0.0601787	0.319445	LOC102444057(ADCY2);LOC102444368(ATP5MG);LOC102445759(ADCY1);LOC102446930(PDE1C);LOC102448197(ADCY9);LOC102451519(PPARA);LOC102452975(NPR3);LOC102456580(PDE5A);LOC102458006(ATP5ME);LOC102458263(Pde10a);LOC102459336(PRKCA);LOC102461606(ADORA2A);LOC102462143(VIPR2)
GO:0090130	tissue migration	13	210	0.0601787	0.319445	LOC102443635(TGFBR3);LOC102448633(ANGPT4);LOC102449858(ALK);LOC102453211(AMOT);LOC102454096(FGF7);LOC102454410(sox18-a);LOC102454979(NR2E1);LOC102455275(Ppm1f);LOC102457231(fgf4-b);LOC102458227(SEMA5A);LOC102458650(LOXL2);LOC102459336(PRKCA);LOC102459783(PRKCG)
GO:0032835	glomerulus development	4	39	0.060726	0.321745	LOC102445469(prom1a);LOC102445492(PODXL);LOC102453882(LHX1);LOC102460895(PDGFRB)
GO:0043408	regulation of MAPK cascade	20	360	0.0611132	0.322284	LOC102443405(EGFR);LOC102443642(CCL4);LOC102444123(EPHA7);LOC102444201(EPHB1);LOC102444314(FRS3);LOC102446420(PPP2R1A);LOC102446951(MECOM);LOC102448633(ANGPT4);LOC102451069(ATP6AP1);LOC102451091(C1qtnf3);LOC102454096(FGF7);LOC102456580(PDE5A);LOC102456651(TLR3);LOC102457231(fgf4-b);LOC102459336(PRKCA);LOC102459783(PRKCG);LOC102460895(PDGFRB);LOC102462684(ERBB4);LOC102463217(CCL3);LOC106731489(CCL…
GO:0034765	regulation of ion transmembrane transport	12	190	0.0612966	0.322284	LOC102446214(PLN);LOC102448668(GAL);LOC102449423(ACSL6);LOC102450717(SCN4B);LOC102452062(SCN1B);LOC102453313(RELN);LOC102453851(ASIC2);LOC102454220(PLCG2);LOC102454429(Casr);LOC102458236(CCL2);LOC102459178(CASQ2);LOC102460895(PDGFRB)
GO:0048646	anatomical structure formation involved in morphogenesis	43	885	0.0618608	0.322284	LOC102443450(bbip1);LOC102443635(TGFBR3);LOC102444201(EPHB1);LOC102444314(FRS3);LOC102445492(PODXL);LOC102446651(kdrl);LOC102446726(Sdccag8);LOC102447306(GLI2);LOC102447463(TNNI2);LOC102447727(TNMD);LOC102448384(DOCK5);LOC102448416(ISL2);LOC102448633(ANGPT4);LOC102449208(POU2F1);LOC102449250(ATP6V0D2);LOC102451348(zic5);LOC102451883(PGF);LOC102452100(MYH16);LOC102452435(ATP6V0D1);LOC102452510(CXX…
GO:0007154	cell communication	196	4692	0.0620101	0.322284	LOC102443405(EGFR);LOC102443562(PLXNB1);LOC102443635(TGFBR3);LOC102443642(CCL4);LOC102443767(LZTS1);LOC102444057(ADCY2);LOC102444123(EPHA7);LOC102444201(EPHB1);LOC102444235(Adamts5);LOC102444314(FRS3);LOC102444388(ASB18);LOC102444413(Atxn1);LOC102444539(--);LOC102444610(ADAMTS18);LOC102444872(KL);LOC102445016(LRP2);LOC102445037(bglap);LOC102445544(Padi2);LOC102445759(ADCY1);LOC102445814(ITGA9);LO…
GO:0043627	response to estrogen	11	170	0.062039	0.322284	LOC102443405(EGFR);LOC102447067(HSPB6);LOC102447654(RBBP8);LOC102453782(TXNIP);LOC102454096(FGF7);LOC102457672(NPY6R);LOC102459336(PRKCA);LOC102459783(PRKCG);LOC102460895(PDGFRB);LOC102462536(znf703-a);LOC102464047(FOSL2)
GO:0006094	gluconeogenesis	3	24	0.0621545	0.322284	LOC102451091(C1qtnf3);LOC102451519(PPARA);LOC102453831(LEPR)
GO:0006111	regulation of gluconeogenesis	3	24	0.0621545	0.322284	LOC102451091(C1qtnf3);LOC102451519(PPARA);LOC102453831(LEPR)
GO:0019319	hexose biosynthetic process	3	24	0.0621545	0.322284	LOC102451091(C1qtnf3);LOC102451519(PPARA);LOC102453831(LEPR)
GO:0036230	granulocyte activation	3	24	0.0621545	0.322284	LOC102443642(CCL4);LOC102463217(CCL3);LOC106731489(CCL4)
GO:0046364	monosaccharide biosynthetic process	3	24	0.0621545	0.322284	LOC102451091(C1qtnf3);LOC102451519(PPARA);LOC102453831(LEPR)
GO:0086003	cardiac muscle cell contraction	3	24	0.0621545	0.322284	LOC102452062(SCN1B);LOC102453372(PKP2);LOC102455766(DSG2)
GO:0001508	action potential	5	56	0.0623114	0.322284	LOC102450717(SCN4B);LOC102452062(SCN1B);LOC102453372(PKP2);LOC102455766(DSG2);LOC102458585(Kcnip1)
GO:0043279	response to alkaloid	5	56	0.0623114	0.322284	LOC102450062(ppp2r2d);LOC102459178(CASQ2);LOC102459783(PRKCG);LOC102461525(Adra1b);LOC102464047(FOSL2)
GO:0048812	neuron projection morphogenesis	30	585	0.0626904	0.323652	LOC102443405(EGFR);LOC102443562(PLXNB1);LOC102444123(EPHA7);LOC102444201(EPHB1);LOC102445759(ADCY1);LOC102445809(SLITRK6);LOC102445814(ITGA9);LOC102447306(GLI2);LOC102448416(ISL2);LOC102449650(Ntng2);LOC102451993(DRAXIN);LOC102452062(SCN1B);LOC102452547(ITGA1);LOC102453251(ZIC2);LOC102453313(RELN);LOC102453882(LHX1);LOC102454611(Enah);LOC102454701(SEMA3E);LOC102454805(FEZF1);LOC102454979(NR2E1);L…
GO:0031175	neuron projection development	38	770	0.0634719	0.323707	LOC102443405(EGFR);LOC102443562(PLXNB1);LOC102444123(EPHA7);LOC102444201(EPHB1);LOC102445759(ADCY1);LOC102445809(SLITRK6);LOC102445814(ITGA9);LOC102446408(SDK1);LOC102446589(CHST3);LOC102447016(P2ry2);LOC102447306(GLI2);LOC102448416(ISL2);LOC102449423(ACSL6);LOC102449650(Ntng2);LOC102449858(ALK);LOC102451993(DRAXIN);LOC102452062(SCN1B);LOC102452547(ITGA1);LOC102453251(ZIC2);LOC102453313(RELN);LOC…
GO:0030804	positive regulation of cyclic nucleotide biosynthetic process	6	74	0.0635732	0.323707	LOC102444057(ADCY2);LOC102445759(ADCY1);LOC102448197(ADCY9);LOC102459336(PRKCA);LOC102461606(ADORA2A);LOC102462143(VIPR2)
GO:0030810	positive regulation of nucleotide biosynthetic process	6	74	0.0635732	0.323707	LOC102444057(ADCY2);LOC102445759(ADCY1);LOC102448197(ADCY9);LOC102459336(PRKCA);LOC102461606(ADORA2A);LOC102462143(VIPR2)
GO:0010866	regulation of triglyceride biosynthetic process	2	11	0.063962	0.323707	LOC102449423(ACSL6);LOC102462146(NR1H3)
GO:0019432	triglyceride biosynthetic process	2	11	0.063962	0.323707	LOC102449423(ACSL6);LOC102462146(NR1H3)
GO:0032094	response to food	2	11	0.063962	0.323707	LOC102451519(PPARA);LOC102453831(LEPR)
GO:0046460	neutral lipid biosynthetic process	2	11	0.063962	0.323707	LOC102449423(ACSL6);LOC102462146(NR1H3)
GO:0046463	acylglycerol biosynthetic process	2	11	0.063962	0.323707	LOC102449423(ACSL6);LOC102462146(NR1H3)
GO:0048008	platelet-derived growth factor receptor signaling pathway	2	11	0.063962	0.323707	LOC102454402(LRP1);LOC102460895(PDGFRB)
GO:0072160	nephron tubule epithelial cell differentiation	2	11	0.063962	0.323707	LOC102445469(prom1a);LOC102453882(LHX1)
GO:0098909	regulation of cardiac muscle cell action potential involved in regulation of contraction	2	11	0.063962	0.323707	LOC102453372(PKP2);LOC102455766(DSG2)
GO:0002763	positive regulation of myeloid leukocyte differentiation	4	40	0.0655247	0.329256	LOC102443642(CCL4);LOC102454531(FOS);LOC102459336(PRKCA);LOC102459783(PRKCG)
GO:0022404	molting cycle process	4	40	0.0655247	0.329256	LOC102443405(EGFR);LOC102448668(GAL);LOC102454410(sox18-a);LOC102459377(TNFRSF19)
GO:0022405	hair cycle process	4	40	0.0655247	0.329256	LOC102443405(EGFR);LOC102448668(GAL);LOC102454410(sox18-a);LOC102459377(TNFRSF19)
GO:0072676	lymphocyte migration	4	40	0.0655247	0.329256	LOC102443642(CCL4);LOC102458236(CCL2);LOC102463217(CCL3);LOC106731489(CCL4)
GO:0030030	cell projection organization	53	1126	0.0656688	0.329394	LOC102443405(EGFR);LOC102443562(PLXNB1);LOC102444123(EPHA7);LOC102444201(EPHB1);LOC102445492(PODXL);LOC102445759(ADCY1);LOC102445809(SLITRK6);LOC102445814(ITGA9);LOC102446408(SDK1);LOC102446589(CHST3);LOC102446987(Lingo4);LOC102447016(P2ry2);LOC102447306(GLI2);LOC102448416(ISL2);LOC102449094(WASF3);LOC102449423(ACSL6);LOC102449650(Ntng2);LOC102449858(ALK);LOC102451008(HERC1);LOC102451541(FGD5);LO…
GO:1901652	response to peptide	14	234	0.0658585	0.329759	LOC102444057(ADCY2);LOC102445037(bglap);LOC102445759(ADCY1);LOC102446214(PLN);LOC102447273(IRF1);LOC102448197(ADCY9);LOC102448668(GAL);LOC102449423(ACSL6);LOC102451519(PPARA);LOC102451703(SESN3);LOC102456817(RHOJ);LOC102457499(BDH1);LOC102458236(CCL2);LOC112546479(PRLH)
GO:0043009	chordate embryonic development	18	320	0.0664031	0.330674	LOC102443635(TGFBR3);LOC102446951(MECOM);LOC102447306(GLI2);LOC102447654(RBBP8);LOC102448633(ANGPT4);LOC102449725(INPP5B);LOC102452100(MYH16);LOC102453211(AMOT);LOC102453251(ZIC2);LOC102454410(sox18-a);LOC102454613(PRDM1);LOC102456463(SOX5);LOC102457448(MRTFB);LOC102458283(GLI3);LOC102460895(PDGFRB);LOC102461291(ZIC1);LOC102462402(Zic3);MSTRG.8702(HSF1)
GO:0048568	embryonic organ development	18	320	0.0664031	0.330674	LOC102443531(MAB21L1);LOC102447067(HSPB6);LOC102447070(APOBEC2);LOC102447306(GLI2);LOC102448207(FMOD);LOC102449250(ATP6V0D2);LOC102452435(ATP6V0D1);LOC102453156(EPAS1);LOC102453372(PKP2);LOC102453882(LHX1);LOC102454410(sox18-a);LOC102454613(PRDM1);LOC102458283(GLI3);LOC102458923(LRIG3);LOC102459543(TEAD1);LOC102461853(COL27A1);LOC102462402(Zic3);LOC102462536(znf703-a)
GO:0016310	phosphorylation	56	1199	0.0667472	0.330674	LOC102443405(EGFR);LOC102443635(TGFBR3);LOC102443642(CCL4);LOC102444057(ADCY2);LOC102444123(EPHA7);LOC102444201(EPHB1);LOC102444314(FRS3);LOC102444413(Atxn1);LOC102444872(KL);LOC102445759(ADCY1);LOC102445898(PDGFD);LOC102446420(PPP2R1A);LOC102446651(kdrl);LOC102446951(MECOM);LOC102446970(PASK);LOC102447067(HSPB6);LOC102447273(IRF1);LOC102447541(PMP2);LOC102448197(ADCY9);LOC102448416(ISL2);LOC1024…
GO:0030155	regulation of cell adhesion	20	364	0.0668094	0.330674	LOC102443635(TGFBR3);LOC102443642(CCL4);LOC102444123(EPHA7);LOC102445492(PODXL);LOC102447273(IRF1);LOC102447306(GLI2);LOC102448024(VIT);LOC102450254(CD83);LOC102454701(SEMA3E);LOC102455275(Ppm1f);LOC102456580(PDE5A);LOC102456973(Smoc1);LOC102458236(CCL2);LOC102458283(GLI3);LOC102460174(IL6ST);LOC102461606(ADORA2A);LOC102462536(znf703-a);LOC102463217(CCL3);LOC102463382(VCAM1);LOC106731489(CCL4)
GO:0070848	response to growth factor	20	364	0.0668094	0.330674	LOC102443405(EGFR);LOC102443635(TGFBR3);LOC102443642(CCL4);LOC102444872(KL);LOC102445037(bglap);LOC102446951(MECOM);LOC102447727(TNMD);LOC102451602(ING2);LOC102453882(LHX1);LOC102454096(FGF7);LOC102454429(Casr);LOC102455225(ITGA8);LOC102456463(SOX5);LOC102457121(PRDM16);LOC102457231(fgf4-b);LOC102458236(CCL2);LOC102460895(PDGFRB);LOC102462488(TLL2);LOC102463297(MUC5B);LOC112545445(BCL9L)
GO:0060249	anatomical structure homeostasis	10	152	0.0668144	0.330674	LOC102443821(NSMCE2);LOC102450224(LPCAT1);LOC102451680(--);LOC102453156(EPAS1);LOC102454096(FGF7);LOC102456222(Ercc1);LOC102458559(PLA2G4A);LOC102459470(Adgrf5);LOC102460895(PDGFRB);LOC102462684(ERBB4)
GO:0006468	protein phosphorylation	50	1056	0.0668607	0.330674	LOC102443405(EGFR);LOC102443635(TGFBR3);LOC102443642(CCL4);LOC102444057(ADCY2);LOC102444123(EPHA7);LOC102444201(EPHB1);LOC102444314(FRS3);LOC102445759(ADCY1);LOC102445898(PDGFD);LOC102446420(PPP2R1A);LOC102446651(kdrl);LOC102446951(MECOM);LOC102446970(PASK);LOC102447067(HSPB6);LOC102447273(IRF1);LOC102447541(PMP2);LOC102448197(ADCY9);LOC102448416(ISL2);LOC102448633(ANGPT4);LOC102449164(Mmd2);LOC1…
GO:0010959	regulation of metal ion transport	12	193	0.0673051	0.332289	LOC102446214(PLN);LOC102448608(KEL);LOC102448668(GAL);LOC102450717(SCN4B);LOC102452062(SCN1B);LOC102452468(CEMIP);LOC102453372(PKP2);LOC102454220(PLCG2);LOC102454429(Casr);LOC102458585(Kcnip1);LOC102459178(CASQ2);LOC102461606(ADORA2A)
GO:0030029	actin filament-based process	27	521	0.0675402	0.332868	LOC102444801(SCIN);LOC102445855(TNNT3);LOC102447067(HSPB6);LOC102447463(TNNI2);LOC102449094(WASF3);LOC102450233(PLEKHH2);LOC102450473(KRT8);LOC102452062(SCN1B);LOC102452100(MYH16);LOC102453211(AMOT);LOC102453372(PKP2);LOC102454096(FGF7);LOC102454385(Limd2);LOC102454402(LRP1);LOC102454611(Enah);LOC102454701(SEMA3E);LOC102455275(Ppm1f);LOC102455766(DSG2);LOC102456817(RHOJ);LOC102458227(SEMA5A);LOC1…
GO:0048048	embryonic eye morphogenesis	3	25	0.0687009	0.335574	LOC102447067(HSPB6);LOC102448207(FMOD);LOC102462536(znf703-a)
GO:0048793	pronephros development	3	25	0.0687009	0.335574	LOC102449250(ATP6V0D2);LOC102452435(ATP6V0D1);LOC102453882(LHX1)
GO:0048882	lateral line development	3	25	0.0687009	0.335574	LOC102453248(Neurod1);LOC102454096(FGF7);LOC102459377(TNFRSF19)
GO:0051101	regulation of DNA binding	3	25	0.0687009	0.335574	LOC102451519(PPARA);LOC102453248(Neurod1);LOC102463327(NEUROD2)
GO:0071901	negative regulation of protein serine/threonine kinase activity	3	25	0.0687009	0.335574	LOC102446420(PPP2R1A);LOC102459336(PRKCA);LOC102459783(PRKCG)
GO:0046822	regulation of nucleocytoplasmic transport	10	153	0.0691772	0.335574	LOC102443405(EGFR);LOC102444896(XPO4);LOC102448633(ANGPT4);LOC102451091(C1qtnf3);LOC102453251(ZIC2);LOC102456651(TLR3);LOC102458227(SEMA5A);LOC102458283(GLI3);LOC102461291(ZIC1);LOC102462402(Zic3)
GO:0050789	regulation of biological process	324	8064	0.0693456	0.335574	LOC102443405(EGFR);LOC102443531(MAB21L1);LOC102443562(PLXNB1);LOC102443578(CFHR5);LOC102443635(TGFBR3);LOC102443642(CCL4);LOC102443663(CLIP1);LOC102443673(Mgp);LOC102443767(LZTS1);LOC102443821(NSMCE2);LOC102444057(ADCY2);LOC102444123(EPHA7);LOC102444178(AHNAK);LOC102444201(EPHB1);LOC102444235(Adamts5);LOC102444258(MASP1);LOC102444314(FRS3);LOC102444331(SH3D19);LOC102444388(ASB18);LOC102444413(Atx…
GO:0001678	cellular glucose homeostasis	5	58	0.0703463	0.335574	LOC102453248(Neurod1);LOC102454429(Casr);LOC102463327(NEUROD2);LOC102463382(VCAM1);LOC102463929(IL1R1)
GO:0032414	positive regulation of ion transmembrane transporter activity	4	41	0.0705151	0.335574	LOC102448668(GAL);LOC102453313(RELN);LOC102453851(ASIC2);LOC102454220(PLCG2)
GO:0033059	cellular pigmentation	4	41	0.0705151	0.335574	LOC102443450(bbip1);LOC102449250(ATP6V0D2);LOC102451069(ATP6AP1);LOC102452435(ATP6V0D1)
GO:0043542	endothelial cell migration	8	114	0.0708819	0.335574	LOC102448633(ANGPT4);LOC102453211(AMOT);LOC102454410(sox18-a);LOC102454979(NR2E1);LOC102457231(fgf4-b);LOC102458227(SEMA5A);LOC102459336(PRKCA);LOC102459783(PRKCG)
GO:0001667	ameboidal-type cell migration	19	345	0.071359	0.335574	LOC102443635(TGFBR3);LOC102448416(ISL2);LOC102448633(ANGPT4);LOC102449858(ALK);LOC102453211(AMOT);LOC102453251(ZIC2);LOC102453882(LHX1);LOC102454096(FGF7);LOC102454410(sox18-a);LOC102454979(NR2E1);LOC102455275(Ppm1f);LOC102457231(fgf4-b);LOC102458227(SEMA5A);LOC102458650(LOXL2);LOC102459336(PRKCA);LOC102459783(PRKCG);LOC102462402(Zic3);LOC102462684(ERBB4);LOC106733010(Fat2)
GO:0006979	response to oxidative stress	15	259	0.0728096	0.335574	LOC102447067(HSPB6);LOC102448408(NFE2L1);LOC102451703(SESN3);LOC102452100(MYH16);LOC102453782(TXNIP);LOC102454531(FOS);LOC102458559(PLA2G4A);LOC102459336(PRKCA);LOC102459783(PRKCG);LOC102460895(PDGFRB);LOC102461524(MB);LOC102461864(CLN8);LOC102462684(ERBB4);LOC102463297(MUC5B);LOC102463929(IL1R1)
GO:0030099	myeloid cell differentiation	15	259	0.0728096	0.335574	LOC102443635(TGFBR3);LOC102443642(CCL4);LOC102444801(SCIN);LOC102445037(bglap);LOC102448408(NFE2L1);LOC102453156(EPAS1);LOC102454531(FOS);LOC102456651(TLR3);LOC102457121(PRDM16);LOC102459336(PRKCA);LOC102459783(PRKCG);LOC102460549(GAB3);LOC102461524(MB);LOC102463217(CCL3);LOC106731489(CCL4)
GO:0009792	embryo development ending in birth or egg hatching	20	368	0.0728607	0.335574	LOC102443635(TGFBR3);LOC102446951(MECOM);LOC102447306(GLI2);LOC102447654(RBBP8);LOC102448633(ANGPT4);LOC102449725(INPP5B);LOC102452100(MYH16);LOC102453211(AMOT);LOC102453251(ZIC2);LOC102453882(LHX1);LOC102454410(sox18-a);LOC102454613(PRDM1);LOC102456463(SOX5);LOC102457448(MRTFB);LOC102458283(GLI3);LOC102460895(PDGFRB);LOC102461291(ZIC1);LOC102462336(CAMK1D);LOC102462402(Zic3);MSTRG.8702(HSF1)
GO:0042493	response to drug	8	115	0.0737745	0.335574	LOC102443405(EGFR);LOC102446181(SLC22A3);LOC102452307(ABCG2);LOC102453851(ASIC2);LOC102455275(Ppm1f);LOC102456651(TLR3);LOC102458236(CCL2);LOC102462623(ABCG2)
GO:0001936	regulation of endothelial cell proliferation	6	77	0.0741202	0.335574	LOC102447727(TNMD);LOC102451883(PGF);LOC102458227(SEMA5A);LOC102458236(CCL2);LOC102459336(PRKCA);LOC102459783(PRKCG)
GO:0030801	positive regulation of cyclic nucleotide metabolic process	6	77	0.0741202	0.335574	LOC102444057(ADCY2);LOC102445759(ADCY1);LOC102448197(ADCY9);LOC102459336(PRKCA);LOC102461606(ADORA2A);LOC102462143(VIPR2)
GO:0045981	positive regulation of nucleotide metabolic process	6	77	0.0741202	0.335574	LOC102444057(ADCY2);LOC102445759(ADCY1);LOC102448197(ADCY9);LOC102459336(PRKCA);LOC102461606(ADORA2A);LOC102462143(VIPR2)
GO:0014812	muscle cell migration	5	59	0.0745677	0.335574	LOC102443642(CCL4);LOC102447016(P2ry2);LOC102454402(LRP1);LOC102460174(IL6ST);LOC102460895(PDGFRB)
GO:0042303	molting cycle	5	59	0.0745677	0.335574	LOC102443405(EGFR);LOC102448668(GAL);LOC102452530(KRT15);LOC102454410(sox18-a);LOC102459377(TNFRSF19)
GO:0061448	connective tissue development	7	96	0.0748078	0.335574	LOC102447306(GLI2);LOC102454429(Casr);LOC102456463(SOX5);LOC102458283(GLI3);LOC102458650(LOXL2);LOC102460895(PDGFRB);LOC102461853(COL27A1)
GO:0002833	positive regulation of response to biotic stimulus	2	12	0.0748614	0.335574	LOC102459336(PRKCA);LOC102459783(PRKCG)
GO:0010661	positive regulation of muscle cell apoptotic process	2	12	0.0748614	0.335574	LOC102449858(ALK);LOC102450836(FNDC1)
GO:0034285	response to disaccharide	2	12	0.0748614	0.335574	LOC102456222(Ercc1);LOC102456860(LCT)
GO:0042398	cellular modified amino acid biosynthetic process	2	12	0.0748614	0.335574	LOC102445544(Padi2);LOC102458579(PADI3)
GO:0043090	amino acid import	2	12	0.0748614	0.335574	LOC102461481(SLC1A2);LOC102461864(CLN8)
GO:0051181	cofactor transport	2	12	0.0748614	0.335574	LOC102452307(ABCG2);LOC102462623(ABCG2)
GO:0060306	regulation of membrane repolarization	2	12	0.0748614	0.335574	LOC102450717(SCN4B);LOC102452062(SCN1B)
GO:0072525	pyridine-containing compound biosynthetic process	2	12	0.0748614	0.335574	LOC102447289(haao);LOC102456441(Pdxk)
GO:0097094	craniofacial suture morphogenesis	2	12	0.0748614	0.335574	LOC102457231(fgf4-b);LOC102458283(GLI3)
GO:1904888	cranial skeletal system development	2	12	0.0748614	0.335574	LOC102457231(fgf4-b);LOC102458283(GLI3)
GO:0001774	microglial cell activation	1	2	0.0750794	0.335574	LOC102456651(TLR3)
GO:0001956	positive regulation of neurotransmitter secretion	1	2	0.0750794	0.335574	LOC102461606(ADORA2A)
GO:0003072	renal control of peripheral vascular resistance involved in regulation of systemic arterial blood pressure	1	2	0.0750794	0.335574	LOC102455529(AGTR1)
GO:0003433	chondrocyte development involved in endochondral bone morphogenesis	1	2	0.0750794	0.335574	LOC102461853(COL27A1)
GO:0006527	arginine catabolic process	1	2	0.0750794	0.335574	LOC102458579(PADI3)
GO:0009435	NAD biosynthetic process	1	2	0.0750794	0.335574	LOC102447289(haao)
GO:0009946	proximal/distal axis specification	1	2	0.0750794	0.335574	LOC102454096(FGF7)
GO:0015791	polyol transport	1	2	0.0750794	0.335574	LOC102458377(SLC5A3)
GO:0015882	L-ascorbic acid transport	1	2	0.0750794	0.335574	LOC102462648(Slc23a1)
GO:0021799	cerebral cortex radially oriented cell migration	1	2	0.0750794	0.335574	LOC102458283(GLI3)
GO:0021846	cell proliferation in forebrain	1	2	0.0750794	0.335574	LOC102458283(GLI3)
GO:0034627	'de novo' NAD biosynthetic process	1	2	0.0750794	0.335574	LOC102447289(haao)
GO:0035740	CD8-positive, alpha-beta T cell proliferation	1	2	0.0750794	0.335574	LOC102447273(IRF1)
GO:0035747	natural killer cell chemotaxis	1	2	0.0750794	0.335574	LOC102458236(CCL2)
GO:0042078	germ-line stem cell division	1	2	0.0750794	0.335574	LOC102451602(ING2)
GO:0043650	dicarboxylic acid biosynthetic process	1	2	0.0750794	0.335574	LOC102447289(haao)
GO:0047496	vesicle transport along microtubule	1	2	0.0750794	0.335574	LOC102459665(FYCO1)
GO:0051590	positive regulation of neurotransmitter transport	1	2	0.0750794	0.335574	LOC102461606(ADORA2A)
GO:0060495	cell-cell signaling involved in lung development	1	2	0.0750794	0.335574	LOC102454096(FGF7)
GO:0060856	establishment of blood-brain barrier	1	2	0.0750794	0.335574	LOC102459377(TNFRSF19)
GO:0070314	G1 to G0 transition	1	2	0.0750794	0.335574	LOC102462536(znf703-a)
GO:0070343	white fat cell proliferation	1	2	0.0750794	0.335574	LOC102454096(FGF7)
GO:0090281	negative regulation of calcium ion import	1	2	0.0750794	0.335574	LOC102446214(PLN)
GO:0098722	asymmetric stem cell division	1	2	0.0750794	0.335574	LOC102451602(ING2)
GO:0098728	germline stem cell asymmetric division	1	2	0.0750794	0.335574	LOC102451602(ING2)
GO:0099518	vesicle cytoskeletal trafficking	1	2	0.0750794	0.335574	LOC102459665(FYCO1)
GO:1903649	regulation of cytoplasmic transport	14	239	0.0754495	0.335574	LOC102443405(EGFR);LOC102444896(XPO4);LOC102446214(PLN);LOC102448633(ANGPT4);LOC102449332(ACSL3);LOC102451091(C1qtnf3);LOC102452468(CEMIP);LOC102453251(ZIC2);LOC102456651(TLR3);LOC102458227(SEMA5A);LOC102458283(GLI3);LOC102459178(CASQ2);LOC102461291(ZIC1);LOC102462402(Zic3)
GO:0002275	myeloid cell activation involved in immune response	3	26	0.0755455	0.335574	LOC102443642(CCL4);LOC102463217(CCL3);LOC106731489(CCL4)
GO:0010543	regulation of platelet activation	3	26	0.0755455	0.335574	LOC102444610(ADAMTS18);LOC102459336(PRKCA);LOC102459783(PRKCG)
GO:0019229	regulation of vasoconstriction	4	42	0.0756944	0.335574	LOC102443405(EGFR);LOC102454429(Casr);LOC102457672(NPY6R);LOC102458236(CCL2)
GO:0043266	regulation of potassium ion transport	4	42	0.0756944	0.335574	LOC102448608(KEL);LOC102448668(GAL);LOC102458585(Kcnip1);LOC102459178(CASQ2)
GO:0046470	phosphatidylcholine metabolic process	4	42	0.0756944	0.335574	LOC102449332(ACSL3);LOC102450224(LPCAT1);LOC102455555(mboat2);LOC102458559(PLA2G4A)
GO:0009259	ribonucleotide metabolic process	13	218	0.0758834	0.335885	LOC102444057(ADCY2);LOC102444368(ATP5MG);LOC102445759(ADCY1);LOC102446930(PDE1C);LOC102448197(ADCY9);LOC102451519(PPARA);LOC102452975(NPR3);LOC102456580(PDE5A);LOC102458006(ATP5ME);LOC102458263(Pde10a);LOC102459336(PRKCA);LOC102461606(ADORA2A);LOC102462143(VIPR2)
GO:0016337	single organismal cell-cell adhesion	22	415	0.0766697	0.338834	LOC102443642(CCL4);LOC102444855(ncaph2);LOC102445492(PODXL);LOC102447273(IRF1);LOC102447306(GLI2);LOC102448868(SELE);LOC102450254(CD83);LOC102452166(ITGA7);LOC102452922(ZFP36L1);LOC102453372(PKP2);LOC102455766(DSG2);LOC102456580(PDE5A);LOC102456930(ICOSLG);LOC102458236(CCL2);LOC102458283(GLI3);LOC102458753(CERCAM);LOC102460174(IL6ST);LOC102461606(ADORA2A);LOC102462536(znf703-a);LOC102463217(CCL3)…
GO:0006643	membrane lipid metabolic process	9	136	0.0771536	0.34044	LOC102446420(PPP2R1A);LOC102447556(Smpd2);LOC102448463(ITGB8);LOC102450767(ST8SIA3);LOC102453490(Smpd3);LOC102456741(Acer3);LOC102458462(NEU3);LOC102461864(CLN8);LOC102462829(ST8SIA1)
GO:0009889	regulation of biosynthetic process	103	2365	0.0778944	0.343173	LOC102443405(EGFR);LOC102443635(TGFBR3);LOC102443642(CCL4);LOC102444057(ADCY2);LOC102444413(Atxn1);LOC102444539(--);LOC102444609(Rad54l2);LOC102445058(Pcgf5);LOC102445576(H1-3);LOC102445759(ADCY1);LOC102445831(SNRPG);LOC102445977(DHRS3);LOC102446254(Piwil2);LOC102446951(MECOM);LOC102446970(PASK);LOC102447189(MED13L);LOC102447273(IRF1);LOC102447274(MAML2);LOC102447306(GLI2);LOC102447463(TNNI2);LOC…
GO:0006936	muscle contraction	13	219	0.0780162	0.343174	LOC102445855(TNNT3);LOC102446214(PLN);LOC102447463(TNNI2);LOC102450717(SCN4B);LOC102452062(SCN1B);LOC102452100(MYH16);LOC102453372(PKP2);LOC102455766(DSG2);LOC102457672(NPY6R);LOC102459178(CASQ2);LOC102460301(ATP2A1);LOC102461524(MB);LOC102461525(Adra1b)
GO:0014066	regulation of phosphatidylinositol 3-kinase signaling	5	60	0.0789238	0.346088	LOC102443562(PLXNB1);LOC102443642(CCL4);LOC102448633(ANGPT4);LOC102453313(RELN);LOC102460895(PDGFRB)
GO:0042439	ethanolamine-containing compound metabolic process	5	60	0.0789238	0.346088	LOC102449332(ACSL3);LOC102450224(LPCAT1);LOC102453490(Smpd3);LOC102455555(mboat2);LOC102458559(PLA2G4A)
GO:0019693	ribose phosphate metabolic process	13	220	0.0801872	0.351083	LOC102444057(ADCY2);LOC102444368(ATP5MG);LOC102445759(ADCY1);LOC102446930(PDE1C);LOC102448197(ADCY9);LOC102451519(PPARA);LOC102452975(NPR3);LOC102456580(PDE5A);LOC102458006(ATP5ME);LOC102458263(Pde10a);LOC102459336(PRKCA);LOC102461606(ADORA2A);LOC102462143(VIPR2)
GO:0009891	positive regulation of biosynthetic process	22	418	0.0813234	0.355384	LOC102443405(EGFR);LOC102443635(TGFBR3);LOC102443642(CCL4);LOC102444057(ADCY2);LOC102445759(ADCY1);LOC102447860(FDPS);LOC102448197(ADCY9);LOC102449858(ALK);LOC102451519(PPARA);LOC102453313(RELN);LOC102455225(ITGA8);LOC102456651(TLR3);LOC102456674(gpr146);LOC102458236(CCL2);LOC102459336(PRKCA);LOC102459783(PRKCG);LOC102460895(PDGFRB);LOC102461606(ADORA2A);LOC102462143(VIPR2);LOC102462146(NR1H3);LO…
GO:0019219	regulation of nucleobase-containing compound metabolic process	97	2221	0.0815428	0.355384	LOC102443405(EGFR);LOC102443635(TGFBR3);LOC102443642(CCL4);LOC102444057(ADCY2);LOC102444413(Atxn1);LOC102444539(--);LOC102444609(Rad54l2);LOC102445058(Pcgf5);LOC102445576(H1-3);LOC102445759(ADCY1);LOC102446420(PPP2R1A);LOC102446951(MECOM);LOC102447189(MED13L);LOC102447273(IRF1);LOC102447274(MAML2);LOC102447306(GLI2);LOC102447463(TNNI2);LOC102447541(PMP2);LOC102447654(RBBP8);LOC102448197(ADCY9);LO…
GO:0060401	cytosolic calcium ion transport	6	79	0.081673	0.355384	LOC102443642(CCL4);LOC102446214(PLN);LOC102452468(CEMIP);LOC102459178(CASQ2);LOC102463217(CCL3);LOC106731489(CCL4)
GO:0060402	calcium ion transport into cytosol	6	79	0.081673	0.355384	LOC102443642(CCL4);LOC102446214(PLN);LOC102452468(CEMIP);LOC102459178(CASQ2);LOC102463217(CCL3);LOC106731489(CCL4)
GO:0051240	positive regulation of multicellular organismal process	27	532	0.0820512	0.356481	LOC102443642(CCL4);LOC102444801(SCIN);LOC102447016(P2ry2);LOC102447273(IRF1);LOC102447860(FDPS);LOC102448416(ISL2);LOC102448633(ANGPT4);LOC102448668(GAL);LOC102450254(CD83);LOC102451091(C1qtnf3);LOC102453211(AMOT);LOC102454096(FGF7);LOC102454531(FOS);LOC102455529(AGTR1);LOC102456374(CLIC5);LOC102456651(TLR3);LOC102456674(gpr146);LOC102456827(FCN2);LOC102458227(SEMA5A);LOC102458236(CCL2);LOC102458…
GO:0006027	glycosaminoglycan catabolic process	3	27	0.0826779	0.357553	LOC102448207(FMOD);LOC102449878(PRELP);LOC102452468(CEMIP)
GO:0006282	regulation of DNA repair	3	27	0.0826779	0.357553	LOC102443405(EGFR);LOC102454096(FGF7);LOC102459783(PRKCG)
GO:0048925	lateral line system development	3	27	0.0826779	0.357553	LOC102453248(Neurod1);LOC102454096(FGF7);LOC102459377(TNFRSF19)
GO:1902107	positive regulation of leukocyte differentiation	5	61	0.0834135	0.360183	LOC102443642(CCL4);LOC102454531(FOS);LOC102458283(GLI3);LOC102459336(PRKCA);LOC102459783(PRKCG)
GO:0051050	positive regulation of transport	19	353	0.08482	0.36374	LOC102444896(XPO4);LOC102447016(P2ry2);LOC102448668(GAL);LOC102451091(C1qtnf3);LOC102452468(CEMIP);LOC102453313(RELN);LOC102453851(ASIC2);LOC102454220(PLCG2);LOC102454429(Casr);LOC102455944(ERFE);LOC102456674(gpr146);LOC102456817(RHOJ);LOC102458236(CCL2);LOC102460895(PDGFRB);LOC102461481(SLC1A2);LOC102461606(ADORA2A);LOC102462146(NR1H3);LOC102462336(CAMK1D);LOC102462684(ERBB4)
GO:0019827	stem cell population maintenance	7	99	0.084991	0.36374	LOC102446254(Piwil2);LOC102453156(EPAS1);LOC102454096(FGF7);LOC102454979(NR2E1);LOC102457121(PRDM16);LOC102462402(Zic3);LOC112545445(BCL9L)
GO:0098727	maintenance of cell number	7	99	0.084991	0.36374	LOC102446254(Piwil2);LOC102453156(EPAS1);LOC102454096(FGF7);LOC102454979(NR2E1);LOC102457121(PRDM16);LOC102462402(Zic3);LOC112545445(BCL9L)
GO:0070252	actin-mediated cell contraction	6	80	0.0856045	0.36374	LOC102445855(TNNT3);LOC102447463(TNNI2);LOC102452062(SCN1B);LOC102452100(MYH16);LOC102453372(PKP2);LOC102455766(DSG2)
GO:0006928	movement of cell or subcellular component	69	1536	0.0856276	0.36374	LOC102443405(EGFR);LOC102443562(PLXNB1);LOC102443635(TGFBR3);LOC102443642(CCL4);LOC102444123(EPHA7);LOC102444201(EPHB1);LOC102445492(PODXL);LOC102445544(Padi2);LOC102445759(ADCY1);LOC102445814(ITGA9);LOC102445855(TNNT3);LOC102447016(P2ry2);LOC102447306(GLI2);LOC102447463(TNNI2);LOC102448416(ISL2);LOC102448633(ANGPT4);LOC102449725(INPP5B);LOC102449858(ALK);LOC102451602(ING2);LOC102451993(DRAXIN);L…
GO:0006164	purine nucleotide biosynthetic process	9	139	0.085703	0.36374	LOC102444057(ADCY2);LOC102444368(ATP5MG);LOC102445759(ADCY1);LOC102448197(ADCY9);LOC102452975(NPR3);LOC102458006(ATP5ME);LOC102459336(PRKCA);LOC102461606(ADORA2A);LOC102462143(VIPR2)
GO:0009152	purine ribonucleotide biosynthetic process	9	139	0.085703	0.36374	LOC102444057(ADCY2);LOC102444368(ATP5MG);LOC102445759(ADCY1);LOC102448197(ADCY9);LOC102452975(NPR3);LOC102458006(ATP5ME);LOC102459336(PRKCA);LOC102461606(ADORA2A);LOC102462143(VIPR2)
GO:0042306	regulation of protein import into nucleus	9	139	0.085703	0.36374	LOC102443405(EGFR);LOC102448633(ANGPT4);LOC102451091(C1qtnf3);LOC102453251(ZIC2);LOC102456651(TLR3);LOC102458227(SEMA5A);LOC102458283(GLI3);LOC102461291(ZIC1);LOC102462402(Zic3)
GO:1900180	regulation of protein localization to nucleus	9	139	0.085703	0.36374	LOC102443405(EGFR);LOC102448633(ANGPT4);LOC102451091(C1qtnf3);LOC102453251(ZIC2);LOC102456651(TLR3);LOC102458227(SEMA5A);LOC102458283(GLI3);LOC102461291(ZIC1);LOC102462402(Zic3)
GO:1903533	regulation of protein targeting	9	139	0.085703	0.36374	LOC102443405(EGFR);LOC102448633(ANGPT4);LOC102451091(C1qtnf3);LOC102453251(ZIC2);LOC102456651(TLR3);LOC102458227(SEMA5A);LOC102458283(GLI3);LOC102461291(ZIC1);LOC102462402(Zic3)
GO:1904589	regulation of protein import	9	139	0.085703	0.36374	LOC102443405(EGFR);LOC102448633(ANGPT4);LOC102451091(C1qtnf3);LOC102453251(ZIC2);LOC102456651(TLR3);LOC102458227(SEMA5A);LOC102458283(GLI3);LOC102461291(ZIC1);LOC102462402(Zic3)
GO:0008543	fibroblast growth factor receptor signaling pathway	2	13	0.0862982	0.36374	LOC102444872(KL);LOC102454096(FGF7)
GO:0030540	female genitalia development	2	13	0.0862982	0.36374	LOC102453882(LHX1);LOC102454096(FGF7)
GO:0072148	epithelial cell fate commitment	2	13	0.0862982	0.36374	LOC102453248(Neurod1);LOC102463327(NEUROD2)
GO:0086004	regulation of cardiac muscle cell contraction	2	13	0.0862982	0.36374	LOC102453372(PKP2);LOC102455766(DSG2)
GO:0097050	type B pancreatic cell apoptotic process	2	13	0.0862982	0.36374	LOC102453248(Neurod1);LOC102463327(NEUROD2)
GO:0006163	purine nucleotide metabolic process	13	223	0.0869299	0.365857	LOC102444057(ADCY2);LOC102444368(ATP5MG);LOC102445759(ADCY1);LOC102446930(PDE1C);LOC102448197(ADCY9);LOC102451519(PPARA);LOC102452975(NPR3);LOC102456580(PDE5A);LOC102458006(ATP5ME);LOC102458263(Pde10a);LOC102459336(PRKCA);LOC102461606(ADORA2A);LOC102462143(VIPR2)
GO:0050794	regulation of cellular process	292	7247	0.0875436	0.367891	LOC102443405(EGFR);LOC102443531(MAB21L1);LOC102443562(PLXNB1);LOC102443635(TGFBR3);LOC102443642(CCL4);LOC102443663(CLIP1);LOC102443767(LZTS1);LOC102443821(NSMCE2);LOC102444057(ADCY2);LOC102444123(EPHA7);LOC102444178(AHNAK);LOC102444201(EPHB1);LOC102444235(Adamts5);LOC102444314(FRS3);LOC102444331(SH3D19);LOC102444388(ASB18);LOC102444413(Atxn1);LOC102444539(--);LOC102444609(Rad54l2);LOC102444610(AD…
GO:0042325	regulation of phosphorylation	47	1006	0.0876897	0.367958	LOC102443405(EGFR);LOC102443642(CCL4);LOC102444057(ADCY2);LOC102444123(EPHA7);LOC102444201(EPHB1);LOC102444314(FRS3);LOC102444413(Atxn1);LOC102444872(KL);LOC102445759(ADCY1);LOC102445898(PDGFD);LOC102446420(PPP2R1A);LOC102446951(MECOM);LOC102447067(HSPB6);LOC102447273(IRF1);LOC102447541(PMP2);LOC102448197(ADCY9);LOC102448416(ISL2);LOC102448633(ANGPT4);LOC102449164(Mmd2);LOC102449791(SPRY3);LOC102…
GO:0010906	regulation of glucose metabolic process	5	62	0.0880354	0.368861	LOC102446970(PASK);LOC102451091(C1qtnf3);LOC102451519(PPARA);LOC102453831(LEPR);LOC102461525(Adra1b)
GO:0048762	mesenchymal cell differentiation	9	140	0.0886739	0.370436	LOC102443635(TGFBR3);LOC102451348(zic5);LOC102453251(ZIC2);LOC102454613(PRDM1);LOC102458812(zic4);LOC102461291(ZIC1);LOC102462402(Zic3);LOC102462536(znf703-a);LOC112545445(BCL9L)
GO:0072522	purine-containing compound biosynthetic process	9	140	0.0886739	0.370436	LOC102444057(ADCY2);LOC102444368(ATP5MG);LOC102445759(ADCY1);LOC102448197(ADCY9);LOC102452975(NPR3);LOC102458006(ATP5ME);LOC102459336(PRKCA);LOC102461606(ADORA2A);LOC102462143(VIPR2)
GO:0098602	single organism cell adhesion	25	491	0.0891107	0.371211	LOC102443405(EGFR);LOC102443642(CCL4);LOC102444855(ncaph2);LOC102445492(PODXL);LOC102447273(IRF1);LOC102447306(GLI2);LOC102448868(SELE);LOC102450254(CD83);LOC102452166(ITGA7);LOC102452922(ZFP36L1);LOC102453266(COL19A1);LOC102453372(PKP2);LOC102455225(ITGA8);LOC102455766(DSG2);LOC102456580(PDE5A);LOC102456930(ICOSLG);LOC102458236(CCL2);LOC102458283(GLI3);LOC102458753(CERCAM);LOC102460174(IL6ST);LO…
GO:0071363	cellular response to growth factor stimulus	16	289	0.0891223	0.371211	LOC102443635(TGFBR3);LOC102443642(CCL4);LOC102444872(KL);LOC102445037(bglap);LOC102446951(MECOM);LOC102447727(TNMD);LOC102451602(ING2);LOC102453882(LHX1);LOC102454096(FGF7);LOC102455225(ITGA8);LOC102456463(SOX5);LOC102457121(PRDM16);LOC102457231(fgf4-b);LOC102458236(CCL2);LOC102462488(TLL2);LOC112545445(BCL9L)
GO:0030799	regulation of cyclic nucleotide metabolic process	8	120	0.0892944	0.37138	LOC102444057(ADCY2);LOC102445759(ADCY1);LOC102448197(ADCY9);LOC102452975(NPR3);LOC102456580(PDE5A);LOC102459336(PRKCA);LOC102461606(ADORA2A);LOC102462143(VIPR2)
GO:0009887	organ morphogenesis	34	700	0.0898799	0.373266	LOC102443531(MAB21L1);LOC102443635(TGFBR3);LOC102444314(FRS3);LOC102445037(bglap);LOC102447067(HSPB6);LOC102447070(APOBEC2);LOC102447306(GLI2);LOC102448207(FMOD);LOC102448416(ISL2);LOC102448633(ANGPT4);LOC102449164(Mmd2);LOC102449250(ATP6V0D2);LOC102451057(SLC24A4);LOC102451519(PPARA);LOC102452100(MYH16);LOC102452435(ATP6V0D1);LOC102452530(KRT15);LOC102453120(CRISPLD2);LOC102453248(Neurod1);LOC10…
GO:0048880	sensory system development	3	28	0.0900873	0.373578	LOC102453248(Neurod1);LOC102454096(FGF7);LOC102459377(TNFRSF19)
GO:0001503	ossification	15	268	0.0909499	0.37605	LOC102443562(PLXNB1);LOC102443642(CCL4);LOC102443673(Mgp);LOC102444872(KL);LOC102445037(bglap);LOC102445977(DHRS3);LOC102447016(P2ry2);LOC102447306(GLI2);LOC102454785(MN1);LOC102456973(Smoc1);LOC102457683(HSPE1);LOC102458559(PLA2G4A);LOC102463217(CCL3);LOC102463969(GFRA4);LOC106731489(CCL4)
GO:0007159	leukocyte cell-cell adhesion	15	268	0.0909499	0.37605	LOC102443642(CCL4);LOC102444855(ncaph2);LOC102447273(IRF1);LOC102447306(GLI2);LOC102448868(SELE);LOC102450254(CD83);LOC102452922(ZFP36L1);LOC102456580(PDE5A);LOC102456930(ICOSLG);LOC102458283(GLI3);LOC102460174(IL6ST);LOC102461606(ADORA2A);LOC102463217(CCL3);LOC102463382(VCAM1);LOC106731489(CCL4)
GO:0009166	nucleotide catabolic process	4	45	0.0923352	0.380109	LOC102446930(PDE1C);LOC102451519(PPARA);LOC102456580(PDE5A);LOC102458263(Pde10a)
GO:0051703	intraspecies interaction between organisms	4	45	0.0923352	0.380109	LOC102453313(RELN);LOC102454979(NR2E1);LOC102461662(SHANK3);LOC102461864(CLN8)
GO:0071887	leukocyte apoptotic process	4	45	0.0923352	0.380109	LOC102443642(CCL4);LOC102458283(GLI3);LOC102463217(CCL3);LOC106731489(CCL4)
GO:0044711	single-organism biosynthetic process	34	702	0.0925312	0.380129	LOC102444057(ADCY2);LOC102444368(ATP5MG);LOC102445544(Padi2);LOC102445759(ADCY1);LOC102446589(CHST3);LOC102446970(PASK);LOC102447289(haao);LOC102447860(FDPS);LOC102448197(ADCY9);LOC102448207(FMOD);LOC102448633(ANGPT4);LOC102449332(ACSL3);LOC102449423(ACSL6);LOC102449878(PRELP);LOC102450224(LPCAT1);LOC102451091(C1qtnf3);LOC102451519(PPARA);LOC102452484(RRM2);LOC102452975(NPR3);LOC102453831(LEPR);L…
GO:0021953	central nervous system neuron differentiation	8	121	0.0926092	0.380129	LOC102444201(EPHB1);LOC102447306(GLI2);LOC102448416(ISL2);LOC102453882(LHX1);LOC102454805(FEZF1);LOC102454979(NR2E1);LOC102461864(CLN8);LOC102462684(ERBB4)
GO:0042593	glucose homeostasis	5	63	0.0927881	0.38031	LOC102453248(Neurod1);LOC102454429(Casr);LOC102463327(NEUROD2);LOC102463382(VCAM1);LOC102463929(IL1R1)
GO:0002685	regulation of leukocyte migration	6	82	0.0937746	0.383241	LOC102443642(CCL4);LOC102445544(Padi2);LOC102458236(CCL2);LOC102462336(CAMK1D);LOC102463217(CCL3);LOC106731489(CCL4)
GO:0006641	triglyceride metabolic process	6	82	0.0937746	0.383241	LOC102447541(PMP2);LOC102449332(ACSL3);LOC102449423(ACSL6);LOC102450224(LPCAT1);LOC102460174(IL6ST);LOC102462146(NR1H3)
GO:0006140	regulation of nucleotide metabolic process	9	142	0.0947966	0.386193	LOC102444057(ADCY2);LOC102445759(ADCY1);LOC102448197(ADCY9);LOC102451519(PPARA);LOC102452975(NPR3);LOC102456580(PDE5A);LOC102459336(PRKCA);LOC102461606(ADORA2A);LOC102462143(VIPR2)
GO:0010001	glial cell differentiation	9	142	0.0947966	0.386193	LOC102446987(Lingo4);LOC102449060(MXRA8);LOC102449094(WASF3);LOC102454096(FGF7);LOC102454979(NR2E1);LOC102456463(SOX5);LOC102457296(--);LOC102458283(GLI3);LOC102460174(IL6ST)
GO:0034655	nucleobase-containing compound catabolic process	14	248	0.0949072	0.386193	LOC102445831(SNRPG);LOC102446420(PPP2R1A);LOC102446930(PDE1C);LOC102447070(APOBEC2);LOC102447654(RBBP8);LOC102451519(PPARA);LOC102452547(ITGA1);LOC102452922(ZFP36L1);LOC102456222(Ercc1);LOC102456580(PDE5A);LOC102456923(CTIF);LOC102458263(Pde10a);LOC102460377(RPL27A);LOC102460953(Cnot6l)
GO:0034762	regulation of transmembrane transport	12	205	0.0950998	0.38642	LOC102446214(PLN);LOC102448668(GAL);LOC102449423(ACSL6);LOC102450717(SCN4B);LOC102452062(SCN1B);LOC102453313(RELN);LOC102453851(ASIC2);LOC102454220(PLCG2);LOC102454429(Casr);LOC102458236(CCL2);LOC102459178(CASQ2);LOC102460895(PDGFRB)
GO:0002573	myeloid leukocyte differentiation	10	163	0.0957066	0.387276	LOC102443642(CCL4);LOC102445037(bglap);LOC102454531(FOS);LOC102456651(TLR3);LOC102457121(PRDM16);LOC102459336(PRKCA);LOC102459783(PRKCG);LOC102460549(GAB3);LOC102463217(CCL3);LOC106731489(CCL4)
GO:0006869	lipid transport	11	184	0.0957219	0.387276	LOC102447016(P2ry2);LOC102448668(GAL);LOC102449332(ACSL3);LOC102449423(ACSL6);LOC102451519(PPARA);LOC102454402(LRP1);LOC102455944(ERFE);LOC102457045(PITPNM3);LOC102461957(STARD10);LOC102462146(NR1H3);MSTRG.1651(Stard10)
GO:0044089	positive regulation of cellular component biogenesis	11	184	0.0957219	0.387276	LOC102444201(EPHB1);LOC102444801(SCIN);LOC102445809(SLITRK6);LOC102448407(CBLN1);LOC102450381(Clstn2);LOC102453211(AMOT);LOC102453851(ASIC2);LOC102455275(Ppm1f);LOC102459336(PRKCA);LOC102459783(PRKCG);LOC102461710(IQGAP2)
GO:0051094	positive regulation of developmental process	27	542	0.0969652	0.390738	LOC102443562(PLXNB1);LOC102443642(CCL4);LOC102444801(SCIN);LOC102446951(MECOM);LOC102447306(GLI2);LOC102448668(GAL);LOC102449164(Mmd2);LOC102450772(LIN28B);LOC102451069(ATP6AP1);LOC102453248(Neurod1);LOC102453882(LHX1);LOC102454531(FOS);LOC102454613(PRDM1);LOC102454805(FEZF1);LOC102455529(AGTR1);LOC102455928(Cux1);LOC102456463(SOX5);LOC102456580(PDE5A);LOC102457121(PRDM16);LOC102458227(SEMA5A);LO…
GO:0002687	positive regulation of leukocyte migration	5	64	0.0976698	0.390738	LOC102443642(CCL4);LOC102458236(CCL2);LOC102462336(CAMK1D);LOC102463217(CCL3);LOC106731489(CCL4)
GO:0015718	monocarboxylic acid transport	5	64	0.0976698	0.390738	LOC102447016(P2ry2);LOC102449332(ACSL3);LOC102449423(ACSL6);LOC102455010(AVD);LOC102455944(ERFE)
GO:0010876	lipid localization	12	206	0.0976907	0.390738	LOC102447016(P2ry2);LOC102448668(GAL);LOC102449332(ACSL3);LOC102449423(ACSL6);LOC102451519(PPARA);LOC102453831(LEPR);LOC102454402(LRP1);LOC102455944(ERFE);LOC102457045(PITPNM3);LOC102461957(STARD10);LOC102462146(NR1H3);MSTRG.1651(Stard10)
GO:0031326	regulation of cellular biosynthetic process	99	2292	0.0977489	0.390738	LOC102443405(EGFR);LOC102443635(TGFBR3);LOC102443642(CCL4);LOC102444057(ADCY2);LOC102444413(Atxn1);LOC102444539(--);LOC102444609(Rad54l2);LOC102445058(Pcgf5);LOC102445576(H1-3);LOC102445759(ADCY1);LOC102445831(SNRPG);LOC102445977(DHRS3);LOC102446254(Piwil2);LOC102446951(MECOM);LOC102446970(PASK);LOC102447189(MED13L);LOC102447273(IRF1);LOC102447274(MAML2);LOC102447306(GLI2);LOC102447463(TNNI2);LOC…
GO:0048525	negative regulation of viral process	3	29	0.0977626	0.390738	LOC102443642(CCL4);LOC102463217(CCL3);LOC106731489(CCL4)
GO:0048546	digestive tract morphogenesis	3	29	0.0977626	0.390738	LOC102447306(GLI2);LOC102454096(FGF7);LOC102458283(GLI3)
GO:0003009	skeletal muscle contraction	2	14	0.0982154	0.390738	LOC102460301(ATP2A1);LOC102461524(MB)
GO:0031641	regulation of myelination	2	14	0.0982154	0.390738	LOC102449094(WASF3);LOC102457296(--)
GO:0032370	positive regulation of lipid transport	2	14	0.0982154	0.390738	LOC102447016(P2ry2);LOC102462146(NR1H3)
GO:0001838	embryonic epithelial tube formation	4	46	0.098238	0.390738	LOC102451348(zic5);LOC102453251(ZIC2);LOC102458812(zic4);LOC102461291(ZIC1)
GO:0032411	positive regulation of transporter activity	4	46	0.098238	0.390738	LOC102448668(GAL);LOC102453313(RELN);LOC102453851(ASIC2);LOC102454220(PLCG2)
GO:0051128	regulation of cellular component organization	67	1501	0.0984954	0.39106	LOC102443562(PLXNB1);LOC102443635(TGFBR3);LOC102443642(CCL4);LOC102443663(CLIP1);LOC102443767(LZTS1);LOC102443821(NSMCE2);LOC102444801(SCIN);LOC102445278(gas2l2.L);LOC102445544(Padi2);LOC102445576(H1-3);LOC102446254(Piwil2);LOC102446408(SDK1);LOC102446420(PPP2R1A);LOC102446974(CLDN1);LOC102446987(Lingo4);LOC102447016(P2ry2);LOC102447067(HSPB6);LOC102448633(ANGPT4);LOC102448668(GAL);LOC102449094(W…
GO:0051171	regulation of nitrogen compound metabolic process	102	2368	0.0985959	0.39106	LOC102443405(EGFR);LOC102443635(TGFBR3);LOC102443642(CCL4);LOC102444057(ADCY2);LOC102444413(Atxn1);LOC102444539(--);LOC102444609(Rad54l2);LOC102445058(Pcgf5);LOC102445576(H1-3);LOC102445759(ADCY1);LOC102445831(SNRPG);LOC102446254(Piwil2);LOC102446420(PPP2R1A);LOC102446951(MECOM);LOC102446970(PASK);LOC102447189(MED13L);LOC102447273(IRF1);LOC102447274(MAML2);LOC102447306(GLI2);LOC102447463(TNNI2);L…
GO:0071495	cellular response to endogenous stimulus	25	498	0.100463	0.397905	LOC102443405(EGFR);LOC102443635(TGFBR3);LOC102444872(KL);LOC102445016(LRP2);LOC102445544(Padi2);LOC102446951(MECOM);LOC102447273(IRF1);LOC102451519(PPARA);LOC102451602(ING2);LOC102453307(MRGPRX4);LOC102453313(RELN);LOC102454096(FGF7);LOC102454429(Casr);LOC102454979(NR2E1);LOC102455225(ITGA8);LOC102455529(AGTR1);LOC102456674(gpr146);LOC102457121(PRDM16);LOC102457231(fgf4-b);LOC102458236(CCL2);LOC1…
GO:0010468	regulation of gene expression	113	2647	0.101153	0.398988	LOC102443405(EGFR);LOC102443531(MAB21L1);LOC102443635(TGFBR3);LOC102443642(CCL4);LOC102443767(LZTS1);LOC102444178(AHNAK);LOC102444413(Atxn1);LOC102444539(--);LOC102444609(Rad54l2);LOC102445058(Pcgf5);LOC102445576(H1-3);LOC102445831(SNRPG);LOC102446254(Piwil2);LOC102446420(PPP2R1A);LOC102446715(SLC35C2);LOC102446951(MECOM);LOC102446970(PASK);LOC102447067(HSPB6);LOC102447189(MED13L);LOC102447273(IR…
GO:0010632	regulation of epithelial cell migration	9	144	0.10116	0.398988	LOC102443635(TGFBR3);LOC102448633(ANGPT4);LOC102453211(AMOT);LOC102454096(FGF7);LOC102454979(NR2E1);LOC102455275(Ppm1f);LOC102458227(SEMA5A);LOC102459336(PRKCA);LOC102459783(PRKCG)
GO:0048732	gland development	9	144	0.10116	0.398988	LOC102443405(EGFR);LOC102444314(FRS3);LOC102447306(GLI2);LOC102448416(ISL2);LOC102449208(POU2F1);LOC102454096(FGF7);LOC102458283(GLI3);LOC102462536(znf703-a);LOC102462684(ERBB4)
GO:0019220	regulation of phosphate metabolic process	53	1163	0.101613	0.400215	LOC102443405(EGFR);LOC102443642(CCL4);LOC102444057(ADCY2);LOC102444123(EPHA7);LOC102444201(EPHB1);LOC102444314(FRS3);LOC102444413(Atxn1);LOC102444872(KL);LOC102445759(ADCY1);LOC102445898(PDGFD);LOC102446420(PPP2R1A);LOC102446521(PPP1R17);LOC102446951(MECOM);LOC102447067(HSPB6);LOC102447273(IRF1);LOC102447541(PMP2);LOC102448197(ADCY9);LOC102448416(ISL2);LOC102448633(ANGPT4);LOC102449164(Mmd2);LOC1…
GO:0017015	regulation of transforming growth factor beta receptor signaling pathway	6	84	0.102349	0.401993	LOC102443635(TGFBR3);LOC102446951(MECOM);LOC102451602(ING2);LOC102455225(ITGA8);LOC102457121(PRDM16);LOC112545445(BCL9L)
GO:1903844	regulation of cellular response to transforming growth factor beta stimulus	6	84	0.102349	0.401993	LOC102443635(TGFBR3);LOC102446951(MECOM);LOC102451602(ING2);LOC102455225(ITGA8);LOC102457121(PRDM16);LOC112545445(BCL9L)
GO:0030278	regulation of ossification	5	65	0.102679	0.402729	LOC102443673(Mgp);LOC102445037(bglap);LOC102447016(P2ry2);LOC102456973(Smoc1);LOC102463969(GFRA4)
GO:0002683	negative regulation of immune system process	11	187	0.104137	0.402865	LOC102443642(CCL4);LOC102444258(MASP1);LOC102445544(Padi2);LOC102447273(IRF1);LOC102448633(ANGPT4);LOC102456651(TLR3);LOC102457121(PRDM16);LOC102458283(GLI3);LOC102462146(NR1H3);LOC102463217(CCL3);LOC106731489(CCL4)
GO:0030042	actin filament depolymerization	4	47	0.104312	0.402865	LOC102444801(SCIN);LOC102450233(PLEKHH2);LOC102454385(Limd2);LOC102458227(SEMA5A)
GO:0030834	regulation of actin filament depolymerization	4	47	0.104312	0.402865	LOC102444801(SCIN);LOC102450233(PLEKHH2);LOC102454385(Limd2);LOC102458227(SEMA5A)
GO:0043467	regulation of generation of precursor metabolites and energy	4	47	0.104312	0.402865	LOC102446970(PASK);LOC102451519(PPARA);LOC102457121(PRDM16);LOC102461525(Adra1b)
GO:0044724	single-organism carbohydrate catabolic process	4	47	0.104312	0.402865	LOC102445061(Fut9);LOC102451519(PPARA);LOC102454770(Eno3);LOC102461525(Adra1b)
GO:0050866	negative regulation of cell activation	4	47	0.104312	0.402865	LOC102444610(ADAMTS18);LOC102447273(IRF1);LOC102458283(GLI3);LOC102462146(NR1H3)
GO:0070555	response to interleukin-1	4	47	0.104312	0.402865	LOC102443642(CCL4);LOC102447016(P2ry2);LOC102447273(IRF1);LOC102458236(CCL2)
GO:0015893	drug transport	3	30	0.105692	0.402865	LOC102446181(SLC22A3);LOC102452307(ABCG2);LOC102462623(ABCG2)
GO:0090075	relaxation of muscle	3	30	0.105692	0.402865	LOC102446214(PLN);LOC102456580(PDE5A);LOC102460301(ATP2A1)
GO:0030900	forebrain development	12	209	0.105717	0.402865	LOC102443405(EGFR);LOC102453251(ZIC2);LOC102453307(MRGPRX4);LOC102453313(RELN);LOC102453882(LHX1);LOC102454805(FEZF1);LOC102454979(NR2E1);LOC102458227(SEMA5A);LOC102458283(GLI3);LOC102459483(CNTNAP1);LOC102461291(ZIC1);LOC102462684(ERBB4)
GO:0007179	transforming growth factor beta receptor signaling pathway	6	85	0.106785	0.402865	LOC102443635(TGFBR3);LOC102446951(MECOM);LOC102451602(ING2);LOC102455225(ITGA8);LOC102457121(PRDM16);LOC112545445(BCL9L)
GO:0030198	extracellular matrix organization	6	85	0.106785	0.402865	LOC102445528(DPT);LOC102448207(FMOD);LOC102458227(SEMA5A);LOC102458650(LOXL2);LOC102460703(COL12A1);LOC102463297(MUC5B)
GO:0071559	response to transforming growth factor beta	6	85	0.106785	0.402865	LOC102443635(TGFBR3);LOC102446951(MECOM);LOC102451602(ING2);LOC102455225(ITGA8);LOC102457121(PRDM16);LOC112545445(BCL9L)
GO:0071560	cellular response to transforming growth factor beta stimulus	6	85	0.106785	0.402865	LOC102443635(TGFBR3);LOC102446951(MECOM);LOC102451602(ING2);LOC102455225(ITGA8);LOC102457121(PRDM16);LOC112545445(BCL9L)
GO:0007204	positive regulation of cytosolic calcium ion concentration	7	105	0.107604	0.402865	LOC102443642(CCL4);LOC102446214(PLN);LOC102452468(CEMIP);LOC102455529(AGTR1);LOC102459178(CASQ2);LOC102463217(CCL3);LOC106731489(CCL4)
GO:0051235	maintenance of location	10	167	0.107798	0.402865	LOC102443642(CCL4);LOC102446214(PLN);LOC102451519(PPARA);LOC102453831(LEPR);LOC102454220(PLCG2);LOC102459178(CASQ2);LOC102462146(NR1H3);LOC102462501(SLC30A7);LOC102463217(CCL3);LOC106731489(CCL4)
GO:0000729	DNA double-strand break processing	1	3	0.110482	0.402865	LOC102447654(RBBP8)
GO:0001991	regulation of systemic arterial blood pressure by circulatory renin-angiotensin	1	3	0.110482	0.402865	LOC102455529(AGTR1)
GO:0007128	meiotic prophase I	1	3	0.110482	0.402865	LOC102446254(Piwil2)
GO:0010872	regulation of cholesterol esterification	1	3	0.110482	0.402865	LOC102455529(AGTR1)
GO:0015744	succinate transport	1	3	0.110482	0.402865	LOC102447365(SLC13A3)
GO:0030903	notochord development	1	3	0.110482	0.402865	LOC102447306(GLI2)
GO:0032097	positive regulation of response to food	1	3	0.110482	0.402865	LOC102453831(LEPR)
GO:0032596	protein transport into membrane raft	1	3	0.110482	0.402865	LOC102443663(CLIP1)
GO:0032735	positive regulation of interleukin-12 production	1	3	0.110482	0.402865	LOC102447273(IRF1)
GO:0033683	nucleotide-excision repair, DNA incision	1	3	0.110482	0.402865	LOC102456222(Ercc1)
GO:0034435	cholesterol esterification	1	3	0.110482	0.402865	LOC102455529(AGTR1)
GO:0035418	protein localization to synapse	1	3	0.110482	0.402865	LOC102453313(RELN)
GO:0035564	regulation of kidney size	1	3	0.110482	0.402865	LOC102453882(LHX1)
GO:0036301	macrophage colony-stimulating factor production	1	3	0.110482	0.402865	LOC102448416(ISL2)
GO:0036445	neuronal stem cell division	1	3	0.110482	0.402865	LOC102454979(NR2E1)
GO:0048103	somatic stem cell division	1	3	0.110482	0.402865	LOC102454979(NR2E1)
GO:0048570	notochord morphogenesis	1	3	0.110482	0.402865	LOC102447306(GLI2)
GO:0048818	positive regulation of hair follicle maturation	1	3	0.110482	0.402865	LOC102448668(GAL)
GO:0050674	urothelial cell proliferation	1	3	0.110482	0.402865	LOC102454096(FGF7)
GO:0050675	regulation of urothelial cell proliferation	1	3	0.110482	0.402865	LOC102454096(FGF7)
GO:0050709	negative regulation of protein secretion	1	3	0.110482	0.402865	LOC102462146(NR1H3)
GO:0051324	prophase	1	3	0.110482	0.402865	LOC102446254(Piwil2)
GO:0051798	positive regulation of hair follicle development	1	3	0.110482	0.402865	LOC102448668(GAL)
GO:0071425	hematopoietic stem cell proliferation	1	3	0.110482	0.402865	LOC102446995(PDCD2)
GO:0071611	granulocyte colony-stimulating factor production	1	3	0.110482	0.402865	LOC102448416(ISL2)
GO:0071655	regulation of granulocyte colony-stimulating factor production	1	3	0.110482	0.402865	LOC102448416(ISL2)
GO:0098762	meiotic cell cycle phase	1	3	0.110482	0.402865	LOC102446254(Piwil2)
GO:0098764	meiosis I cell cycle phase	1	3	0.110482	0.402865	LOC102446254(Piwil2)
GO:1901256	regulation of macrophage colony-stimulating factor production	1	3	0.110482	0.402865	LOC102448416(ISL2)
GO:1902033	regulation of hematopoietic stem cell proliferation	1	3	0.110482	0.402865	LOC102446995(PDCD2)
GO:1903044	protein localization to membrane raft	1	3	0.110482	0.402865	LOC102443663(CLIP1)
GO:0015908	fatty acid transport	4	48	0.110553	0.402865	LOC102447016(P2ry2);LOC102449332(ACSL3);LOC102449423(ACSL6);LOC102455944(ERFE)
GO:1901879	regulation of protein depolymerization	4	48	0.110553	0.402865	LOC102444801(SCIN);LOC102450233(PLEKHH2);LOC102454385(Limd2);LOC102458227(SEMA5A)
GO:0002026	regulation of the force of heart contraction	2	15	0.11056	0.402865	LOC102446214(PLN);LOC102461525(Adra1b)
GO:0035272	exocrine system development	2	15	0.11056	0.402865	LOC102443405(EGFR);LOC102454096(FGF7)
GO:1902806	regulation of cell cycle G1/S phase transition	2	15	0.11056	0.402865	LOC102443405(EGFR);LOC102454096(FGF7)
GO:1903115	regulation of actin filament-based movement	2	15	0.11056	0.402865	LOC102453372(PKP2);LOC102455766(DSG2)
GO:2000045	regulation of G1/S transition of mitotic cell cycle	2	15	0.11056	0.402865	LOC102443405(EGFR);LOC102454096(FGF7)
GO:2000379	positive regulation of reactive oxygen species metabolic process	2	15	0.11056	0.402865	LOC102443405(EGFR);LOC102455529(AGTR1)
GO:0009260	ribonucleotide biosynthetic process	9	147	0.111152	0.403958	LOC102444057(ADCY2);LOC102444368(ATP5MG);LOC102445759(ADCY1);LOC102448197(ADCY9);LOC102452975(NPR3);LOC102458006(ATP5ME);LOC102459336(PRKCA);LOC102461606(ADORA2A);LOC102462143(VIPR2)
GO:0046390	ribose phosphate biosynthetic process	9	147	0.111152	0.403958	LOC102444057(ADCY2);LOC102444368(ATP5MG);LOC102445759(ADCY1);LOC102448197(ADCY9);LOC102452975(NPR3);LOC102458006(ATP5ME);LOC102459336(PRKCA);LOC102461606(ADORA2A);LOC102462143(VIPR2)
GO:0009190	cyclic nucleotide biosynthetic process	7	106	0.111659	0.403958	LOC102444057(ADCY2);LOC102445759(ADCY1);LOC102448197(ADCY9);LOC102452975(NPR3);LOC102459336(PRKCA);LOC102461606(ADORA2A);LOC102462143(VIPR2)
GO:0030802	regulation of cyclic nucleotide biosynthetic process	7	106	0.111659	0.403958	LOC102444057(ADCY2);LOC102445759(ADCY1);LOC102448197(ADCY9);LOC102452975(NPR3);LOC102459336(PRKCA);LOC102461606(ADORA2A);LOC102462143(VIPR2)
GO:0030808	regulation of nucleotide biosynthetic process	7	106	0.111659	0.403958	LOC102444057(ADCY2);LOC102445759(ADCY1);LOC102448197(ADCY9);LOC102452975(NPR3);LOC102459336(PRKCA);LOC102461606(ADORA2A);LOC102462143(VIPR2)
GO:0034109	homotypic cell-cell adhesion	15	277	0.111718	0.403958	LOC102443642(CCL4);LOC102444855(ncaph2);LOC102447273(IRF1);LOC102447306(GLI2);LOC102450254(CD83);LOC102452922(ZFP36L1);LOC102456580(PDE5A);LOC102456930(ICOSLG);LOC102458236(CCL2);LOC102458283(GLI3);LOC102460174(IL6ST);LOC102461606(ADORA2A);LOC102463217(CCL3);LOC102463382(VCAM1);LOC106731489(CCL4)
GO:0060606	tube closure	5	67	0.11307	0.408326	LOC102451348(zic5);LOC102453251(ZIC2);LOC102454096(FGF7);LOC102454611(Enah);LOC102461291(ZIC1)
GO:0030308	negative regulation of cell growth	3	31	0.113864	0.408903	LOC102448668(GAL);LOC102451993(DRAXIN);LOC102458227(SEMA5A)
GO:0051931	regulation of sensory perception	3	31	0.113864	0.408903	LOC102443642(CCL4);LOC102463217(CCL3);LOC106731489(CCL4)
GO:2000106	regulation of leukocyte apoptotic process	3	31	0.113864	0.408903	LOC102443642(CCL4);LOC102463217(CCL3);LOC106731489(CCL4)
GO:0022898	regulation of transmembrane transporter activity	8	127	0.113954	0.408903	LOC102446214(PLN);LOC102448668(GAL);LOC102450717(SCN4B);LOC102452062(SCN1B);LOC102453313(RELN);LOC102453851(ASIC2);LOC102454220(PLCG2);LOC102459178(CASQ2)
GO:0032412	regulation of ion transmembrane transporter activity	8	127	0.113954	0.408903	LOC102446214(PLN);LOC102448668(GAL);LOC102450717(SCN4B);LOC102452062(SCN1B);LOC102453313(RELN);LOC102453851(ASIC2);LOC102454220(PLCG2);LOC102459178(CASQ2)
GO:0051174	regulation of phosphorus metabolic process	53	1174	0.114482	0.410275	LOC102443405(EGFR);LOC102443642(CCL4);LOC102444057(ADCY2);LOC102444123(EPHA7);LOC102444201(EPHB1);LOC102444314(FRS3);LOC102444413(Atxn1);LOC102444872(KL);LOC102445759(ADCY1);LOC102445898(PDGFD);LOC102446420(PPP2R1A);LOC102446521(PPP1R17);LOC102446951(MECOM);LOC102447067(HSPB6);LOC102447273(IRF1);LOC102447541(PMP2);LOC102448197(ADCY9);LOC102448416(ISL2);LOC102448633(ANGPT4);LOC102449164(Mmd2);LOC1…
GO:0034097	response to cytokine	22	437	0.115163	0.412194	LOC102443642(CCL4);LOC102444539(--);LOC102445544(Padi2);LOC102447016(P2ry2);LOC102447273(IRF1);LOC102448633(ANGPT4);LOC102448868(SELE);LOC102450473(KRT8);LOC102452688(GBP3);LOC102453831(LEPR);LOC102456651(TLR3);LOC102458236(CCL2);LOC102459336(PRKCA);LOC102459377(TNFRSF19);LOC102459539(Gss);LOC102459783(PRKCG);LOC102460174(IL6ST);LOC102462146(NR1H3);LOC102463217(CCL3);LOC102463382(VCAM1);LOC102463…
GO:0015980	energy derivation by oxidation of organic compounds	11	191	0.11601	0.4147	LOC102444057(ADCY2);LOC102444872(KL);LOC102445759(ADCY1);LOC102446970(PASK);LOC102448197(ADCY9);LOC102453831(LEPR);LOC102457805(NDUFA2);LOC102459336(PRKCA);LOC102459470(Adgrf5);LOC102461525(Adra1b);LOC112546479(PRLH)
GO:0006836	neurotransmitter transport	4	49	0.116957	0.417554	LOC102446181(SLC22A3);LOC102453851(ASIC2);LOC102461606(ADORA2A);LOC102461864(CLN8)
GO:0072521	purine-containing compound metabolic process	13	235	0.117361	0.418468	LOC102444057(ADCY2);LOC102444368(ATP5MG);LOC102445759(ADCY1);LOC102446930(PDE1C);LOC102448197(ADCY9);LOC102451519(PPARA);LOC102452975(NPR3);LOC102456580(PDE5A);LOC102458006(ATP5ME);LOC102458263(Pde10a);LOC102459336(PRKCA);LOC102461606(ADORA2A);LOC102462143(VIPR2)
GO:0007626	locomotory behavior	8	128	0.117751	0.419329	LOC102444413(Atxn1);LOC102445809(SLITRK6);LOC102450442(TRH);LOC102453251(ZIC2);LOC102459612(SEZ6L);LOC102461291(ZIC1);LOC102461864(CLN8);LOC102462402(Zic3)
GO:0050863	regulation of T cell activation	9	149	0.118109	0.419547	LOC102443642(CCL4);LOC102447273(IRF1);LOC102447306(GLI2);LOC102450254(CD83);LOC102456580(PDE5A);LOC102458283(GLI3);LOC102460174(IL6ST);LOC102461606(ADORA2A);LOC102463382(VCAM1)
GO:1903037	regulation of leukocyte cell-cell adhesion	9	149	0.118109	0.419547	LOC102443642(CCL4);LOC102447273(IRF1);LOC102447306(GLI2);LOC102450254(CD83);LOC102456580(PDE5A);LOC102458283(GLI3);LOC102460174(IL6ST);LOC102461606(ADORA2A);LOC102463382(VCAM1)
GO:0033273	response to vitamin	5	68	0.118449	0.419698	LOC102445037(bglap);LOC102448633(ANGPT4);LOC102454429(Casr);LOC102458236(CCL2);LOC102463297(MUC5B)
GO:0045444	fat cell differentiation	5	68	0.118449	0.419698	LOC102446951(MECOM);LOC102447541(PMP2);LOC102454096(FGF7);LOC102457121(PRDM16);LOC102461524(MB)
GO:0006355	regulation of transcription, DNA-templated	79	1818	0.119611	0.422756	LOC102443405(EGFR);LOC102443635(TGFBR3);LOC102443642(CCL4);LOC102444413(Atxn1);LOC102444539(--);LOC102444609(Rad54l2);LOC102445058(Pcgf5);LOC102445576(H1-3);LOC102446951(MECOM);LOC102447189(MED13L);LOC102447273(IRF1);LOC102447274(MAML2);LOC102447306(GLI2);LOC102447463(TNNI2);LOC102447541(PMP2);LOC102447654(RBBP8);LOC102448408(NFE2L1);LOC102448416(ISL2);LOC102448668(GAL);LOC102448730(Nhlh1);LOC102…
GO:1903506	regulation of nucleic acid-templated transcription	79	1818	0.119611	0.422756	LOC102443405(EGFR);LOC102443635(TGFBR3);LOC102443642(CCL4);LOC102444413(Atxn1);LOC102444539(--);LOC102444609(Rad54l2);LOC102445058(Pcgf5);LOC102445576(H1-3);LOC102446951(MECOM);LOC102447189(MED13L);LOC102447273(IRF1);LOC102447274(MAML2);LOC102447306(GLI2);LOC102447463(TNNI2);LOC102447541(PMP2);LOC102447654(RBBP8);LOC102448408(NFE2L1);LOC102448416(ISL2);LOC102448668(GAL);LOC102448730(Nhlh1);LOC102…
GO:0007270	neuron-neuron synaptic transmission	6	88	0.120676	0.423833	LOC102447404(slc17a7);LOC102454358(GABRG3);LOC102457423(PMCH);LOC102461606(ADORA2A);LOC102462684(ERBB4);LOC106732442(CNTNAP5)
GO:0030048	actin filament-based movement	6	88	0.120676	0.423833	LOC102445855(TNNT3);LOC102447463(TNNI2);LOC102452062(SCN1B);LOC102452100(MYH16);LOC102453372(PKP2);LOC102455766(DSG2)
GO:0014031	mesenchymal cell development	8	129	0.121614	0.423833	LOC102443635(TGFBR3);LOC102451348(zic5);LOC102453251(ZIC2);LOC102458812(zic4);LOC102461291(ZIC1);LOC102462402(Zic3);LOC102462536(znf703-a);LOC112545445(BCL9L)
GO:0048864	stem cell development	8	129	0.121614	0.423833	LOC102443635(TGFBR3);LOC102451348(zic5);LOC102453251(ZIC2);LOC102458812(zic4);LOC102461291(ZIC1);LOC102462402(Zic3);LOC102462536(znf703-a);LOC112545445(BCL9L)
GO:0045860	positive regulation of protein kinase activity	15	281	0.121793	0.423833	LOC102443405(EGFR);LOC102443642(CCL4);LOC102444057(ADCY2);LOC102444314(FRS3);LOC102445759(ADCY1);LOC102448197(ADCY9);LOC102448633(ANGPT4);LOC102449858(ALK);LOC102452468(CEMIP);LOC102453307(MRGPRX4);LOC102453313(RELN);LOC102454096(FGF7);LOC102456651(TLR3);LOC102459543(TEAD1);LOC102462403(ALK)
GO:0090066	regulation of anatomical structure size	17	326	0.121856	0.423833	LOC102443405(EGFR);LOC102444801(SCIN);LOC102448608(KEL);LOC102450233(PLEKHH2);LOC102452547(ITGA1);LOC102453211(AMOT);LOC102453882(LHX1);LOC102454385(Limd2);LOC102454429(Casr);LOC102455529(AGTR1);LOC102457672(NPY6R);LOC102458227(SEMA5A);LOC102458236(CCL2);LOC102461525(Adra1b);LOC102461606(ADORA2A);LOC102461710(IQGAP2);LOC102461864(CLN8)
GO:0032147	activation of protein kinase activity	11	193	0.122225	0.423833	LOC102443405(EGFR);LOC102444057(ADCY2);LOC102444314(FRS3);LOC102445759(ADCY1);LOC102448197(ADCY9);LOC102448633(ANGPT4);LOC102449858(ALK);LOC102453307(MRGPRX4);LOC102454096(FGF7);LOC102456651(TLR3);LOC102462403(ALK)
GO:0010883	regulation of lipid storage	3	32	0.122267	0.423833	LOC102451519(PPARA);LOC102453831(LEPR);LOC102462146(NR1H3)
GO:0031644	regulation of neurological system process	3	32	0.122267	0.423833	LOC102443642(CCL4);LOC102463217(CCL3);LOC106731489(CCL4)
GO:0033762	response to glucagon	3	32	0.122267	0.423833	LOC102444057(ADCY2);LOC102445759(ADCY1);LOC102448197(ADCY9)
GO:0035850	epithelial cell differentiation involved in kidney development	3	32	0.122267	0.423833	LOC102445469(prom1a);LOC102445492(PODXL);LOC102453882(LHX1)
GO:0042503	tyrosine phosphorylation of Stat3 protein	3	32	0.122267	0.423833	LOC102446420(PPP2R1A);LOC102448416(ISL2);LOC102460174(IL6ST)
GO:0042516	regulation of tyrosine phosphorylation of Stat3 protein	3	32	0.122267	0.423833	LOC102446420(PPP2R1A);LOC102448416(ISL2);LOC102460174(IL6ST)
GO:0045664	regulation of neuron differentiation	13	237	0.122968	0.423833	LOC102446408(SDK1);LOC102447016(P2ry2);LOC102449423(ACSL6);LOC102449858(ALK);LOC102452062(SCN1B);LOC102453313(RELN);LOC102454402(LRP1);LOC102454805(FEZF1);LOC102454979(NR2E1);LOC102456463(SOX5);LOC102458227(SEMA5A);LOC102462336(CAMK1D);LOC102463732(LRRC7)
GO:0048562	embryonic organ morphogenesis	13	237	0.122968	0.423833	LOC102443531(MAB21L1);LOC102447067(HSPB6);LOC102447070(APOBEC2);LOC102447306(GLI2);LOC102448207(FMOD);LOC102449250(ATP6V0D2);LOC102452435(ATP6V0D1);LOC102453372(PKP2);LOC102458283(GLI3);LOC102458923(LRIG3);LOC102461853(COL27A1);LOC102462402(Zic3);LOC102462536(znf703-a)
GO:0023056	positive regulation of signaling	26	534	0.123256	0.423833	LOC102443405(EGFR);LOC102443642(CCL4);LOC102446651(kdrl);LOC102448633(ANGPT4);LOC102451069(ATP6AP1);LOC102451091(C1qtnf3);LOC102453251(ZIC2);LOC102453313(RELN);LOC102454096(FGF7);LOC102455944(ERFE);LOC102456651(TLR3);LOC102456674(gpr146);LOC102457231(fgf4-b);LOC102458236(CCL2);LOC102459336(PRKCA);LOC102459783(PRKCG);LOC102460895(PDGFRB);LOC102461291(ZIC1);LOC102461606(ADORA2A);LOC102461957(STARD1…
GO:0046903	secretion	30	628	0.123257	0.423833	LOC102443642(CCL4);LOC102444801(SCIN);LOC102445037(bglap);LOC102446930(PDE1C);LOC102446970(PASK);LOC102447016(P2ry2);LOC102448668(GAL);LOC102449332(ACSL3);LOC102451069(ATP6AP1);LOC102451091(C1qtnf3);LOC102451519(PPARA);LOC102452975(NPR3);LOC102453248(Neurod1);LOC102453490(Smpd3);LOC102453851(ASIC2);LOC102454096(FGF7);LOC102454429(Casr);LOC102455387(CADPS2);LOC102455529(AGTR1);LOC102457423(PMCH);L…
GO:0001504	neurotransmitter uptake	2	16	0.123281	0.423833	LOC102446181(SLC22A3);LOC102461864(CLN8)
GO:0001656	metanephros development	2	16	0.123281	0.423833	LOC102454096(FGF7);LOC102460895(PDGFRB)
GO:0086002	cardiac muscle cell action potential involved in contraction	2	16	0.123281	0.423833	LOC102452062(SCN1B);LOC102453372(PKP2)
GO:0086009	membrane repolarization	2	16	0.123281	0.423833	LOC102450717(SCN4B);LOC102452062(SCN1B)
GO:0090207	regulation of triglyceride metabolic process	2	16	0.123281	0.423833	LOC102449423(ACSL6);LOC102462146(NR1H3)
GO:0032651	regulation of interleukin-1 beta production	4	50	0.123518	0.423833	LOC102443642(CCL4);LOC102448416(ISL2);LOC102463217(CCL3);LOC106731489(CCL4)
GO:0072175	epithelial tube formation	4	50	0.123518	0.423833	LOC102451348(zic5);LOC102453251(ZIC2);LOC102458812(zic4);LOC102461291(ZIC1)
GO:0014065	phosphatidylinositol 3-kinase signaling	5	69	0.123946	0.4247	LOC102443562(PLXNB1);LOC102443642(CCL4);LOC102448633(ANGPT4);LOC102453313(RELN);LOC102460895(PDGFRB)
GO:2001141	regulation of RNA biosynthetic process	81	1872	0.124071	0.4247	LOC102443405(EGFR);LOC102443635(TGFBR3);LOC102443642(CCL4);LOC102444413(Atxn1);LOC102444539(--);LOC102444609(Rad54l2);LOC102445058(Pcgf5);LOC102445576(H1-3);LOC102446951(MECOM);LOC102447189(MED13L);LOC102447273(IRF1);LOC102447274(MAML2);LOC102447306(GLI2);LOC102447463(TNNI2);LOC102447541(PMP2);LOC102447654(RBBP8);LOC102448408(NFE2L1);LOC102448416(ISL2);LOC102448668(GAL);LOC102448730(Nhlh1);LOC102…
GO:0035113	embryonic appendage morphogenesis	7	109	0.124298	0.42496	LOC102446951(MECOM);LOC102447306(GLI2);LOC102450839(EN1);LOC102454613(PRDM1);LOC102457231(fgf4-b);LOC102458283(GLI3);LOC102462488(TLL2)
GO:0019439	aromatic compound catabolic process	14	260	0.125285	0.427179	LOC102445831(SNRPG);LOC102446420(PPP2R1A);LOC102446930(PDE1C);LOC102447070(APOBEC2);LOC102447654(RBBP8);LOC102451519(PPARA);LOC102452547(ITGA1);LOC102452922(ZFP36L1);LOC102456222(Ercc1);LOC102456580(PDE5A);LOC102456923(CTIF);LOC102458263(Pde10a);LOC102460377(RPL27A);LOC102460953(Cnot6l)
GO:0046700	heterocycle catabolic process	14	260	0.125285	0.427179	LOC102445831(SNRPG);LOC102446420(PPP2R1A);LOC102446930(PDE1C);LOC102447070(APOBEC2);LOC102447654(RBBP8);LOC102451519(PPARA);LOC102452547(ITGA1);LOC102452922(ZFP36L1);LOC102456222(Ercc1);LOC102456580(PDE5A);LOC102456923(CTIF);LOC102458263(Pde10a);LOC102460377(RPL27A);LOC102460953(Cnot6l)
GO:1903827	regulation of cellular protein localization	11	194	0.125401	0.427179	LOC102443405(EGFR);LOC102444539(--);LOC102448633(ANGPT4);LOC102449332(ACSL3);LOC102451091(C1qtnf3);LOC102453251(ZIC2);LOC102456651(TLR3);LOC102458227(SEMA5A);LOC102458283(GLI3);LOC102461291(ZIC1);LOC102462402(Zic3)
GO:0001932	regulation of protein phosphorylation	41	892	0.125737	0.427807	LOC102443405(EGFR);LOC102443642(CCL4);LOC102444057(ADCY2);LOC102444123(EPHA7);LOC102444201(EPHB1);LOC102444314(FRS3);LOC102445759(ADCY1);LOC102445898(PDGFD);LOC102446420(PPP2R1A);LOC102446951(MECOM);LOC102447067(HSPB6);LOC102447273(IRF1);LOC102447541(PMP2);LOC102448197(ADCY9);LOC102448416(ISL2);LOC102448633(ANGPT4);LOC102449164(Mmd2);LOC102449791(SPRY3);LOC102449858(ALK);LOC102451069(ATP6AP1);LOC…
GO:0071840	cellular component organization or biogenesis	188	4592	0.126657	0.430421	LOC102443405(EGFR);LOC102443450(bbip1);LOC102443562(PLXNB1);LOC102443635(TGFBR3);LOC102443642(CCL4);LOC102443663(CLIP1);LOC102443673(Mgp);LOC102443767(LZTS1);LOC102443821(NSMCE2);LOC102444123(EPHA7);LOC102444178(AHNAK);LOC102444201(EPHB1);LOC102444235(Adamts5);LOC102444331(SH3D19);LOC102444801(SCIN);LOC102445190(COL21A1);LOC102445278(gas2l2.L);LOC102445492(PODXL);LOC102445528(DPT);LOC102445544(Pa…
GO:0019222	regulation of metabolic process	186	4541	0.127096	0.431189	LOC102443405(EGFR);LOC102443531(MAB21L1);LOC102443562(PLXNB1);LOC102443635(TGFBR3);LOC102443642(CCL4);LOC102443767(LZTS1);LOC102444057(ADCY2);LOC102444123(EPHA7);LOC102444178(AHNAK);LOC102444201(EPHB1);LOC102444314(FRS3);LOC102444331(SH3D19);LOC102444413(Atxn1);LOC102444539(--);LOC102444609(Rad54l2);LOC102444872(KL);LOC102445058(Pcgf5);LOC102445576(H1-3);LOC102445759(ADCY1);LOC102445831(SNRPG);LO…
GO:0006606	protein import into nucleus	10	173	0.127494	0.431189	LOC102443405(EGFR);LOC102448633(ANGPT4);LOC102451091(C1qtnf3);LOC102453251(ZIC2);LOC102456651(TLR3);LOC102458227(SEMA5A);LOC102458283(GLI3);LOC102461291(ZIC1);LOC102462402(Zic3);LOC102462684(ERBB4)
GO:0044744	protein targeting to nucleus	10	173	0.127494	0.431189	LOC102443405(EGFR);LOC102448633(ANGPT4);LOC102451091(C1qtnf3);LOC102453251(ZIC2);LOC102456651(TLR3);LOC102458227(SEMA5A);LOC102458283(GLI3);LOC102461291(ZIC1);LOC102462402(Zic3);LOC102462684(ERBB4)
GO:1902593	single-organism nuclear import	10	173	0.127494	0.431189	LOC102443405(EGFR);LOC102448633(ANGPT4);LOC102451091(C1qtnf3);LOC102453251(ZIC2);LOC102456651(TLR3);LOC102458227(SEMA5A);LOC102458283(GLI3);LOC102461291(ZIC1);LOC102462402(Zic3);LOC102462684(ERBB4)
GO:0060429	epithelium development	34	726	0.128473	0.43398	LOC102443405(EGFR);LOC102444314(FRS3);LOC102445469(prom1a);LOC102445492(PODXL);LOC102446951(MECOM);LOC102447070(APOBEC2);LOC102447306(GLI2);LOC102447727(TNMD);LOC102448416(ISL2);LOC102448633(ANGPT4);LOC102448668(GAL);LOC102449250(ATP6V0D2);LOC102451031(CALB1);LOC102451348(zic5);LOC102451883(PGF);LOC102452435(ATP6V0D1);LOC102453248(Neurod1);LOC102453251(ZIC2);LOC102453372(PKP2);LOC102453782(TXNIP)…
GO:0006937	regulation of muscle contraction	7	110	0.128667	0.434115	LOC102445855(TNNT3);LOC102446214(PLN);LOC102453372(PKP2);LOC102455766(DSG2);LOC102459178(CASQ2);LOC102460301(ATP2A1);LOC102461525(Adra1b)
GO:1901565	organonitrogen compound catabolic process	8	131	0.12954	0.435565	LOC102446930(PDE1C);LOC102447070(APOBEC2);LOC102448207(FMOD);LOC102449878(PRELP);LOC102452468(CEMIP);LOC102456580(PDE5A);LOC102458263(Pde10a);LOC102458579(PADI3)
GO:0045619	regulation of lymphocyte differentiation	5	70	0.129559	0.435565	LOC102447273(IRF1);LOC102447306(GLI2);LOC102450254(CD83);LOC102454613(PRDM1);LOC102458283(GLI3)
GO:2001020	regulation of response to DNA damage stimulus	5	70	0.129559	0.435565	LOC102443405(EGFR);LOC102451602(ING2);LOC102454096(FGF7);LOC102459783(PRKCG);LOC102463200(RAD9A)
GO:0031016	pancreas development	4	51	0.130232	0.436172	LOC102447306(GLI2);LOC102448416(ISL2);LOC102453248(Neurod1);LOC102463327(NEUROD2)
GO:0044270	cellular nitrogen compound catabolic process	14	262	0.130837	0.436172	LOC102445831(SNRPG);LOC102446420(PPP2R1A);LOC102446930(PDE1C);LOC102447070(APOBEC2);LOC102447654(RBBP8);LOC102451519(PPARA);LOC102452547(ITGA1);LOC102452922(ZFP36L1);LOC102456222(Ercc1);LOC102456580(PDE5A);LOC102456923(CTIF);LOC102458263(Pde10a);LOC102460377(RPL27A);LOC102460953(Cnot6l)
GO:0003156	regulation of organ formation	3	33	0.130888	0.436172	LOC102444314(FRS3);LOC102448416(ISL2);LOC102454096(FGF7)
GO:0032731	positive regulation of interleukin-1 beta production	3	33	0.130888	0.436172	LOC102443642(CCL4);LOC102463217(CCL3);LOC106731489(CCL4)
GO:0033674	positive regulation of kinase activity	15	285	0.132382	0.436172	LOC102443405(EGFR);LOC102443642(CCL4);LOC102444057(ADCY2);LOC102444314(FRS3);LOC102445759(ADCY1);LOC102448197(ADCY9);LOC102448633(ANGPT4);LOC102449858(ALK);LOC102452468(CEMIP);LOC102453307(MRGPRX4);LOC102453313(RELN);LOC102454096(FGF7);LOC102456651(TLR3);LOC102459543(TEAD1);LOC102462403(ALK)
GO:0010647	positive regulation of cell communication	27	563	0.133778	0.436172	LOC102443405(EGFR);LOC102443642(CCL4);LOC102446651(kdrl);LOC102448633(ANGPT4);LOC102450381(Clstn2);LOC102451069(ATP6AP1);LOC102451091(C1qtnf3);LOC102453251(ZIC2);LOC102453313(RELN);LOC102454096(FGF7);LOC102455944(ERFE);LOC102456651(TLR3);LOC102456674(gpr146);LOC102457231(fgf4-b);LOC102458236(CCL2);LOC102459336(PRKCA);LOC102459783(PRKCG);LOC102460895(PDGFRB);LOC102461291(ZIC1);LOC102461606(ADORA2A…
GO:0019216	regulation of lipid metabolic process	10	175	0.134467	0.436172	LOC102447860(FDPS);LOC102448668(GAL);LOC102449423(ACSL6);LOC102451519(PPARA);LOC102453831(LEPR);LOC102455529(AGTR1);LOC102458559(PLA2G4A);LOC102460895(PDGFRB);LOC102462146(NR1H3);LOC102462684(ERBB4)
GO:0051170	nuclear import	10	175	0.134467	0.436172	LOC102443405(EGFR);LOC102448633(ANGPT4);LOC102451091(C1qtnf3);LOC102453251(ZIC2);LOC102456651(TLR3);LOC102458227(SEMA5A);LOC102458283(GLI3);LOC102461291(ZIC1);LOC102462402(Zic3);LOC102462684(ERBB4)
GO:0002521	leukocyte differentiation	18	354	0.134557	0.436172	LOC102443642(CCL4);LOC102444855(ncaph2);LOC102445037(bglap);LOC102447273(IRF1);LOC102447306(GLI2);LOC102450254(CD83);LOC102452922(ZFP36L1);LOC102454220(PLCG2);LOC102454531(FOS);LOC102454613(PRDM1);LOC102456651(TLR3);LOC102457121(PRDM16);LOC102458283(GLI3);LOC102459336(PRKCA);LOC102459783(PRKCG);LOC102460549(GAB3);LOC102463217(CCL3);LOC106731489(CCL4)
GO:0046486	glycerolipid metabolic process	15	286	0.135109	0.436172	LOC102447541(PMP2);LOC102449332(ACSL3);LOC102449423(ACSL6);LOC102449725(INPP5B);LOC102450224(LPCAT1);LOC102451504(PIGA);LOC102454220(PLCG2);LOC102455555(mboat2);LOC102457045(PITPNM3);LOC102457844(SLC44A3);LOC102458559(PLA2G4A);LOC102460174(IL6ST);LOC102460895(PDGFRB);LOC102462146(NR1H3);LOC102462875(PLA2G4C)
GO:0021545	cranial nerve development	5	71	0.135285	0.436172	LOC102444201(EPHB1);LOC102445809(SLITRK6);LOC102447306(GLI2);LOC102448416(ISL2);LOC102458283(GLI3)
GO:1904019	epithelial cell apoptotic process	5	71	0.135285	0.436172	LOC102448633(ANGPT4);LOC102450473(KRT8);LOC102453248(Neurod1);LOC102458227(SEMA5A);LOC102463327(NEUROD2)
GO:0032845	negative regulation of homeostatic process	6	91	0.135413	0.436172	LOC102443642(CCL4);LOC102446214(PLN);LOC102454220(PLCG2);LOC102459178(CASQ2);LOC102463217(CCL3);LOC106731489(CCL4)
GO:0048015	phosphatidylinositol-mediated signaling	6	91	0.135413	0.436172	LOC102443562(PLXNB1);LOC102443642(CCL4);LOC102448633(ANGPT4);LOC102449858(ALK);LOC102453313(RELN);LOC102460895(PDGFRB)
GO:0051056	regulation of small GTPase mediated signal transduction	6	91	0.135413	0.436172	LOC102447242(ARHGAP40);LOC102449164(Mmd2);LOC102453313(RELN);LOC102454010(DGKI);LOC102454096(FGF7);LOC102461525(Adra1b)
GO:0010922	positive regulation of phosphatase activity	2	17	0.136333	0.436172	LOC102452547(ITGA1);LOC102460895(PDGFRB)
GO:0030815	negative regulation of cAMP metabolic process	2	17	0.136333	0.436172	LOC102452975(NPR3);LOC102459336(PRKCA)
GO:0030818	negative regulation of cAMP biosynthetic process	2	17	0.136333	0.436172	LOC102452975(NPR3);LOC102459336(PRKCA)
GO:0035306	positive regulation of dephosphorylation	2	17	0.136333	0.436172	LOC102452547(ITGA1);LOC102460895(PDGFRB)
GO:0035307	positive regulation of protein dephosphorylation	2	17	0.136333	0.436172	LOC102452547(ITGA1);LOC102460895(PDGFRB)
GO:0035588	G-protein coupled purinergic receptor signaling pathway	2	17	0.136333	0.436172	LOC102447016(P2ry2);LOC102461606(ADORA2A)
GO:0035809	regulation of urine volume	2	17	0.136333	0.436172	LOC102452975(NPR3);LOC102461606(ADORA2A)
GO:0036119	response to platelet-derived growth factor	2	17	0.136333	0.436172	LOC102458236(CCL2);LOC102460895(PDGFRB)
GO:0046634	regulation of alpha-beta T cell activation	2	17	0.136333	0.436172	LOC102450254(CD83);LOC102461606(ADORA2A)
GO:0050881	musculoskeletal movement	2	17	0.136333	0.436172	LOC102460301(ATP2A1);LOC102461524(MB)
GO:0055094	response to lipoprotein particle	2	17	0.136333	0.436172	LOC102454429(Casr);LOC102458236(CCL2)
GO:0072010	glomerular epithelium development	2	17	0.136333	0.436172	LOC102445469(prom1a);LOC102445492(PODXL)
GO:0072311	glomerular epithelial cell differentiation	2	17	0.136333	0.436172	LOC102445469(prom1a);LOC102445492(PODXL)
GO:0045859	regulation of protein kinase activity	21	424	0.136545	0.436172	LOC102443405(EGFR);LOC102443642(CCL4);LOC102444057(ADCY2);LOC102444314(FRS3);LOC102445759(ADCY1);LOC102446420(PPP2R1A);LOC102448197(ADCY9);LOC102448633(ANGPT4);LOC102449858(ALK);LOC102452468(CEMIP);LOC102453307(MRGPRX4);LOC102453313(RELN);LOC102454096(FGF7);LOC102455275(Ppm1f);LOC102456580(PDE5A);LOC102456651(TLR3);LOC102459336(PRKCA);LOC102459543(TEAD1);LOC102459783(PRKCG);LOC102460895(PDGFRB);L…
GO:0032101	regulation of response to external stimulus	18	355	0.137021	0.436172	LOC102443642(CCL4);LOC102444610(ADAMTS18);LOC102445544(Padi2);LOC102451519(PPARA);LOC102453831(LEPR);LOC102453851(ASIC2);LOC102454096(FGF7);LOC102454429(Casr);LOC102455275(Ppm1f);LOC102458236(CCL2);LOC102458559(PLA2G4A);LOC102459336(PRKCA);LOC102459783(PRKCG);LOC102460895(PDGFRB);LOC102461606(ADORA2A);LOC102462336(CAMK1D);LOC102463217(CCL3);LOC106731489(CCL4)
GO:0032611	interleukin-1 beta production	4	52	0.137094	0.436172	LOC102443642(CCL4);LOC102448416(ISL2);LOC102463217(CCL3);LOC106731489(CCL4)
GO:0006575	cellular modified amino acid metabolic process	7	112	0.137632	0.436172	LOC102445544(Padi2);LOC102453004(Ppcdc);LOC102453313(RELN);LOC102458559(PLA2G4A);LOC102458579(PADI3);LOC102459539(Gss);LOC102463032(FTCD)
GO:0017038	protein import	10	176	0.138028	0.436172	LOC102443405(EGFR);LOC102448633(ANGPT4);LOC102451091(C1qtnf3);LOC102453251(ZIC2);LOC102456651(TLR3);LOC102458227(SEMA5A);LOC102458283(GLI3);LOC102461291(ZIC1);LOC102462402(Zic3);LOC102462684(ERBB4)
GO:0050900	leukocyte migration	10	176	0.138028	0.436172	LOC102443642(CCL4);LOC102445544(Padi2);LOC102445814(ITGA9);LOC102452547(ITGA1);LOC102458236(CCL2);LOC102459336(PRKCA);LOC102459783(PRKCG);LOC102462336(CAMK1D);LOC102463217(CCL3);LOC106731489(CCL4)
GO:0022603	regulation of anatomical structure morphogenesis	32	684	0.138297	0.436172	LOC102443562(PLXNB1);LOC102443635(TGFBR3);LOC102443642(CCL4);LOC102443767(LZTS1);LOC102444314(FRS3);LOC102444331(SH3D19);LOC102446987(Lingo4);LOC102447727(TNMD);LOC102448416(ISL2);LOC102448633(ANGPT4);LOC102449094(WASF3);LOC102451541(FGD5);LOC102451883(PGF);LOC102453211(AMOT);LOC102454096(FGF7);LOC102454701(SEMA3E);LOC102454805(FEZF1);LOC102454979(NR2E1);LOC102455928(Cux1);LOC102456817(RHOJ);LOC1…
GO:0031328	positive regulation of cellular biosynthetic process	17	333	0.139288	0.436172	LOC102443405(EGFR);LOC102443635(TGFBR3);LOC102444057(ADCY2);LOC102445759(ADCY1);LOC102448197(ADCY9);LOC102449858(ALK);LOC102451519(PPARA);LOC102453313(RELN);LOC102455225(ITGA8);LOC102456651(TLR3);LOC102456674(gpr146);LOC102459336(PRKCA);LOC102459783(PRKCG);LOC102461606(ADORA2A);LOC102462143(VIPR2);LOC102462336(CAMK1D);LOC102462403(ALK)
GO:0007586	digestion	3	34	0.139716	0.436172	LOC102454096(FGF7);LOC102456496(SLC26A7);LOC102456860(LCT)
GO:0010594	regulation of endothelial cell migration	6	92	0.140507	0.436172	LOC102448633(ANGPT4);LOC102453211(AMOT);LOC102454979(NR2E1);LOC102458227(SEMA5A);LOC102459336(PRKCA);LOC102459783(PRKCG)
GO:0022409	positive regulation of cell-cell adhesion	6	92	0.140507	0.436172	LOC102443642(CCL4);LOC102445492(PODXL);LOC102458236(CCL2);LOC102458283(GLI3);LOC102463217(CCL3);LOC106731489(CCL4)
GO:0035050	embryonic heart tube development	6	92	0.140507	0.436172	LOC102447070(APOBEC2);LOC102449250(ATP6V0D2);LOC102452435(ATP6V0D1);LOC102453372(PKP2);LOC102454410(sox18-a);LOC102462402(Zic3)
GO:0016043	cellular component organization	185	4533	0.141511	0.436172	LOC102443405(EGFR);LOC102443450(bbip1);LOC102443562(PLXNB1);LOC102443635(TGFBR3);LOC102443642(CCL4);LOC102443663(CLIP1);LOC102443673(Mgp);LOC102443767(LZTS1);LOC102443821(NSMCE2);LOC102444123(EPHA7);LOC102444178(AHNAK);LOC102444201(EPHB1);LOC102444235(Adamts5);LOC102444331(SH3D19);LOC102444801(SCIN);LOC102445190(COL21A1);LOC102445278(gas2l2.L);LOC102445492(PODXL);LOC102445528(DPT);LOC102445544(Pa…
GO:0001934	positive regulation of protein phosphorylation	25	520	0.142006	0.436172	LOC102443405(EGFR);LOC102443642(CCL4);LOC102444057(ADCY2);LOC102444314(FRS3);LOC102445759(ADCY1);LOC102448197(ADCY9);LOC102448633(ANGPT4);LOC102449164(Mmd2);LOC102449858(ALK);LOC102451069(ATP6AP1);LOC102451091(C1qtnf3);LOC102452468(CEMIP);LOC102453307(MRGPRX4);LOC102453313(RELN);LOC102454096(FGF7);LOC102456651(TLR3);LOC102457231(fgf4-b);LOC102459336(PRKCA);LOC102459543(TEAD1);LOC102459783(PRKCG);…
GO:0035148	tube formation	7	113	0.142226	0.436172	LOC102445492(PODXL);LOC102451348(zic5);LOC102453251(ZIC2);LOC102454096(FGF7);LOC102454611(Enah);LOC102458812(zic4);LOC102461291(ZIC1)
GO:0035556	intracellular signal transduction	66	1517	0.144023	0.436172	LOC102443405(EGFR);LOC102443562(PLXNB1);LOC102443642(CCL4);LOC102444123(EPHA7);LOC102444201(EPHB1);LOC102444314(FRS3);LOC102444872(KL);LOC102446420(PPP2R1A);LOC102446951(MECOM);LOC102446975(RHPN2);LOC102446987(Lingo4);LOC102447067(HSPB6);LOC102447242(ARHGAP40);LOC102447273(IRF1);LOC102448416(ISL2);LOC102448633(ANGPT4);LOC102449164(Mmd2);LOC102449587(ZNF385B);LOC102449725(INPP5B);LOC102449791(SPRY…
GO:0042633	hair cycle	4	53	0.144099	0.436172	LOC102443405(EGFR);LOC102448668(GAL);LOC102454410(sox18-a);LOC102459377(TNFRSF19)
GO:0055008	cardiac muscle tissue morphogenesis	4	53	0.144099	0.436172	LOC102443635(TGFBR3);LOC102448416(ISL2);LOC102452100(MYH16);LOC102453372(PKP2)
GO:0000272	polysaccharide catabolic process	1	4	0.144533	0.436172	LOC102461525(Adra1b)
GO:0001672	regulation of chromatin assembly or disassembly	1	4	0.144533	0.436172	LOC102445544(Padi2)
GO:0001743	optic placode formation	1	4	0.144533	0.436172	LOC102444314(FRS3)
GO:0002371	dendritic cell cytokine production	1	4	0.144533	0.436172	LOC102456651(TLR3)
GO:0002829	negative regulation of type 2 immune response	1	4	0.144533	0.436172	LOC102447273(IRF1)
GO:0003413	chondrocyte differentiation involved in endochondral bone morphogenesis	1	4	0.144533	0.436172	LOC102461853(COL27A1)
GO:0005980	glycogen catabolic process	1	4	0.144533	0.436172	LOC102461525(Adra1b)
GO:0005981	regulation of glycogen catabolic process	1	4	0.144533	0.436172	LOC102461525(Adra1b)
GO:0006851	mitochondrial calcium ion transport	1	4	0.144533	0.436172	LOC102462666(Smdt1)
GO:0007262	STAT protein import into nucleus	1	4	0.144533	0.436172	LOC102462684(ERBB4)
GO:0009065	glutamine family amino acid catabolic process	1	4	0.144533	0.436172	LOC102458579(PADI3)
GO:0009251	glucan catabolic process	1	4	0.144533	0.436172	LOC102461525(Adra1b)
GO:0009826	unidimensional cell growth	1	4	0.144533	0.436172	LOC102457231(fgf4-b)
GO:0015684	ferrous iron transport	1	4	0.144533	0.436172	LOC102457379(Slc39a8)
GO:0015691	cadmium ion transport	1	4	0.144533	0.436172	LOC102457379(Slc39a8)
GO:0015810	aspartate transport	1	4	0.144533	0.436172	LOC102447365(SLC13A3)
GO:0021761	limbic system development	1	4	0.144533	0.436172	LOC102453313(RELN)
GO:0030033	microvillus assembly	1	4	0.144533	0.436172	LOC102445492(PODXL)
GO:0032106	positive regulation of response to extracellular stimulus	1	4	0.144533	0.436172	LOC102453831(LEPR)
GO:0032109	positive regulation of response to nutrient levels	1	4	0.144533	0.436172	LOC102453831(LEPR)
GO:0032373	positive regulation of sterol transport	1	4	0.144533	0.436172	LOC102462146(NR1H3)
GO:0032610	interleukin-1 alpha production	1	4	0.144533	0.436172	LOC102448416(ISL2)
GO:0032615	interleukin-12 production	1	4	0.144533	0.436172	LOC102447273(IRF1)
GO:0032650	regulation of interleukin-1 alpha production	1	4	0.144533	0.436172	LOC102448416(ISL2)
GO:0032655	regulation of interleukin-12 production	1	4	0.144533	0.436172	LOC102447273(IRF1)
GO:0033860	regulation of NAD(P)H oxidase activity	1	4	0.144533	0.436172	LOC102455529(AGTR1)
GO:0034091	regulation of maintenance of sister chromatid cohesion	1	4	0.144533	0.436172	LOC102443821(NSMCE2)
GO:0034093	positive regulation of maintenance of sister chromatid cohesion	1	4	0.144533	0.436172	LOC102443821(NSMCE2)
GO:0034433	steroid esterification	1	4	0.144533	0.436172	LOC102455529(AGTR1)
GO:0034434	sterol esterification	1	4	0.144533	0.436172	LOC102455529(AGTR1)
GO:0035122	embryonic medial fin morphogenesis	1	4	0.144533	0.436172	LOC102462488(TLL2)
GO:0035141	medial fin morphogenesis	1	4	0.144533	0.436172	LOC102462488(TLL2)
GO:0042482	positive regulation of odontogenesis	1	4	0.144533	0.436172	LOC102459783(PRKCG)
GO:0042755	eating behavior	1	4	0.144533	0.436172	LOC112546479(PRLH)
GO:0043370	regulation of CD4-positive, alpha-beta T cell differentiation	1	4	0.144533	0.436172	LOC102450254(CD83)
GO:0044247	cellular polysaccharide catabolic process	1	4	0.144533	0.436172	LOC102461525(Adra1b)
GO:0045822	negative regulation of heart contraction	1	4	0.144533	0.436172	LOC102456580(PDE5A)
GO:0045876	positive regulation of sister chromatid cohesion	1	4	0.144533	0.436172	LOC102443821(NSMCE2)
GO:0051984	positive regulation of chromosome segregation	1	4	0.144533	0.436172	LOC102443821(NSMCE2)
GO:0060638	mesenchymal-epithelial cell signaling	1	4	0.144533	0.436172	LOC102454096(FGF7)
GO:0061438	renal system vasculature morphogenesis	1	4	0.144533	0.436172	LOC102460895(PDGFRB)
GO:0061439	kidney vasculature morphogenesis	1	4	0.144533	0.436172	LOC102460895(PDGFRB)
GO:0070778	L-aspartate transport	1	4	0.144533	0.436172	LOC102447365(SLC13A3)
GO:0072044	collecting duct development	1	4	0.144533	0.436172	LOC102451031(CALB1)
GO:0072103	glomerulus vasculature morphogenesis	1	4	0.144533	0.436172	LOC102460895(PDGFRB)
GO:0072104	glomerular capillary formation	1	4	0.144533	0.436172	LOC102460895(PDGFRB)
GO:0072110	glomerular mesangial cell proliferation	1	4	0.144533	0.436172	LOC102460895(PDGFRB)
GO:0097106	postsynaptic density organization	1	4	0.144533	0.436172	LOC102453313(RELN)
GO:1903523	negative regulation of blood circulation	1	4	0.144533	0.436172	LOC102456580(PDE5A)
GO:0002009	morphogenesis of an epithelium	18	358	0.144567	0.436172	LOC102443405(EGFR);LOC102444314(FRS3);LOC102447070(APOBEC2);LOC102447306(GLI2);LOC102448633(ANGPT4);LOC102449250(ATP6V0D2);LOC102451348(zic5);LOC102451883(PGF);LOC102452435(ATP6V0D1);LOC102453251(ZIC2);LOC102453372(PKP2);LOC102453882(LHX1);LOC102454096(FGF7);LOC102454410(sox18-a);LOC102458283(GLI3);LOC102458812(zic4);LOC102461291(ZIC1);LOC102462402(Zic3)
GO:0034504	protein localization to nucleus	10	178	0.145297	0.437908	LOC102443405(EGFR);LOC102448633(ANGPT4);LOC102451091(C1qtnf3);LOC102453251(ZIC2);LOC102456651(TLR3);LOC102458227(SEMA5A);LOC102458283(GLI3);LOC102461291(ZIC1);LOC102462402(Zic3);LOC102462684(ERBB4)
GO:0001959	regulation of cytokine-mediated signaling pathway	5	73	0.147068	0.44183	LOC102443642(CCL4);LOC102445544(Padi2);LOC102448633(ANGPT4);LOC102460174(IL6ST);LOC102462146(NR1H3)
GO:0045017	glycerolipid biosynthetic process	5	73	0.147068	0.44183	LOC102449332(ACSL3);LOC102449423(ACSL6);LOC102450224(LPCAT1);LOC102454220(PLCG2);LOC102462146(NR1H3)
GO:0060759	regulation of response to cytokine stimulus	5	73	0.147068	0.44183	LOC102443642(CCL4);LOC102445544(Padi2);LOC102448633(ANGPT4);LOC102460174(IL6ST);LOC102462146(NR1H3)
GO:0009967	positive regulation of signal transduction	24	499	0.147418	0.442412	LOC102443405(EGFR);LOC102443642(CCL4);LOC102446651(kdrl);LOC102448633(ANGPT4);LOC102451069(ATP6AP1);LOC102451091(C1qtnf3);LOC102453251(ZIC2);LOC102454096(FGF7);LOC102456651(TLR3);LOC102456674(gpr146);LOC102457231(fgf4-b);LOC102458236(CCL2);LOC102459336(PRKCA);LOC102459783(PRKCG);LOC102460895(PDGFRB);LOC102461291(ZIC1);LOC102461606(ADORA2A);LOC102461957(STARD10);LOC102462146(NR1H3);LOC102462402(Zi…
GO:0000070	mitotic sister chromatid segregation	3	35	0.148737	0.442587	LOC102443821(NSMCE2);LOC102446420(PPP2R1A);LOC102452132(DLGAP5)
GO:0008585	female gonad development	3	35	0.148737	0.442587	LOC102448633(ANGPT4);LOC102453831(LEPR);LOC102458559(PLA2G4A)
GO:0046545	development of primary female sexual characteristics	3	35	0.148737	0.442587	LOC102448633(ANGPT4);LOC102453831(LEPR);LOC102458559(PLA2G4A)
GO:0045935	positive regulation of nucleobase-containing compound metabolic process	19	383	0.149367	0.442587	LOC102443635(TGFBR3);LOC102444057(ADCY2);LOC102445759(ADCY1);LOC102448197(ADCY9);LOC102449250(ATP6V0D2);LOC102449858(ALK);LOC102451519(PPARA);LOC102452435(ATP6V0D1);LOC102453313(RELN);LOC102455225(ITGA8);LOC102456651(TLR3);LOC102456674(gpr146);LOC102459336(PRKCA);LOC102459783(PRKCG);LOC102461606(ADORA2A);LOC102462143(VIPR2);LOC102462336(CAMK1D);LOC102462403(ALK);LOC102464083(DNAJC3)
GO:0048729	tissue morphogenesis	22	453	0.149564	0.442587	LOC102443405(EGFR);LOC102443635(TGFBR3);LOC102444314(FRS3);LOC102447070(APOBEC2);LOC102447306(GLI2);LOC102448416(ISL2);LOC102448633(ANGPT4);LOC102449250(ATP6V0D2);LOC102451348(zic5);LOC102451883(PGF);LOC102452100(MYH16);LOC102452435(ATP6V0D1);LOC102453251(ZIC2);LOC102453372(PKP2);LOC102453882(LHX1);LOC102454096(FGF7);LOC102454410(sox18-a);LOC102454982(FREM2);LOC102458283(GLI3);LOC102458812(zic4);…
GO:0010662	regulation of striated muscle cell apoptotic process	2	18	0.149671	0.442587	LOC102449858(ALK);LOC102450836(FNDC1)
GO:0035411	catenin import into nucleus	2	18	0.149671	0.442587	LOC102443405(EGFR);LOC102458227(SEMA5A)
GO:0035412	regulation of catenin import into nucleus	2	18	0.149671	0.442587	LOC102443405(EGFR);LOC102458227(SEMA5A)
GO:0035587	purinergic receptor signaling pathway	2	18	0.149671	0.442587	LOC102447016(P2ry2);LOC102461606(ADORA2A)
GO:0050777	negative regulation of immune response	2	18	0.149671	0.442587	LOC102447273(IRF1);LOC102448633(ANGPT4)
GO:0051452	intracellular pH reduction	2	18	0.149671	0.442587	LOC102447404(slc17a7);LOC102452435(ATP6V0D1)
GO:0071825	protein-lipid complex subunit organization	2	18	0.149671	0.442587	LOC102449332(ACSL3);LOC102455529(AGTR1)
GO:0071827	plasma lipoprotein particle organization	2	18	0.149671	0.442587	LOC102449332(ACSL3);LOC102455529(AGTR1)
GO:0098657	import into cell	2	18	0.149671	0.442587	LOC102446181(SLC22A3);LOC102461864(CLN8)
GO:0043244	regulation of protein complex disassembly	4	54	0.151241	0.445828	LOC102444801(SCIN);LOC102450233(PLEKHH2);LOC102454385(Limd2);LOC102458227(SEMA5A)
GO:0048645	organ formation	4	54	0.151241	0.445828	LOC102444314(FRS3);LOC102448416(ISL2);LOC102454096(FGF7);LOC102458283(GLI3)
GO:0072089	stem cell proliferation	4	54	0.151241	0.445828	LOC102446951(MECOM);LOC102446995(PDCD2);LOC102454096(FGF7);LOC102457231(fgf4-b)
GO:0006818	hydrogen transport	7	115	0.151633	0.446053	LOC102444368(ATP5MG);LOC102449250(ATP6V0D2);LOC102451069(ATP6AP1);LOC102452435(ATP6V0D1);LOC102458006(ATP5ME);LOC102460945(COX7A2);LOC102462108(COX6C)
GO:0045785	positive regulation of cell adhesion	7	115	0.151633	0.446053	LOC102443642(CCL4);LOC102445492(PODXL);LOC102455275(Ppm1f);LOC102458236(CCL2);LOC102458283(GLI3);LOC102463217(CCL3);LOC106731489(CCL4)
GO:0044087	regulation of cellular component biogenesis	19	384	0.151899	0.44637	LOC102444201(EPHB1);LOC102444801(SCIN);LOC102445809(SLITRK6);LOC102446254(Piwil2);LOC102446974(CLDN1);LOC102448407(CBLN1);LOC102450381(Clstn2);LOC102453211(AMOT);LOC102453851(ASIC2);LOC102455275(Ppm1f);LOC102458236(CCL2);LOC102459336(PRKCA);LOC102459783(PRKCG);LOC102460953(Cnot6l);LOC102461710(IQGAP2);LOC102461957(STARD10);LOC102462684(ERBB4);LOC102462886(Synpo);MSTRG.1651(Stard10)
GO:0051130	positive regulation of cellular component organization	26	549	0.153376	0.450243	LOC102443562(PLXNB1);LOC102443663(CLIP1);LOC102443821(NSMCE2);LOC102444801(SCIN);LOC102445576(H1-3);LOC102446254(Piwil2);LOC102452468(CEMIP);LOC102453211(AMOT);LOC102453313(RELN);LOC102453793(GPR26);LOC102454751(NSUN4);LOC102455275(Ppm1f);LOC102455928(Cux1);LOC102456817(RHOJ);LOC102458227(SEMA5A);LOC102458236(CCL2);LOC102458559(PLA2G4A);LOC102461710(IQGAP2);LOC102461957(STARD10);LOC102462108(COX6…
GO:0055114	oxidation-reduction process	15	293	0.155073	0.454752	LOC102444057(ADCY2);LOC102444368(ATP5MG);LOC102444872(KL);LOC102445759(ADCY1);LOC102446970(PASK);LOC102448197(ADCY9);LOC102453831(LEPR);LOC102457805(NDUFA2);LOC102458006(ATP5ME);LOC102459336(PRKCA);LOC102459470(Adgrf5);LOC102461525(Adra1b);LOC102462108(COX6C);LOC112546479(PRLH);MSTRG.19626(ETHE1)
GO:0032386	regulation of intracellular transport	16	316	0.155347	0.455083	LOC102443405(EGFR);LOC102444539(--);LOC102444896(XPO4);LOC102446214(PLN);LOC102447067(HSPB6);LOC102448633(ANGPT4);LOC102449332(ACSL3);LOC102451091(C1qtnf3);LOC102452468(CEMIP);LOC102453251(ZIC2);LOC102456651(TLR3);LOC102458227(SEMA5A);LOC102458283(GLI3);LOC102459178(CASQ2);LOC102461291(ZIC1);LOC102462402(Zic3)
GO:0001709	cell fate determination	3	36	0.15794	0.460768	LOC102448416(ISL2);LOC102454613(PRDM1);LOC102454805(FEZF1)
GO:0010660	regulation of muscle cell apoptotic process	3	36	0.15794	0.460768	LOC102449858(ALK);LOC102450836(FNDC1);LOC102455529(AGTR1)
GO:0019915	lipid storage	3	36	0.15794	0.460768	LOC102451519(PPARA);LOC102453831(LEPR);LOC102462146(NR1H3)
GO:0097006	regulation of plasma lipoprotein particle levels	3	36	0.15794	0.460768	LOC102448190(Lrpap1);LOC102449332(ACSL3);LOC102455529(AGTR1)
GO:0006813	potassium ion transport	4	55	0.158514	0.461489	LOC102448608(KEL);LOC102448668(GAL);LOC102458585(Kcnip1);LOC102459178(CASQ2)
GO:1901292	nucleoside phosphate catabolic process	4	55	0.158514	0.461489	LOC102446930(PDE1C);LOC102451519(PPARA);LOC102456580(PDE5A);LOC102458263(Pde10a)
GO:0006664	glycolipid metabolic process	5	75	0.159271	0.462737	LOC102447556(Smpd2);LOC102450767(ST8SIA3);LOC102453490(Smpd3);LOC102458462(NEU3);LOC102462829(ST8SIA1)
GO:1903509	liposaccharide metabolic process	5	75	0.159271	0.462737	LOC102447556(Smpd2);LOC102450767(ST8SIA3);LOC102453490(Smpd3);LOC102458462(NEU3);LOC102462829(ST8SIA1)
GO:0006650	glycerophospholipid metabolic process	11	204	0.159607	0.463238	LOC102449332(ACSL3);LOC102449725(INPP5B);LOC102450224(LPCAT1);LOC102451504(PIGA);LOC102454220(PLCG2);LOC102455555(mboat2);LOC102457045(PITPNM3);LOC102457844(SLC44A3);LOC102458559(PLA2G4A);LOC102460895(PDGFRB);LOC102462875(PLA2G4C)
GO:0014733	regulation of skeletal muscle adaptation	2	19	0.163255	0.468081	LOC102452100(MYH16);LOC102459543(TEAD1)
GO:0017145	stem cell division	2	19	0.163255	0.468081	LOC102451602(ING2);LOC102454979(NR2E1)
GO:0033334	fin morphogenesis	2	19	0.163255	0.468081	LOC102454613(PRDM1);LOC102462488(TLL2)
GO:0034121	regulation of toll-like receptor signaling pathway	2	19	0.163255	0.468081	LOC102447273(IRF1);LOC102462146(NR1H3)
GO:0043647	inositol phosphate metabolic process	2	19	0.163255	0.468081	LOC102452019(ITPK1);LOC102454220(PLCG2)
GO:0046889	positive regulation of lipid biosynthetic process	2	19	0.163255	0.468081	LOC102447860(FDPS);LOC102462146(NR1H3)
GO:0050868	negative regulation of T cell activation	2	19	0.163255	0.468081	LOC102447273(IRF1);LOC102458283(GLI3)
GO:0051453	regulation of intracellular pH	2	19	0.163255	0.468081	LOC102447404(slc17a7);LOC102452435(ATP6V0D1)
GO:1900372	negative regulation of purine nucleotide biosynthetic process	2	19	0.163255	0.468081	LOC102452975(NPR3);LOC102459336(PRKCA)
GO:1900543	negative regulation of purine nucleotide metabolic process	2	19	0.163255	0.468081	LOC102452975(NPR3);LOC102459336(PRKCA)
GO:1903038	negative regulation of leukocyte cell-cell adhesion	2	19	0.163255	0.468081	LOC102447273(IRF1);LOC102458283(GLI3)
GO:0045165	cell fate commitment	11	205	0.163265	0.468081	LOC102447306(GLI2);LOC102448416(ISL2);LOC102453156(EPAS1);LOC102453248(Neurod1);LOC102453251(ZIC2);LOC102454410(sox18-a);LOC102454613(PRDM1);LOC102454805(FEZF1);LOC102461291(ZIC1);LOC102462402(Zic3);LOC102463327(NEUROD2)
GO:0009306	protein secretion	14	273	0.163786	0.46875	LOC102443642(CCL4);LOC102445037(bglap);LOC102446930(PDE1C);LOC102448668(GAL);LOC102451519(PPARA);LOC102453248(Neurod1);LOC102454429(Casr);LOC102455529(AGTR1);LOC102459336(PRKCA);LOC102461606(ADORA2A);LOC102462146(NR1H3);LOC102463217(CCL3);LOC102463327(NEUROD2);LOC106731489(CCL4)
GO:0043549	regulation of kinase activity	22	459	0.16383	0.46875	LOC102443405(EGFR);LOC102443642(CCL4);LOC102444057(ADCY2);LOC102444314(FRS3);LOC102445759(ADCY1);LOC102446420(PPP2R1A);LOC102448197(ADCY9);LOC102448633(ANGPT4);LOC102449858(ALK);LOC102452468(CEMIP);LOC102453307(MRGPRX4);LOC102453313(RELN);LOC102454096(FGF7);LOC102455275(Ppm1f);LOC102456580(PDE5A);LOC102456651(TLR3);LOC102459336(PRKCA);LOC102459543(TEAD1);LOC102459783(PRKCG);LOC102460895(PDGFRB);L…
GO:0007589	body fluid secretion	4	56	0.165915	0.47132	LOC102452975(NPR3);LOC102454096(FGF7);LOC102457423(PMCH);LOC102462684(ERBB4)
GO:0016052	carbohydrate catabolic process	4	56	0.165915	0.47132	LOC102445061(Fut9);LOC102451519(PPARA);LOC102454770(Eno3);LOC102461525(Adra1b)
GO:0032956	regulation of actin cytoskeleton organization	11	206	0.166964	0.47132	LOC102444801(SCIN);LOC102450233(PLEKHH2);LOC102453211(AMOT);LOC102454385(Limd2);LOC102455275(Ppm1f);LOC102458227(SEMA5A);LOC102458236(CCL2);LOC102461710(IQGAP2);LOC102461957(STARD10);LOC102462886(Synpo);MSTRG.1651(Stard10)
GO:0048585	negative regulation of response to stimulus	28	603	0.166994	0.47132	LOC102443642(CCL4);LOC102444413(Atxn1);LOC102444610(ADAMTS18);LOC102445544(Padi2);LOC102445977(DHRS3);LOC102446420(PPP2R1A);LOC102446951(MECOM);LOC102447273(IRF1);LOC102447727(TNMD);LOC102448190(Lrpap1);LOC102448416(ISL2);LOC102448633(ANGPT4);LOC102449791(SPRY3);LOC102451091(C1qtnf3);LOC102451519(PPARA);LOC102451993(DRAXIN);LOC102453831(LEPR);LOC102454402(LRP1);LOC102454410(sox18-a);LOC102454613(…
GO:0016477	cell migration	42	942	0.167161	0.47132	LOC102443405(EGFR);LOC102443635(TGFBR3);LOC102443642(CCL4);LOC102445492(PODXL);LOC102445544(Padi2);LOC102445814(ITGA9);LOC102447016(P2ry2);LOC102448416(ISL2);LOC102448633(ANGPT4);LOC102449858(ALK);LOC102452022(SYNE2);LOC102452468(CEMIP);LOC102452547(ITGA1);LOC102453211(AMOT);LOC102453251(ZIC2);LOC102453313(RELN);LOC102453372(PKP2);LOC102453882(LHX1);LOC102454096(FGF7);LOC102454402(LRP1);LOC102454…
GO:0048167	regulation of synaptic plasticity	6	97	0.167252	0.47132	LOC102447521(SLC24A2);LOC102450986(Grid2ip);LOC102454979(NR2E1);LOC102457423(PMCH);LOC102461662(SHANK3);LOC102463327(NEUROD2)
GO:0006687	glycosphingolipid metabolic process	3	37	0.167313	0.47132	LOC102450767(ST8SIA3);LOC102458462(NEU3);LOC102462829(ST8SIA1)
GO:0021885	forebrain cell migration	3	37	0.167313	0.47132	LOC102443405(EGFR);LOC102453313(RELN);LOC102458283(GLI3)
GO:0022029	telencephalon cell migration	3	37	0.167313	0.47132	LOC102443405(EGFR);LOC102453313(RELN);LOC102458283(GLI3)
GO:0044706	multi-multicellular organism process	3	37	0.167313	0.47132	LOC102458236(CCL2);LOC102462623(ABCG2);MSTRG.8702(HSF1)
GO:0044255	cellular lipid metabolic process	33	725	0.170479	0.47132	LOC102443405(EGFR);LOC102445977(DHRS3);LOC102446420(PPP2R1A);LOC102447541(PMP2);LOC102447556(Smpd2);LOC102447860(FDPS);LOC102448463(ITGB8);LOC102449306(PTGR2);LOC102449332(ACSL3);LOC102449423(ACSL6);LOC102449725(INPP5B);LOC102450224(LPCAT1);LOC102450767(ST8SIA3);LOC102451504(PIGA);LOC102451519(PPARA);LOC102453490(Smpd3);LOC102453831(LEPR);LOC102454096(FGF7);LOC102454220(PLCG2);LOC102455529(AGTR1)…
GO:0001894	tissue homeostasis	7	119	0.171282	0.47132	LOC102450224(LPCAT1);LOC102451680(--);LOC102453156(EPAS1);LOC102454096(FGF7);LOC102458559(PLA2G4A);LOC102459470(Adgrf5);LOC102462684(ERBB4)
GO:0010827	regulation of glucose transport	5	77	0.17187	0.47132	LOC102456817(RHOJ);LOC102459336(PRKCA);LOC102459783(PRKCG);LOC102461481(SLC1A2);LOC102462684(ERBB4)
GO:0021675	nerve development	5	77	0.17187	0.47132	LOC102444201(EPHB1);LOC102445809(SLITRK6);LOC102447306(GLI2);LOC102448416(ISL2);LOC102458283(GLI3)
GO:0031214	biomineral tissue development	5	77	0.17187	0.47132	LOC102444872(KL);LOC102445037(bglap);LOC102451519(PPARA);LOC102458559(PLA2G4A);LOC102461853(COL27A1)
GO:0051173	positive regulation of nitrogen compound metabolic process	19	392	0.173001	0.47132	LOC102443635(TGFBR3);LOC102444057(ADCY2);LOC102445759(ADCY1);LOC102448197(ADCY9);LOC102449250(ATP6V0D2);LOC102449858(ALK);LOC102451519(PPARA);LOC102452435(ATP6V0D1);LOC102453313(RELN);LOC102455225(ITGA8);LOC102456651(TLR3);LOC102456674(gpr146);LOC102459336(PRKCA);LOC102459783(PRKCG);LOC102461606(ADORA2A);LOC102462143(VIPR2);LOC102462336(CAMK1D);LOC102462403(ALK);LOC102464083(DNAJC3)
GO:0050865	regulation of cell activation	15	299	0.173372	0.47132	LOC102443642(CCL4);LOC102444610(ADAMTS18);LOC102447273(IRF1);LOC102447306(GLI2);LOC102450254(CD83);LOC102454613(PRDM1);LOC102456580(PDE5A);LOC102458283(GLI3);LOC102459336(PRKCA);LOC102459783(PRKCG);LOC102460174(IL6ST);LOC102461606(ADORA2A);LOC102462146(NR1H3);LOC102463297(MUC5B);LOC102463382(VCAM1)
GO:0017157	regulation of exocytosis	4	57	0.173436	0.47132	LOC102451069(ATP6AP1);LOC102455387(CADPS2);LOC102459336(PRKCA);LOC102459783(PRKCG)
GO:0043255	regulation of carbohydrate biosynthetic process	4	57	0.173436	0.47132	LOC102446970(PASK);LOC102451091(C1qtnf3);LOC102451519(PPARA);LOC102453831(LEPR)
GO:0051261	protein depolymerization	4	57	0.173436	0.47132	LOC102444801(SCIN);LOC102450233(PLEKHH2);LOC102454385(Limd2);LOC102458227(SEMA5A)
GO:1901361	organic cyclic compound catabolic process	14	277	0.176744	0.47132	LOC102445831(SNRPG);LOC102446420(PPP2R1A);LOC102446930(PDE1C);LOC102447070(APOBEC2);LOC102447654(RBBP8);LOC102451519(PPARA);LOC102452547(ITGA1);LOC102452922(ZFP36L1);LOC102456222(Ercc1);LOC102456580(PDE5A);LOC102456923(CTIF);LOC102458263(Pde10a);LOC102460377(RPL27A);LOC102460953(Cnot6l)
GO:0032732	positive regulation of interleukin-1 production	3	38	0.176844	0.47132	LOC102443642(CCL4);LOC102463217(CCL3);LOC106731489(CCL4)
GO:0048839	inner ear development	3	38	0.176844	0.47132	LOC102456374(CLIC5);LOC102458283(GLI3);LOC102458923(LRIG3)
GO:0006754	ATP biosynthetic process	2	20	0.177046	0.47132	LOC102444368(ATP5MG);LOC102458006(ATP5ME)
GO:0009145	purine nucleoside triphosphate biosynthetic process	2	20	0.177046	0.47132	LOC102444368(ATP5MG);LOC102458006(ATP5ME)
GO:0009206	purine ribonucleoside triphosphate biosynthetic process	2	20	0.177046	0.47132	LOC102444368(ATP5MG);LOC102458006(ATP5ME)
GO:0015909	long-chain fatty acid transport	2	20	0.177046	0.47132	LOC102449332(ACSL3);LOC102449423(ACSL6)
GO:0021795	cerebral cortex cell migration	2	20	0.177046	0.47132	LOC102453313(RELN);LOC102458283(GLI3)
GO:0021987	cerebral cortex development	2	20	0.177046	0.47132	LOC102453313(RELN);LOC102458283(GLI3)
GO:0032228	regulation of synaptic transmission, GABAergic	2	20	0.177046	0.47132	LOC102461606(ADORA2A);LOC102462684(ERBB4)
GO:0042417	dopamine metabolic process	2	20	0.177046	0.47132	LOC102455529(AGTR1);LOC102458176(MAOB)
GO:0051932	synaptic transmission, GABAergic	2	20	0.177046	0.47132	LOC102461606(ADORA2A);LOC102462684(ERBB4)
GO:0098901	regulation of cardiac muscle cell action potential	2	20	0.177046	0.47132	LOC102453372(PKP2);LOC102455766(DSG2)
GO:0003099	positive regulation of the force of heart contraction by chemical signal	1	5	0.177283	0.47132	LOC102461525(Adra1b)
GO:0006730	one-carbon metabolic process	1	5	0.177283	0.47132	LOC102463032(FTCD)
GO:0006891	intra-Golgi vesicle-mediated transport	1	5	0.177283	0.47132	LOC102455928(Cux1)
GO:0007097	nuclear migration	1	5	0.177283	0.47132	LOC102452022(SYNE2)
GO:0008356	asymmetric cell division	1	5	0.177283	0.47132	LOC102451602(ING2)
GO:0009409	response to cold	1	5	0.177283	0.47132	LOC102451519(PPARA)
GO:0010447	response to acidic pH	1	5	0.177283	0.47132	LOC102453851(ASIC2)
GO:0010507	negative regulation of autophagy	1	5	0.177283	0.47132	LOC102443767(LZTS1)
GO:0010888	negative regulation of lipid storage	1	5	0.177283	0.47132	LOC102451519(PPARA)
GO:0014724	regulation of twitch skeletal muscle contraction	1	5	0.177283	0.47132	LOC102460301(ATP2A1)
GO:0031443	fast-twitch skeletal muscle fiber contraction	1	5	0.177283	0.47132	LOC102460301(ATP2A1)
GO:0031446	regulation of fast-twitch skeletal muscle fiber contraction	1	5	0.177283	0.47132	LOC102460301(ATP2A1)
GO:0032528	microvillus organization	1	5	0.177283	0.47132	LOC102445492(PODXL)
GO:0032780	negative regulation of ATPase activity	1	5	0.177283	0.47132	LOC102446214(PLN)
GO:0035795	negative regulation of mitochondrial membrane permeability	1	5	0.177283	0.47132	LOC102455112(MYO5B)
GO:0042320	regulation of circadian sleep/wake cycle, REM sleep	1	5	0.177283	0.47132	LOC102457423(PMCH)
GO:0042747	circadian sleep/wake cycle, REM sleep	1	5	0.177283	0.47132	LOC102457423(PMCH)
GO:0043267	negative regulation of potassium ion transport	1	5	0.177283	0.47132	LOC102448608(KEL)
GO:0043696	dedifferentiation	1	5	0.177283	0.47132	LOC102447070(APOBEC2)
GO:0045144	meiotic sister chromatid segregation	1	5	0.177283	0.47132	LOC102446420(PPP2R1A)
GO:0046633	alpha-beta T cell proliferation	1	5	0.177283	0.47132	LOC102447273(IRF1)
GO:0048819	regulation of hair follicle maturation	1	5	0.177283	0.47132	LOC102448668(GAL)
GO:0048820	hair follicle maturation	1	5	0.177283	0.47132	LOC102448668(GAL)
GO:0051177	meiotic sister chromatid cohesion	1	5	0.177283	0.47132	LOC102446420(PPP2R1A)
GO:0051797	regulation of hair follicle development	1	5	0.177283	0.47132	LOC102448668(GAL)
GO:0051933	amino acid neurotransmitter reuptake	1	5	0.177283	0.47132	LOC102461864(CLN8)
GO:0055098	response to low-density lipoprotein particle	1	5	0.177283	0.47132	LOC102454429(Casr)
GO:0055099	response to high density lipoprotein particle	1	5	0.177283	0.47132	LOC102458236(CCL2)
GO:0060080	inhibitory postsynaptic potential	1	5	0.177283	0.47132	LOC102449639(IGSF9B)
GO:0060350	endochondral bone morphogenesis	1	5	0.177283	0.47132	LOC102461853(COL27A1)
GO:0060351	cartilage development involved in endochondral bone morphogenesis	1	5	0.177283	0.47132	LOC102461853(COL27A1)
GO:0060363	cranial suture morphogenesis	1	5	0.177283	0.47132	LOC102458283(GLI3)
GO:0065002	intracellular protein transmembrane transport	1	5	0.177283	0.47132	LOC102444061(SEC61G)
GO:0070071	proton-transporting two-sector ATPase complex assembly	1	5	0.177283	0.47132	LOC102451069(ATP6AP1)
GO:0071577	zinc II ion transmembrane transport	1	5	0.177283	0.47132	LOC102457379(Slc39a8)
GO:0071806	protein transmembrane transport	1	5	0.177283	0.47132	LOC102444061(SEC61G)
GO:0072109	glomerular mesangium development	1	5	0.177283	0.47132	LOC102460895(PDGFRB)
GO:0072384	organelle transport along microtubule	1	5	0.177283	0.47132	LOC102459665(FYCO1)
GO:0072497	mesenchymal stem cell differentiation	1	5	0.177283	0.47132	LOC102456463(SOX5)
GO:0099565	chemical synaptic transmission, postsynaptic	1	5	0.177283	0.47132	LOC102449639(IGSF9B)
GO:1901018	positive regulation of potassium ion transmembrane transporter activity	1	5	0.177283	0.47132	LOC102448668(GAL)
GO:2000514	regulation of CD4-positive, alpha-beta T cell activation	1	5	0.177283	0.47132	LOC102450254(CD83)
GO:0000302	response to reactive oxygen species	9	164	0.177413	0.47132	LOC102447067(HSPB6);LOC102453782(TXNIP);LOC102454531(FOS);LOC102458559(PLA2G4A);LOC102460895(PDGFRB);LOC102461524(MB);LOC102462684(ERBB4);LOC102463297(MUC5B);LOC102463929(IL1R1)
GO:0030097	hemopoiesis	26	560	0.177923	0.472231	LOC102443635(TGFBR3);LOC102443642(CCL4);LOC102444801(SCIN);LOC102444855(ncaph2);LOC102445037(bglap);LOC102446995(PDCD2);LOC102447273(IRF1);LOC102447306(GLI2);LOC102448408(NFE2L1);LOC102450254(CD83);LOC102452922(ZFP36L1);LOC102453156(EPAS1);LOC102453490(Smpd3);LOC102454220(PLCG2);LOC102454531(FOS);LOC102454613(PRDM1);LOC102456651(TLR3);LOC102457121(PRDM16);LOC102458283(GLI3);LOC102459336(PRKCA);LO…
GO:0006576	cellular biogenic amine metabolic process	6	99	0.178512	0.473349	LOC102447289(haao);LOC102449332(ACSL3);LOC102450224(LPCAT1);LOC102453490(Smpd3);LOC102455555(mboat2);LOC102458559(PLA2G4A)
GO:0051252	regulation of RNA metabolic process	82	1944	0.17943	0.475338	LOC102443405(EGFR);LOC102443635(TGFBR3);LOC102443642(CCL4);LOC102444413(Atxn1);LOC102444539(--);LOC102444609(Rad54l2);LOC102445058(Pcgf5);LOC102445576(H1-3);LOC102446951(MECOM);LOC102447189(MED13L);LOC102447273(IRF1);LOC102447274(MAML2);LOC102447306(GLI2);LOC102447463(TNNI2);LOC102447541(PMP2);LOC102447654(RBBP8);LOC102448408(NFE2L1);LOC102448416(ISL2);LOC102448668(GAL);LOC102448730(Nhlh1);LOC102…
GO:0045580	regulation of T cell differentiation	4	58	0.181072	0.478789	LOC102447273(IRF1);LOC102447306(GLI2);LOC102450254(CD83);LOC102458283(GLI3)
GO:0046434	organophosphate catabolic process	4	58	0.181072	0.478789	LOC102446930(PDE1C);LOC102451519(PPARA);LOC102456580(PDE5A);LOC102458263(Pde10a)
GO:0009165	nucleotide biosynthetic process	11	210	0.182165	0.481228	LOC102444057(ADCY2);LOC102444368(ATP5MG);LOC102445759(ADCY1);LOC102447289(haao);LOC102448197(ADCY9);LOC102452484(RRM2);LOC102452975(NPR3);LOC102458006(ATP5ME);LOC102459336(PRKCA);LOC102461606(ADORA2A);LOC102462143(VIPR2)
GO:0031589	cell-substrate adhesion	10	188	0.184464	0.486846	LOC102446747(FREM1);LOC102448024(VIT);LOC102448463(ITGB8);LOC102452547(ITGA1);LOC102454701(SEMA3E);LOC102455225(ITGA8);LOC102455275(Ppm1f);LOC102456973(Smoc1);LOC102459817(RAPH1);LOC102463382(VCAM1)
GO:0032231	regulation of actin filament bundle assembly	5	79	0.184839	0.486927	LOC102453211(AMOT);LOC102455275(Ppm1f);LOC102461957(STARD10);LOC102462886(Synpo);MSTRG.1651(Stard10)
GO:0060415	muscle tissue morphogenesis	5	79	0.184839	0.486927	LOC102443635(TGFBR3);LOC102448416(ISL2);LOC102448633(ANGPT4);LOC102452100(MYH16);LOC102453372(PKP2)
GO:0031099	regeneration	9	166	0.186203	0.489882	LOC102443635(TGFBR3);LOC102446589(CHST3);LOC102447070(APOBEC2);LOC102448633(ANGPT4);LOC102450473(KRT8);LOC102451883(PGF);LOC102454770(Eno3);LOC102458236(CCL2);LOC102462684(ERBB4)
GO:0031401	positive regulation of protein modification process	30	660	0.186308	0.489882	LOC102443405(EGFR);LOC102443642(CCL4);LOC102444057(ADCY2);LOC102444314(FRS3);LOC102445576(H1-3);LOC102445759(ADCY1);LOC102448197(ADCY9);LOC102448633(ANGPT4);LOC102449164(Mmd2);LOC102449858(ALK);LOC102451069(ATP6AP1);LOC102451091(C1qtnf3);LOC102452468(CEMIP);LOC102452547(ITGA1);LOC102453307(MRGPRX4);LOC102453313(RELN);LOC102453782(TXNIP);LOC102454096(FGF7);LOC102456651(TLR3);LOC102457231(fgf4-b);L…
GO:0002695	negative regulation of leukocyte activation	3	39	0.186521	0.489986	LOC102447273(IRF1);LOC102458283(GLI3);LOC102462146(NR1H3)
GO:0032652	regulation of interleukin-1 production	4	59	0.188818	0.494639	LOC102443642(CCL4);LOC102448416(ISL2);LOC102463217(CCL3);LOC106731489(CCL4)
GO:0050905	neuromuscular process	4	59	0.188818	0.494639	LOC102451008(HERC1);LOC102456374(CLIC5);LOC102459483(CNTNAP1);LOC102461864(CLN8)
GO:0051099	positive regulation of binding	4	59	0.188818	0.494639	LOC102447070(APOBEC2);LOC102448416(ISL2);LOC102453248(Neurod1);LOC102463327(NEUROD2)
GO:0010975	regulation of neuron projection development	11	212	0.19	0.494871	LOC102446408(SDK1);LOC102447016(P2ry2);LOC102449423(ACSL6);LOC102449858(ALK);LOC102452062(SCN1B);LOC102453313(RELN);LOC102454402(LRP1);LOC102454805(FEZF1);LOC102458227(SEMA5A);LOC102462336(CAMK1D);LOC102463732(LRRC7)
GO:0001963	synaptic transmission, dopaminergic	2	21	0.191009	0.494871	LOC102457423(PMCH);LOC106732442(CNTNAP5)
GO:0006364	rRNA processing	2	21	0.191009	0.494871	LOC102454751(NSUN4);LOC102461841(FTSJ3)
GO:0021952	central nervous system projection neuron axonogenesis	2	21	0.191009	0.494871	LOC102447306(GLI2);LOC102454979(NR2E1)
GO:0032232	negative regulation of actin filament bundle assembly	2	21	0.191009	0.494871	LOC102461957(STARD10);MSTRG.1651(Stard10)
GO:0042552	myelination	2	21	0.191009	0.494871	LOC102449094(WASF3);LOC102457296(--)
GO:0043501	skeletal muscle adaptation	2	21	0.191009	0.494871	LOC102452100(MYH16);LOC102459543(TEAD1)
GO:0043551	regulation of phosphatidylinositol 3-kinase activity	2	21	0.191009	0.494871	LOC102460895(PDGFRB);LOC102462684(ERBB4)
GO:0044062	regulation of excretion	2	21	0.191009	0.494871	LOC102455529(AGTR1);LOC102461606(ADORA2A)
GO:0046928	regulation of neurotransmitter secretion	2	21	0.191009	0.494871	LOC102453851(ASIC2);LOC102461606(ADORA2A)
GO:0098900	regulation of action potential	2	21	0.191009	0.494871	LOC102453372(PKP2);LOC102455766(DSG2)
GO:2000191	regulation of fatty acid transport	2	21	0.191009	0.494871	LOC102447016(P2ry2);LOC102449423(ACSL6)
GO:0032409	regulation of transporter activity	8	145	0.191929	0.496799	LOC102446214(PLN);LOC102448668(GAL);LOC102450717(SCN4B);LOC102452062(SCN1B);LOC102453313(RELN);LOC102453851(ASIC2);LOC102454220(PLCG2);LOC102459178(CASQ2)
GO:0045184	establishment of protein localization	45	1031	0.194478	0.502937	LOC102443405(EGFR);LOC102443642(CCL4);LOC102443663(CLIP1);LOC102444061(SEC61G);LOC102444539(--);LOC102445037(bglap);LOC102445576(H1-3);LOC102446703(RILPL1);LOC102446930(PDE1C);LOC102448407(CBLN1);LOC102448633(ANGPT4);LOC102448668(GAL);LOC102449250(ATP6V0D2);LOC102449332(ACSL3);LOC102449912(LTBP2);LOC102450836(FNDC1);LOC102451069(ATP6AP1);LOC102451091(C1qtnf3);LOC102451519(PPARA);LOC102451602(ING2…
GO:0006026	aminoglycan catabolic process	3	40	0.196331	0.506338	LOC102448207(FMOD);LOC102449878(PRELP);LOC102452468(CEMIP)
GO:0008038	neuron recognition	3	40	0.196331	0.506338	LOC102445759(ADCY1);LOC102454805(FEZF1);LOC102458227(SEMA5A)
GO:0019217	regulation of fatty acid metabolic process	3	40	0.196331	0.506338	LOC102451519(PPARA);LOC102453831(LEPR);LOC102458559(PLA2G4A)
GO:0050678	regulation of epithelial cell proliferation	8	146	0.196808	0.507105	LOC102447727(TNMD);LOC102451883(PGF);LOC102454096(FGF7);LOC102458227(SEMA5A);LOC102458236(CCL2);LOC102459336(PRKCA);LOC102459783(PRKCG);LOC102462536(znf703-a)
GO:0000956	nuclear-transcribed mRNA catabolic process	7	124	0.1973	0.507907	LOC102445831(SNRPG);LOC102446420(PPP2R1A);LOC102452547(ITGA1);LOC102452922(ZFP36L1);LOC102456923(CTIF);LOC102460377(RPL27A);LOC102460953(Cnot6l)
GO:0019438	aromatic compound biosynthetic process	97	2337	0.197805	0.508745	LOC102443405(EGFR);LOC102443635(TGFBR3);LOC102443642(CCL4);LOC102444057(ADCY2);LOC102444368(ATP5MG);LOC102444413(Atxn1);LOC102444539(--);LOC102444609(Rad54l2);LOC102445058(Pcgf5);LOC102445576(H1-3);LOC102445759(ADCY1);LOC102446951(MECOM);LOC102447189(MED13L);LOC102447273(IRF1);LOC102447274(MAML2);LOC102447289(haao);LOC102447306(GLI2);LOC102447463(TNNI2);LOC102447541(PMP2);LOC102447654(RBBP8);LOC1…
GO:0010212	response to ionizing radiation	5	81	0.198153	0.509176	LOC102447067(HSPB6);LOC102456222(Ercc1);LOC102456441(Pdxk);LOC102458236(CCL2);LOC102463200(RAD9A)
GO:0010556	regulation of macromolecule biosynthetic process	90	2161	0.199523	0.512229	LOC102443405(EGFR);LOC102443635(TGFBR3);LOC102443642(CCL4);LOC102444413(Atxn1);LOC102444539(--);LOC102444609(Rad54l2);LOC102445058(Pcgf5);LOC102445576(H1-3);LOC102445831(SNRPG);LOC102446254(Piwil2);LOC102446951(MECOM);LOC102446970(PASK);LOC102447189(MED13L);LOC102447273(IRF1);LOC102447274(MAML2);LOC102447306(GLI2);LOC102447463(TNNI2);LOC102447541(PMP2);LOC102447654(RBBP8);LOC102448408(NFE2L1);LOC…
GO:0009266	response to temperature stimulus	7	125	0.202682	0.512694	LOC102444201(EPHB1);LOC102451519(PPARA);LOC102455936(TRPM3);LOC102462829(ST8SIA1);LOC102463640(STAC);LOC102463929(IL1R1);MSTRG.8702(HSF1)
GO:0014074	response to purine-containing compound	4	61	0.204615	0.512694	LOC102447016(P2ry2);LOC102458236(CCL2);LOC102459178(CASQ2);LOC102461606(ADORA2A)
GO:0048644	muscle organ morphogenesis	5	82	0.204931	0.512694	LOC102443635(TGFBR3);LOC102448416(ISL2);LOC102448633(ANGPT4);LOC102452100(MYH16);LOC102453372(PKP2)
GO:0055067	monovalent inorganic cation homeostasis	5	82	0.204931	0.512694	LOC102447404(slc17a7);LOC102451069(ATP6AP1);LOC102452435(ATP6V0D1);LOC102455529(AGTR1);LOC102461606(ADORA2A)
GO:0015988	energy coupled proton transmembrane transport, against electrochemical gradient	2	22	0.20511	0.512694	LOC102449250(ATP6V0D2);LOC102452435(ATP6V0D1)
GO:0022600	digestive system process	2	22	0.20511	0.512694	LOC102454096(FGF7);LOC102456496(SLC26A7)
GO:0045851	pH reduction	2	22	0.20511	0.512694	LOC102447404(slc17a7);LOC102452435(ATP6V0D1)
GO:2000377	regulation of reactive oxygen species metabolic process	2	22	0.20511	0.512694	LOC102443405(EGFR);LOC102455529(AGTR1)
GO:2000112	regulation of cellular macromolecule biosynthetic process	86	2064	0.205215	0.512694	LOC102443405(EGFR);LOC102443635(TGFBR3);LOC102443642(CCL4);LOC102444413(Atxn1);LOC102444539(--);LOC102444609(Rad54l2);LOC102445058(Pcgf5);LOC102445576(H1-3);LOC102445831(SNRPG);LOC102446254(Piwil2);LOC102446951(MECOM);LOC102446970(PASK);LOC102447189(MED13L);LOC102447273(IRF1);LOC102447274(MAML2);LOC102447306(GLI2);LOC102447463(TNNI2);LOC102447541(PMP2);LOC102447654(RBBP8);LOC102448408(NFE2L1);LOC…
GO:0018130	heterocycle biosynthetic process	97	2343	0.20563	0.512694	LOC102443405(EGFR);LOC102443635(TGFBR3);LOC102443642(CCL4);LOC102444057(ADCY2);LOC102444368(ATP5MG);LOC102444413(Atxn1);LOC102444539(--);LOC102444609(Rad54l2);LOC102445058(Pcgf5);LOC102445576(H1-3);LOC102445759(ADCY1);LOC102446951(MECOM);LOC102447189(MED13L);LOC102447273(IRF1);LOC102447274(MAML2);LOC102447289(haao);LOC102447306(GLI2);LOC102447463(TNNI2);LOC102447541(PMP2);LOC102447654(RBBP8);LOC1…
GO:1901293	nucleoside phosphate biosynthetic process	11	216	0.20612	0.512694	LOC102444057(ADCY2);LOC102444368(ATP5MG);LOC102445759(ADCY1);LOC102447289(haao);LOC102448197(ADCY9);LOC102452484(RRM2);LOC102452975(NPR3);LOC102458006(ATP5ME);LOC102459336(PRKCA);LOC102461606(ADORA2A);LOC102462143(VIPR2)
GO:0010638	positive regulation of organelle organization	15	309	0.206158	0.512694	LOC102443663(CLIP1);LOC102443821(NSMCE2);LOC102444801(SCIN);LOC102445576(H1-3);LOC102446254(Piwil2);LOC102453211(AMOT);LOC102453793(GPR26);LOC102454751(NSUN4);LOC102455275(Ppm1f);LOC102458559(PLA2G4A);LOC102461710(IQGAP2);LOC102462108(COX6C);LOC102462536(znf703-a);LOC102462796(VPS37B);LOC102463677(UBE2L3)
GO:0033275	actin-myosin filament sliding	3	41	0.206264	0.512694	LOC102445855(TNNT3);LOC102447463(TNNI2);LOC102452100(MYH16)
GO:0034654	nucleobase-containing compound biosynthetic process	96	2319	0.207458	0.512694	LOC102443405(EGFR);LOC102443635(TGFBR3);LOC102443642(CCL4);LOC102444057(ADCY2);LOC102444368(ATP5MG);LOC102444413(Atxn1);LOC102444539(--);LOC102444609(Rad54l2);LOC102445058(Pcgf5);LOC102445576(H1-3);LOC102445759(ADCY1);LOC102446951(MECOM);LOC102447189(MED13L);LOC102447273(IRF1);LOC102447274(MAML2);LOC102447289(haao);LOC102447306(GLI2);LOC102447463(TNNI2);LOC102447541(PMP2);LOC102447654(RBBP8);LOC1…
GO:0043583	ear development	7	126	0.208121	0.512694	LOC102453248(Neurod1);LOC102454982(FREM2);LOC102456374(CLIC5);LOC102458283(GLI3);LOC102458923(LRIG3);LOC102460895(PDGFRB);LOC102463327(NEUROD2)
GO:0001541	ovarian follicle development	1	6	0.208781	0.512694	LOC102453831(LEPR)
GO:0001942	hair follicle development	1	6	0.208781	0.512694	LOC102448668(GAL)
GO:0002063	chondrocyte development	1	6	0.208781	0.512694	LOC102461853(COL27A1)
GO:0002118	aggressive behavior	1	6	0.208781	0.512694	LOC102454979(NR2E1)
GO:0002313	mature B cell differentiation involved in immune response	1	6	0.208781	0.512694	LOC102454220(PLCG2)
GO:0006004	fucose metabolic process	1	6	0.208781	0.512694	LOC102445061(Fut9)
GO:0006547	histidine metabolic process	1	6	0.208781	0.512694	LOC102463032(FTCD)
GO:0014819	regulation of skeletal muscle contraction	1	6	0.208781	0.512694	LOC102460301(ATP2A1)
GO:0014856	skeletal muscle cell proliferation	1	6	0.208781	0.512694	LOC102448633(ANGPT4)
GO:0014857	regulation of skeletal muscle cell proliferation	1	6	0.208781	0.512694	LOC102448633(ANGPT4)
GO:0017085	response to insecticide	1	6	0.208781	0.512694	LOC102452062(SCN1B)
GO:0019317	fucose catabolic process	1	6	0.208781	0.512694	LOC102445061(Fut9)
GO:0019418	sulfide oxidation	1	6	0.208781	0.512694	MSTRG.19626(ETHE1)
GO:0032048	cardiolipin metabolic process	1	6	0.208781	0.512694	LOC102458559(PLA2G4A)
GO:0032204	regulation of telomere maintenance	1	6	0.208781	0.512694	LOC102456222(Ercc1)
GO:0032460	negative regulation of protein oligomerization	1	6	0.208781	0.512694	LOC102446974(CLDN1)
GO:0032594	protein transport within lipid bilayer	1	6	0.208781	0.512694	LOC102443663(CLIP1)
GO:0032727	positive regulation of interferon-alpha production	1	6	0.208781	0.512694	LOC102456651(TLR3)
GO:0032808	lacrimal gland development	1	6	0.208781	0.512694	LOC102454096(FGF7)
GO:0034377	plasma lipoprotein particle assembly	1	6	0.208781	0.512694	LOC102449332(ACSL3)
GO:0035766	cell chemotaxis to fibroblast growth factor	1	6	0.208781	0.512694	LOC102457231(fgf4-b)
GO:0035767	endothelial cell chemotaxis	1	6	0.208781	0.512694	LOC102457231(fgf4-b)
GO:0035768	endothelial cell chemotaxis to fibroblast growth factor	1	6	0.208781	0.512694	LOC102457231(fgf4-b)
GO:0036037	CD8-positive, alpha-beta T cell activation	1	6	0.208781	0.512694	LOC102447273(IRF1)
GO:0042255	ribosome assembly	1	6	0.208781	0.512694	LOC102454751(NSUN4)
GO:0044253	positive regulation of multicellular organismal metabolic process	1	6	0.208781	0.512694	LOC102456374(CLIC5)
GO:0052803	imidazole-containing compound metabolic process	1	6	0.208781	0.512694	LOC102463032(FTCD)
GO:0061318	renal filtration cell differentiation	1	6	0.208781	0.512694	LOC102445469(prom1a)
GO:0065005	protein-lipid complex assembly	1	6	0.208781	0.512694	LOC102449332(ACSL3)
GO:0070341	fat cell proliferation	1	6	0.208781	0.512694	LOC102454096(FGF7)
GO:0072017	distal tubule development	1	6	0.208781	0.512694	LOC102451031(CALB1)
GO:0072025	distal convoluted tubule development	1	6	0.208781	0.512694	LOC102451031(CALB1)
GO:0097499	protein localization to nonmotile primary cilium	1	6	0.208781	0.512694	LOC102443450(bbip1)
GO:1902837	amino acid import into cell	1	6	0.208781	0.512694	LOC102461864(CLN8)
GO:1990399	epithelium regeneration	1	6	0.208781	0.512694	LOC102447070(APOBEC2)
GO:0032990	cell part morphogenesis	32	719	0.209457	0.513461	LOC102443405(EGFR);LOC102443562(PLXNB1);LOC102444123(EPHA7);LOC102444201(EPHB1);LOC102445759(ADCY1);LOC102445809(SLITRK6);LOC102445814(ITGA9);LOC102447306(GLI2);LOC102448416(ISL2);LOC102449650(Ntng2);LOC102451993(DRAXIN);LOC102452062(SCN1B);LOC102452547(ITGA1);LOC102453251(ZIC2);LOC102453313(RELN);LOC102453882(LHX1);LOC102454611(Enah);LOC102454701(SEMA3E);LOC102454805(FEZF1);LOC102454979(NR2E1);L…
GO:0048858	cell projection morphogenesis	32	719	0.209457	0.513461	LOC102443405(EGFR);LOC102443562(PLXNB1);LOC102444123(EPHA7);LOC102444201(EPHB1);LOC102445759(ADCY1);LOC102445809(SLITRK6);LOC102445814(ITGA9);LOC102447306(GLI2);LOC102448416(ISL2);LOC102449650(Ntng2);LOC102451993(DRAXIN);LOC102452062(SCN1B);LOC102452547(ITGA1);LOC102453251(ZIC2);LOC102453313(RELN);LOC102453882(LHX1);LOC102454611(Enah);LOC102454701(SEMA3E);LOC102454805(FEZF1);LOC102454979(NR2E1);L…
GO:0007219	Notch signaling pathway	5	83	0.211785	0.517819	LOC102446715(SLC35C2);LOC102452435(ATP6V0D1);LOC102454096(FGF7);LOC102460174(IL6ST);LOC102462938(TSPAN5)
GO:0009746	response to hexose	5	83	0.211785	0.517819	LOC102453248(Neurod1);LOC102453782(TXNIP);LOC102459783(PRKCG);LOC102463327(NEUROD2);LOC112546479(PRLH)
GO:0032102	negative regulation of response to external stimulus	5	83	0.211785	0.517819	LOC102444610(ADAMTS18);LOC102445544(Padi2);LOC102451519(PPARA);LOC102453831(LEPR);LOC102461606(ADORA2A)
GO:0080090	regulation of primary metabolic process	135	3318	0.212113	0.518172	LOC102443405(EGFR);LOC102443635(TGFBR3);LOC102443642(CCL4);LOC102444057(ADCY2);LOC102444123(EPHA7);LOC102444201(EPHB1);LOC102444314(FRS3);LOC102444413(Atxn1);LOC102444539(--);LOC102444609(Rad54l2);LOC102444872(KL);LOC102445058(Pcgf5);LOC102445576(H1-3);LOC102445759(ADCY1);LOC102445831(SNRPG);LOC102445898(PDGFD);LOC102446254(Piwil2);LOC102446420(PPP2R1A);LOC102446521(PPP1R17);LOC102446951(MECOM);L…
GO:0016051	carbohydrate biosynthetic process	4	62	0.212655	0.519047	LOC102446970(PASK);LOC102451091(C1qtnf3);LOC102451519(PPARA);LOC102453831(LEPR)
GO:0009611	response to wounding	19	406	0.213376	0.520358	LOC102444610(ADAMTS18);LOC102445814(ITGA9);LOC102446589(CHST3);LOC102447016(P2ry2);LOC102447070(APOBEC2);LOC102448207(FMOD);LOC102450473(KRT8);LOC102451519(PPARA);LOC102453313(RELN);LOC102454096(FGF7);LOC102454770(Eno3);LOC102458236(CCL2);LOC102458283(GLI3);LOC102458559(PLA2G4A);LOC102459336(PRKCA);LOC102459783(PRKCG);LOC102460895(PDGFRB);LOC102462684(ERBB4);LOC106732168(ARF5)
GO:0021602	cranial nerve morphogenesis	3	42	0.216308	0.524856	LOC102444201(EPHB1);LOC102447306(GLI2);LOC102458283(GLI3)
GO:0022408	negative regulation of cell-cell adhesion	3	42	0.216308	0.524856	LOC102447273(IRF1);LOC102458283(GLI3);LOC102462536(znf703-a)
GO:0030301	cholesterol transport	3	42	0.216308	0.524856	LOC102451519(PPARA);LOC102454402(LRP1);LOC102462146(NR1H3)
GO:0061005	cell differentiation involved in kidney development	3	42	0.216308	0.524856	LOC102445469(prom1a);LOC102445492(PODXL);LOC102453882(LHX1)
GO:0006351	transcription, DNA-templated	82	1971	0.216817	0.524856	LOC102443405(EGFR);LOC102443635(TGFBR3);LOC102443642(CCL4);LOC102444413(Atxn1);LOC102444539(--);LOC102444609(Rad54l2);LOC102445058(Pcgf5);LOC102445576(H1-3);LOC102446951(MECOM);LOC102447189(MED13L);LOC102447273(IRF1);LOC102447274(MAML2);LOC102447306(GLI2);LOC102447463(TNNI2);LOC102447541(PMP2);LOC102447654(RBBP8);LOC102448408(NFE2L1);LOC102448416(ISL2);LOC102448668(GAL);LOC102448730(Nhlh1);LOC102…
GO:0097659	nucleic acid-templated transcription	82	1971	0.216817	0.524856	LOC102443405(EGFR);LOC102443635(TGFBR3);LOC102443642(CCL4);LOC102444413(Atxn1);LOC102444539(--);LOC102444609(Rad54l2);LOC102445058(Pcgf5);LOC102445576(H1-3);LOC102446951(MECOM);LOC102447189(MED13L);LOC102447273(IRF1);LOC102447274(MAML2);LOC102447306(GLI2);LOC102447463(TNNI2);LOC102447541(PMP2);LOC102447654(RBBP8);LOC102448408(NFE2L1);LOC102448416(ISL2);LOC102448668(GAL);LOC102448730(Nhlh1);LOC102…
GO:0044281	small molecule metabolic process	59	1392	0.216895	0.524856	LOC102444057(ADCY2);LOC102444368(ATP5MG);LOC102445061(Fut9);LOC102445544(Padi2);LOC102445759(ADCY1);LOC102446930(PDE1C);LOC102446970(PASK);LOC102447070(APOBEC2);LOC102447289(haao);LOC102447541(PMP2);LOC102447860(FDPS);LOC102448197(ADCY9);LOC102449306(PTGR2);LOC102449332(ACSL3);LOC102449423(ACSL6);LOC102450224(LPCAT1);LOC102450260(CHST1);LOC102451031(CALB1);LOC102451091(C1qtnf3);LOC102451519(PPARA…
GO:0034284	response to monosaccharide	5	84	0.218711	0.524856	LOC102453248(Neurod1);LOC102453782(TXNIP);LOC102459783(PRKCG);LOC102463327(NEUROD2);LOC112546479(PRLH)
GO:0044106	cellular amine metabolic process	7	128	0.21916	0.524856	LOC102447289(haao);LOC102449332(ACSL3);LOC102450224(LPCAT1);LOC102453490(Smpd3);LOC102455555(mboat2);LOC102458176(MAOB);LOC102458559(PLA2G4A)
GO:0051091	positive regulation of sequence-specific DNA binding transcription factor activity	7	128	0.21916	0.524856	LOC102443635(TGFBR3);LOC102449858(ALK);LOC102453313(RELN);LOC102456651(TLR3);LOC102459783(PRKCG);LOC102462336(CAMK1D);LOC102462403(ALK)
GO:0000723	telomere maintenance	2	23	0.219319	0.524856	LOC102443821(NSMCE2);LOC102456222(Ercc1)
GO:0007062	sister chromatid cohesion	2	23	0.219319	0.524856	LOC102443821(NSMCE2);LOC102446420(PPP2R1A)
GO:0010880	regulation of release of sequestered calcium ion into cytosol by sarcoplasmic reticulum	2	23	0.219319	0.524856	LOC102446214(PLN);LOC102459178(CASQ2)
GO:0014808	release of sequestered calcium ion into cytosol by sarcoplasmic reticulum	2	23	0.219319	0.524856	LOC102446214(PLN);LOC102459178(CASQ2)
GO:0022602	ovulation cycle process	2	23	0.219319	0.524856	LOC102453831(LEPR);LOC102458559(PLA2G4A)
GO:0032355	response to estradiol	2	23	0.219319	0.524856	LOC102443405(EGFR);LOC102462536(znf703-a)
GO:0032481	positive regulation of type I interferon production	2	23	0.219319	0.524856	LOC102447273(IRF1);LOC102456651(TLR3)
GO:0035265	organ growth	2	23	0.219319	0.524856	LOC102452100(MYH16);LOC102458295(EVC)
GO:0070296	sarcoplasmic reticulum calcium ion transport	2	23	0.219319	0.524856	LOC102446214(PLN);LOC102459178(CASQ2)
GO:1902600	hydrogen ion transmembrane transport	2	23	0.219319	0.524856	LOC102449250(ATP6V0D2);LOC102452435(ATP6V0D1)
GO:1903513	endoplasmic reticulum to cytosol transport	2	23	0.219319	0.524856	LOC102446214(PLN);LOC102459178(CASQ2)
GO:1903514	calcium ion transport from endoplasmic reticulum to cytosol	2	23	0.219319	0.524856	LOC102446214(PLN);LOC102459178(CASQ2)
GO:0030036	actin cytoskeleton organization	21	456	0.219495	0.524856	LOC102444801(SCIN);LOC102447067(HSPB6);LOC102449094(WASF3);LOC102450233(PLEKHH2);LOC102450473(KRT8);LOC102452100(MYH16);LOC102453211(AMOT);LOC102454096(FGF7);LOC102454385(Limd2);LOC102454611(Enah);LOC102454701(SEMA3E);LOC102455275(Ppm1f);LOC102456817(RHOJ);LOC102458227(SEMA5A);LOC102458236(CCL2);LOC102459178(CASQ2);LOC102460895(PDGFRB);LOC102461710(IQGAP2);LOC102461957(STARD10);LOC102462886(Synpo…
GO:0007015	actin filament organization	13	266	0.220251	0.525772	LOC102444801(SCIN);LOC102449094(WASF3);LOC102450233(PLEKHH2);LOC102453211(AMOT);LOC102454385(Limd2);LOC102454611(Enah);LOC102455275(Ppm1f);LOC102458227(SEMA5A);LOC102458236(CCL2);LOC102461710(IQGAP2);LOC102461957(STARD10);LOC102462886(Synpo);MSTRG.1651(Stard10)
GO:0008284	positive regulation of cell proliferation	13	266	0.220251	0.525772	LOC102443405(EGFR);LOC102443642(CCL4);LOC102444413(Atxn1);LOC102454096(FGF7);LOC102454979(NR2E1);LOC102458236(CCL2);LOC102459336(PRKCA);LOC102459783(PRKCG);LOC102460895(PDGFRB);LOC102462684(ERBB4);LOC102463217(CCL3);LOC102464047(FOSL2);LOC106731489(CCL4)
GO:0044699	single-organism process	407	10469	0.220768	0.526149	LOC102443405(EGFR);LOC102443450(bbip1);LOC102443531(MAB21L1);LOC102443562(PLXNB1);LOC102443635(TGFBR3);LOC102443642(CCL4);LOC102443663(CLIP1);LOC102443673(Mgp);LOC102443758(CARD19);LOC102443767(LZTS1);LOC102443821(NSMCE2);LOC102444057(ADCY2);LOC102444061(SEC61G);LOC102444110(Sult2b1);LOC102444123(EPHA7);LOC102444201(EPHB1);LOC102444235(Adamts5);LOC102444258(MASP1);LOC102444314(FRS3);LOC102444331(…
GO:0032612	interleukin-1 production	4	63	0.220781	0.526149	LOC102443642(CCL4);LOC102448416(ISL2);LOC102463217(CCL3);LOC106731489(CCL4)
GO:0032870	cellular response to hormone stimulus	14	290	0.222151	0.528967	LOC102443405(EGFR);LOC102445016(LRP2);LOC102445544(Padi2);LOC102447273(IRF1);LOC102451519(PPARA);LOC102453307(MRGPRX4);LOC102453313(RELN);LOC102454979(NR2E1);LOC102455529(AGTR1);LOC102456674(gpr146);LOC102458236(CCL2);LOC102462146(NR1H3);LOC102462623(ABCG2);LOC102463677(UBE2L3)
GO:0045926	negative regulation of growth	3	43	0.226452	0.534562	LOC102448668(GAL);LOC102451993(DRAXIN);LOC102458227(SEMA5A)
GO:0046717	acid secretion	3	43	0.226452	0.534562	LOC102447016(P2ry2);LOC102458559(PLA2G4A);LOC102461606(ADORA2A)
GO:0097192	extrinsic apoptotic signaling pathway in absence of ligand	3	43	0.226452	0.534562	LOC102446420(PPP2R1A);LOC102454096(FGF7);LOC102458236(CCL2)
GO:0031344	regulation of cell projection organization	15	315	0.227098	0.534562	LOC102446408(SDK1);LOC102447016(P2ry2);LOC102449423(ACSL6);LOC102449858(ALK);LOC102452062(SCN1B);LOC102453313(RELN);LOC102454402(LRP1);LOC102454805(FEZF1);LOC102456817(RHOJ);LOC102458227(SEMA5A);LOC102461957(STARD10);LOC102462336(CAMK1D);LOC102462684(ERBB4);LOC102463732(LRRC7);MSTRG.1651(Stard10)
GO:0009893	positive regulation of metabolic process	61	1449	0.228547	0.534562	LOC102443405(EGFR);LOC102443635(TGFBR3);LOC102443642(CCL4);LOC102444057(ADCY2);LOC102444314(FRS3);LOC102444331(SH3D19);LOC102444539(--);LOC102444872(KL);LOC102445576(H1-3);LOC102445759(ADCY1);LOC102446651(kdrl);LOC102446930(PDE1C);LOC102446995(PDCD2);LOC102447860(FDPS);LOC102448197(ADCY9);LOC102448633(ANGPT4);LOC102448868(SELE);LOC102449164(Mmd2);LOC102449250(ATP6V0D2);LOC102449791(SPRY3);LOC1024…
GO:0006469	negative regulation of protein kinase activity	4	64	0.228989	0.534562	LOC102446420(PPP2R1A);LOC102455275(Ppm1f);LOC102459336(PRKCA);LOC102459783(PRKCG)
GO:0019751	polyol metabolic process	4	64	0.228989	0.534562	LOC102452019(ITPK1);LOC102454220(PLCG2);LOC102456741(Acer3);LOC102458377(SLC5A3)
GO:0046890	regulation of lipid biosynthetic process	4	64	0.228989	0.534562	LOC102447860(FDPS);LOC102449423(ACSL6);LOC102458559(PLA2G4A);LOC102462146(NR1H3)
GO:0072009	nephron epithelium development	4	64	0.228989	0.534562	LOC102445469(prom1a);LOC102445492(PODXL);LOC102451031(CALB1);LOC102453882(LHX1)
GO:0009308	amine metabolic process	7	130	0.230403	0.534562	LOC102447289(haao);LOC102449332(ACSL3);LOC102450224(LPCAT1);LOC102453490(Smpd3);LOC102455555(mboat2);LOC102458176(MAOB);LOC102458559(PLA2G4A)
GO:0008366	axon ensheathment	5	86	0.232768	0.534562	LOC102448608(KEL);LOC102449094(WASF3);LOC102456054(PLLP);LOC102457296(--);LOC102459483(CNTNAP1)
GO:0009636	response to toxic substance	5	86	0.232768	0.534562	LOC102452062(SCN1B);LOC102453313(RELN);LOC102456441(Pdxk);LOC102458236(CCL2);LOC102458559(PLA2G4A)
GO:0007588	excretion	2	24	0.233607	0.534562	LOC102455529(AGTR1);LOC102461606(ADORA2A)
GO:0014888	striated muscle adaptation	2	24	0.233607	0.534562	LOC102452100(MYH16);LOC102459543(TEAD1)
GO:0019320	hexose catabolic process	2	24	0.233607	0.534562	LOC102445061(Fut9);LOC102454770(Eno3)
GO:0032200	telomere organization	2	24	0.233607	0.534562	LOC102443821(NSMCE2);LOC102456222(Ercc1)
GO:0035336	long-chain fatty-acyl-CoA metabolic process	2	24	0.233607	0.534562	LOC102449332(ACSL3);LOC102449423(ACSL6)
GO:0051250	negative regulation of lymphocyte activation	2	24	0.233607	0.534562	LOC102447273(IRF1);LOC102458283(GLI3)
GO:1902229	regulation of intrinsic apoptotic signaling pathway in response to DNA damage	2	24	0.233607	0.534562	LOC102451602(ING2);LOC102463200(RAD9A)
GO:0042110	T cell activation	12	246	0.233906	0.534562	LOC102443642(CCL4);LOC102444855(ncaph2);LOC102447273(IRF1);LOC102447306(GLI2);LOC102450254(CD83);LOC102452922(ZFP36L1);LOC102456580(PDE5A);LOC102456930(ICOSLG);LOC102458283(GLI3);LOC102460174(IL6ST);LOC102461606(ADORA2A);LOC102463382(VCAM1)
GO:0070489	T cell aggregation	12	246	0.233906	0.534562	LOC102443642(CCL4);LOC102444855(ncaph2);LOC102447273(IRF1);LOC102447306(GLI2);LOC102450254(CD83);LOC102452922(ZFP36L1);LOC102456580(PDE5A);LOC102456930(ICOSLG);LOC102458283(GLI3);LOC102460174(IL6ST);LOC102461606(ADORA2A);LOC102463382(VCAM1)
GO:0071593	lymphocyte aggregation	12	246	0.233906	0.534562	LOC102443642(CCL4);LOC102444855(ncaph2);LOC102447273(IRF1);LOC102447306(GLI2);LOC102450254(CD83);LOC102452922(ZFP36L1);LOC102456580(PDE5A);LOC102456930(ICOSLG);LOC102458283(GLI3);LOC102460174(IL6ST);LOC102461606(ADORA2A);LOC102463382(VCAM1)
GO:1901564	organonitrogen compound metabolic process	56	1327	0.234732	0.534562	LOC102444057(ADCY2);LOC102444368(ATP5MG);LOC102445544(Padi2);LOC102445759(ADCY1);LOC102445831(SNRPG);LOC102446254(Piwil2);LOC102446420(PPP2R1A);LOC102446589(CHST3);LOC102446930(PDE1C);LOC102446970(PASK);LOC102447070(APOBEC2);LOC102447289(haao);LOC102447556(Smpd2);LOC102448197(ADCY9);LOC102448207(FMOD);LOC102448408(NFE2L1);LOC102448463(ITGB8);LOC102448633(ANGPT4);LOC102449332(ACSL3);LOC102449878(P…
GO:0006584	catecholamine metabolic process	3	44	0.236684	0.534562	LOC102453156(EPAS1);LOC102455529(AGTR1);LOC102458176(MAOB)
GO:0009144	purine nucleoside triphosphate metabolic process	3	44	0.236684	0.534562	LOC102444368(ATP5MG);LOC102451519(PPARA);LOC102458006(ATP5ME)
GO:0009205	purine ribonucleoside triphosphate metabolic process	3	44	0.236684	0.534562	LOC102444368(ATP5MG);LOC102451519(PPARA);LOC102458006(ATP5ME)
GO:0010657	muscle cell apoptotic process	3	44	0.236684	0.534562	LOC102449858(ALK);LOC102450836(FNDC1);LOC102455529(AGTR1)
GO:0021955	central nervous system neuron axonogenesis	3	44	0.236684	0.534562	LOC102444201(EPHB1);LOC102447306(GLI2);LOC102454979(NR2E1)
GO:0030336	negative regulation of cell migration	3	44	0.236684	0.534562	LOC102445544(Padi2);LOC102448633(ANGPT4);LOC102459377(TNFRSF19)
GO:0046034	ATP metabolic process	3	44	0.236684	0.534562	LOC102444368(ATP5MG);LOC102451519(PPARA);LOC102458006(ATP5ME)
GO:0051271	negative regulation of cellular component movement	3	44	0.236684	0.534562	LOC102445544(Padi2);LOC102448633(ANGPT4);LOC102459377(TNFRSF19)
GO:2000146	negative regulation of cell motility	3	44	0.236684	0.534562	LOC102445544(Padi2);LOC102448633(ANGPT4);LOC102459377(TNFRSF19)
GO:0050673	epithelial cell proliferation	10	200	0.236994	0.534562	LOC102447727(TNMD);LOC102448633(ANGPT4);LOC102451883(PGF);LOC102454096(FGF7);LOC102458227(SEMA5A);LOC102458236(CCL2);LOC102458650(LOXL2);LOC102459336(PRKCA);LOC102459783(PRKCG);LOC102462536(znf703-a)
GO:0006006	glucose metabolic process	6	109	0.238902	0.534562	LOC102446970(PASK);LOC102451091(C1qtnf3);LOC102451519(PPARA);LOC102453831(LEPR);LOC102454770(Eno3);LOC102461525(Adra1b)
GO:0001516	prostaglandin biosynthetic process	1	7	0.239076	0.534562	LOC102458559(PLA2G4A)
GO:0002016	regulation of blood volume by renin-angiotensin	1	7	0.239076	0.534562	LOC102455529(AGTR1)
GO:0003057	regulation of the force of heart contraction by chemical signal	1	7	0.239076	0.534562	LOC102461525(Adra1b)
GO:0003343	septum transversum development	1	7	0.239076	0.534562	LOC102452922(ZFP36L1)
GO:0007135	meiosis II	1	7	0.239076	0.534562	LOC102446420(PPP2R1A)
GO:0007183	SMAD protein complex assembly	1	7	0.239076	0.534562	LOC102446254(Piwil2)
GO:0007625	grooming behavior	1	7	0.239076	0.534562	LOC106732442(CNTNAP5)
GO:0010603	regulation of cytoplasmic mRNA processing body assembly	1	7	0.239076	0.534562	LOC102460953(Cnot6l)
GO:0010640	regulation of platelet-derived growth factor receptor signaling pathway	1	7	0.239076	0.534562	LOC102454402(LRP1)
GO:0010642	negative regulation of platelet-derived growth factor receptor signaling pathway	1	7	0.239076	0.534562	LOC102454402(LRP1)
GO:0010715	regulation of extracellular matrix disassembly	1	7	0.239076	0.534562	LOC102458227(SEMA5A)
GO:0010746	regulation of plasma membrane long-chain fatty acid transport	1	7	0.239076	0.534562	LOC102449423(ACSL6)
GO:0010990	regulation of SMAD protein complex assembly	1	7	0.239076	0.534562	LOC102446254(Piwil2)
GO:0015740	C4-dicarboxylate transport	1	7	0.239076	0.534562	LOC102447365(SLC13A3)
GO:0015911	plasma membrane long-chain fatty acid transport	1	7	0.239076	0.534562	LOC102449423(ACSL6)
GO:0031392	regulation of prostaglandin biosynthetic process	1	7	0.239076	0.534562	LOC102458559(PLA2G4A)
GO:0032607	interferon-alpha production	1	7	0.239076	0.534562	LOC102456651(TLR3)
GO:0032647	regulation of interferon-alpha production	1	7	0.239076	0.534562	LOC102456651(TLR3)
GO:0032905	transforming growth factor beta1 production	1	7	0.239076	0.534562	LOC102458236(CCL2)
GO:0033962	cytoplasmic mRNA processing body assembly	1	7	0.239076	0.534562	LOC102460953(Cnot6l)
GO:0034086	maintenance of sister chromatid cohesion	1	7	0.239076	0.534562	LOC102443821(NSMCE2)
GO:0036005	response to macrophage colony-stimulating factor	1	7	0.239076	0.534562	LOC102458236(CCL2)
GO:0042304	regulation of fatty acid biosynthetic process	1	7	0.239076	0.534562	LOC102458559(PLA2G4A)
GO:0042996	regulation of Golgi to plasma membrane protein transport	1	7	0.239076	0.534562	LOC102449332(ACSL3)
GO:0043400	cortisol secretion	1	7	0.239076	0.534562	LOC102448668(GAL)
GO:0044246	regulation of multicellular organismal metabolic process	1	7	0.239076	0.534562	LOC102456374(CLIC5)
GO:0046456	icosanoid biosynthetic process	1	7	0.239076	0.534562	LOC102458559(PLA2G4A)
GO:0046457	prostanoid biosynthetic process	1	7	0.239076	0.534562	LOC102458559(PLA2G4A)
GO:0048886	neuromast hair cell differentiation	1	7	0.239076	0.534562	LOC102453248(Neurod1)
GO:0048934	peripheral nervous system neuron differentiation	1	7	0.239076	0.534562	LOC102453248(Neurod1)
GO:0051004	regulation of lipoprotein lipase activity	1	7	0.239076	0.534562	LOC102462146(NR1H3)
GO:0051462	regulation of cortisol secretion	1	7	0.239076	0.534562	LOC102448668(GAL)
GO:0060442	branching involved in prostate gland morphogenesis	1	7	0.239076	0.534562	LOC102444314(FRS3)
GO:0090003	regulation of establishment of protein localization to plasma membrane	1	7	0.239076	0.534562	LOC102449332(ACSL3)
GO:0098773	skin epidermis development	1	7	0.239076	0.534562	LOC102448668(GAL)
GO:1901339	regulation of store-operated calcium channel activity	1	7	0.239076	0.534562	LOC102454220(PLCG2)
GO:1901341	positive regulation of store-operated calcium channel activity	1	7	0.239076	0.534562	LOC102454220(PLCG2)
GO:1901570	fatty acid derivative biosynthetic process	1	7	0.239076	0.534562	LOC102458559(PLA2G4A)
GO:1902001	fatty acid transmembrane transport	1	7	0.239076	0.534562	LOC102449423(ACSL6)
GO:2000831	regulation of steroid hormone secretion	1	7	0.239076	0.534562	LOC102448668(GAL)
GO:2000846	regulation of corticosteroid hormone secretion	1	7	0.239076	0.534562	LOC102448668(GAL)
GO:2000849	regulation of glucocorticoid secretion	1	7	0.239076	0.534562	LOC102448668(GAL)
GO:2001279	regulation of unsaturated fatty acid biosynthetic process	1	7	0.239076	0.534562	LOC102458559(PLA2G4A)
GO:0045597	positive regulation of cell differentiation	22	487	0.239477	0.535033	LOC102443562(PLXNB1);LOC102443642(CCL4);LOC102444801(SCIN);LOC102446951(MECOM);LOC102447306(GLI2);LOC102449164(Mmd2);LOC102451069(ATP6AP1);LOC102453248(Neurod1);LOC102454531(FOS);LOC102454613(PRDM1);LOC102454805(FEZF1);LOC102455928(Cux1);LOC102456580(PDE5A);LOC102457121(PRDM16);LOC102458227(SEMA5A);LOC102458236(CCL2);LOC102458283(GLI3);LOC102459336(PRKCA);LOC102459543(TEAD1);LOC102459783(PRKCG);L…
GO:0050877	neurological system process	46	1080	0.240964	0.53793	LOC102443642(CCL4);LOC102444201(EPHB1);LOC102445759(ADCY1);LOC102445809(SLITRK6);LOC102445977(DHRS3);LOC102446930(PDE1C);LOC102446974(CLDN1);LOC102447016(P2ry2);LOC102447067(HSPB6);LOC102447404(slc17a7);LOC102447521(SLC24A2);LOC102450010(PDCL);LOC102450940(Piezo2);LOC102451008(HERC1);LOC102451031(CALB1);LOC102451057(SLC24A4);LOC102452062(SCN1B);LOC102452468(CEMIP);LOC102453156(EPAS1);LOC102453251…
GO:0009628	response to abiotic stimulus	36	832	0.242558	0.541063	LOC102443405(EGFR);LOC102444201(EPHB1);LOC102444413(Atxn1);LOC102445037(bglap);LOC102445809(SLITRK6);LOC102445977(DHRS3);LOC102447067(HSPB6);LOC102447273(IRF1);LOC102448633(ANGPT4);LOC102449423(ACSL6);LOC102450836(FNDC1);LOC102451519(PPARA);LOC102452530(KRT15);LOC102453156(EPAS1);LOC102453313(RELN);LOC102453851(ASIC2);LOC102454429(Casr);LOC102454531(FOS);LOC102455112(MYO5B);LOC102455936(TRPM3);LO…
GO:0032940	secretion by cell	23	513	0.244367	0.544667	LOC102443642(CCL4);LOC102444801(SCIN);LOC102445037(bglap);LOC102446930(PDE1C);LOC102446970(PASK);LOC102448668(GAL);LOC102451069(ATP6AP1);LOC102451091(C1qtnf3);LOC102451519(PPARA);LOC102453248(Neurod1);LOC102453851(ASIC2);LOC102454096(FGF7);LOC102454429(Casr);LOC102455387(CADPS2);LOC102455529(AGTR1);LOC102458176(MAOB);LOC102459336(PRKCA);LOC102459783(PRKCG);LOC102461606(ADORA2A);LOC102462146(NR1H3…
GO:0001764	neuron migration	3	45	0.246995	0.54746	LOC102453313(RELN);LOC102453882(LHX1);LOC102454805(FEZF1)
GO:0002028	regulation of sodium ion transport	3	45	0.246995	0.54746	LOC102450717(SCN4B);LOC102452062(SCN1B);LOC102453372(PKP2)
GO:0002067	glandular epithelial cell differentiation	3	45	0.246995	0.54746	LOC102448416(ISL2);LOC102453248(Neurod1);LOC102463327(NEUROD2)
GO:0032890	regulation of organic acid transport	3	45	0.246995	0.54746	LOC102447016(P2ry2);LOC102449423(ACSL6);LOC102461606(ADORA2A)
GO:0072080	nephron tubule development	3	45	0.246995	0.54746	LOC102445469(prom1a);LOC102451031(CALB1);LOC102453882(LHX1)
GO:0007272	ensheathment of neurons	5	88	0.247072	0.54746	LOC102448608(KEL);LOC102449094(WASF3);LOC102456054(PLLP);LOC102457296(--);LOC102459483(CNTNAP1)
GO:0042451	purine nucleoside biosynthetic process	2	25	0.247947	0.54746	LOC102444368(ATP5MG);LOC102458006(ATP5ME)
GO:0046129	purine ribonucleoside biosynthetic process	2	25	0.247947	0.54746	LOC102444368(ATP5MG);LOC102458006(ATP5ME)
GO:0046365	monosaccharide catabolic process	2	25	0.247947	0.54746	LOC102445061(Fut9);LOC102454770(Eno3)
GO:0051588	regulation of neurotransmitter transport	2	25	0.247947	0.54746	LOC102453851(ASIC2);LOC102461606(ADORA2A)
GO:0070873	regulation of glycogen metabolic process	2	25	0.247947	0.54746	LOC102446970(PASK);LOC102461525(Adra1b)
GO:1904064	positive regulation of cation transmembrane transport	2	25	0.247947	0.54746	LOC102448668(GAL);LOC102454220(PLCG2)
GO:0043066	negative regulation of apoptotic process	14	297	0.248479	0.548206	LOC102443642(CCL4);LOC102447067(HSPB6);LOC102448416(ISL2);LOC102448633(ANGPT4);LOC102451602(ING2);LOC102451993(DRAXIN);LOC102454402(LRP1);LOC102455529(AGTR1);LOC102456341(Gabra3);LOC102458236(CCL2);LOC102459336(PRKCA);LOC102459783(PRKCG);LOC102461606(ADORA2A);LOC102462684(ERBB4)
GO:0072594	establishment of protein localization to organelle	11	226	0.2488	0.548487	LOC102443405(EGFR);LOC102445576(H1-3);LOC102448633(ANGPT4);LOC102451091(C1qtnf3);LOC102453251(ZIC2);LOC102456651(TLR3);LOC102458227(SEMA5A);LOC102458283(GLI3);LOC102461291(ZIC1);LOC102462402(Zic3);LOC102462684(ERBB4)
GO:0002520	immune system development	30	687	0.250603	0.552029	LOC102443635(TGFBR3);LOC102443642(CCL4);LOC102444801(SCIN);LOC102444855(ncaph2);LOC102445037(bglap);LOC102446995(PDCD2);LOC102447273(IRF1);LOC102447306(GLI2);LOC102448408(NFE2L1);LOC102448633(ANGPT4);LOC102450254(CD83);LOC102452922(ZFP36L1);LOC102453156(EPAS1);LOC102453490(Smpd3);LOC102454096(FGF7);LOC102454220(PLCG2);LOC102454531(FOS);LOC102454613(PRDM1);LOC102456222(Ercc1);LOC102456651(TLR3);LO…
GO:0051493	regulation of cytoskeleton organization	13	274	0.251682	0.553975	LOC102443663(CLIP1);LOC102444801(SCIN);LOC102445278(gas2l2.L);LOC102450233(PLEKHH2);LOC102453211(AMOT);LOC102454385(Limd2);LOC102455275(Ppm1f);LOC102458227(SEMA5A);LOC102458236(CCL2);LOC102461710(IQGAP2);LOC102461957(STARD10);LOC102462886(Synpo);MSTRG.1651(Stard10)
GO:0015850	organic hydroxy compound transport	7	134	0.253447	0.557425	LOC102448668(GAL);LOC102451519(PPARA);LOC102454402(LRP1);LOC102458176(MAOB);LOC102458377(SLC5A3);LOC102461606(ADORA2A);LOC102462146(NR1H3)
GO:0033673	negative regulation of kinase activity	4	67	0.25404	0.557584	LOC102446420(PPP2R1A);LOC102455275(Ppm1f);LOC102459336(PRKCA);LOC102459783(PRKCG)
GO:0043487	regulation of RNA stability	4	67	0.25404	0.557584	LOC102445831(SNRPG);LOC102447306(GLI2);LOC102452922(ZFP36L1);LOC102460953(Cnot6l)
GO:0002274	myeloid leukocyte activation	5	89	0.254309	0.557584	LOC102443642(CCL4);LOC102456651(TLR3);LOC102458236(CCL2);LOC102463217(CCL3);LOC106731489(CCL4)
GO:0003143	embryonic heart tube morphogenesis	5	89	0.254309	0.557584	LOC102447070(APOBEC2);LOC102449250(ATP6V0D2);LOC102452435(ATP6V0D1);LOC102453372(PKP2);LOC102462402(Zic3)
GO:0070486	leukocyte aggregation	12	251	0.254775	0.558173	LOC102443642(CCL4);LOC102444855(ncaph2);LOC102447273(IRF1);LOC102447306(GLI2);LOC102450254(CD83);LOC102452922(ZFP36L1);LOC102456580(PDE5A);LOC102456930(ICOSLG);LOC102458283(GLI3);LOC102460174(IL6ST);LOC102461606(ADORA2A);LOC102463382(VCAM1)
GO:0060255	regulation of macromolecule metabolic process	147	3662	0.255637	0.559626	LOC102443405(EGFR);LOC102443531(MAB21L1);LOC102443635(TGFBR3);LOC102443642(CCL4);LOC102443767(LZTS1);LOC102444057(ADCY2);LOC102444123(EPHA7);LOC102444178(AHNAK);LOC102444201(EPHB1);LOC102444314(FRS3);LOC102444413(Atxn1);LOC102444539(--);LOC102444609(Rad54l2);LOC102444872(KL);LOC102445058(Pcgf5);LOC102445576(H1-3);LOC102445759(ADCY1);LOC102445831(SNRPG);LOC102445898(PDGFD);LOC102446254(Piwil2);LOC…
GO:0006885	regulation of pH	3	46	0.257373	0.562639	LOC102447404(slc17a7);LOC102451069(ATP6AP1);LOC102452435(ATP6V0D1)
GO:0048534	hematopoietic or lymphoid organ development	29	665	0.257522	0.562639	LOC102443635(TGFBR3);LOC102443642(CCL4);LOC102444801(SCIN);LOC102444855(ncaph2);LOC102445037(bglap);LOC102446995(PDCD2);LOC102447273(IRF1);LOC102447306(GLI2);LOC102448408(NFE2L1);LOC102448633(ANGPT4);LOC102450254(CD83);LOC102452922(ZFP36L1);LOC102453156(EPAS1);LOC102453490(Smpd3);LOC102454096(FGF7);LOC102454220(PLCG2);LOC102454531(FOS);LOC102454613(PRDM1);LOC102456651(TLR3);LOC102457121(PRDM16);L…
GO:0070661	leukocyte proliferation	9	181	0.25761	0.562639	LOC102443642(CCL4);LOC102447273(IRF1);LOC102448668(GAL);LOC102452975(NPR3);LOC102454096(FGF7);LOC102454613(PRDM1);LOC102456580(PDE5A);LOC102460174(IL6ST);LOC102463382(VCAM1)
GO:0007369	gastrulation	6	112	0.258125	0.562731	LOC102444314(FRS3);LOC102453211(AMOT);LOC102453882(LHX1);LOC102454410(sox18-a);LOC102456292(Sox7);LOC102462488(TLL2)
GO:0050896	response to stimulus	254	6445	0.259665	0.562731	LOC102443405(EGFR);LOC102443562(PLXNB1);LOC102443578(CFHR5);LOC102443635(TGFBR3);LOC102443642(CCL4);LOC102443673(Mgp);LOC102443821(NSMCE2);LOC102444057(ADCY2);LOC102444123(EPHA7);LOC102444201(EPHB1);LOC102444235(Adamts5);LOC102444258(MASP1);LOC102444314(FRS3);LOC102444388(ASB18);LOC102444413(Atxn1);LOC102444539(--);LOC102444610(ADAMTS18);LOC102444872(KL);LOC102445016(LRP2);LOC102445037(bglap);LOC…
GO:0032270	positive regulation of cellular protein metabolic process	33	765	0.260061	0.562731	LOC102443405(EGFR);LOC102443642(CCL4);LOC102444057(ADCY2);LOC102444314(FRS3);LOC102444539(--);LOC102445576(H1-3);LOC102445759(ADCY1);LOC102446995(PDCD2);LOC102448197(ADCY9);LOC102448633(ANGPT4);LOC102449164(Mmd2);LOC102449858(ALK);LOC102451069(ATP6AP1);LOC102451091(C1qtnf3);LOC102452468(CEMIP);LOC102452547(ITGA1);LOC102453307(MRGPRX4);LOC102453313(RELN);LOC102453782(TXNIP);LOC102454096(FGF7);LOC1…
GO:0072006	nephron development	5	90	0.261597	0.562731	LOC102445469(prom1a);LOC102445492(PODXL);LOC102451031(CALB1);LOC102453882(LHX1);LOC102460895(PDGFRB)
GO:0071705	nitrogen compound transport	21	470	0.261823	0.562731	LOC102444915(SLC29A3);LOC102445037(bglap);LOC102445895(Slc1a7);LOC102446181(SLC22A3);LOC102446930(PDE1C);LOC102446970(PASK);LOC102447365(SLC13A3);LOC102447404(slc17a7);LOC102448256(SLC6A11);LOC102449019(Slc25a22);LOC102451091(C1qtnf3);LOC102453490(Smpd3);LOC102453630(Slc6a11);LOC102454429(Casr);LOC102456651(TLR3);LOC102458176(MAOB);LOC102458649(SLC6A13);LOC102460301(ATP2A1);LOC102461481(SLC1A2);L…
GO:0010658	striated muscle cell apoptotic process	2	26	0.262314	0.562731	LOC102449858(ALK);LOC102450836(FNDC1)
GO:0030218	erythrocyte differentiation	2	26	0.262314	0.562731	LOC102443635(TGFBR3);LOC102461524(MB)
GO:0032309	icosanoid secretion	2	26	0.262314	0.562731	LOC102447016(P2ry2);LOC102458559(PLA2G4A)
GO:0034101	erythrocyte homeostasis	2	26	0.262314	0.562731	LOC102443635(TGFBR3);LOC102461524(MB)
GO:0045686	negative regulation of glial cell differentiation	2	26	0.262314	0.562731	LOC102446987(Lingo4);LOC102454979(NR2E1)
GO:0046471	phosphatidylglycerol metabolic process	2	26	0.262314	0.562731	LOC102450224(LPCAT1);LOC102458559(PLA2G4A)
GO:0006024	glycosaminoglycan biosynthetic process	4	68	0.262514	0.562731	LOC102446589(CHST3);LOC102448207(FMOD);LOC102448633(ANGPT4);LOC102449878(PRELP)
GO:0008654	phospholipid biosynthetic process	4	68	0.262514	0.562731	LOC102447860(FDPS);LOC102449332(ACSL3);LOC102450224(LPCAT1);LOC102454220(PLCG2)
GO:0043409	negative regulation of MAPK cascade	4	68	0.262514	0.562731	LOC102446420(PPP2R1A);LOC102446951(MECOM);LOC102459336(PRKCA);LOC102459783(PRKCG)
GO:0050803	regulation of synapse structure or activity	6	113	0.264624	0.562731	LOC102447521(SLC24A2);LOC102450986(Grid2ip);LOC102454979(NR2E1);LOC102457423(PMCH);LOC102461662(SHANK3);LOC102463327(NEUROD2)
GO:0071383	cellular response to steroid hormone stimulus	7	136	0.26522	0.562731	LOC102443405(EGFR);LOC102445544(Padi2);LOC102453313(RELN);LOC102455529(AGTR1);LOC102458236(CCL2);LOC102462146(NR1H3);LOC102462623(ABCG2)
GO:0001701	in utero embryonic development	3	47	0.267809	0.562731	LOC102443635(TGFBR3);LOC102447654(RBBP8);LOC102454613(PRDM1)
GO:0007224	smoothened signaling pathway	3	47	0.267809	0.562731	LOC102447306(GLI2);LOC102458283(GLI3);LOC102458295(EVC)
GO:0010828	positive regulation of glucose transport	3	47	0.267809	0.562731	LOC102456817(RHOJ);LOC102461481(SLC1A2);LOC102462684(ERBB4)
GO:0043462	regulation of ATPase activity	3	47	0.267809	0.562731	LOC102446214(PLN);LOC102454096(FGF7);LOC102454429(Casr)
GO:0061326	renal tubule development	3	47	0.267809	0.562731	LOC102445469(prom1a);LOC102451031(CALB1);LOC102453882(LHX1)
GO:0002719	negative regulation of cytokine production involved in immune response	1	8	0.268214	0.562731	LOC102448633(ANGPT4)
GO:0002827	positive regulation of T-helper 1 type immune response	1	8	0.268214	0.562731	LOC102447273(IRF1)
GO:0003348	cardiac endothelial cell differentiation	1	8	0.268214	0.562731	LOC102454410(sox18-a)
GO:0006216	cytidine catabolic process	1	8	0.268214	0.562731	LOC102447070(APOBEC2)
GO:0006525	arginine metabolic process	1	8	0.268214	0.562731	LOC102458579(PADI3)
GO:0006670	sphingosine metabolic process	1	8	0.268214	0.562731	LOC102456741(Acer3)
GO:0006749	glutathione metabolic process	1	8	0.268214	0.562731	LOC102459539(Gss)
GO:0006893	Golgi to plasma membrane transport	1	8	0.268214	0.562731	LOC102449332(ACSL3)
GO:0007567	parturition	1	8	0.268214	0.562731	LOC102458236(CCL2)
GO:0010002	cardioblast differentiation	1	8	0.268214	0.562731	LOC102448416(ISL2)
GO:0010544	negative regulation of platelet activation	1	8	0.268214	0.562731	LOC102444610(ADAMTS18)
GO:0010578	regulation of adenylate cyclase activity involved in G-protein coupled receptor signaling pathway	1	8	0.268214	0.562731	LOC102461606(ADORA2A)
GO:0010984	regulation of lipoprotein particle clearance	1	8	0.268214	0.562731	LOC102448190(Lrpap1)
GO:0014062	regulation of serotonin secretion	1	8	0.268214	0.562731	LOC102458176(MAOB)
GO:0021877	forebrain neuron fate commitment	1	8	0.268214	0.562731	LOC102454805(FEZF1)
GO:0032536	regulation of cell projection size	1	8	0.268214	0.562731	LOC102448608(KEL)
GO:0042053	regulation of dopamine metabolic process	1	8	0.268214	0.562731	LOC102458176(MAOB)
GO:0042472	inner ear morphogenesis	1	8	0.268214	0.562731	LOC102458923(LRIG3)
GO:0042771	intrinsic apoptotic signaling pathway in response to DNA damage by p53 class mediator	1	8	0.268214	0.562731	LOC102451602(ING2)
GO:0043001	Golgi to plasma membrane protein transport	1	8	0.268214	0.562731	LOC102449332(ACSL3)
GO:0046087	cytidine metabolic process	1	8	0.268214	0.562731	LOC102447070(APOBEC2)
GO:0046133	pyrimidine ribonucleoside catabolic process	1	8	0.268214	0.562731	LOC102447070(APOBEC2)
GO:0046135	pyrimidine nucleoside catabolic process	1	8	0.268214	0.562731	LOC102447070(APOBEC2)
GO:0046519	sphingoid metabolic process	1	8	0.268214	0.562731	LOC102456741(Acer3)
GO:0061512	protein localization to cilium	1	8	0.268214	0.562731	LOC102443450(bbip1)
GO:0072332	intrinsic apoptotic signaling pathway by p53 class mediator	1	8	0.268214	0.562731	LOC102451602(ING2)
GO:0090002	establishment of protein localization to plasma membrane	1	8	0.268214	0.562731	LOC102449332(ACSL3)
GO:1901976	regulation of cell cycle checkpoint	1	8	0.268214	0.562731	MSTRG.8702(HSF1)
GO:1902165	regulation of intrinsic apoptotic signaling pathway in response to DNA damage by p53 class mediator	1	8	0.268214	0.562731	LOC102451602(ING2)
GO:1902253	regulation of intrinsic apoptotic signaling pathway by p53 class mediator	1	8	0.268214	0.562731	LOC102451602(ING2)
GO:1903076	regulation of protein localization to plasma membrane	1	8	0.268214	0.562731	LOC102449332(ACSL3)
GO:1904375	regulation of protein localization to cell periphery	1	8	0.268214	0.562731	LOC102449332(ACSL3)
GO:0031325	positive regulation of cellular metabolic process	51	1219	0.268423	0.562751	LOC102443405(EGFR);LOC102443635(TGFBR3);LOC102443642(CCL4);LOC102444057(ADCY2);LOC102444314(FRS3);LOC102444331(SH3D19);LOC102444539(--);LOC102444872(KL);LOC102445576(H1-3);LOC102445759(ADCY1);LOC102446995(PDCD2);LOC102448197(ADCY9);LOC102448633(ANGPT4);LOC102449164(Mmd2);LOC102449250(ATP6V0D2);LOC102449858(ALK);LOC102451069(ATP6AP1);LOC102451091(C1qtnf3);LOC102451519(PPARA);LOC102452435(ATP6V0D1)…
GO:0030326	embryonic limb morphogenesis	5	91	0.268933	0.563403	LOC102446951(MECOM);LOC102447306(GLI2);LOC102450839(EN1);LOC102457231(fgf4-b);LOC102458283(GLI3)
GO:0007165	signal transduction	173	4345	0.269591	0.564362	LOC102443405(EGFR);LOC102443562(PLXNB1);LOC102443635(TGFBR3);LOC102443642(CCL4);LOC102444057(ADCY2);LOC102444123(EPHA7);LOC102444201(EPHB1);LOC102444235(Adamts5);LOC102444314(FRS3);LOC102444388(ASB18);LOC102444413(Atxn1);LOC102444539(--);LOC102444610(ADAMTS18);LOC102444872(KL);LOC102445016(LRP2);LOC102445544(Padi2);LOC102445759(ADCY1);LOC102445814(ITGA9);LOC102445898(PDGFD);LOC102445977(DHRS3);LO…
GO:0006402	mRNA catabolic process	7	137	0.271163	0.566397	LOC102445831(SNRPG);LOC102446420(PPP2R1A);LOC102452547(ITGA1);LOC102452922(ZFP36L1);LOC102456923(CTIF);LOC102460377(RPL27A);LOC102460953(Cnot6l)
GO:0006638	neutral lipid metabolic process	6	114	0.271165	0.566397	LOC102447541(PMP2);LOC102449332(ACSL3);LOC102449423(ACSL6);LOC102450224(LPCAT1);LOC102460174(IL6ST);LOC102462146(NR1H3)
GO:0006639	acylglycerol metabolic process	6	114	0.271165	0.566397	LOC102447541(PMP2);LOC102449332(ACSL3);LOC102449423(ACSL6);LOC102450224(LPCAT1);LOC102460174(IL6ST);LOC102462146(NR1H3)
GO:0060537	muscle tissue development	13	279	0.272126	0.567986	LOC102443635(TGFBR3);LOC102446214(PLN);LOC102448416(ISL2);LOC102452100(MYH16);LOC102453266(COL19A1);LOC102453372(PKP2);LOC102453710(MBNL3);LOC102454531(FOS);LOC102455225(ITGA8);LOC102455766(DSG2);LOC102457448(MRTFB);LOC102460895(PDGFRB);LOC112545445(BCL9L)
GO:0009607	response to biotic stimulus	27	622	0.274939	0.572423	LOC102443642(CCL4);LOC102444235(Adamts5);LOC102446951(MECOM);LOC102447016(P2ry2);LOC102447306(GLI2);LOC102448868(SELE);LOC102450473(KRT8);LOC102451070(MUC5B);LOC102452688(GBP3);LOC102453782(TXNIP);LOC102454096(FGF7);LOC102454220(PLCG2);LOC102454531(FOS);LOC102454613(PRDM1);LOC102454770(Eno3);LOC102456651(TLR3);LOC102456827(FCN2);LOC102458176(MAOB);LOC102458236(CCL2);LOC102458559(PLA2G4A);LOC10245…
GO:0060548	negative regulation of cell death	15	328	0.275298	0.572423	LOC102443642(CCL4);LOC102447067(HSPB6);LOC102448416(ISL2);LOC102448633(ANGPT4);LOC102451519(PPARA);LOC102451602(ING2);LOC102451993(DRAXIN);LOC102454402(LRP1);LOC102455529(AGTR1);LOC102456341(Gabra3);LOC102458236(CCL2);LOC102459336(PRKCA);LOC102459783(PRKCG);LOC102461606(ADORA2A);LOC102462684(ERBB4)
GO:0043069	negative regulation of programmed cell death	14	304	0.275929	0.572423	LOC102443642(CCL4);LOC102447067(HSPB6);LOC102448416(ISL2);LOC102448633(ANGPT4);LOC102451602(ING2);LOC102451993(DRAXIN);LOC102454402(LRP1);LOC102455529(AGTR1);LOC102456341(Gabra3);LOC102458236(CCL2);LOC102459336(PRKCA);LOC102459783(PRKCG);LOC102461606(ADORA2A);LOC102462684(ERBB4)
GO:0007584	response to nutrient	5	92	0.276314	0.572423	LOC102445037(bglap);LOC102448633(ANGPT4);LOC102454429(Casr);LOC102458236(CCL2);LOC102463297(MUC5B)
GO:0016125	sterol metabolic process	5	92	0.276314	0.572423	LOC102447860(FDPS);LOC102453831(LEPR);LOC102454402(LRP1);LOC102455112(MYO5B);LOC102461864(CLN8)
GO:0030282	bone mineralization	2	27	0.276684	0.572423	LOC102444872(KL);LOC102458559(PLA2G4A)
GO:0032925	regulation of activin receptor signaling pathway	2	27	0.276684	0.572423	LOC102453251(ZIC2);LOC102461291(ZIC1)
GO:0034111	negative regulation of homotypic cell-cell adhesion	2	27	0.276684	0.572423	LOC102447273(IRF1);LOC102458283(GLI3)
GO:0046473	phosphatidic acid metabolic process	2	27	0.276684	0.572423	LOC102450224(LPCAT1);LOC102458559(PLA2G4A)
GO:0071715	icosanoid transport	2	27	0.276684	0.572423	LOC102447016(P2ry2);LOC102458559(PLA2G4A)
GO:1901571	fatty acid derivative transport	2	27	0.276684	0.572423	LOC102447016(P2ry2);LOC102458559(PLA2G4A)
GO:1901607	alpha-amino acid biosynthetic process	2	27	0.276684	0.572423	LOC102445544(Padi2);LOC102458579(PADI3)
GO:0045596	negative regulation of cell differentiation	16	353	0.278156	0.575046	LOC102443642(CCL4);LOC102446987(Lingo4);LOC102447273(IRF1);LOC102448416(ISL2);LOC102450772(LIN28B);LOC102453251(ZIC2);LOC102453372(PKP2);LOC102454805(FEZF1);LOC102454979(NR2E1);LOC102456651(TLR3);LOC102457121(PRDM16);LOC102458227(SEMA5A);LOC102458283(GLI3);LOC102462402(Zic3);LOC102463217(CCL3);LOC106731489(CCL4)
GO:0009968	negative regulation of signal transduction	20	451	0.27941	0.577215	LOC102443642(CCL4);LOC102444413(Atxn1);LOC102445544(Padi2);LOC102445977(DHRS3);LOC102446420(PPP2R1A);LOC102446951(MECOM);LOC102447727(TNMD);LOC102448190(Lrpap1);LOC102448416(ISL2);LOC102449791(SPRY3);LOC102451993(DRAXIN);LOC102454402(LRP1);LOC102454410(sox18-a);LOC102456292(Sox7);LOC102458283(GLI3);LOC102459336(PRKCA);LOC102459783(PRKCG);LOC102460174(IL6ST);LOC102460831(APCDD1L);LOC102462146(NR1H…
GO:0051247	positive regulation of protein metabolic process	33	773	0.280084	0.578184	LOC102443405(EGFR);LOC102443642(CCL4);LOC102444057(ADCY2);LOC102444314(FRS3);LOC102444539(--);LOC102445576(H1-3);LOC102445759(ADCY1);LOC102446995(PDCD2);LOC102448197(ADCY9);LOC102448633(ANGPT4);LOC102449164(Mmd2);LOC102449858(ALK);LOC102451069(ATP6AP1);LOC102451091(C1qtnf3);LOC102452468(CEMIP);LOC102452547(ITGA1);LOC102453307(MRGPRX4);LOC102453313(RELN);LOC102453782(TXNIP);LOC102454096(FGF7);LOC1…
GO:0033043	regulation of organelle organization	29	674	0.281574	0.580836	LOC102443562(PLXNB1);LOC102443663(CLIP1);LOC102443821(NSMCE2);LOC102444801(SCIN);LOC102445278(gas2l2.L);LOC102445544(Padi2);LOC102445576(H1-3);LOC102446254(Piwil2);LOC102450233(PLEKHH2);LOC102453211(AMOT);LOC102453793(GPR26);LOC102454385(Limd2);LOC102454751(NSUN4);LOC102455112(MYO5B);LOC102455275(Ppm1f);LOC102456222(Ercc1);LOC102458227(SEMA5A);LOC102458236(CCL2);LOC102458559(PLA2G4A);LOC102460895…
GO:0007162	negative regulation of cell adhesion	5	93	0.283736	0.584869	LOC102443635(TGFBR3);LOC102445492(PODXL);LOC102447273(IRF1);LOC102458283(GLI3);LOC102462536(znf703-a)
GO:0010720	positive regulation of cell development	10	210	0.284472	0.585957	LOC102443562(PLXNB1);LOC102451069(ATP6AP1);LOC102453248(Neurod1);LOC102455928(Cux1);LOC102456580(PDE5A);LOC102458227(SEMA5A);LOC102458236(CCL2);LOC102458283(GLI3);LOC102459543(TEAD1);LOC102460174(IL6ST)
GO:0048608	reproductive structure development	11	234	0.285025	0.586241	LOC102444314(FRS3);LOC102447860(FDPS);LOC102448633(ANGPT4);LOC102453307(MRGPRX4);LOC102453831(LEPR);LOC102453882(LHX1);LOC102454096(FGF7);LOC102454613(PRDM1);LOC102456222(Ercc1);LOC102456651(TLR3);LOC102458559(PLA2G4A)
GO:0061458	reproductive system development	11	234	0.285025	0.586241	LOC102444314(FRS3);LOC102447860(FDPS);LOC102448633(ANGPT4);LOC102453307(MRGPRX4);LOC102453831(LEPR);LOC102453882(LHX1);LOC102454096(FGF7);LOC102454613(PRDM1);LOC102456222(Ercc1);LOC102456651(TLR3);LOC102458559(PLA2G4A)
GO:0015031	protein transport	41	976	0.286679	0.586659	LOC102443405(EGFR);LOC102443642(CCL4);LOC102443663(CLIP1);LOC102444061(SEC61G);LOC102444539(--);LOC102445037(bglap);LOC102446703(RILPL1);LOC102446930(PDE1C);LOC102448407(CBLN1);LOC102448633(ANGPT4);LOC102448668(GAL);LOC102449250(ATP6V0D2);LOC102449332(ACSL3);LOC102449912(LTBP2);LOC102450836(FNDC1);LOC102451069(ATP6AP1);LOC102451091(C1qtnf3);LOC102451519(PPARA);LOC102451602(ING2);LOC102452435(ATP6…
GO:0040007	growth	34	801	0.287767	0.586659	LOC102443635(TGFBR3);LOC102445576(H1-3);LOC102445809(SLITRK6);LOC102446420(PPP2R1A);LOC102447067(HSPB6);LOC102447070(APOBEC2);LOC102447306(GLI2);LOC102448416(ISL2);LOC102448668(GAL);LOC102450473(KRT8);LOC102450839(EN1);LOC102451602(ING2);LOC102451993(DRAXIN);LOC102452100(MYH16);LOC102452922(ZFP36L1);LOC102453882(LHX1);LOC102454096(FGF7);LOC102454770(Eno3);LOC102455275(Ppm1f);LOC102455529(AGTR1);L…
GO:0009712	catechol-containing compound metabolic process	3	49	0.288815	0.586659	LOC102453156(EPAS1);LOC102455529(AGTR1);LOC102458176(MAOB)
GO:0010717	regulation of epithelial to mesenchymal transition	3	49	0.288815	0.586659	LOC102443635(TGFBR3);LOC102462536(znf703-a);LOC112545445(BCL9L)
GO:0043901	negative regulation of multi-organism process	3	49	0.288815	0.586659	LOC102443642(CCL4);LOC102463217(CCL3);LOC106731489(CCL4)
GO:0048736	appendage development	10	211	0.289367	0.586659	LOC102446747(FREM1);LOC102446951(MECOM);LOC102447306(GLI2);LOC102450839(EN1);LOC102454096(FGF7);LOC102454613(PRDM1);LOC102456973(Smoc1);LOC102457231(fgf4-b);LOC102458283(GLI3);LOC102462488(TLL2)
GO:0006950	response to stress	110	2735	0.290215	0.586659	LOC102443405(EGFR);LOC102443578(CFHR5);LOC102443635(TGFBR3);LOC102443642(CCL4);LOC102443821(NSMCE2);LOC102444057(ADCY2);LOC102444201(EPHB1);LOC102444258(MASP1);LOC102444314(FRS3);LOC102444610(ADAMTS18);LOC102444872(KL);LOC102445759(ADCY1);LOC102445814(ITGA9);LOC102446589(CHST3);LOC102446930(PDE1C);LOC102446951(MECOM);LOC102447016(P2ry2);LOC102447067(HSPB6);LOC102447070(APOBEC2);LOC102447273(IRF1)…
GO:0006692	prostanoid metabolic process	2	28	0.291038	0.586659	LOC102449306(PTGR2);LOC102458559(PLA2G4A)
GO:0030803	negative regulation of cyclic nucleotide biosynthetic process	2	28	0.291038	0.586659	LOC102452975(NPR3);LOC102459336(PRKCA)
GO:0030809	negative regulation of nucleotide biosynthetic process	2	28	0.291038	0.586659	LOC102452975(NPR3);LOC102459336(PRKCA)
GO:0032413	negative regulation of ion transmembrane transporter activity	2	28	0.291038	0.586659	LOC102446214(PLN);LOC102459178(CASQ2)
GO:0033555	multicellular organismal response to stress	2	28	0.291038	0.586659	LOC102453313(RELN);LOC102459783(PRKCG)
GO:0042698	ovulation cycle	2	28	0.291038	0.586659	LOC102453831(LEPR);LOC102458559(PLA2G4A)
GO:0042752	regulation of circadian rhythm	2	28	0.291038	0.586659	LOC102457423(PMCH);LOC102461606(ADORA2A)
GO:0032774	RNA biosynthetic process	85	2095	0.291329	0.586659	LOC102443405(EGFR);LOC102443635(TGFBR3);LOC102443642(CCL4);LOC102444413(Atxn1);LOC102444539(--);LOC102444609(Rad54l2);LOC102445058(Pcgf5);LOC102445576(H1-3);LOC102446951(MECOM);LOC102447189(MED13L);LOC102447273(IRF1);LOC102447274(MAML2);LOC102447306(GLI2);LOC102447463(TNNI2);LOC102447541(PMP2);LOC102447654(RBBP8);LOC102448408(NFE2L1);LOC102448416(ISL2);LOC102448668(GAL);LOC102448730(Nhlh1);LOC102…
GO:0048870	cell motility	46	1105	0.293669	0.586659	LOC102443405(EGFR);LOC102443635(TGFBR3);LOC102443642(CCL4);LOC102445492(PODXL);LOC102445544(Padi2);LOC102445814(ITGA9);LOC102447016(P2ry2);LOC102448416(ISL2);LOC102448633(ANGPT4);LOC102449725(INPP5B);LOC102449858(ALK);LOC102451602(ING2);LOC102452022(SYNE2);LOC102452468(CEMIP);LOC102452547(ITGA1);LOC102453211(AMOT);LOC102453251(ZIC2);LOC102453313(RELN);LOC102453372(PKP2);LOC102453882(LHX1);LOC1024…
GO:0051674	localization of cell	46	1105	0.293669	0.586659	LOC102443405(EGFR);LOC102443635(TGFBR3);LOC102443642(CCL4);LOC102445492(PODXL);LOC102445544(Padi2);LOC102445814(ITGA9);LOC102447016(P2ry2);LOC102448416(ISL2);LOC102448633(ANGPT4);LOC102449725(INPP5B);LOC102449858(ALK);LOC102451602(ING2);LOC102452022(SYNE2);LOC102452468(CEMIP);LOC102452547(ITGA1);LOC102453211(AMOT);LOC102453251(ZIC2);LOC102453313(RELN);LOC102453372(PKP2);LOC102453882(LHX1);LOC1024…
GO:1901362	organic cyclic compound biosynthetic process	98	2430	0.294802	0.586659	LOC102443405(EGFR);LOC102443635(TGFBR3);LOC102443642(CCL4);LOC102444057(ADCY2);LOC102444368(ATP5MG);LOC102444413(Atxn1);LOC102444539(--);LOC102444609(Rad54l2);LOC102445058(Pcgf5);LOC102445576(H1-3);LOC102445759(ADCY1);LOC102446951(MECOM);LOC102447189(MED13L);LOC102447273(IRF1);LOC102447274(MAML2);LOC102447289(haao);LOC102447306(GLI2);LOC102447463(TNNI2);LOC102447541(PMP2);LOC102447654(RBBP8);LOC1…
GO:0001824	blastocyst development	1	9	0.296238	0.586659	LOC102447654(RBBP8)
GO:0002689	negative regulation of leukocyte chemotaxis	1	9	0.296238	0.586659	LOC102445544(Padi2)
GO:0002825	regulation of T-helper 1 type immune response	1	9	0.296238	0.586659	LOC102447273(IRF1)
GO:0003081	regulation of systemic arterial blood pressure by renin-angiotensin	1	9	0.296238	0.586659	LOC102455529(AGTR1)
GO:0007200	phospholipase C-activating G-protein coupled receptor signaling pathway	1	9	0.296238	0.586659	LOC102455529(AGTR1)
GO:0007418	ventral midline development	1	9	0.296238	0.586659	LOC102447306(GLI2)
GO:0010586	miRNA metabolic process	1	9	0.296238	0.586659	LOC102450772(LIN28B)
GO:0010613	positive regulation of cardiac muscle hypertrophy	1	9	0.296238	0.586659	LOC102447860(FDPS)
GO:0014742	positive regulation of muscle hypertrophy	1	9	0.296238	0.586659	LOC102447860(FDPS)
GO:0016198	axon choice point recognition	1	9	0.296238	0.586659	LOC102445759(ADCY1)
GO:0021544	subpallium development	1	9	0.296238	0.586659	LOC102458283(GLI3)
GO:0022611	dormancy process	1	9	0.296238	0.586659	LOC102447541(PMP2)
GO:0030517	negative regulation of axon extension	1	9	0.296238	0.586659	LOC102458227(SEMA5A)
GO:0031000	response to caffeine	1	9	0.296238	0.586659	LOC102459178(CASQ2)
GO:0032728	positive regulation of interferon-beta production	1	9	0.296238	0.586659	LOC102456651(TLR3)
GO:0033033	negative regulation of myeloid cell apoptotic process	1	9	0.296238	0.586659	LOC102443642(CCL4)
GO:0033338	medial fin development	1	9	0.296238	0.586659	LOC102462488(TLL2)
GO:0036072	direct ossification	1	9	0.296238	0.586659	LOC102454785(MN1)
GO:0039017	pattern specification involved in pronephros development	1	9	0.296238	0.586659	LOC102453882(LHX1)
GO:0042088	T-helper 1 type immune response	1	9	0.296238	0.586659	LOC102447273(IRF1)
GO:0042454	ribonucleoside catabolic process	1	9	0.296238	0.586659	LOC102447070(APOBEC2)
GO:0044058	regulation of digestive system process	1	9	0.296238	0.586659	LOC102454096(FGF7)
GO:0045773	positive regulation of axon extension	1	9	0.296238	0.586659	LOC102458227(SEMA5A)
GO:0050772	positive regulation of axonogenesis	1	9	0.296238	0.586659	LOC102458227(SEMA5A)
GO:0060612	adipose tissue development	1	9	0.296238	0.586659	LOC102454429(Casr)
GO:0061437	renal system vasculature development	1	9	0.296238	0.586659	LOC102460895(PDGFRB)
GO:0061440	kidney vasculature development	1	9	0.296238	0.586659	LOC102460895(PDGFRB)
GO:0070199	establishment of protein localization to chromosome	1	9	0.296238	0.586659	LOC102445576(H1-3)
GO:0072012	glomerulus vasculature development	1	9	0.296238	0.586659	LOC102460895(PDGFRB)
GO:0072077	renal vesicle morphogenesis	1	9	0.296238	0.586659	LOC102453882(LHX1)
GO:0072087	renal vesicle development	1	9	0.296238	0.586659	LOC102453882(LHX1)
GO:0072578	neurotransmitter-gated ion channel clustering	1	9	0.296238	0.586659	LOC102453313(RELN)
GO:0098810	neurotransmitter reuptake	1	9	0.296238	0.586659	LOC102461864(CLN8)
GO:1903053	regulation of extracellular matrix organization	1	9	0.296238	0.586659	LOC102458227(SEMA5A)
GO:1903531	negative regulation of secretion by cell	1	9	0.296238	0.586659	LOC102462146(NR1H3)
GO:0042246	tissue regeneration	4	72	0.296886	0.587254	LOC102447070(APOBEC2);LOC102450473(KRT8);LOC102454770(Eno3);LOC102462684(ERBB4)
GO:0009117	nucleotide metabolic process	16	358	0.296954	0.587254	LOC102444057(ADCY2);LOC102444368(ATP5MG);LOC102445759(ADCY1);LOC102446930(PDE1C);LOC102447289(haao);LOC102448197(ADCY9);LOC102451519(PPARA);LOC102452484(RRM2);LOC102452975(NPR3);LOC102454692(MPP6);LOC102456580(PDE5A);LOC102458006(ATP5ME);LOC102458263(Pde10a);LOC102459336(PRKCA);LOC102461606(ADORA2A);LOC102462143(VIPR2)
GO:0046883	regulation of hormone secretion	6	118	0.297694	0.588306	LOC102445037(bglap);LOC102446930(PDE1C);LOC102446970(PASK);LOC102448668(GAL);LOC102451091(C1qtnf3);LOC102454429(Casr)
GO:0016055	Wnt signaling pathway	11	237	0.298999	0.59047	LOC102448416(ISL2);LOC102451348(zic5);LOC102451993(DRAXIN);LOC102452100(MYH16);LOC102454096(FGF7);LOC102454410(sox18-a);LOC102456292(Sox7);LOC102458283(GLI3);LOC102458812(zic4);LOC102462536(znf703-a);LOC112545445(BCL9L)
GO:0015918	sterol transport	3	50	0.299366	0.590782	LOC102451519(PPARA);LOC102454402(LRP1);LOC102462146(NR1H3)
GO:0031347	regulation of defense response	22	507	0.301254	0.593906	LOC102443405(EGFR);LOC102443642(CCL4);LOC102447273(IRF1);LOC102447541(PMP2);LOC102448416(ISL2);LOC102448868(SELE);LOC102451091(C1qtnf3);LOC102453307(MRGPRX4);LOC102454220(PLCG2);LOC102454531(FOS);LOC102455529(AGTR1);LOC102456651(TLR3);LOC102456827(FCN2);LOC102458559(PLA2G4A);LOC102459336(PRKCA);LOC102459783(PRKCG);LOC102461606(ADORA2A);LOC102462146(NR1H3);LOC102462666(Smdt1);LOC102463217(CCL3);LO…
GO:0032944	regulation of mononuclear cell proliferation	7	142	0.301369	0.593906	LOC102443642(CCL4);LOC102448668(GAL);LOC102454096(FGF7);LOC102454613(PRDM1);LOC102456580(PDE5A);LOC102460174(IL6ST);LOC102463382(VCAM1)
GO:0009168	purine ribonucleoside monophosphate biosynthetic process	2	29	0.305355	0.5976	LOC102444368(ATP5MG);LOC102458006(ATP5ME)
GO:0009201	ribonucleoside triphosphate biosynthetic process	2	29	0.305355	0.5976	LOC102444368(ATP5MG);LOC102458006(ATP5ME)
GO:0009791	post-embryonic development	2	29	0.305355	0.5976	LOC102447306(GLI2);LOC102456222(Ercc1)
GO:0021988	olfactory lobe development	2	29	0.305355	0.5976	LOC102454805(FEZF1);LOC102454979(NR2E1)
GO:0043550	regulation of lipid kinase activity	2	29	0.305355	0.5976	LOC102460895(PDGFRB);LOC102462684(ERBB4)
GO:0060788	ectodermal placode formation	2	29	0.305355	0.5976	LOC102444314(FRS3);LOC102449208(POU2F1)
GO:0071696	ectodermal placode development	2	29	0.305355	0.5976	LOC102444314(FRS3);LOC102449208(POU2F1)
GO:0071697	ectodermal placode morphogenesis	2	29	0.305355	0.5976	LOC102444314(FRS3);LOC102449208(POU2F1)
GO:1903725	regulation of phospholipid metabolic process	2	29	0.305355	0.5976	LOC102460895(PDGFRB);LOC102462684(ERBB4)
GO:0050769	positive regulation of neurogenesis	4	73	0.305572	0.5976	LOC102458227(SEMA5A);LOC102458236(CCL2);LOC102458283(GLI3);LOC102460174(IL6ST)
GO:0072073	kidney epithelium development	4	73	0.305572	0.5976	LOC102445469(prom1a);LOC102445492(PODXL);LOC102451031(CALB1);LOC102453882(LHX1)
GO:0048738	cardiac muscle tissue development	5	96	0.306214	0.598365	LOC102443635(TGFBR3);LOC102448416(ISL2);LOC102452100(MYH16);LOC102453372(PKP2);LOC102455766(DSG2)
GO:0031399	regulation of protein modification process	50	1212	0.306387	0.598365	LOC102443405(EGFR);LOC102443642(CCL4);LOC102444057(ADCY2);LOC102444123(EPHA7);LOC102444201(EPHB1);LOC102444314(FRS3);LOC102445576(H1-3);LOC102445759(ADCY1);LOC102445898(PDGFD);LOC102446420(PPP2R1A);LOC102446521(PPP1R17);LOC102446951(MECOM);LOC102447067(HSPB6);LOC102447273(IRF1);LOC102447541(PMP2);LOC102448197(ADCY9);LOC102448416(ISL2);LOC102448633(ANGPT4);LOC102449164(Mmd2);LOC102449791(SPRY3);LO…
GO:0035107	appendage morphogenesis	8	167	0.308985	0.602559	LOC102446951(MECOM);LOC102447306(GLI2);LOC102450839(EN1);LOC102454096(FGF7);LOC102454613(PRDM1);LOC102457231(fgf4-b);LOC102458283(GLI3);LOC102462488(TLL2)
GO:0031323	regulation of cellular metabolic process	141	3547	0.309075	0.602559	LOC102443405(EGFR);LOC102443635(TGFBR3);LOC102443642(CCL4);LOC102443767(LZTS1);LOC102444057(ADCY2);LOC102444123(EPHA7);LOC102444201(EPHB1);LOC102444314(FRS3);LOC102444331(SH3D19);LOC102444413(Atxn1);LOC102444539(--);LOC102444609(Rad54l2);LOC102444872(KL);LOC102445058(Pcgf5);LOC102445576(H1-3);LOC102445759(ADCY1);LOC102445831(SNRPG);LOC102445898(PDGFD);LOC102445977(DHRS3);LOC102446181(SLC22A3);LOC…
GO:0034330	cell junction organization	10	215	0.309174	0.602559	LOC102446974(CLDN1);LOC102452530(KRT15);LOC102453211(AMOT);LOC102453372(PKP2);LOC102455766(DSG2);LOC102459336(PRKCA);LOC102459483(CNTNAP1);LOC102459783(PRKCG);LOC102462123(LAMC2);LOC102462536(znf703-a)
GO:2000736	regulation of stem cell differentiation	3	51	0.309936	0.603628	LOC102443635(TGFBR3);LOC102462536(znf703-a);LOC112545445(BCL9L)
GO:0010648	negative regulation of cell communication	21	486	0.313703	0.60644	LOC102443642(CCL4);LOC102444413(Atxn1);LOC102445544(Padi2);LOC102445977(DHRS3);LOC102446420(PPP2R1A);LOC102446951(MECOM);LOC102447727(TNMD);LOC102448190(Lrpap1);LOC102448416(ISL2);LOC102449791(SPRY3);LOC102451993(DRAXIN);LOC102454402(LRP1);LOC102454410(sox18-a);LOC102456292(Sox7);LOC102457672(NPY6R);LOC102458283(GLI3);LOC102459336(PRKCA);LOC102459783(PRKCG);LOC102460174(IL6ST);LOC102460831(APCDD1…
GO:0002366	leukocyte activation involved in immune response	4	74	0.314283	0.60644	LOC102443642(CCL4);LOC102454220(PLCG2);LOC102463217(CCL3);LOC106731489(CCL4)
GO:0051188	cofactor biosynthetic process	4	74	0.314283	0.60644	LOC102447289(haao);LOC102448408(NFE2L1);LOC102453004(Ppcdc);LOC102456441(Pdxk)
GO:0051962	positive regulation of nervous system development	4	74	0.314283	0.60644	LOC102458227(SEMA5A);LOC102458236(CCL2);LOC102458283(GLI3);LOC102460174(IL6ST)
GO:0001666	response to hypoxia	6	121	0.31791	0.60644	LOC102448633(ANGPT4);LOC102450836(FNDC1);LOC102453156(EPAS1);LOC102454429(Casr);LOC102455112(MYO5B);LOC102461975(MDM4)
GO:0030217	T cell differentiation	6	121	0.31791	0.60644	LOC102444855(ncaph2);LOC102447273(IRF1);LOC102447306(GLI2);LOC102450254(CD83);LOC102452922(ZFP36L1);LOC102458283(GLI3)
GO:0014014	negative regulation of gliogenesis	2	30	0.319616	0.60644	LOC102446987(Lingo4);LOC102454979(NR2E1)
GO:0030004	cellular monovalent inorganic cation homeostasis	2	30	0.319616	0.60644	LOC102447404(slc17a7);LOC102452435(ATP6V0D1)
GO:0030641	regulation of cellular pH	2	30	0.319616	0.60644	LOC102447404(slc17a7);LOC102452435(ATP6V0D1)
GO:0032410	negative regulation of transporter activity	2	30	0.319616	0.60644	LOC102446214(PLN);LOC102459178(CASQ2)
GO:0043470	regulation of carbohydrate catabolic process	2	30	0.319616	0.60644	LOC102451519(PPARA);LOC102461525(Adra1b)
GO:0043471	regulation of cellular carbohydrate catabolic process	2	30	0.319616	0.60644	LOC102451519(PPARA);LOC102461525(Adra1b)
GO:0051279	regulation of release of sequestered calcium ion into cytosol	2	30	0.319616	0.60644	LOC102446214(PLN);LOC102459178(CASQ2)
GO:0090279	regulation of calcium ion import	2	30	0.319616	0.60644	LOC102446214(PLN);LOC102459178(CASQ2)
GO:0009411	response to UV	3	52	0.320519	0.60644	LOC102443405(EGFR);LOC102447067(HSPB6);LOC102456222(Ercc1)
GO:0051347	positive regulation of transferase activity	15	340	0.322576	0.60644	LOC102443405(EGFR);LOC102443642(CCL4);LOC102444057(ADCY2);LOC102444314(FRS3);LOC102445759(ADCY1);LOC102448197(ADCY9);LOC102448633(ANGPT4);LOC102449858(ALK);LOC102452468(CEMIP);LOC102453307(MRGPRX4);LOC102453313(RELN);LOC102454096(FGF7);LOC102456651(TLR3);LOC102459543(TEAD1);LOC102462403(ALK)
GO:0002263	cell activation involved in immune response	4	75	0.323016	0.60644	LOC102443642(CCL4);LOC102454220(PLCG2);LOC102463217(CCL3);LOC106731489(CCL4)
GO:0048872	homeostasis of number of cells	4	75	0.323016	0.60644	LOC102443635(TGFBR3);LOC102446589(CHST3);LOC102446951(MECOM);LOC102461524(MB)
GO:2000027	regulation of organ morphogenesis	4	75	0.323016	0.60644	LOC102444314(FRS3);LOC102448416(ISL2);LOC102454096(FGF7);LOC102459783(PRKCG)
GO:0001820	serotonin secretion	1	10	0.323191	0.60644	LOC102458176(MAOB)
GO:0006568	tryptophan metabolic process	1	10	0.323191	0.60644	LOC102447289(haao)
GO:0006837	serotonin transport	1	10	0.323191	0.60644	LOC102458176(MAOB)
GO:0007091	metaphase/anaphase transition of mitotic cell cycle	1	10	0.323191	0.60644	LOC102443821(NSMCE2)
GO:0007638	mechanosensory behavior	1	10	0.323191	0.60644	LOC102445809(SLITRK6)
GO:0009164	nucleoside catabolic process	1	10	0.323191	0.60644	LOC102447070(APOBEC2)
GO:0010460	positive regulation of heart rate	1	10	0.323191	0.60644	LOC102461525(Adra1b)
GO:0010965	regulation of mitotic sister chromatid separation	1	10	0.323191	0.60644	LOC102443821(NSMCE2)
GO:0019359	nicotinamide nucleotide biosynthetic process	1	10	0.323191	0.60644	LOC102447289(haao)
GO:0022617	extracellular matrix disassembly	1	10	0.323191	0.60644	LOC102458227(SEMA5A)
GO:0030071	regulation of mitotic metaphase/anaphase transition	1	10	0.323191	0.60644	LOC102443821(NSMCE2)
GO:0032305	positive regulation of icosanoid secretion	1	10	0.323191	0.60644	LOC102447016(P2ry2)
GO:0032957	inositol trisphosphate metabolic process	1	10	0.323191	0.60644	LOC102454220(PLCG2)
GO:0033198	response to ATP	1	10	0.323191	0.60644	LOC102458236(CCL2)
GO:0042475	odontogenesis of dentin-containing tooth	1	10	0.323191	0.60644	LOC102451057(SLC24A4)
GO:0043277	apoptotic cell clearance	1	10	0.323191	0.60644	LOC102458236(CCL2)
GO:0043297	apical junction assembly	1	10	0.323191	0.60644	LOC102453372(PKP2)
GO:0044784	metaphase/anaphase transition of cell cycle	1	10	0.323191	0.60644	LOC102443821(NSMCE2)
GO:0045132	meiotic chromosome segregation	1	10	0.323191	0.60644	LOC102446420(PPP2R1A)
GO:0046620	regulation of organ growth	1	10	0.323191	0.60644	LOC102452100(MYH16)
GO:0048883	neuromast primordium migration	1	10	0.323191	0.60644	LOC102454096(FGF7)
GO:0050853	B cell receptor signaling pathway	1	10	0.323191	0.60644	LOC102459783(PRKCG)
GO:0050855	regulation of B cell receptor signaling pathway	1	10	0.323191	0.60644	LOC102459783(PRKCG)
GO:0051304	chromosome separation	1	10	0.323191	0.60644	LOC102443821(NSMCE2)
GO:0051306	mitotic sister chromatid separation	1	10	0.323191	0.60644	LOC102443821(NSMCE2)
GO:0060019	radial glial cell differentiation	1	10	0.323191	0.60644	LOC102458283(GLI3)
GO:0070230	positive regulation of lymphocyte apoptotic process	1	10	0.323191	0.60644	LOC102443642(CCL4)
GO:0070830	bicellular tight junction assembly	1	10	0.323191	0.60644	LOC102453372(PKP2)
GO:0072215	regulation of metanephros development	1	10	0.323191	0.60644	LOC102460895(PDGFRB)
GO:0072683	T cell extravasation	1	10	0.323191	0.60644	LOC102458236(CCL2)
GO:1901077	regulation of relaxation of muscle	1	10	0.323191	0.60644	LOC102446214(PLN)
GO:1901381	positive regulation of potassium ion transmembrane transport	1	10	0.323191	0.60644	LOC102448668(GAL)
GO:1902099	regulation of metaphase/anaphase transition of cell cycle	1	10	0.323191	0.60644	LOC102443821(NSMCE2)
GO:2000108	positive regulation of leukocyte apoptotic process	1	10	0.323191	0.60644	LOC102443642(CCL4)
GO:2000193	positive regulation of fatty acid transport	1	10	0.323191	0.60644	LOC102447016(P2ry2)
GO:2001259	positive regulation of cation channel activity	1	10	0.323191	0.60644	LOC102454220(PLCG2)
GO:0003002	regionalization	16	365	0.323895	0.607356	LOC102447306(GLI2);LOC102448416(ISL2);LOC102450839(EN1);LOC102453248(Neurod1);LOC102453251(ZIC2);LOC102453313(RELN);LOC102453882(LHX1);LOC102454096(FGF7);LOC102454805(FEZF1);LOC102458283(GLI3);LOC102461291(ZIC1);LOC102462402(Zic3);LOC102462488(TLL2);LOC102463327(NEUROD2);MSTRG.22908(--);MSTRG.22910(--)
GO:0070663	regulation of leukocyte proliferation	7	146	0.326017	0.61093	LOC102443642(CCL4);LOC102448668(GAL);LOC102454096(FGF7);LOC102454613(PRDM1);LOC102456580(PDE5A);LOC102460174(IL6ST);LOC102463382(VCAM1)
GO:0006497	protein lipidation	3	53	0.331104	0.616386	LOC102451504(PIGA);LOC102456992(ZDHHC8);LOC102458671(ZDHHC20)
GO:0009167	purine ribonucleoside monophosphate metabolic process	3	53	0.331104	0.616386	LOC102444368(ATP5MG);LOC102451519(PPARA);LOC102458006(ATP5ME)
GO:0021782	glial cell development	3	53	0.331104	0.616386	LOC102449060(MXRA8);LOC102449094(WASF3);LOC102457296(--)
GO:0030193	regulation of blood coagulation	3	53	0.331104	0.616386	LOC102444610(ADAMTS18);LOC102459336(PRKCA);LOC102459783(PRKCG)
GO:0042158	lipoprotein biosynthetic process	3	53	0.331104	0.616386	LOC102451504(PIGA);LOC102456992(ZDHHC8);LOC102458671(ZDHHC20)
GO:0046631	alpha-beta T cell activation	3	53	0.331104	0.616386	LOC102447273(IRF1);LOC102450254(CD83);LOC102461606(ADORA2A)
GO:1900046	regulation of hemostasis	3	53	0.331104	0.616386	LOC102444610(ADAMTS18);LOC102459336(PRKCA);LOC102459783(PRKCG)
GO:0036293	response to decreased oxygen levels	6	123	0.331502	0.616386	LOC102448633(ANGPT4);LOC102450836(FNDC1);LOC102453156(EPAS1);LOC102454429(Casr);LOC102455112(MYO5B);LOC102461975(MDM4)
GO:0060560	developmental growth involved in morphogenesis	6	123	0.331502	0.616386	LOC102448416(ISL2);LOC102453882(LHX1);LOC102454096(FGF7);LOC102457231(fgf4-b);LOC102458227(SEMA5A);LOC102459817(RAPH1)
GO:0070482	response to oxygen levels	6	123	0.331502	0.616386	LOC102448633(ANGPT4);LOC102450836(FNDC1);LOC102453156(EPAS1);LOC102454429(Casr);LOC102455112(MYO5B);LOC102461975(MDM4)
GO:0009895	negative regulation of catabolic process	4	76	0.331766	0.616386	LOC102443405(EGFR);LOC102443767(LZTS1);LOC102459783(PRKCG);LOC102461975(MDM4)
GO:0044070	regulation of anion transport	4	76	0.331766	0.616386	LOC102447016(P2ry2);LOC102449423(ACSL6);LOC102458176(MAOB);LOC102461606(ADORA2A)
GO:0051348	negative regulation of transferase activity	4	76	0.331766	0.616386	LOC102446420(PPP2R1A);LOC102455275(Ppm1f);LOC102459336(PRKCA);LOC102459783(PRKCG)
GO:0061061	muscle structure development	19	442	0.333519	0.616796	LOC102443635(TGFBR3);LOC102447070(APOBEC2);LOC102447306(GLI2);LOC102447463(TNNI2);LOC102448416(ISL2);LOC102448608(KEL);LOC102448633(ANGPT4);LOC102450311(SCUBE3);LOC102451533(ZFHX4);LOC102452100(MYH16);LOC102453372(PKP2);LOC102453710(MBNL3);LOC102454096(FGF7);LOC102454531(FOS);LOC102454613(PRDM1);LOC102457231(fgf4-b);LOC102457448(MRTFB);LOC102460895(PDGFRB);LOC112545445(BCL9L)
GO:0023057	negative regulation of signaling	20	467	0.333786	0.616796	LOC102443642(CCL4);LOC102444413(Atxn1);LOC102445544(Padi2);LOC102445977(DHRS3);LOC102446420(PPP2R1A);LOC102446951(MECOM);LOC102447727(TNMD);LOC102448190(Lrpap1);LOC102448416(ISL2);LOC102449791(SPRY3);LOC102451993(DRAXIN);LOC102454402(LRP1);LOC102454410(sox18-a);LOC102456292(Sox7);LOC102458283(GLI3);LOC102459336(PRKCA);LOC102459783(PRKCG);LOC102460174(IL6ST);LOC102460831(APCDD1L);LOC102462146(NR1H…
GO:0003407	neural retina development	2	31	0.333806	0.616796	LOC102451031(CALB1);LOC102453882(LHX1)
GO:0009142	nucleoside triphosphate biosynthetic process	2	31	0.333806	0.616796	LOC102444368(ATP5MG);LOC102458006(ATP5ME)
GO:0010644	cell communication by electrical coupling	2	31	0.333806	0.616796	LOC102453372(PKP2);LOC102459178(CASQ2)
GO:0030104	water homeostasis	2	31	0.333806	0.616796	LOC102446974(CLDN1);LOC102458615(SCNN1A)
GO:0042311	vasodilation	2	31	0.333806	0.616796	LOC102443405(EGFR);LOC102455529(AGTR1)
GO:0044275	cellular carbohydrate catabolic process	2	31	0.333806	0.616796	LOC102451519(PPARA);LOC102461525(Adra1b)
GO:0016482	cytoplasmic transport	22	517	0.333952	0.616796	LOC102443405(EGFR);LOC102443642(CCL4);LOC102444413(Atxn1);LOC102444896(XPO4);LOC102444980(TRAPPC2L);LOC102446214(PLN);LOC102448633(ANGPT4);LOC102449332(ACSL3);LOC102451091(C1qtnf3);LOC102452468(CEMIP);LOC102453248(Neurod1);LOC102453251(ZIC2);LOC102456651(TLR3);LOC102458227(SEMA5A);LOC102458283(GLI3);LOC102459178(CASQ2);LOC102461291(ZIC1);LOC102462402(Zic3);LOC102462684(ERBB4);LOC102463217(CCL3);L…
GO:0005996	monosaccharide metabolic process	10	220	0.334362	0.617134	LOC102445061(Fut9);LOC102446970(PASK);LOC102450260(CHST1);LOC102451091(C1qtnf3);LOC102451519(PPARA);LOC102453831(LEPR);LOC102454770(Eno3);LOC102457672(NPY6R);LOC102461525(Adra1b);LOC102462648(Slc23a1)
GO:0001819	positive regulation of cytokine production	12	269	0.334573	0.617134	LOC102443642(CCL4);LOC102447016(P2ry2);LOC102447273(IRF1);LOC102448416(ISL2);LOC102450254(CD83);LOC102451091(C1qtnf3);LOC102455529(AGTR1);LOC102456651(TLR3);LOC102456827(FCN2);LOC102460174(IL6ST);LOC102463217(CCL3);LOC106731489(CCL4)
GO:0006023	aminoglycan biosynthetic process	5	100	0.336556	0.619578	LOC102446589(CHST3);LOC102448207(FMOD);LOC102448633(ANGPT4);LOC102449878(PRELP);LOC102460895(PDGFRB)
GO:0051017	actin filament bundle assembly	5	100	0.336556	0.619578	LOC102453211(AMOT);LOC102455275(Ppm1f);LOC102461957(STARD10);LOC102462886(Synpo);MSTRG.1651(Stard10)
GO:0061572	actin filament bundle organization	5	100	0.336556	0.619578	LOC102453211(AMOT);LOC102455275(Ppm1f);LOC102461957(STARD10);LOC102462886(Synpo);MSTRG.1651(Stard10)
GO:0009119	ribonucleoside metabolic process	4	77	0.340527	0.620452	LOC102444368(ATP5MG);LOC102447070(APOBEC2);LOC102451519(PPARA);LOC102458006(ATP5ME)
GO:0031348	negative regulation of defense response	4	77	0.340527	0.620452	LOC102448416(ISL2);LOC102451091(C1qtnf3);LOC102461606(ADORA2A);LOC102462146(NR1H3)
GO:0051338	regulation of transferase activity	22	519	0.340605	0.620452	LOC102443405(EGFR);LOC102443642(CCL4);LOC102444057(ADCY2);LOC102444314(FRS3);LOC102445759(ADCY1);LOC102446420(PPP2R1A);LOC102448197(ADCY9);LOC102448633(ANGPT4);LOC102449858(ALK);LOC102452468(CEMIP);LOC102453307(MRGPRX4);LOC102453313(RELN);LOC102454096(FGF7);LOC102455275(Ppm1f);LOC102456580(PDE5A);LOC102456651(TLR3);LOC102459336(PRKCA);LOC102459543(TEAD1);LOC102459783(PRKCG);LOC102460895(PDGFRB);L…
GO:0009199	ribonucleoside triphosphate metabolic process	3	54	0.341684	0.620452	LOC102444368(ATP5MG);LOC102451519(PPARA);LOC102458006(ATP5ME)
GO:0043271	negative regulation of ion transport	3	54	0.341684	0.620452	LOC102446214(PLN);LOC102448608(KEL);LOC102459178(CASQ2)
GO:0032943	mononuclear cell proliferation	8	173	0.343412	0.620452	LOC102443642(CCL4);LOC102447273(IRF1);LOC102448668(GAL);LOC102454096(FGF7);LOC102454613(PRDM1);LOC102456580(PDE5A);LOC102460174(IL6ST);LOC102463382(VCAM1)
GO:0046683	response to organophosphorus	5	101	0.344185	0.620452	LOC102450678(DNTT);LOC102454220(PLCG2);LOC102454531(FOS);LOC102458236(CCL2);LOC102464047(FOSL2)
GO:0010604	positive regulation of macromolecule metabolic process	44	1078	0.347859	0.620452	LOC102443405(EGFR);LOC102443635(TGFBR3);LOC102443642(CCL4);LOC102444057(ADCY2);LOC102444314(FRS3);LOC102444539(--);LOC102444872(KL);LOC102445576(H1-3);LOC102445759(ADCY1);LOC102446995(PDCD2);LOC102448197(ADCY9);LOC102448633(ANGPT4);LOC102449164(Mmd2);LOC102449250(ATP6V0D2);LOC102449858(ALK);LOC102451069(ATP6AP1);LOC102451091(C1qtnf3);LOC102451519(PPARA);LOC102452435(ATP6V0D1);LOC102452468(CEMIP);…
GO:0009127	purine nucleoside monophosphate biosynthetic process	2	32	0.347909	0.620452	LOC102444368(ATP5MG);LOC102458006(ATP5ME)
GO:0009163	nucleoside biosynthetic process	2	32	0.347909	0.620452	LOC102444368(ATP5MG);LOC102458006(ATP5ME)
GO:0030183	B cell differentiation	2	32	0.347909	0.620452	LOC102454220(PLCG2);LOC102454613(PRDM1)
GO:0030800	negative regulation of cyclic nucleotide metabolic process	2	32	0.347909	0.620452	LOC102452975(NPR3);LOC102459336(PRKCA)
GO:0035337	fatty-acyl-CoA metabolic process	2	32	0.347909	0.620452	LOC102449332(ACSL3);LOC102449423(ACSL6)
GO:0042254	ribosome biogenesis	2	32	0.347909	0.620452	LOC102454751(NSUN4);LOC102461841(FTSJ3)
GO:0042455	ribonucleoside biosynthetic process	2	32	0.347909	0.620452	LOC102444368(ATP5MG);LOC102458006(ATP5ME)
GO:0045980	negative regulation of nucleotide metabolic process	2	32	0.347909	0.620452	LOC102452975(NPR3);LOC102459336(PRKCA)
GO:1901659	glycosyl compound biosynthetic process	2	32	0.347909	0.620452	LOC102444368(ATP5MG);LOC102458006(ATP5ME)
GO:0000266	mitochondrial fission	1	11	0.349114	0.620452	LOC102462684(ERBB4)
GO:0001919	regulation of receptor recycling	1	11	0.349114	0.620452	LOC102455529(AGTR1)
GO:0002335	mature B cell differentiation	1	11	0.349114	0.620452	LOC102454220(PLCG2)
GO:0002701	negative regulation of production of molecular mediator of immune response	1	11	0.349114	0.620452	LOC102448633(ANGPT4)
GO:0007063	regulation of sister chromatid cohesion	1	11	0.349114	0.620452	LOC102443821(NSMCE2)
GO:0008272	sulfate transport	1	11	0.349114	0.620452	LOC102456496(SLC26A7)
GO:0010893	positive regulation of steroid biosynthetic process	1	11	0.349114	0.620452	LOC102447860(FDPS)
GO:0015858	nucleoside transport	1	11	0.349114	0.620452	LOC102444915(SLC29A3)
GO:0019363	pyridine nucleotide biosynthetic process	1	11	0.349114	0.620452	LOC102447289(haao)
GO:0019674	NAD metabolic process	1	11	0.349114	0.620452	LOC102447289(haao)
GO:0030431	sleep	1	11	0.349114	0.620452	LOC102457423(PMCH)
GO:0032459	regulation of protein oligomerization	1	11	0.349114	0.620452	LOC102446974(CLDN1)
GO:0032608	interferon-beta production	1	11	0.349114	0.620452	LOC102456651(TLR3)
GO:0032609	interferon-gamma production	1	11	0.349114	0.620452	LOC102456651(TLR3)
GO:0032648	regulation of interferon-beta production	1	11	0.349114	0.620452	LOC102456651(TLR3)
GO:0032649	regulation of interferon-gamma production	1	11	0.349114	0.620452	LOC102456651(TLR3)
GO:0032729	positive regulation of interferon-gamma production	1	11	0.349114	0.620452	LOC102456651(TLR3)
GO:0032816	positive regulation of natural killer cell activation	1	11	0.349114	0.620452	LOC102447273(IRF1)
GO:0032892	positive regulation of organic acid transport	1	11	0.349114	0.620452	LOC102447016(P2ry2)
GO:0033047	regulation of mitotic sister chromatid segregation	1	11	0.349114	0.620452	LOC102443821(NSMCE2)
GO:0034505	tooth mineralization	1	11	0.349114	0.620452	LOC102451519(PPARA)
GO:0034776	response to histamine	1	11	0.349114	0.620452	LOC102454358(GABRG3)
GO:0035112	genitalia morphogenesis	1	11	0.349114	0.620452	LOC102454096(FGF7)
GO:0035728	response to hepatocyte growth factor	1	11	0.349114	0.620452	LOC102454429(Casr)
GO:0042026	protein refolding	1	11	0.349114	0.620452	LOC102450010(PDCL)
GO:0043588	skin development	1	11	0.349114	0.620452	LOC102448668(GAL)
GO:0045187	regulation of circadian sleep/wake cycle, sleep	1	11	0.349114	0.620452	LOC102457423(PMCH)
GO:0045836	positive regulation of meiotic nuclear division	1	11	0.349114	0.620452	LOC102446254(Piwil2)
GO:0046637	regulation of alpha-beta T cell differentiation	1	11	0.349114	0.620452	LOC102450254(CD83)
GO:0050771	negative regulation of axonogenesis	1	11	0.349114	0.620452	LOC102458227(SEMA5A)
GO:0050802	circadian sleep/wake cycle, sleep	1	11	0.349114	0.620452	LOC102457423(PMCH)
GO:0051446	positive regulation of meiotic cell cycle	1	11	0.349114	0.620452	LOC102446254(Piwil2)
GO:0051926	negative regulation of calcium ion transport	1	11	0.349114	0.620452	LOC102446214(PLN)
GO:0072529	pyrimidine-containing compound catabolic process	1	11	0.349114	0.620452	LOC102447070(APOBEC2)
GO:0072659	protein localization to plasma membrane	1	11	0.349114	0.620452	LOC102449332(ACSL3)
GO:1901658	glycosyl compound catabolic process	1	11	0.349114	0.620452	LOC102447070(APOBEC2)
GO:1903793	positive regulation of anion transport	1	11	0.349114	0.620452	LOC102447016(P2ry2)
GO:1990778	protein localization to cell periphery	1	11	0.349114	0.620452	LOC102449332(ACSL3)
GO:0044271	cellular nitrogen compound biosynthetic process	103	2593	0.350129	0.621864	LOC102443405(EGFR);LOC102443635(TGFBR3);LOC102443642(CCL4);LOC102444057(ADCY2);LOC102444368(ATP5MG);LOC102444413(Atxn1);LOC102444539(--);LOC102444609(Rad54l2);LOC102445058(Pcgf5);LOC102445576(H1-3);LOC102445759(ADCY1);LOC102445831(SNRPG);LOC102446254(Piwil2);LOC102446951(MECOM);LOC102446970(PASK);LOC102447189(MED13L);LOC102447273(IRF1);LOC102447274(MAML2);LOC102447289(haao);LOC102447306(GLI2);LOC…
GO:0034329	cell junction assembly	7	150	0.350969	0.622113	LOC102446974(CLDN1);LOC102452530(KRT15);LOC102453211(AMOT);LOC102453372(PKP2);LOC102459483(CNTNAP1);LOC102462123(LAMC2);LOC102462536(znf703-a)
GO:0051093	negative regulation of developmental process	17	397	0.351612	0.622113	LOC102443642(CCL4);LOC102446841(CHAD);LOC102446987(Lingo4);LOC102447273(IRF1);LOC102448416(ISL2);LOC102450772(LIN28B);LOC102453251(ZIC2);LOC102453372(PKP2);LOC102454805(FEZF1);LOC102454979(NR2E1);LOC102456651(TLR3);LOC102457121(PRDM16);LOC102458227(SEMA5A);LOC102458283(GLI3);LOC102462402(Zic3);LOC102463217(CCL3);LOC106731489(CCL4)
GO:0035303	regulation of dephosphorylation	5	102	0.351826	0.622113	LOC102446521(PPP1R17);LOC102450349(RIMBP2);LOC102452547(ITGA1);LOC102460895(PDGFRB);LOC102462518(CSRNP3)
GO:0061138	morphogenesis of a branching epithelium	5	102	0.351826	0.622113	LOC102444314(FRS3);LOC102451883(PGF);LOC102453882(LHX1);LOC102454096(FGF7);LOC102458283(GLI3)
GO:0009108	coenzyme biosynthetic process	3	55	0.352251	0.622113	LOC102447289(haao);LOC102453004(Ppcdc);LOC102456441(Pdxk)
GO:0030968	endoplasmic reticulum unfolded protein response	3	55	0.352251	0.622113	LOC102449250(ATP6V0D2);LOC102452435(ATP6V0D1);LOC102464083(DNAJC3)
GO:0032075	positive regulation of nuclease activity	3	55	0.352251	0.622113	LOC102449250(ATP6V0D2);LOC102452435(ATP6V0D1);LOC102464083(DNAJC3)
GO:0034620	cellular response to unfolded protein	3	55	0.352251	0.622113	LOC102449250(ATP6V0D2);LOC102452435(ATP6V0D1);LOC102464083(DNAJC3)
GO:0045685	regulation of glial cell differentiation	3	55	0.352251	0.622113	LOC102446987(Lingo4);LOC102454979(NR2E1);LOC102460174(IL6ST)
GO:0002694	regulation of leukocyte activation	12	274	0.357671	0.631264	LOC102443642(CCL4);LOC102447273(IRF1);LOC102447306(GLI2);LOC102450254(CD83);LOC102454613(PRDM1);LOC102456580(PDE5A);LOC102458283(GLI3);LOC102460174(IL6ST);LOC102461606(ADORA2A);LOC102462146(NR1H3);LOC102463297(MUC5B);LOC102463382(VCAM1)
GO:0019318	hexose metabolic process	9	200	0.35788	0.631264	LOC102445061(Fut9);LOC102446970(PASK);LOC102450260(CHST1);LOC102451091(C1qtnf3);LOC102451519(PPARA);LOC102453831(LEPR);LOC102454770(Eno3);LOC102457672(NPY6R);LOC102461525(Adra1b)
GO:0001763	morphogenesis of a branching structure	6	127	0.35888	0.632633	LOC102444123(EPHA7);LOC102444314(FRS3);LOC102451883(PGF);LOC102453882(LHX1);LOC102454096(FGF7);LOC102458283(GLI3)
GO:0002209	behavioral defense response	2	33	0.36191	0.635968	LOC102454979(NR2E1);LOC102463327(NEUROD2)
GO:0002367	cytokine production involved in immune response	2	33	0.36191	0.635968	LOC102448633(ANGPT4);LOC102456651(TLR3)
GO:0006308	DNA catabolic process	2	33	0.36191	0.635968	LOC102447654(RBBP8);LOC102456222(Ercc1)
GO:0014075	response to amine	2	33	0.36191	0.635968	LOC102461525(Adra1b);LOC102461606(ADORA2A)
GO:0032881	regulation of polysaccharide metabolic process	2	33	0.36191	0.635968	LOC102446970(PASK);LOC102461525(Adra1b)
GO:0010557	positive regulation of macromolecule biosynthetic process	12	275	0.362322	0.635968	LOC102443635(TGFBR3);LOC102449858(ALK);LOC102451519(PPARA);LOC102453313(RELN);LOC102455225(ITGA8);LOC102456651(TLR3);LOC102458236(CCL2);LOC102459783(PRKCG);LOC102460895(PDGFRB);LOC102462146(NR1H3);LOC102462336(CAMK1D);LOC102462403(ALK)
GO:0009126	purine nucleoside monophosphate metabolic process	3	56	0.362799	0.635968	LOC102444368(ATP5MG);LOC102451519(PPARA);LOC102458006(ATP5ME)
GO:0042157	lipoprotein metabolic process	3	56	0.362799	0.635968	LOC102451504(PIGA);LOC102456992(ZDHHC8);LOC102458671(ZDHHC20)
GO:1901019	regulation of calcium ion transmembrane transporter activity	3	56	0.362799	0.635968	LOC102446214(PLN);LOC102454220(PLCG2);LOC102459178(CASQ2)
GO:0006401	RNA catabolic process	7	152	0.363524	0.636449	LOC102445831(SNRPG);LOC102446420(PPP2R1A);LOC102452547(ITGA1);LOC102452922(ZFP36L1);LOC102456923(CTIF);LOC102460377(RPL27A);LOC102460953(Cnot6l)
GO:0090287	regulation of cellular response to growth factor stimulus	7	152	0.363524	0.636449	LOC102443635(TGFBR3);LOC102446951(MECOM);LOC102451602(ING2);LOC102455225(ITGA8);LOC102457121(PRDM16);LOC102462488(TLL2);LOC112545445(BCL9L)
GO:0002065	columnar/cuboidal epithelial cell differentiation	4	80	0.366836	0.640775	LOC102448416(ISL2);LOC102453248(Neurod1);LOC102454613(PRDM1);LOC102463327(NEUROD2)
GO:0006766	vitamin metabolic process	4	80	0.366836	0.640775	LOC102452909(HLCS);LOC102453004(Ppcdc);LOC102456441(Pdxk);LOC102462648(Slc23a1)
GO:0046578	regulation of Ras protein signal transduction	4	80	0.366836	0.640775	LOC102449164(Mmd2);LOC102454010(DGKI);LOC102454096(FGF7);LOC102461525(Adra1b)
GO:0009799	specification of symmetry	5	104	0.36713	0.640775	LOC102454096(FGF7);LOC102455748(DAAM2);LOC102457231(fgf4-b);LOC102461291(ZIC1);LOC102462402(Zic3)
GO:0009855	determination of bilateral symmetry	5	104	0.36713	0.640775	LOC102454096(FGF7);LOC102455748(DAAM2);LOC102457231(fgf4-b);LOC102461291(ZIC1);LOC102462402(Zic3)
GO:0003007	heart morphogenesis	9	202	0.36879	0.642522	LOC102443635(TGFBR3);LOC102447070(APOBEC2);LOC102448416(ISL2);LOC102449250(ATP6V0D2);LOC102452100(MYH16);LOC102452435(ATP6V0D1);LOC102453372(PKP2);LOC102454410(sox18-a);LOC102462402(Zic3)
GO:0008104	protein localization	62	1548	0.369021	0.642522	LOC102443405(EGFR);LOC102443450(bbip1);LOC102443642(CCL4);LOC102443663(CLIP1);LOC102444061(SEC61G);LOC102444539(--);LOC102444896(XPO4);LOC102445037(bglap);LOC102445576(H1-3);LOC102446703(RILPL1);LOC102446930(PDE1C);LOC102448407(CBLN1);LOC102448633(ANGPT4);LOC102448668(GAL);LOC102449164(Mmd2);LOC102449250(ATP6V0D2);LOC102449332(ACSL3);LOC102449912(LTBP2);LOC102450836(FNDC1);LOC102451069(ATP6AP1);L…
GO:0051051	negative regulation of transport	7	153	0.369815	0.642522	LOC102446214(PLN);LOC102448608(KEL);LOC102456817(RHOJ);LOC102459178(CASQ2);LOC102459336(PRKCA);LOC102459783(PRKCG);LOC102462146(NR1H3)
GO:0002832	negative regulation of response to biotic stimulus	1	12	0.374046	0.642522	LOC102454613(PRDM1)
GO:0003128	heart field specification	1	12	0.374046	0.642522	LOC102448416(ISL2)
GO:0009954	proximal/distal pattern formation	1	12	0.374046	0.642522	LOC102454096(FGF7)
GO:0010171	body morphogenesis	1	12	0.374046	0.642522	LOC102443531(MAB21L1)
GO:0014821	phasic smooth muscle contraction	1	12	0.374046	0.642522	LOC102457672(NPY6R)
GO:0016048	detection of temperature stimulus	1	12	0.374046	0.642522	LOC102444201(EPHB1)
GO:0031103	axon regeneration	1	12	0.374046	0.642522	LOC102446589(CHST3)
GO:0032469	endoplasmic reticulum calcium ion homeostasis	1	12	0.374046	0.642522	LOC102460301(ATP2A1)
GO:0032682	negative regulation of chemokine production	1	12	0.374046	0.642522	LOC102451091(C1qtnf3)
GO:0033599	regulation of mammary gland epithelial cell proliferation	1	12	0.374046	0.642522	LOC102462536(znf703-a)
GO:0039019	pronephric nephron development	1	12	0.374046	0.642522	LOC102453882(LHX1)
GO:0042635	positive regulation of hair cycle	1	12	0.374046	0.642522	LOC102448668(GAL)
GO:0043330	response to exogenous dsRNA	1	12	0.374046	0.642522	LOC102456651(TLR3)
GO:0043392	negative regulation of DNA binding	1	12	0.374046	0.642522	LOC102451519(PPARA)
GO:0045577	regulation of B cell differentiation	1	12	0.374046	0.642522	LOC102454613(PRDM1)
GO:0045940	positive regulation of steroid metabolic process	1	12	0.374046	0.642522	LOC102447860(FDPS)
GO:0048640	negative regulation of developmental growth	1	12	0.374046	0.642522	LOC102458227(SEMA5A)
GO:0048678	response to axon injury	1	12	0.374046	0.642522	LOC102446589(CHST3)
GO:0048747	muscle fiber development	1	12	0.374046	0.642522	LOC102452100(MYH16)
GO:0050961	detection of temperature stimulus involved in sensory perception	1	12	0.374046	0.642522	LOC102444201(EPHB1)
GO:0060512	prostate gland morphogenesis	1	12	0.374046	0.642522	LOC102444314(FRS3)
GO:0060740	prostate gland epithelium morphogenesis	1	12	0.374046	0.642522	LOC102444314(FRS3)
GO:2000243	positive regulation of reproductive process	1	12	0.374046	0.642522	LOC102446254(Piwil2)
GO:0048754	branching morphogenesis of an epithelial tube	4	81	0.375599	0.643183	LOC102451883(PGF);LOC102453882(LHX1);LOC102454096(FGF7);LOC102458283(GLI3)
GO:0001570	vasculogenesis	2	34	0.375797	0.643183	LOC102443635(TGFBR3);LOC102448633(ANGPT4)
GO:0001776	leukocyte homeostasis	2	34	0.375797	0.643183	LOC102446589(CHST3);LOC102446951(MECOM)
GO:0007269	neurotransmitter secretion	2	34	0.375797	0.643183	LOC102453851(ASIC2);LOC102461606(ADORA2A)
GO:0035315	hair cell differentiation	2	34	0.375797	0.643183	LOC102453248(Neurod1);LOC102455928(Cux1)
GO:0099531	presynaptic process involved in synaptic transmission	2	34	0.375797	0.643183	LOC102453851(ASIC2);LOC102461606(ADORA2A)
GO:1901566	organonitrogen compound biosynthetic process	29	708	0.37882	0.647964	LOC102444057(ADCY2);LOC102444368(ATP5MG);LOC102445544(Padi2);LOC102445759(ADCY1);LOC102445831(SNRPG);LOC102446254(Piwil2);LOC102446589(CHST3);LOC102446970(PASK);LOC102447289(haao);LOC102448197(ADCY9);LOC102448207(FMOD);LOC102448408(NFE2L1);LOC102448633(ANGPT4);LOC102449332(ACSL3);LOC102449878(PRELP);LOC102450224(LPCAT1);LOC102452975(NPR3);LOC102454614(EIF4E3);LOC102456441(Pdxk);LOC102456923(CTIF)…
GO:0015749	monosaccharide transport	6	130	0.379512	0.648361	LOC102456817(RHOJ);LOC102459336(PRKCA);LOC102459783(PRKCG);LOC102461481(SLC1A2);LOC102462648(Slc23a1);LOC102462684(ERBB4)
GO:0043405	regulation of MAP kinase activity	6	130	0.379512	0.648361	LOC102443405(EGFR);LOC102446420(PPP2R1A);LOC102456580(PDE5A);LOC102459336(PRKCA);LOC102459783(PRKCG);LOC102460895(PDGFRB)
GO:0006629	lipid metabolic process	41	1015	0.380991	0.650495	LOC102443405(EGFR);LOC102444110(Sult2b1);LOC102445037(bglap);LOC102445554(PLCXD3);LOC102445977(DHRS3);LOC102446420(PPP2R1A);LOC102447541(PMP2);LOC102447556(Smpd2);LOC102447860(FDPS);LOC102448463(ITGB8);LOC102448668(GAL);LOC102449306(PTGR2);LOC102449332(ACSL3);LOC102449423(ACSL6);LOC102449725(INPP5B);LOC102450224(LPCAT1);LOC102450767(ST8SIA3);LOC102451504(PIGA);LOC102451519(PPARA);LOC102453490(Smp…
GO:0071396	cellular response to lipid	7	155	0.382416	0.652184	LOC102443405(EGFR);LOC102445544(Padi2);LOC102453313(RELN);LOC102455529(AGTR1);LOC102458236(CCL2);LOC102462146(NR1H3);LOC102462623(ABCG2)
GO:0030203	glycosaminoglycan metabolic process	5	106	0.382442	0.652184	LOC102446589(CHST3);LOC102448207(FMOD);LOC102448633(ANGPT4);LOC102449878(PRELP);LOC102452468(CEMIP)
GO:0051716	cellular response to stimulus	192	4924	0.383642	0.653325	LOC102443405(EGFR);LOC102443562(PLXNB1);LOC102443578(CFHR5);LOC102443635(TGFBR3);LOC102443642(CCL4);LOC102443821(NSMCE2);LOC102444057(ADCY2);LOC102444123(EPHA7);LOC102444201(EPHB1);LOC102444235(Adamts5);LOC102444314(FRS3);LOC102444388(ASB18);LOC102444413(Atxn1);LOC102444539(--);LOC102444610(ADAMTS18);LOC102444872(KL);LOC102445016(LRP2);LOC102445037(bglap);LOC102445544(Padi2);LOC102445759(ADCY1);L…
GO:0000725	recombinational repair	3	58	0.383805	0.653325	LOC102443821(NSMCE2);LOC102447654(RBBP8);LOC102453474(MCM8)
GO:0038034	signal transduction in absence of ligand	3	58	0.383805	0.653325	LOC102446420(PPP2R1A);LOC102454096(FGF7);LOC102458236(CCL2)
GO:0048871	multicellular organismal homeostasis	8	180	0.384189	0.653584	LOC102446974(CLDN1);LOC102450224(LPCAT1);LOC102451680(--);LOC102453156(EPAS1);LOC102454096(FGF7);LOC102458559(PLA2G4A);LOC102459470(Adgrf5);LOC102462684(ERBB4)
GO:0050878	regulation of body fluid levels	22	532	0.384558	0.653752	LOC102444610(ADAMTS18);LOC102446974(CLDN1);LOC102447273(IRF1);LOC102448633(ANGPT4);LOC102448868(SELE);LOC102450167(DGKH);LOC102450311(SCUBE3);LOC102452019(ITPK1);LOC102452547(ITGA1);LOC102452975(NPR3);LOC102454010(DGKI);LOC102454096(FGF7);LOC102454220(PLCG2);LOC102456580(PDE5A);LOC102457423(PMCH);LOC102458263(Pde10a);LOC102458559(PLA2G4A);LOC102459336(PRKCA);LOC102459783(PRKCG);LOC102460301(ATP2A…
GO:0045893	positive regulation of transcription, DNA-templated	9	205	0.385214	0.653752	LOC102443635(TGFBR3);LOC102449858(ALK);LOC102451519(PPARA);LOC102453313(RELN);LOC102455225(ITGA8);LOC102456651(TLR3);LOC102459783(PRKCG);LOC102462336(CAMK1D);LOC102462403(ALK)
GO:1902680	positive regulation of RNA biosynthetic process	9	205	0.385214	0.653752	LOC102443635(TGFBR3);LOC102449858(ALK);LOC102451519(PPARA);LOC102453313(RELN);LOC102455225(ITGA8);LOC102456651(TLR3);LOC102459783(PRKCG);LOC102462336(CAMK1D);LOC102462403(ALK)
GO:1903508	positive regulation of nucleic acid-templated transcription	9	205	0.385214	0.653752	LOC102443635(TGFBR3);LOC102449858(ALK);LOC102451519(PPARA);LOC102453313(RELN);LOC102455225(ITGA8);LOC102456651(TLR3);LOC102459783(PRKCG);LOC102462336(CAMK1D);LOC102462403(ALK)
GO:0006790	sulfur compound metabolic process	11	255	0.385848	0.654435	LOC102443405(EGFR);LOC102444110(Sult2b1);LOC102446589(CHST3);LOC102448207(FMOD);LOC102449332(ACSL3);LOC102449423(ACSL6);LOC102449878(PRELP);LOC102450260(CHST1);LOC102452909(HLCS);LOC102459539(Gss);MSTRG.19626(ETHE1)
GO:0007265	Ras protein signal transduction	6	131	0.386396	0.654971	LOC102449164(Mmd2);LOC102454010(DGKI);LOC102454096(FGF7);LOC102455529(AGTR1);LOC102456817(RHOJ);LOC102461525(Adra1b)
GO:0008154	actin polymerization or depolymerization	7	156	0.388722	0.657177	LOC102444801(SCIN);LOC102449094(WASF3);LOC102450233(PLEKHH2);LOC102454385(Limd2);LOC102458227(SEMA5A);LOC102458236(CCL2);LOC102461710(IQGAP2)
GO:0021537	telencephalon development	7	156	0.388722	0.657177	LOC102443405(EGFR);LOC102453307(MRGPRX4);LOC102453313(RELN);LOC102453882(LHX1);LOC102454805(FEZF1);LOC102454979(NR2E1);LOC102458283(GLI3)
GO:0030855	epithelial cell differentiation	18	432	0.389303	0.657177	LOC102444314(FRS3);LOC102445469(prom1a);LOC102445492(PODXL);LOC102447306(GLI2);LOC102447727(TNMD);LOC102448416(ISL2);LOC102453248(Neurod1);LOC102453782(TXNIP);LOC102453882(LHX1);LOC102454096(FGF7);LOC102454410(sox18-a);LOC102454613(PRDM1);LOC102455766(DSG2);LOC102455928(Cux1);LOC102462488(TLL2);LOC102462536(znf703-a);LOC102462684(ERBB4);LOC102463327(NEUROD2)
GO:0002262	myeloid cell homeostasis	2	35	0.389559	0.657177	LOC102443635(TGFBR3);LOC102461524(MB)
GO:0009156	ribonucleoside monophosphate biosynthetic process	2	35	0.389559	0.657177	LOC102444368(ATP5MG);LOC102458006(ATP5ME)
GO:0045995	regulation of embryonic development	2	35	0.389559	0.657177	LOC102453211(AMOT);LOC102453882(LHX1)
GO:0050770	regulation of axonogenesis	2	35	0.389559	0.657177	LOC102454805(FEZF1);LOC102458227(SEMA5A)
GO:2001257	regulation of cation channel activity	2	35	0.389559	0.657177	LOC102454220(PLCG2);LOC102459178(CASQ2)
GO:0006913	nucleocytoplasmic transport	12	281	0.390396	0.658195	LOC102443405(EGFR);LOC102444413(Atxn1);LOC102444896(XPO4);LOC102448633(ANGPT4);LOC102451091(C1qtnf3);LOC102453251(ZIC2);LOC102456651(TLR3);LOC102458227(SEMA5A);LOC102458283(GLI3);LOC102461291(ZIC1);LOC102462402(Zic3);LOC102462684(ERBB4)
GO:0048523	negative regulation of cellular process	79	1997	0.391047	0.658901	LOC102443562(PLXNB1);LOC102443635(TGFBR3);LOC102443642(CCL4);LOC102443767(LZTS1);LOC102444413(Atxn1);LOC102444610(ADAMTS18);LOC102444801(SCIN);LOC102445278(gas2l2.L);LOC102445492(PODXL);LOC102445544(Padi2);LOC102445977(DHRS3);LOC102446214(PLN);LOC102446420(PPP2R1A);LOC102446521(PPP1R17);LOC102446951(MECOM);LOC102446974(CLDN1);LOC102446987(Lingo4);LOC102447067(HSPB6);LOC102447190(PAPLN);LOC1024472…
GO:0003006	developmental process involved in reproduction	21	509	0.392788	0.661439	LOC102443405(EGFR);LOC102444314(FRS3);LOC102446254(Piwil2);LOC102447860(FDPS);LOC102448633(ANGPT4);LOC102450473(KRT8);LOC102451602(ING2);LOC102453156(EPAS1);LOC102453307(MRGPRX4);LOC102453831(LEPR);LOC102453874(Ptchd3);LOC102453882(LHX1);LOC102454096(FGF7);LOC102454613(PRDM1);LOC102456222(Ercc1);LOC102456651(TLR3);LOC102458559(PLA2G4A);LOC102462108(COX6C);LOC102463382(VCAM1);LOC112543725(--);MSTR…
GO:0007568	aging	4	83	0.393088	0.66155	LOC102443821(NSMCE2);LOC102445037(bglap);LOC102449878(PRELP);LOC102456222(Ercc1)
GO:0048519	negative regulation of biological process	94	2386	0.393455	0.661774	LOC102443405(EGFR);LOC102443562(PLXNB1);LOC102443635(TGFBR3);LOC102443642(CCL4);LOC102443767(LZTS1);LOC102444258(MASP1);LOC102444413(Atxn1);LOC102444610(ADAMTS18);LOC102444801(SCIN);LOC102445278(gas2l2.L);LOC102445492(PODXL);LOC102445544(Padi2);LOC102445977(DHRS3);LOC102446214(PLN);LOC102446254(Piwil2);LOC102446420(PPP2R1A);LOC102446521(PPP1R17);LOC102446841(CHAD);LOC102446951(MECOM);LOC102446974…
GO:0009161	ribonucleoside monophosphate metabolic process	3	59	0.394251	0.662359	LOC102444368(ATP5MG);LOC102451519(PPARA);LOC102458006(ATP5ME)
GO:0001562	response to protozoan	1	13	0.398025	0.662359	LOC102452688(GBP3)
GO:0003254	regulation of membrane depolarization	1	13	0.398025	0.662359	LOC102452062(SCN1B)
GO:0010737	protein kinase A signaling	1	13	0.398025	0.662359	LOC102458263(Pde10a)
GO:0016441	posttranscriptional gene silencing	1	13	0.398025	0.662359	LOC102450772(LIN28B)
GO:0033598	mammary gland epithelial cell proliferation	1	13	0.398025	0.662359	LOC102462536(znf703-a)
GO:0034331	cell junction maintenance	1	13	0.398025	0.662359	LOC102453372(PKP2)
GO:0040023	establishment of nucleus localization	1	13	0.398025	0.662359	LOC102452022(SYNE2)
GO:0045684	positive regulation of epidermis development	1	13	0.398025	0.662359	LOC102448668(GAL)
GO:0048639	positive regulation of developmental growth	1	13	0.398025	0.662359	LOC102458227(SEMA5A)
GO:0050909	sensory perception of taste	1	13	0.398025	0.662359	LOC102453851(ASIC2)
GO:0050922	negative regulation of chemotaxis	1	13	0.398025	0.662359	LOC102445544(Padi2)
GO:0051180	vitamin transport	1	13	0.398025	0.662359	LOC102462648(Slc23a1)
GO:0070231	T cell apoptotic process	1	13	0.398025	0.662359	LOC102458283(GLI3)
GO:0071526	semaphorin-plexin signaling pathway	1	13	0.398025	0.662359	LOC102443562(PLXNB1)
GO:0072111	cell proliferation involved in kidney development	1	13	0.398025	0.662359	LOC102460895(PDGFRB)
GO:0072163	mesonephric epithelium development	1	13	0.398025	0.662359	LOC102453882(LHX1)
GO:0072164	mesonephric tubule development	1	13	0.398025	0.662359	LOC102453882(LHX1)
GO:0045321	leukocyte activation	21	511	0.39982	0.664954	LOC102443642(CCL4);LOC102444855(ncaph2);LOC102447273(IRF1);LOC102447306(GLI2);LOC102450254(CD83);LOC102452922(ZFP36L1);LOC102454220(PLCG2);LOC102454613(PRDM1);LOC102456580(PDE5A);LOC102456651(TLR3);LOC102456930(ICOSLG);LOC102458236(CCL2);LOC102458283(GLI3);LOC102459783(PRKCG);LOC102460174(IL6ST);LOC102461606(ADORA2A);LOC102462146(NR1H3);LOC102463217(CCL3);LOC102463297(MUC5B);LOC102463382(VCAM1);L…
GO:0008643	carbohydrate transport	6	133	0.400161	0.665129	LOC102456817(RHOJ);LOC102459336(PRKCA);LOC102459783(PRKCG);LOC102461481(SLC1A2);LOC102462648(Slc23a1);LOC102462684(ERBB4)
GO:0007517	muscle organ development	9	208	0.401681	0.666297	LOC102443635(TGFBR3);LOC102447070(APOBEC2);LOC102448416(ISL2);LOC102448633(ANGPT4);LOC102452100(MYH16);LOC102453372(PKP2);LOC102454531(FOS);LOC102457448(MRTFB);LOC112545445(BCL9L)
GO:0023061	signal release	8	183	0.401757	0.666297	LOC102445037(bglap);LOC102446930(PDE1C);LOC102446970(PASK);LOC102448668(GAL);LOC102451091(C1qtnf3);LOC102453851(ASIC2);LOC102454429(Casr);LOC102461606(ADORA2A)
GO:0015992	proton transport	4	84	0.401807	0.666297	LOC102449250(ATP6V0D2);LOC102452435(ATP6V0D1);LOC102460945(COX7A2);LOC102462108(COX6C)
GO:0031032	actomyosin structure organization	4	84	0.401807	0.666297	LOC102450473(KRT8);LOC102452100(MYH16);LOC102459178(CASQ2);LOC102460895(PDGFRB)
GO:0032479	regulation of type I interferon production	2	36	0.403183	0.667012	LOC102447273(IRF1);LOC102456651(TLR3)
GO:0032924	activin receptor signaling pathway	2	36	0.403183	0.667012	LOC102453251(ZIC2);LOC102461291(ZIC1)
GO:0072028	nephron morphogenesis	2	36	0.403183	0.667012	LOC102453882(LHX1);LOC102460895(PDGFRB)
GO:0072577	endothelial cell apoptotic process	2	36	0.403183	0.667012	LOC102448633(ANGPT4);LOC102458227(SEMA5A)
GO:0006986	response to unfolded protein	3	60	0.40465	0.668264	LOC102449250(ATP6V0D2);LOC102452435(ATP6V0D1);LOC102464083(DNAJC3)
GO:0035967	cellular response to topologically incorrect protein	3	60	0.40465	0.668264	LOC102449250(ATP6V0D2);LOC102452435(ATP6V0D1);LOC102464083(DNAJC3)
GO:1903169	regulation of calcium ion transmembrane transport	3	60	0.40465	0.668264	LOC102446214(PLN);LOC102454220(PLCG2);LOC102459178(CASQ2)
GO:0015758	glucose transport	5	109	0.405376	0.669072	LOC102456817(RHOJ);LOC102459336(PRKCA);LOC102459783(PRKCG);LOC102461481(SLC1A2);LOC102462684(ERBB4)
GO:0051098	regulation of binding	9	209	0.407174	0.671647	LOC102443635(TGFBR3);LOC102446214(PLN);LOC102447070(APOBEC2);LOC102448190(Lrpap1);LOC102448416(ISL2);LOC102448633(ANGPT4);LOC102451519(PPARA);LOC102453248(Neurod1);LOC102463327(NEUROD2)
GO:0006753	nucleoside phosphate metabolic process	16	386	0.407685	0.672097	LOC102444057(ADCY2);LOC102444368(ATP5MG);LOC102445759(ADCY1);LOC102446930(PDE1C);LOC102447289(haao);LOC102448197(ADCY9);LOC102451519(PPARA);LOC102452484(RRM2);LOC102452975(NPR3);LOC102454692(MPP6);LOC102456580(PDE5A);LOC102458006(ATP5ME);LOC102458263(Pde10a);LOC102459336(PRKCA);LOC102461606(ADORA2A);LOC102462143(VIPR2)
GO:0051169	nuclear transport	12	285	0.409216	0.674228	LOC102443405(EGFR);LOC102444413(Atxn1);LOC102444896(XPO4);LOC102448633(ANGPT4);LOC102451091(C1qtnf3);LOC102453251(ZIC2);LOC102456651(TLR3);LOC102458227(SEMA5A);LOC102458283(GLI3);LOC102461291(ZIC1);LOC102462402(Zic3);LOC102462684(ERBB4)
GO:0007067	mitotic nuclear division	4	85	0.410504	0.674774	LOC102443821(NSMCE2);LOC102446420(PPP2R1A);LOC102452132(DLGAP5);LOC102460895(PDGFRB)
GO:0022900	electron transport chain	4	85	0.410504	0.674774	LOC102444368(ATP5MG);LOC102457805(NDUFA2);LOC102458006(ATP5ME);LOC102462108(COX6C)
GO:0051494	negative regulation of cytoskeleton organization	4	85	0.410504	0.674774	LOC102444801(SCIN);LOC102445278(gas2l2.L);LOC102461957(STARD10);MSTRG.1651(Stard10)
GO:0090596	sensory organ morphogenesis	4	85	0.410504	0.674774	LOC102447067(HSPB6);LOC102448207(FMOD);LOC102458923(LRIG3);LOC102462536(znf703-a)
GO:0048589	developmental growth	13	311	0.412397	0.677492	LOC102447070(APOBEC2);LOC102448416(ISL2);LOC102450473(KRT8);LOC102452100(MYH16);LOC102453882(LHX1);LOC102454096(FGF7);LOC102454770(Eno3);LOC102457231(fgf4-b);LOC102458227(SEMA5A);LOC102458295(EVC);LOC102459817(RAPH1);LOC102462684(ERBB4);MSTRG.8702(HSF1)
GO:0007548	sex differentiation	9	210	0.412669	0.677544	LOC102447860(FDPS);LOC102448633(ANGPT4);LOC102453307(MRGPRX4);LOC102453831(LEPR);LOC102453882(LHX1);LOC102454096(FGF7);LOC102456222(Ercc1);LOC102456651(TLR3);LOC102458559(PLA2G4A)
GO:0007264	small GTPase mediated signal transduction	8	185	0.413473	0.678352	LOC102447242(ARHGAP40);LOC102449164(Mmd2);LOC102453313(RELN);LOC102454010(DGKI);LOC102454096(FGF7);LOC102455529(AGTR1);LOC102456817(RHOJ);LOC102461525(Adra1b)
GO:0006304	DNA modification	3	61	0.414997	0.678352	LOC102446254(Piwil2);LOC102447070(APOBEC2);LOC102454531(FOS)
GO:0043112	receptor metabolic process	3	61	0.414997	0.678352	LOC102448633(ANGPT4);LOC102455529(AGTR1);LOC102459783(PRKCG)
GO:0009617	response to bacterium	16	388	0.415796	0.678352	LOC102444235(Adamts5);LOC102447016(P2ry2);LOC102448868(SELE);LOC102451070(MUC5B);LOC102452688(GBP3);LOC102454096(FGF7);LOC102454220(PLCG2);LOC102454531(FOS);LOC102456651(TLR3);LOC102456827(FCN2);LOC102458176(MAOB);LOC102458236(CCL2);LOC102458559(PLA2G4A);LOC102462146(NR1H3);LOC102463297(MUC5B);MSTRG.8702(HSF1)
GO:0042345	regulation of NF-kappaB import into nucleus	2	37	0.416661	0.678352	LOC102451091(C1qtnf3);LOC102456651(TLR3)
GO:0042348	NF-kappaB import into nucleus	2	37	0.416661	0.678352	LOC102451091(C1qtnf3);LOC102456651(TLR3)
GO:0043331	response to dsRNA	2	37	0.416661	0.678352	LOC102447273(IRF1);LOC102456651(TLR3)
GO:0051928	positive regulation of calcium ion transport	2	37	0.416661	0.678352	LOC102452468(CEMIP);LOC102454220(PLCG2)
GO:0006839	mitochondrial transport	4	86	0.419174	0.678352	LOC102444368(ATP5MG);LOC102455112(MYO5B);LOC102458006(ATP5ME);LOC102462666(Smdt1)
GO:0014706	striated muscle tissue development	11	262	0.420352	0.678352	LOC102443635(TGFBR3);LOC102446214(PLN);LOC102448416(ISL2);LOC102452100(MYH16);LOC102453266(COL19A1);LOC102453372(PKP2);LOC102453710(MBNL3);LOC102454531(FOS);LOC102455766(DSG2);LOC102457448(MRTFB);LOC112545445(BCL9L)
GO:0001823	mesonephros development	1	14	0.421087	0.678352	LOC102453882(LHX1)
GO:0003263	cardioblast proliferation	1	14	0.421087	0.678352	LOC102448416(ISL2)
GO:0003264	regulation of cardioblast proliferation	1	14	0.421087	0.678352	LOC102448416(ISL2)
GO:0006684	sphingomyelin metabolic process	1	14	0.421087	0.678352	LOC102453490(Smpd3)
GO:0006817	phosphate ion transport	1	14	0.421087	0.678352	LOC102447404(slc17a7)
GO:0014047	glutamate secretion	1	14	0.421087	0.678352	LOC102461606(ADORA2A)
GO:0014048	regulation of glutamate secretion	1	14	0.421087	0.678352	LOC102461606(ADORA2A)
GO:0032303	regulation of icosanoid secretion	1	14	0.421087	0.678352	LOC102447016(P2ry2)
GO:0034367	macromolecular complex remodeling	1	14	0.421087	0.678352	LOC102455529(AGTR1)
GO:0034368	protein-lipid complex remodeling	1	14	0.421087	0.678352	LOC102455529(AGTR1)
GO:0034369	plasma lipoprotein particle remodeling	1	14	0.421087	0.678352	LOC102455529(AGTR1)
GO:0042481	regulation of odontogenesis	1	14	0.421087	0.678352	LOC102459783(PRKCG)
GO:0043268	positive regulation of potassium ion transport	1	14	0.421087	0.678352	LOC102448668(GAL)
GO:0043383	negative T cell selection	1	14	0.421087	0.678352	LOC102458283(GLI3)
GO:0044851	hair cycle phase	1	14	0.421087	0.678352	LOC102455766(DSG2)
GO:0045838	positive regulation of membrane potential	1	14	0.421087	0.678352	LOC102453313(RELN)
GO:0048521	negative regulation of behavior	1	14	0.421087	0.678352	LOC102445544(Padi2)
GO:0050951	sensory perception of temperature stimulus	1	14	0.421087	0.678352	LOC102444201(EPHB1)
GO:0051781	positive regulation of cell division	1	14	0.421087	0.678352	LOC102446254(Piwil2)
GO:0051785	positive regulation of nuclear division	1	14	0.421087	0.678352	LOC102446254(Piwil2)
GO:0072102	glomerulus morphogenesis	1	14	0.421087	0.678352	LOC102460895(PDGFRB)
GO:1901016	regulation of potassium ion transmembrane transporter activity	1	14	0.421087	0.678352	LOC102448668(GAL)
GO:1903959	regulation of anion transmembrane transport	1	14	0.421087	0.678352	LOC102449423(ACSL6)
GO:0043086	negative regulation of catalytic activity	9	212	0.423654	0.682098	LOC102446214(PLN);LOC102446420(PPP2R1A);LOC102447190(PAPLN);LOC102451680(--);LOC102453831(LEPR);LOC102455275(Ppm1f);LOC102459336(PRKCA);LOC102459783(PRKCG);LOC102461864(CLN8)
GO:0008593	regulation of Notch signaling pathway	3	62	0.425285	0.682778	LOC102446715(SLC35C2);LOC102454096(FGF7);LOC102462938(TSPAN5)
GO:0046128	purine ribonucleoside metabolic process	3	62	0.425285	0.682778	LOC102444368(ATP5MG);LOC102451519(PPARA);LOC102458006(ATP5ME)
GO:0046474	glycerophospholipid biosynthetic process	3	62	0.425285	0.682778	LOC102449332(ACSL3);LOC102450224(LPCAT1);LOC102454220(PLCG2)
GO:0051341	regulation of oxidoreductase activity	3	62	0.425285	0.682778	LOC102443405(EGFR);LOC102452975(NPR3);LOC102455529(AGTR1)
GO:1990138	neuron projection extension	3	62	0.425285	0.682778	LOC102448416(ISL2);LOC102458227(SEMA5A);LOC102459817(RAPH1)
GO:0051241	negative regulation of multicellular organismal process	17	416	0.425769	0.683165	LOC102443642(CCL4);LOC102444610(ADAMTS18);LOC102446987(Lingo4);LOC102447273(IRF1);LOC102448190(Lrpap1);LOC102448633(ANGPT4);LOC102450254(CD83);LOC102451091(C1qtnf3);LOC102454979(NR2E1);LOC102456580(PDE5A);LOC102456651(TLR3);LOC102457121(PRDM16);LOC102458227(SEMA5A);LOC102458236(CCL2);LOC102458283(GLI3);LOC102463217(CCL3);LOC106731489(CCL4)
GO:0021700	developmental maturation	7	162	0.426542	0.684018	LOC102448668(GAL);LOC102451680(--);LOC102453156(EPAS1);LOC102454410(sox18-a);LOC102459612(SEZ6L);LOC102459783(PRKCG);LOC102462684(ERBB4)
GO:1904062	regulation of cation transmembrane transport	4	87	0.427814	0.685667	LOC102446214(PLN);LOC102448668(GAL);LOC102454220(PLCG2);LOC102459178(CASQ2)
GO:0008652	cellular amino acid biosynthetic process	2	38	0.429985	0.687975	LOC102445544(Padi2);LOC102458579(PADI3)
GO:0070227	lymphocyte apoptotic process	2	38	0.429985	0.687975	LOC102443642(CCL4);LOC102458283(GLI3)
GO:0070849	response to epidermal growth factor	2	38	0.429985	0.687975	LOC102443405(EGFR);LOC102463297(MUC5B)
GO:0051249	regulation of lymphocyte activation	10	239	0.43241	0.691463	LOC102443642(CCL4);LOC102447273(IRF1);LOC102447306(GLI2);LOC102450254(CD83);LOC102454613(PRDM1);LOC102456580(PDE5A);LOC102458283(GLI3);LOC102460174(IL6ST);LOC102461606(ADORA2A);LOC102463382(VCAM1)
GO:0019218	regulation of steroid metabolic process	3	63	0.435511	0.695635	LOC102447860(FDPS);LOC102448668(GAL);LOC102455529(AGTR1)
GO:0042278	purine nucleoside metabolic process	3	63	0.435511	0.695635	LOC102444368(ATP5MG);LOC102451519(PPARA);LOC102458006(ATP5ME)
GO:0051495	positive regulation of cytoskeleton organization	5	113	0.435777	0.695666	LOC102443663(CLIP1);LOC102444801(SCIN);LOC102453211(AMOT);LOC102455275(Ppm1f);LOC102461710(IQGAP2)
GO:0071900	regulation of protein serine/threonine kinase activity	8	190	0.442703	0.696599	LOC102443405(EGFR);LOC102446420(PPP2R1A);LOC102452468(CEMIP);LOC102454096(FGF7);LOC102456580(PDE5A);LOC102459336(PRKCA);LOC102459783(PRKCG);LOC102460895(PDGFRB)
GO:0007033	vacuole organization	2	39	0.443145	0.696599	LOC102458343(GNPTAB);LOC102461864(CLN8)
GO:0030324	lung development	2	39	0.443145	0.696599	LOC102449791(SPRY3);LOC102454096(FGF7)
GO:0045661	regulation of myoblast differentiation	2	39	0.443145	0.696599	LOC102451533(ZFHX4);LOC102453710(MBNL3)
GO:0060993	kidney morphogenesis	2	39	0.443145	0.696599	LOC102453882(LHX1);LOC102460895(PDGFRB)
GO:0002686	negative regulation of leukocyte migration	1	15	0.443268	0.696599	LOC102445544(Padi2)
GO:0006910	phagocytosis, recognition	1	15	0.443268	0.696599	LOC102456827(FCN2)
GO:0006919	activation of cysteine-type endopeptidase activity involved in apoptotic process	1	15	0.443268	0.696599	LOC102456651(TLR3)
GO:0010039	response to iron ion	1	15	0.443268	0.696599	LOC102456860(LCT)
GO:0032814	regulation of natural killer cell activation	1	15	0.443268	0.696599	LOC102447273(IRF1)
GO:0034123	positive regulation of toll-like receptor signaling pathway	1	15	0.443268	0.696599	LOC102462146(NR1H3)
GO:0034311	diol metabolic process	1	15	0.443268	0.696599	LOC102456741(Acer3)
GO:0035933	glucocorticoid secretion	1	15	0.443268	0.696599	LOC102448668(GAL)
GO:0042749	regulation of circadian sleep/wake cycle	1	15	0.443268	0.696599	LOC102457423(PMCH)
GO:0046131	pyrimidine ribonucleoside metabolic process	1	15	0.443268	0.696599	LOC102447070(APOBEC2)
GO:0055090	acylglycerol homeostasis	1	15	0.443268	0.696599	LOC102462146(NR1H3)
GO:0060122	inner ear receptor stereocilium organization	1	15	0.443268	0.696599	LOC102456374(CLIC5)
GO:0060479	lung cell differentiation	1	15	0.443268	0.696599	LOC102454096(FGF7)
GO:0060487	lung epithelial cell differentiation	1	15	0.443268	0.696599	LOC102454096(FGF7)
GO:0060602	branch elongation of an epithelium	1	15	0.443268	0.696599	LOC102454096(FGF7)
GO:0061004	pattern specification involved in kidney development	1	15	0.443268	0.696599	LOC102453882(LHX1)
GO:0070229	negative regulation of lymphocyte apoptotic process	1	15	0.443268	0.696599	LOC102443642(CCL4)
GO:0071604	transforming growth factor beta production	1	15	0.443268	0.696599	LOC102458236(CCL2)
GO:0072048	renal system pattern specification	1	15	0.443268	0.696599	LOC102453882(LHX1)
GO:0072074	kidney mesenchyme development	1	15	0.443268	0.696599	LOC102460895(PDGFRB)
GO:0097202	activation of cysteine-type endopeptidase activity	1	15	0.443268	0.696599	LOC102456651(TLR3)
GO:2000107	negative regulation of leukocyte apoptotic process	1	15	0.443268	0.696599	LOC102443642(CCL4)
GO:2000136	regulation of cell proliferation involved in heart morphogenesis	1	15	0.443268	0.696599	LOC102448416(ISL2)
GO:1901137	carbohydrate derivative biosynthetic process	20	498	0.444864	0.697266	LOC102444057(ADCY2);LOC102444235(Adamts5);LOC102444368(ATP5MG);LOC102445759(ADCY1);LOC102446589(CHST3);LOC102446715(SLC35C2);LOC102448197(ADCY9);LOC102448207(FMOD);LOC102448633(ANGPT4);LOC102449878(PRELP);LOC102450767(ST8SIA3);LOC102452975(NPR3);LOC102458006(ATP5ME);LOC102458462(NEU3);LOC102459336(PRKCA);LOC102460895(PDGFRB);LOC102461606(ADORA2A);LOC102462143(VIPR2);LOC102462829(ST8SIA1);LOC10673…
GO:0034976	response to endoplasmic reticulum stress	4	89	0.44499	0.697266	LOC102449250(ATP6V0D2);LOC102452435(ATP6V0D1);LOC102460301(ATP2A1);LOC102464083(DNAJC3)
GO:0002237	response to molecule of bacterial origin	11	267	0.44501	0.697266	LOC102447016(P2ry2);LOC102448868(SELE);LOC102454096(FGF7);LOC102454220(PLCG2);LOC102454531(FOS);LOC102458176(MAOB);LOC102458236(CCL2);LOC102458559(PLA2G4A);LOC102462146(NR1H3);LOC102463297(MUC5B);MSTRG.8702(HSF1)
GO:0009451	RNA modification	3	64	0.445667	0.697266	LOC102447070(APOBEC2);LOC102454751(NSUN4);LOC102461841(FTSJ3)
GO:0032069	regulation of nuclease activity	3	64	0.445667	0.697266	LOC102449250(ATP6V0D2);LOC102452435(ATP6V0D1);LOC102464083(DNAJC3)
GO:0034470	ncRNA processing	3	64	0.445667	0.697266	LOC102450772(LIN28B);LOC102454751(NSUN4);LOC102461841(FTSJ3)
GO:0048592	eye morphogenesis	3	64	0.445667	0.697266	LOC102447067(HSPB6);LOC102448207(FMOD);LOC102462536(znf703-a)
GO:0072524	pyridine-containing compound metabolic process	3	64	0.445667	0.697266	LOC102447289(haao);LOC102451519(PPARA);LOC102456441(Pdxk)
GO:0048285	organelle fission	15	370	0.447041	0.699028	LOC102443821(NSMCE2);LOC102446254(Piwil2);LOC102446420(PPP2R1A);LOC102450062(ppp2r2d);LOC102450344(DCTN3);LOC102451530(REEP3);LOC102451602(ING2);LOC102452132(DLGAP5);LOC102455757(DCTN3);LOC102456002(Chfr);LOC102459132(TTC28);LOC102459913(TUBB3);LOC102460895(PDGFRB);LOC102462684(ERBB4);MSTRG.8702(HSF1)
GO:0010506	regulation of autophagy	6	140	0.4481	0.700296	LOC102443767(LZTS1);LOC102446181(SLC22A3);LOC102446589(CHST3);LOC102451008(HERC1);LOC102452530(KRT15);LOC102457316(SNTG1)
GO:0033036	macromolecule localization	71	1822	0.453745	0.708726	LOC102443405(EGFR);LOC102443450(bbip1);LOC102443642(CCL4);LOC102443663(CLIP1);LOC102444061(SEC61G);LOC102444539(--);LOC102444896(XPO4);LOC102445037(bglap);LOC102445576(H1-3);LOC102445831(SNRPG);LOC102446703(RILPL1);LOC102446930(PDE1C);LOC102447016(P2ry2);LOC102448407(CBLN1);LOC102448633(ANGPT4);LOC102448668(GAL);LOC102449164(Mmd2);LOC102449250(ATP6V0D2);LOC102449332(ACSL3);LOC102449423(ACSL6);LOC…
GO:0010467	gene expression	130	3357	0.45401	0.708748	LOC102443405(EGFR);LOC102443531(MAB21L1);LOC102443635(TGFBR3);LOC102443642(CCL4);LOC102443657(ZNF507);LOC102443767(LZTS1);LOC102444178(AHNAK);LOC102444247(ZNF512B);LOC102444413(Atxn1);LOC102444539(--);LOC102444609(Rad54l2);LOC102445058(Pcgf5);LOC102445576(H1-3);LOC102445831(SNRPG);LOC102446254(Piwil2);LOC102446420(PPP2R1A);LOC102446715(SLC35C2);LOC102446951(MECOM);LOC102446970(PASK);LOC102447067(…
GO:0045087	innate immune response	11	269	0.454852	0.70895	LOC102443578(CFHR5);LOC102443642(CCL4);LOC102447273(IRF1);LOC102452688(GBP3);LOC102454220(PLCG2);LOC102454531(FOS);LOC102456651(TLR3);LOC102456827(FCN2);LOC102458236(CCL2);LOC102462146(NR1H3);LOC102463303(COLEC12)
GO:0006109	regulation of carbohydrate metabolic process	6	141	0.454893	0.70895	LOC102446970(PASK);LOC102451091(C1qtnf3);LOC102451519(PPARA);LOC102453307(MRGPRX4);LOC102453831(LEPR);LOC102461525(Adra1b)
GO:0010675	regulation of cellular carbohydrate metabolic process	6	141	0.454893	0.70895	LOC102446970(PASK);LOC102451091(C1qtnf3);LOC102451519(PPARA);LOC102453307(MRGPRX4);LOC102453831(LEPR);LOC102461525(Adra1b)
GO:0000578	embryonic axis specification	2	40	0.456135	0.70932	LOC102444314(FRS3);LOC102453882(LHX1)
GO:0002066	columnar/cuboidal epithelial cell development	2	40	0.456135	0.70932	LOC102448416(ISL2);LOC102454613(PRDM1)
GO:0032606	type I interferon production	2	40	0.456135	0.70932	LOC102447273(IRF1);LOC102456651(TLR3)
GO:0032642	regulation of chemokine production	2	40	0.456135	0.70932	LOC102451091(C1qtnf3);LOC102456651(TLR3)
GO:0008064	regulation of actin polymerization or depolymerization	6	142	0.461666	0.712286	LOC102444801(SCIN);LOC102450233(PLEKHH2);LOC102454385(Limd2);LOC102458227(SEMA5A);LOC102458236(CCL2);LOC102461710(IQGAP2)
GO:0007507	heart development	13	322	0.462081	0.712286	LOC102443635(TGFBR3);LOC102444314(FRS3);LOC102447070(APOBEC2);LOC102448416(ISL2);LOC102449250(ATP6V0D2);LOC102452100(MYH16);LOC102452435(ATP6V0D1);LOC102453372(PKP2);LOC102454410(sox18-a);LOC102455766(DSG2);LOC102460895(PDGFRB);LOC102461525(Adra1b);LOC102462402(Zic3)
GO:0034641	cellular nitrogen compound metabolic process	146	3780	0.46362	0.712286	LOC102443405(EGFR);LOC102443635(TGFBR3);LOC102443642(CCL4);LOC102443821(NSMCE2);LOC102444057(ADCY2);LOC102444368(ATP5MG);LOC102444413(Atxn1);LOC102444539(--);LOC102444609(Rad54l2);LOC102445058(Pcgf5);LOC102445576(H1-3);LOC102445759(ADCY1);LOC102445831(SNRPG);LOC102446254(Piwil2);LOC102446420(PPP2R1A);LOC102446930(PDE1C);LOC102446951(MECOM);LOC102446970(PASK);LOC102447070(APOBEC2);LOC102447189(MED…
GO:0008406	gonad development	7	168	0.46409	0.712286	LOC102447860(FDPS);LOC102448633(ANGPT4);LOC102453307(MRGPRX4);LOC102453831(LEPR);LOC102456222(Ercc1);LOC102456651(TLR3);LOC102458559(PLA2G4A)
GO:0000291	nuclear-transcribed mRNA catabolic process, exonucleolytic	1	16	0.4646	0.712286	LOC102460953(Cnot6l)
GO:0001510	RNA methylation	1	16	0.4646	0.712286	LOC102461841(FTSJ3)
GO:0001881	receptor recycling	1	16	0.4646	0.712286	LOC102455529(AGTR1)
GO:0006302	double-strand break repair	1	16	0.4646	0.712286	LOC102447654(RBBP8)
GO:0010332	response to gamma radiation	1	16	0.4646	0.712286	LOC102447067(HSPB6)
GO:0021603	cranial nerve formation	1	16	0.4646	0.712286	LOC102447306(GLI2)
GO:0030850	prostate gland development	1	16	0.4646	0.712286	LOC102444314(FRS3)
GO:0031128	developmental induction	1	16	0.4646	0.712286	LOC102449208(POU2F1)
GO:0031532	actin cytoskeleton reorganization	1	16	0.4646	0.712286	LOC102454701(SEMA3E)
GO:0032225	regulation of synaptic transmission, dopaminergic	1	16	0.4646	0.712286	LOC102457423(PMCH)
GO:0032292	peripheral nervous system axon ensheathment	1	16	0.4646	0.712286	LOC102457296(--)
GO:0033028	myeloid cell apoptotic process	1	16	0.4646	0.712286	LOC102443642(CCL4)
GO:0033032	regulation of myeloid cell apoptotic process	1	16	0.4646	0.712286	LOC102443642(CCL4)
GO:0045806	negative regulation of endocytosis	1	16	0.4646	0.712286	LOC102462146(NR1H3)
GO:0051560	mitochondrial calcium ion homeostasis	1	16	0.4646	0.712286	LOC102460301(ATP2A1)
GO:0051602	response to electrical stimulus	1	16	0.4646	0.712286	LOC102463327(NEUROD2)
GO:0060973	cell migration involved in heart development	1	16	0.4646	0.712286	LOC102460895(PDGFRB)
GO:0070741	response to interleukin-6	1	16	0.4646	0.712286	LOC102458236(CCL2)
GO:0072310	glomerular epithelial cell development	1	16	0.4646	0.712286	LOC102445492(PODXL)
GO:1901021	positive regulation of calcium ion transmembrane transporter activity	1	16	0.4646	0.712286	LOC102454220(PLCG2)
GO:1902115	regulation of organelle assembly	1	16	0.4646	0.712286	LOC102460953(Cnot6l)
GO:1904427	positive regulation of calcium ion transmembrane transport	1	16	0.4646	0.712286	LOC102454220(PLCG2)
GO:0055086	nucleobase-containing small molecule metabolic process	17	426	0.46514	0.712727	LOC102444057(ADCY2);LOC102444368(ATP5MG);LOC102445759(ADCY1);LOC102446930(PDE1C);LOC102447070(APOBEC2);LOC102447289(haao);LOC102448197(ADCY9);LOC102451519(PPARA);LOC102452484(RRM2);LOC102452975(NPR3);LOC102454692(MPP6);LOC102456580(PDE5A);LOC102458006(ATP5ME);LOC102458263(Pde10a);LOC102459336(PRKCA);LOC102461606(ADORA2A);LOC102462143(VIPR2)
GO:0008037	cell recognition	5	117	0.465824	0.713388	LOC102444201(EPHB1);LOC102445759(ADCY1);LOC102454805(FEZF1);LOC102456827(FCN2);LOC102458227(SEMA5A)
GO:0044712	single-organism catabolic process	10	246	0.468596	0.717007	LOC102445037(bglap);LOC102445061(Fut9);LOC102446930(PDE1C);LOC102447070(APOBEC2);LOC102451519(PPARA);LOC102454770(Eno3);LOC102456580(PDE5A);LOC102458263(Pde10a);LOC102458579(PADI3);LOC102461525(Adra1b)
GO:0031333	negative regulation of protein complex assembly	2	41	0.468949	0.717007	LOC102444801(SCIN);LOC102446974(CLDN1)
GO:0048844	artery morphogenesis	2	41	0.468949	0.717007	LOC102454402(LRP1);LOC102460895(PDGFRB)
GO:0035270	endocrine system development	4	92	0.470448	0.718909	LOC102446651(kdrl);LOC102454096(FGF7);LOC102454979(NR2E1);LOC102460895(PDGFRB)
GO:0000819	sister chromatid segregation	3	67	0.475681	0.725337	LOC102443821(NSMCE2);LOC102446420(PPP2R1A);LOC102452132(DLGAP5)
GO:0050768	negative regulation of neurogenesis	3	67	0.475681	0.725337	LOC102446987(Lingo4);LOC102454979(NR2E1);LOC102458227(SEMA5A)
GO:0051961	negative regulation of nervous system development	3	67	0.475681	0.725337	LOC102446987(Lingo4);LOC102454979(NR2E1);LOC102458227(SEMA5A)
GO:2001252	positive regulation of chromosome organization	3	67	0.475681	0.725337	LOC102443821(NSMCE2);LOC102445576(H1-3);LOC102462536(znf703-a)
GO:0008203	cholesterol metabolic process	2	42	0.481581	0.725454	LOC102447860(FDPS);LOC102455112(MYO5B)
GO:0032233	positive regulation of actin filament bundle assembly	2	42	0.481581	0.725454	LOC102453211(AMOT);LOC102455275(Ppm1f)
GO:0032602	chemokine production	2	42	0.481581	0.725454	LOC102451091(C1qtnf3);LOC102456651(TLR3)
GO:0050931	pigment cell differentiation	2	42	0.481581	0.725454	LOC102449858(ALK);LOC102458283(GLI3)
GO:0060541	respiratory system development	2	42	0.481581	0.725454	LOC102449791(SPRY3);LOC102454096(FGF7)
GO:0090068	positive regulation of cell cycle process	2	42	0.481581	0.725454	LOC102443821(NSMCE2);LOC102446254(Piwil2)
GO:1902652	secondary alcohol metabolic process	2	42	0.481581	0.725454	LOC102447860(FDPS);LOC102455112(MYO5B)
GO:0010769	regulation of cell morphogenesis involved in differentiation	10	249	0.48399	0.725454	LOC102443562(PLXNB1);LOC102443635(TGFBR3);LOC102443767(LZTS1);LOC102446987(Lingo4);LOC102454805(FEZF1);LOC102454979(NR2E1);LOC102455928(Cux1);LOC102458227(SEMA5A);LOC102462536(znf703-a);LOC112545445(BCL9L)
GO:0000726	non-recombinational repair	1	17	0.485117	0.725454	LOC102443821(NSMCE2)
GO:0002347	response to tumor cell	1	17	0.485117	0.725454	LOC102453782(TXNIP)
GO:0003159	morphogenesis of an endothelium	1	17	0.485117	0.725454	LOC102448633(ANGPT4)
GO:0006081	cellular aldehyde metabolic process	1	17	0.485117	0.725454	LOC102456441(Pdxk)
GO:0006586	indolalkylamine metabolic process	1	17	0.485117	0.725454	LOC102447289(haao)
GO:0006826	iron ion transport	1	17	0.485117	0.725454	LOC102457379(Slc39a8)
GO:0007229	integrin-mediated signaling pathway	1	17	0.485117	0.725454	LOC102445544(Padi2)
GO:0022410	circadian sleep/wake cycle process	1	17	0.485117	0.725454	LOC102457423(PMCH)
GO:0032945	negative regulation of mononuclear cell proliferation	1	17	0.485117	0.725454	LOC102448668(GAL)
GO:0033081	regulation of T cell differentiation in thymus	1	17	0.485117	0.725454	LOC102447306(GLI2)
GO:0033561	regulation of water loss via skin	1	17	0.485117	0.725454	LOC102446974(CLDN1)
GO:0035812	renal sodium excretion	1	17	0.485117	0.725454	LOC102461606(ADORA2A)
GO:0035813	regulation of renal sodium excretion	1	17	0.485117	0.725454	LOC102461606(ADORA2A)
GO:0040020	regulation of meiotic nuclear division	1	17	0.485117	0.725454	LOC102446254(Piwil2)
GO:0042506	tyrosine phosphorylation of Stat5 protein	1	17	0.485117	0.725454	LOC102462684(ERBB4)
GO:0042522	regulation of tyrosine phosphorylation of Stat5 protein	1	17	0.485117	0.725454	LOC102462684(ERBB4)
GO:0044060	regulation of endocrine process	1	17	0.485117	0.725454	LOC102448668(GAL)
GO:0044773	mitotic DNA damage checkpoint	1	17	0.485117	0.725454	LOC102463200(RAD9A)
GO:0044774	mitotic DNA integrity checkpoint	1	17	0.485117	0.725454	LOC102463200(RAD9A)
GO:0048665	neuron fate specification	1	17	0.485117	0.725454	LOC102448416(ISL2)
GO:0051231	spindle elongation	1	17	0.485117	0.725454	LOC102446420(PPP2R1A)
GO:0055078	sodium ion homeostasis	1	17	0.485117	0.725454	LOC102461606(ADORA2A)
GO:0060314	regulation of ryanodine-sensitive calcium-release channel activity	1	17	0.485117	0.725454	LOC102459178(CASQ2)
GO:0061180	mammary gland epithelium development	1	17	0.485117	0.725454	LOC102462536(znf703-a)
GO:2000398	regulation of thymocyte aggregation	1	17	0.485117	0.725454	LOC102447306(GLI2)
GO:0006073	cellular glucan metabolic process	3	68	0.48552	0.725454	LOC102446970(PASK);LOC102460174(IL6ST);LOC102461525(Adra1b)
GO:0009141	nucleoside triphosphate metabolic process	3	68	0.48552	0.725454	LOC102444368(ATP5MG);LOC102451519(PPARA);LOC102458006(ATP5ME)
GO:0010522	regulation of calcium ion transport into cytosol	3	68	0.48552	0.725454	LOC102446214(PLN);LOC102452468(CEMIP);LOC102459178(CASQ2)
GO:0021954	central nervous system neuron development	3	68	0.48552	0.725454	LOC102444201(EPHB1);LOC102447306(GLI2);LOC102454979(NR2E1)
GO:0044042	glucan metabolic process	3	68	0.48552	0.725454	LOC102446970(PASK);LOC102460174(IL6ST);LOC102461525(Adra1b)
GO:0040013	negative regulation of locomotion	4	94	0.487179	0.727548	LOC102445544(Padi2);LOC102448633(ANGPT4);LOC102456827(FCN2);LOC102459377(TNFRSF19)
GO:0048584	positive regulation of response to stimulus	41	1058	0.490798	0.732565	LOC102443405(EGFR);LOC102443642(CCL4);LOC102444258(MASP1);LOC102446651(kdrl);LOC102447273(IRF1);LOC102447541(PMP2);LOC102448633(ANGPT4);LOC102451069(ATP6AP1);LOC102451091(C1qtnf3);LOC102453251(ZIC2);LOC102453764(C1R);LOC102453831(LEPR);LOC102454096(FGF7);LOC102454220(PLCG2);LOC102454429(Casr);LOC102454531(FOS);LOC102454611(Enah);LOC102455275(Ppm1f);LOC102455529(AGTR1);LOC102455944(ERFE);LOC102456…
GO:0006305	DNA alkylation	2	43	0.494026	0.733492	LOC102446254(Piwil2);LOC102454531(FOS)
GO:0031110	regulation of microtubule polymerization or depolymerization	2	43	0.494026	0.733492	LOC102443663(CLIP1);LOC102445278(gas2l2.L)
GO:0034766	negative regulation of ion transmembrane transport	2	43	0.494026	0.733492	LOC102446214(PLN);LOC102459178(CASQ2)
GO:0045944	positive regulation of transcription from RNA polymerase II promoter	2	43	0.494026	0.733492	LOC102451519(PPARA);LOC102455225(ITGA8)
GO:0048806	genitalia development	2	43	0.494026	0.733492	LOC102453882(LHX1);LOC102454096(FGF7)
GO:0051592	response to calcium ion	2	43	0.494026	0.733492	LOC102454531(FOS);LOC102463327(NEUROD2)
GO:0006022	aminoglycan metabolic process	6	147	0.495181	0.733492	LOC102446589(CHST3);LOC102448207(FMOD);LOC102448633(ANGPT4);LOC102449878(PRELP);LOC102452468(CEMIP);LOC102460895(PDGFRB)
GO:0014013	regulation of gliogenesis	3	69	0.495269	0.733492	LOC102446987(Lingo4);LOC102454979(NR2E1);LOC102460174(IL6ST)
GO:0050818	regulation of coagulation	3	69	0.495269	0.733492	LOC102444610(ADAMTS18);LOC102459336(PRKCA);LOC102459783(PRKCG)
GO:0061041	regulation of wound healing	3	69	0.495269	0.733492	LOC102444610(ADAMTS18);LOC102459336(PRKCA);LOC102459783(PRKCG)
GO:0007126	meiotic nuclear division	4	95	0.495464	0.733492	LOC102446254(Piwil2);LOC102446420(PPP2R1A);LOC102451602(ING2);MSTRG.8702(HSF1)
GO:0010822	positive regulation of mitochondrion organization	4	95	0.495464	0.733492	LOC102453793(GPR26);LOC102454751(NSUN4);LOC102462108(COX6C);LOC102463677(UBE2L3)
GO:0016053	organic acid biosynthetic process	4	95	0.495464	0.733492	LOC102445544(Padi2);LOC102447289(haao);LOC102458559(PLA2G4A);LOC102458579(PADI3)
GO:0046394	carboxylic acid biosynthetic process	4	95	0.495464	0.733492	LOC102445544(Padi2);LOC102447289(haao);LOC102458559(PLA2G4A);LOC102458579(PADI3)
GO:0006807	nitrogen compound metabolic process	159	4141	0.497141	0.733492	LOC102443405(EGFR);LOC102443635(TGFBR3);LOC102443642(CCL4);LOC102443821(NSMCE2);LOC102444057(ADCY2);LOC102444368(ATP5MG);LOC102444413(Atxn1);LOC102444539(--);LOC102444609(Rad54l2);LOC102445058(Pcgf5);LOC102445544(Padi2);LOC102445576(H1-3);LOC102445759(ADCY1);LOC102445831(SNRPG);LOC102446254(Piwil2);LOC102446420(PPP2R1A);LOC102446589(CHST3);LOC102446930(PDE1C);LOC102446951(MECOM);LOC102446970(PASK…
GO:0009314	response to radiation	15	382	0.497156	0.733492	LOC102443405(EGFR);LOC102444413(Atxn1);LOC102445977(DHRS3);LOC102447067(HSPB6);LOC102452530(KRT15);LOC102454531(FOS);LOC102455936(TRPM3);LOC102456222(Ercc1);LOC102456441(Pdxk);LOC102458236(CCL2);LOC102459336(PRKCA);LOC102461481(SLC1A2);LOC102461525(Adra1b);LOC102463200(RAD9A);LOC102464047(FOSL2)
GO:0007010	cytoskeleton organization	33	852	0.498032	0.733492	LOC102443663(CLIP1);LOC102444801(SCIN);LOC102445278(gas2l2.L);LOC102445831(SNRPG);LOC102446420(PPP2R1A);LOC102446726(Sdccag8);LOC102447067(HSPB6);LOC102449094(WASF3);LOC102450233(PLEKHH2);LOC102450473(KRT8);LOC102450986(Grid2ip);LOC102451541(FGD5);LOC102452022(SYNE2);LOC102452100(MYH16);LOC102453211(AMOT);LOC102453313(RELN);LOC102454096(FGF7);LOC102454385(Limd2);LOC102454611(Enah);LOC102454701(SE…
GO:0009416	response to light stimulus	10	252	0.499284	0.733492	LOC102443405(EGFR);LOC102444413(Atxn1);LOC102445977(DHRS3);LOC102447067(HSPB6);LOC102455936(TRPM3);LOC102456222(Ercc1);LOC102459336(PRKCA);LOC102461481(SLC1A2);LOC102461525(Adra1b);LOC102464047(FOSL2)
GO:0007599	hemostasis	17	435	0.500359	0.733492	LOC102444610(ADAMTS18);LOC102447273(IRF1);LOC102448633(ANGPT4);LOC102448868(SELE);LOC102450167(DGKH);LOC102450311(SCUBE3);LOC102452019(ITPK1);LOC102452547(ITGA1);LOC102454010(DGKI);LOC102454220(PLCG2);LOC102456580(PDE5A);LOC102458263(Pde10a);LOC102458559(PLA2G4A);LOC102459336(PRKCA);LOC102459783(PRKCG);LOC102460301(ATP2A1);LOC102461606(ADORA2A)
GO:0002064	epithelial cell development	7	174	0.501058	0.733492	LOC102444314(FRS3);LOC102445492(PODXL);LOC102447727(TNMD);LOC102448416(ISL2);LOC102454410(sox18-a);LOC102454613(PRDM1);LOC102462488(TLL2)
GO:0045137	development of primary sexual characteristics	7	174	0.501058	0.733492	LOC102447860(FDPS);LOC102448633(ANGPT4);LOC102453307(MRGPRX4);LOC102453831(LEPR);LOC102456222(Ercc1);LOC102456651(TLR3);LOC102458559(PLA2G4A)
GO:0016070	RNA metabolic process	99	2577	0.501549	0.733492	LOC102443405(EGFR);LOC102443635(TGFBR3);LOC102443642(CCL4);LOC102444413(Atxn1);LOC102444539(--);LOC102444609(Rad54l2);LOC102445058(Pcgf5);LOC102445576(H1-3);LOC102445831(SNRPG);LOC102446254(Piwil2);LOC102446420(PPP2R1A);LOC102446951(MECOM);LOC102447070(APOBEC2);LOC102447189(MED13L);LOC102447273(IRF1);LOC102447274(MAML2);LOC102447306(GLI2);LOC102447463(TNNI2);LOC102447541(PMP2);LOC102447654(RBBP8)…
GO:0042098	T cell proliferation	5	122	0.502668	0.733492	LOC102443642(CCL4);LOC102447273(IRF1);LOC102456580(PDE5A);LOC102460174(IL6ST);LOC102463382(VCAM1)
GO:0051924	regulation of calcium ion transport	4	96	0.503693	0.733492	LOC102446214(PLN);LOC102452468(CEMIP);LOC102454220(PLCG2);LOC102459178(CASQ2)
GO:1902532	negative regulation of intracellular signal transduction	4	96	0.503693	0.733492	LOC102446420(PPP2R1A);LOC102446951(MECOM);LOC102459336(PRKCA);LOC102459783(PRKCG)
GO:0043207	response to external biotic stimulus	23	593	0.504779	0.733492	LOC102443642(CCL4);LOC102444235(Adamts5);LOC102446951(MECOM);LOC102447016(P2ry2);LOC102447306(GLI2);LOC102448868(SELE);LOC102450473(KRT8);LOC102451070(MUC5B);LOC102452688(GBP3);LOC102454096(FGF7);LOC102454220(PLCG2);LOC102454531(FOS);LOC102454770(Eno3);LOC102456651(TLR3);LOC102456827(FCN2);LOC102458176(MAOB);LOC102458236(CCL2);LOC102458559(PLA2G4A);LOC102462146(NR1H3);LOC102463217(CCL3);LOC102463…
GO:0001990	regulation of systemic arterial blood pressure by hormone	1	18	0.504849	0.733492	LOC102455529(AGTR1)
GO:0002068	glandular epithelial cell development	1	18	0.504849	0.733492	LOC102448416(ISL2)
GO:0003071	renal system process involved in regulation of systemic arterial blood pressure	1	18	0.504849	0.733492	LOC102455529(AGTR1)
GO:0006007	glucose catabolic process	1	18	0.504849	0.733492	LOC102454770(Eno3)
GO:0006536	glutamate metabolic process	1	18	0.504849	0.733492	LOC102463032(FTCD)
GO:0006636	unsaturated fatty acid biosynthetic process	1	18	0.504849	0.733492	LOC102458559(PLA2G4A)
GO:0009886	post-embryonic morphogenesis	1	18	0.504849	0.733492	LOC102447306(GLI2)
GO:0010596	negative regulation of endothelial cell migration	1	18	0.504849	0.733492	LOC102448633(ANGPT4)
GO:0010633	negative regulation of epithelial cell migration	1	18	0.504849	0.733492	LOC102448633(ANGPT4)
GO:0010977	negative regulation of neuron projection development	1	18	0.504849	0.733492	LOC102458227(SEMA5A)
GO:0031112	positive regulation of microtubule polymerization or depolymerization	1	18	0.504849	0.733492	LOC102443663(CLIP1)
GO:0032400	melanosome localization	1	18	0.504849	0.733492	LOC102443450(bbip1)
GO:0035510	DNA dealkylation	1	18	0.504849	0.733492	LOC102447070(APOBEC2)
GO:0035930	corticosteroid hormone secretion	1	18	0.504849	0.733492	LOC102448668(GAL)
GO:0042069	regulation of catecholamine metabolic process	1	18	0.504849	0.733492	LOC102458176(MAOB)
GO:0042634	regulation of hair cycle	1	18	0.504849	0.733492	LOC102448668(GAL)
GO:0045823	positive regulation of heart contraction	1	18	0.504849	0.733492	LOC102461525(Adra1b)
GO:0051445	regulation of meiotic cell cycle	1	18	0.504849	0.733492	LOC102446254(Piwil2)
GO:0061323	cell proliferation involved in heart morphogenesis	1	18	0.504849	0.733492	LOC102448416(ISL2)
GO:0070192	chromosome organization involved in meiotic cell cycle	1	18	0.504849	0.733492	LOC102446420(PPP2R1A)
GO:1901264	carbohydrate derivative transport	1	18	0.504849	0.733492	LOC102444915(SLC29A3)
GO:1901379	regulation of potassium ion transmembrane transport	1	18	0.504849	0.733492	LOC102448668(GAL)
GO:1901606	alpha-amino acid catabolic process	1	18	0.504849	0.733492	LOC102458579(PADI3)
GO:1903524	positive regulation of blood circulation	1	18	0.504849	0.733492	LOC102461525(Adra1b)
GO:0030168	platelet activation	3	70	0.504925	0.733492	LOC102444610(ADAMTS18);LOC102459336(PRKCA);LOC102459783(PRKCG)
GO:0030902	hindbrain development	3	70	0.504925	0.733492	LOC102448407(CBLN1);LOC102451008(HERC1);LOC102453882(LHX1)
GO:0008589	regulation of smoothened signaling pathway	2	44	0.506281	0.734705	LOC102458283(GLI3);LOC102458295(EVC)
GO:0060840	artery development	2	44	0.506281	0.734705	LOC102454402(LRP1);LOC102460895(PDGFRB)
GO:0042692	muscle cell differentiation	12	306	0.50759	0.736228	LOC102447306(GLI2);LOC102448416(ISL2);LOC102448608(KEL);LOC102450311(SCUBE3);LOC102451533(ZFHX4);LOC102452100(MYH16);LOC102453710(MBNL3);LOC102454096(FGF7);LOC102454613(PRDM1);LOC102457231(fgf4-b);LOC102457448(MRTFB);LOC102460895(PDGFRB)
GO:0002682	regulation of immune system process	42	1091	0.508323	0.736387	LOC102443405(EGFR);LOC102443642(CCL4);LOC102444258(MASP1);LOC102444314(FRS3);LOC102444801(SCIN);LOC102444872(KL);LOC102445037(bglap);LOC102445544(Padi2);LOC102446995(PDCD2);LOC102447273(IRF1);LOC102447306(GLI2);LOC102448633(ANGPT4);LOC102448668(GAL);LOC102448868(SELE);LOC102450254(CD83);LOC102453764(C1R);LOC102454096(FGF7);LOC102454220(PLCG2);LOC102454531(FOS);LOC102454611(Enah);LOC102454613(PRDM…
GO:0030832	regulation of actin filament length	6	149	0.508395	0.736387	LOC102444801(SCIN);LOC102450233(PLEKHH2);LOC102454385(Limd2);LOC102458227(SEMA5A);LOC102458236(CCL2);LOC102461710(IQGAP2)
GO:0051246	regulation of protein metabolic process	62	1614	0.508603	0.736387	LOC102443405(EGFR);LOC102443642(CCL4);LOC102444057(ADCY2);LOC102444123(EPHA7);LOC102444201(EPHB1);LOC102444314(FRS3);LOC102444539(--);LOC102445576(H1-3);LOC102445759(ADCY1);LOC102445831(SNRPG);LOC102445898(PDGFD);LOC102446254(Piwil2);LOC102446420(PPP2R1A);LOC102446521(PPP1R17);LOC102446951(MECOM);LOC102446970(PASK);LOC102446995(PDCD2);LOC102447067(HSPB6);LOC102447190(PAPLN);LOC102447273(IRF1);LOC…
GO:0001775	cell activation	28	725	0.508743	0.736387	LOC102443405(EGFR);LOC102443635(TGFBR3);LOC102443642(CCL4);LOC102444610(ADAMTS18);LOC102444855(ncaph2);LOC102447273(IRF1);LOC102447306(GLI2);LOC102450167(DGKH);LOC102450254(CD83);LOC102452922(ZFP36L1);LOC102454010(DGKI);LOC102454220(PLCG2);LOC102454613(PRDM1);LOC102456580(PDE5A);LOC102456651(TLR3);LOC102456930(ICOSLG);LOC102458236(CCL2);LOC102458283(GLI3);LOC102458559(PLA2G4A);LOC102459336(PRKCA)…
[truncated: 873 more rows]
