# Supplementary material for: Sex-Dimorphic Differential Expression Profiles in the Brain of the Adult Chinese Soft-Shelled Turtle, Pelodiscus sinensis
Source: Animals (Basel). 2024 Nov 27;14(23):3426. doi: 10.3390/ani14233426 (PMC11640296; doi:10.3390/ani14233426)
Supplement: Supplementary file 1 [file animals-14-03426-s001.zip › Table S4.xlsx]

## Sheet: Table S4
KEGG_A_class	KEGG_B_class	Pathway	Brain_F-vs-Brain_M (307)	All (8280)	Pvalue	Qvalue	Pathway ID	Genes	K_IDs
Organismal Systems	Nervous system	Glutamatergic synapse	15	117	2.52146e-05	0.00382479	ko04724	LOC102444057(ADCY2);LOC102444623(GRIN2B);LOC102445759(ADCY1);LOC102445895(Slc1a7);LOC102447404(slc17a7);LOC102448197(ADCY9);LOC102448733(Grik1);LOC102453349(Gng13);LOC102458166(Grin2c);LOC102458559(PLA2G4A);LOC102459336(PRKCA);LOC102459783(PRKCG);LOC102459849(GRIN2A);LOC102461481(SLC1A2);LOC102462875(PLA2G4C)	K08042+K05210+K08041+K05618+K12302+K08049+K05201+K04547+K05211+K16342+K02677+K19663+K05209+K05613+K16342
Environmental Information Processing	Signal transduction	Calcium signaling pathway	24	257	2.70303e-05	0.00382479	ko04020	LOC102443405(EGFR);LOC102444057(ADCY2);LOC102444149(NOS1);LOC102444760(CACNA1E);LOC102445759(ADCY1);LOC102446214(PLN);LOC102446930(PDE1C);LOC102448197(ADCY9);LOC102454148(CACNA1G);LOC102454220(PLCG2);LOC102455443(ORAI2);LOC102455529(AGTR1);LOC102458166(Grin2c);LOC102459336(PRKCA);LOC102459783(PRKCG);LOC102459849(GRIN2A);LOC102460300(PTAFR);LOC102460301(ATP2A1);LOC102460499(CHRM3);LOC102460895(PDG…	K04361+K08042+K13240+K04852+K08041+K05852+K13755+K08049+K04854+K05859+K16057+K04166+K05211+K02677+K19663+K05209+K04279+K05853+K04131+K05089+K04136+K04266+K08794+K05085
Organismal Systems	Environmental adaptation	Circadian entrainment	12	99	0.000278862	0.026306	ko04713	LOC102444057(ADCY2);LOC102444149(NOS1);LOC102444623(GRIN2B);LOC102445759(ADCY1);LOC102448197(ADCY9);LOC102453349(Gng13);LOC102454148(CACNA1G);LOC102454531(FOS);LOC102458166(Grin2c);LOC102459336(PRKCA);LOC102459783(PRKCG);LOC102459849(GRIN2A)	K08042+K13240+K05210+K08041+K08049+K04547+K04854+K04379+K05211+K02677+K19663+K05209
Human Diseases	Cancer: overview	Choline metabolism in cancer	13	122	0.00056235	0.0397862	ko05231	LOC102443405(EGFR);LOC102445898(PDGFD);LOC102446181(SLC22A3);LOC102449094(WASF3);LOC102450167(DGKH);LOC102454010(DGKI);LOC102454531(FOS);LOC102457844(SLC44A3);LOC102458559(PLA2G4A);LOC102459336(PRKCA);LOC102459783(PRKCG);LOC102460895(PDGFRB);LOC102462875(PLA2G4C)	K04361+K05450+K08200+K06083+K00901+K00901+K04379+K15282+K16342+K02677+K19663+K05089+K16342
Environmental Information Processing	Signal transduction	Rap1 signaling pathway	18	218	0.00120044	0.0679451	ko04015	LOC102443405(EGFR);LOC102444057(ADCY2);LOC102444623(GRIN2B);LOC102445759(ADCY1);LOC102445898(PDGFD);LOC102446651(kdrl);LOC102448197(ADCY9);LOC102448633(ANGPT4);LOC102451883(PGF);LOC102454096(FGF7);LOC102454611(Enah);LOC102457231(fgf4-b);LOC102459336(PRKCA);LOC102459783(PRKCG);LOC102459849(GRIN2A);LOC102460895(PDGFRB);LOC102461243(MAP2K6);LOC102461606(ADORA2A)	K04361+K08042+K05210+K08041+K05450+K05096+K08049+K05467+K16859+K04358+K05746+K04358+K02677+K19663+K05209+K05089+K04433+K04266
Organismal Systems	Sensory system	Inflammatory mediator regulation of TRP channels	12	123	0.00196556	0.0705176	ko04750	LOC102444057(ADCY2);LOC102445759(ADCY1);LOC102447016(P2ry2);LOC102448197(ADCY9);LOC102453851(ASIC2);LOC102454220(PLCG2);LOC102458559(PLA2G4A);LOC102459336(PRKCA);LOC102459783(PRKCG);LOC102461243(MAP2K6);LOC102462875(PLA2G4C);LOC102463929(IL1R1)	K08042+K08041+K04269+K08049+K04828+K05859+K16342+K02677+K19663+K04433+K16342+K04386
Human Diseases	Infectious disease: viral	Human papillomavirus infection	23	323	0.00198368	0.0705176	ko05165	LOC102443405(EGFR);LOC102444359(WNT3);LOC102445814(ITGA9);LOC102446420(PPP2R1A);LOC102446841(CHAD);LOC102447273(IRF1);LOC102447274(MAML2);LOC102448187(Dvl1);LOC102448463(ITGB8);LOC102449250(ATP6V0D2);LOC102450062(ppp2r2d);LOC102451069(ATP6AP1);LOC102452166(ITGA7);LOC102452435(ATP6V0D1);LOC102452547(ITGA1);LOC102452741(WNT16);LOC102453313(RELN);LOC102453762(DLG1);LOC102454474(CD1D);LOC102455225(IT…	K04361+K00312+K06585+K03456+K06248+K09444+K06061+K02353+K06591+K02146+K04354+K03662+K06583+K02146+K06480+K01558+K06249+K12076+K06751+K06584+K05401+K05089+K06246
Cellular Processes	Cellular community - eukaryotes	Focal adhesion	17	212	0.0022318	0.0705176	ko04510	LOC102443405(EGFR);LOC102445814(ITGA9);LOC102445898(PDGFD);LOC102446651(kdrl);LOC102446841(CHAD);LOC102448463(ITGB8);LOC102451883(PGF);LOC102452166(ITGA7);LOC102452547(ITGA1);LOC102453313(RELN);LOC102455225(ITGA8);LOC102455282(Pak3);LOC102457223(PAK1);LOC102459336(PRKCA);LOC102459783(PRKCG);LOC102460895(PDGFRB);LOC102462123(LAMC2)	K04361+K06585+K05450+K05096+K06248+K06591+K16859+K06583+K06480+K06249+K06584+K05733+K04409+K02677+K19663+K05089+K06246
Human Diseases	Substance dependence	Morphine addiction	10	93	0.00224261	0.0705176	ko05032	LOC102444057(ADCY2);LOC102445759(ADCY1);LOC102446930(PDE1C);LOC102448197(ADCY9);LOC102453349(Gng13);LOC102454358(GABRG3);LOC102456341(Gabra3);LOC102458263(Pde10a);LOC102459336(PRKCA);LOC102459783(PRKCG)	K08042+K08041+K13755+K08049+K04547+K05186+K05175+K18438+K02677+K19663
Environmental Information Processing	Signal transduction	Ras signaling pathway	18	240	0.00347162	0.0829736	ko04014	LOC102443405(EGFR);LOC102444623(GRIN2B);LOC102445898(PDGFD);LOC102446651(kdrl);LOC102448633(ANGPT4);LOC102451883(PGF);LOC102453349(Gng13);LOC102454096(FGF7);LOC102454220(PLCG2);LOC102455282(Pak3);LOC102457223(PAK1);LOC102457231(fgf4-b);LOC102458559(PLA2G4A);LOC102459336(PRKCA);LOC102459783(PRKCG);LOC102459849(GRIN2A);LOC102460895(PDGFRB);LOC102462875(PLA2G4C)	K04361+K05210+K05450+K05096+K05467+K16859+K04547+K04358+K05859+K05733+K04409+K04358+K16342+K02677+K19663+K05209+K05089+K16342
Human Diseases	Substance dependence	Nicotine addiction	6	41	0.00372002	0.0829736	ko05033	LOC102444623(GRIN2B);LOC102447404(slc17a7);LOC102454358(GABRG3);LOC102456341(Gabra3);LOC102458166(Grin2c);LOC102459849(GRIN2A)	K05210+K12302+K05186+K05175+K05211+K05209
Cellular Processes	Cell motility	Regulation of actin cytoskeleton	17	224	0.00395284	0.0829736	ko04810	LOC102443405(EGFR);LOC102444801(SCIN);LOC102445814(ITGA9);LOC102445898(PDGFD);LOC102448463(ITGB8);LOC102452166(ITGA7);LOC102452547(ITGA1);LOC102454096(FGF7);LOC102454611(Enah);LOC102455225(ITGA8);LOC102455282(Pak3);LOC102455841(SSH1);LOC102457223(PAK1);LOC102457231(fgf4-b);LOC102460499(CHRM3);LOC102460895(PDGFRB);LOC102461710(IQGAP2)	K04361+K05768+K06585+K05450+K06591+K06583+K06480+K04358+K05746+K06584+K05733+K05766+K04409+K04358+K04131+K05089+K05767
Environmental Information Processing	Signaling molecules and interaction	ECM-receptor interaction	9	85	0.00408022	0.0829736	ko04512	LOC102445814(ITGA9);LOC102446841(CHAD);LOC102448463(ITGB8);LOC102452166(ITGA7);LOC102452547(ITGA1);LOC102453313(RELN);LOC102455225(ITGA8);LOC102456132(SV2C);LOC102462123(LAMC2)	K06585+K06248+K06591+K06583+K06480+K06249+K06584+K06258+K06246
Environmental Information Processing	Signal transduction	MAPK signaling pathway	21	303	0.00422696	0.0829736	ko04010	LOC102443405(EGFR);LOC102444760(CACNA1E);LOC102445898(PDGFD);LOC102446651(kdrl);LOC102446951(MECOM);LOC102448633(ANGPT4);LOC102451883(PGF);LOC102454096(FGF7);LOC102454148(CACNA1G);LOC102454531(FOS);LOC102457223(PAK1);LOC102457231(fgf4-b);LOC102458559(PLA2G4A);LOC102459336(PRKCA);LOC102459783(PRKCG);LOC102460895(PDGFRB);LOC102461243(MAP2K6);LOC102462684(ERBB4);LOC102462875(PLA2G4C);LOC102463924(Ma…	K04361+K04852+K05450+K05096+K04462+K05467+K16859+K04358+K04854+K04379+K04409+K04358+K16342+K02677+K19663+K05089+K04433+K05085+K16342+K04431+K04386
Organismal Systems	Circulatory system	Adrenergic signaling in cardiomyocytes	13	153	0.00439789	0.0829736	ko04261	LOC102444057(ADCY2);LOC102445759(ADCY1);LOC102446214(PLN);LOC102446420(PPP2R1A);LOC102448197(ADCY9);LOC102450062(ppp2r2d);LOC102450717(SCN4B);LOC102452062(SCN1B);LOC102452100(MYH16);LOC102455529(AGTR1);LOC102459336(PRKCA);LOC102460301(ATP2A1);LOC102461525(Adra1b)	K08042+K08041+K05852+K03456+K08049+K04354+K04848+K04845+K17751+K04166+K02677+K05853+K04136
Human Diseases	Infectious disease: bacterial	Vibrio cholerae infection	7	58	0.00533798	0.0870823	ko05110	LOC102444061(SEC61G);LOC102448197(ADCY9);LOC102449250(ATP6V0D2);LOC102451069(ATP6AP1);LOC102452435(ATP6V0D1);LOC102454220(PLCG2);LOC102459336(PRKCA)	K07342+K08049+K02146+K03662+K02146+K05859+K02677
Organismal Systems	Endocrine system	Parathyroid hormone synthesis, secretion and action	10	105	0.00542452	0.0870823	ko04928	LOC102443405(EGFR);LOC102444057(ADCY2);LOC102444872(KL);LOC102445759(ADCY1);LOC102448197(ADCY9);LOC102448200(LRP5);LOC102454429(Casr);LOC102454531(FOS);LOC102459336(PRKCA);LOC102459783(PRKCG)	K04361+K08042+K14756+K08041+K08049+K03068+K04612+K04379+K02677+K19663
Organismal Systems	Endocrine system	Aldosterone synthesis and secretion	9	89	0.00553881	0.0870823	ko04925	LOC102444057(ADCY2);LOC102445759(ADCY1);LOC102448197(ADCY9);LOC102454148(CACNA1G);LOC102455143(kcnk9);LOC102455529(AGTR1);LOC102459336(PRKCA);LOC102459783(PRKCG);LOC102462336(CAMK1D)	K08042+K08041+K08049+K04854+K04919+K04166+K02677+K19663+K08794
Organismal Systems	Development and regeneration	Axon guidance	13	160	0.006397	0.0914438	ko04360	LOC102443549(SRGAP2);LOC102444123(EPHA7);LOC102444201(EPHB1);LOC102449650(Ntng2);LOC102454220(PLCG2);LOC102454611(Enah);LOC102455282(Pak3);LOC102455841(SSH1);LOC102457223(PAK1);LOC102459336(PRKCA);LOC102459570(TRPC3);LOC102460176(PLXNC1);LOC102461443(EFNB1)	K07526+K05108+K05110+K16359+K05859+K05746+K05733+K05766+K04409+K02677+K04966+K06572+K05463
Environmental Information Processing	Signal transduction	PI3K-Akt signaling pathway	24	376	0.00646246	0.0914438	ko04151	LOC102443405(EGFR);LOC102443987(G6PC);LOC102445814(ITGA9);LOC102445898(PDGFD);LOC102446030(GHR);LOC102446420(PPP2R1A);LOC102446651(kdrl);LOC102446841(CHAD);LOC102448463(ITGB8);LOC102448633(ANGPT4);LOC102450062(ppp2r2d);LOC102451883(PGF);LOC102452006(IL7);LOC102452166(ITGA7);LOC102452547(ITGA1);LOC102453313(RELN);LOC102453349(Gng13);LOC102454096(FGF7);LOC102455225(ITGA8);LOC102457231(fgf4-b);LOC10…	K04361+K01084+K06585+K05450+K05080+K03456+K05096+K06248+K06591+K05467+K04354+K16859+K05431+K06583+K06480+K06249+K04547+K04358+K06584+K04358+K02677+K05089+K06246+K05085
Environmental Information Processing	Signaling molecules and interaction	Neuroactive ligand-receptor interaction	24	378	0.00689002	0.0928512	ko04080	LOC102443617(Oprd1);LOC102444623(GRIN2B);LOC102446030(GHR);LOC102447016(P2ry2);LOC102448668(GAL);LOC102448733(Grik1);LOC102449674(SSTR2);LOC102450442(TRH);LOC102450564(BDMD1);LOC102453831(LEPR);LOC102454358(GABRG3);LOC102455529(AGTR1);LOC102456341(Gabra3);LOC102457423(PMCH);LOC102457672(NPY6R);LOC102458166(Grin2c);LOC102459429(OPRK1);LOC102459849(GRIN2A);LOC102460300(PTAFR);LOC102460499(CHRM3);LO…	K04213+K05210+K05080+K04269+K05244+K05201+K04218+K05253+K01319+K05062+K05186+K04166+K05175+K05229+K04208+K05211+K04214+K05209+K04279+K04131+K04136+K04266+K04590+K05269
Cellular Processes	Cellular community - eukaryotes	Gap junction	9	93	0.00737151	0.0939631	ko04540	LOC102443405(EGFR);LOC102444057(ADCY2);LOC102445759(ADCY1);LOC102445898(PDGFD);LOC102448197(ADCY9);LOC102459336(PRKCA);LOC102459783(PRKCG);LOC102459913(TUBB3);LOC102460895(PDGFRB)	K04361+K08042+K08041+K05450+K08049+K02677+K19663+K07375+K05089
Environmental Information Processing	Signal transduction	cAMP signaling pathway	16	220	0.00763658	0.0939631	ko04024	LOC102444057(ADCY2);LOC102444623(GRIN2B);LOC102445759(ADCY1);LOC102446214(PLN);LOC102448197(ADCY9);LOC102449674(SSTR2);LOC102451519(PPARA);LOC102454531(FOS);LOC102457223(PAK1);LOC102458166(Grin2c);LOC102458263(Pde10a);LOC102458283(GLI3);LOC102459849(GRIN2A);LOC102460301(ATP2A1);LOC102461606(ADORA2A);LOC102462143(VIPR2)	K08042+K05210+K08041+K05852+K08049+K04218+K07294+K04379+K04409+K05211+K18438+K06230+K05209+K05853+K04266+K04590
Organismal Systems	Digestive system	Gastric acid secretion	8	80	0.00931207	0.109805	ko04971	LOC102444057(ADCY2);LOC102445759(ADCY1);LOC102448197(ADCY9);LOC102449674(SSTR2);LOC102456496(SLC26A7);LOC102459336(PRKCA);LOC102459783(PRKCG);LOC102460499(CHRM3)	K08042+K08041+K08049+K04218+K13962+K02677+K19663+K04131
Organismal Systems	Nervous system	Synaptic vesicle cycle	8	81	0.0100103	0.109862	ko04721	LOC102445895(Slc1a7);LOC102447404(slc17a7);LOC102449250(ATP6V0D2);LOC102451655(STX2);LOC102452435(ATP6V0D1);LOC102458965(CLTB);LOC102461481(SLC1A2);LOC102462701(STX3)	K05618+K12302+K02146+K08486+K02146+K04645+K05613+K08486
Organismal Systems	Nervous system	GABAergic synapse	8	82	0.0107467	0.109862	ko04727	LOC102444057(ADCY2);LOC102445759(ADCY1);LOC102448197(ADCY9);LOC102453349(Gng13);LOC102454358(GABRG3);LOC102456341(Gabra3);LOC102459336(PRKCA);LOC102459783(PRKCG)	K08042+K08041+K08049+K04547+K05186+K05175+K02677+K19663
Human Diseases	Substance dependence	Amphetamine addiction	7	66	0.0107604	0.109862	ko05031	LOC102444623(GRIN2B);LOC102454531(FOS);LOC102458166(Grin2c);LOC102458176(MAOB);LOC102459336(PRKCA);LOC102459783(PRKCG);LOC102459849(GRIN2A)	K05210+K04379+K05211+K00274+K02677+K19663+K05209
Organismal Systems	Nervous system	Cholinergic synapse	10	117	0.0113814	0.109862	ko04725	LOC102444057(ADCY2);LOC102445759(ADCY1);LOC102448197(ADCY9);LOC102453349(Gng13);LOC102453786(KCNJ12);LOC102454531(FOS);LOC102454657(KCNQ2);LOC102459336(PRKCA);LOC102459783(PRKCG);LOC102460499(CHRM3)	K08042+K08041+K08049+K04547+K05005+K04379+K04927+K02677+K19663+K04131
Organismal Systems	Digestive system	Salivary secretion	8	83	0.0115224	0.109862	ko04970	LOC102444057(ADCY2);LOC102444149(NOS1);LOC102445759(ADCY1);LOC102448197(ADCY9);LOC102459336(PRKCA);LOC102459783(PRKCG);LOC102460499(CHRM3);LOC102461525(Adra1b)	K08042+K13240+K08041+K08049+K02677+K19663+K04131+K04136
Organismal Systems	Sensory system	Taste transduction	7	67	0.0116462	0.109862	ko04742	LOC102445890(PKD1L2);LOC102446930(PDE1C);LOC102453349(Gng13);LOC102453851(ASIC2);LOC102456341(Gabra3);LOC102458615(SCNN1A);LOC102460499(CHRM3)	K04989+K13755+K04547+K04828+K05175+K04824+K04131
Organismal Systems	Endocrine system	Growth hormone synthesis, secretion and action	10	119	0.0127288	0.116202	ko04935	LOC102444057(ADCY2);LOC102445759(ADCY1);LOC102446030(GHR);LOC102448197(ADCY9);LOC102449674(SSTR2);LOC102454220(PLCG2);LOC102454531(FOS);LOC102459336(PRKCA);LOC102459783(PRKCG);LOC102461243(MAP2K6)	K08042+K08041+K05080+K08049+K04218+K05859+K04379+K02677+K19663+K04433
Human Diseases	Neurodegenerative disease	Amyotrophic lateral sclerosis	6	54	0.014316	0.126607	ko05014	LOC102444149(NOS1);LOC102444623(GRIN2B);LOC102458166(Grin2c);LOC102459849(GRIN2A);LOC102461243(MAP2K6);LOC102461481(SLC1A2)	K13240+K05210+K05211+K05209+K04433+K05613
Organismal Systems	Endocrine system	GnRH signaling pathway	9	104	0.0148107	0.127013	ko04912	LOC102443405(EGFR);LOC102444057(ADCY2);LOC102445759(ADCY1);LOC102448197(ADCY9);LOC102458559(PLA2G4A);LOC102459336(PRKCA);LOC102461243(MAP2K6);LOC102462875(PLA2G4C);LOC102463924(Map2k7)	K04361+K08042+K08041+K08049+K16342+K02677+K04433+K16342+K04431
Environmental Information Processing	Signal transduction	ErbB signaling pathway	8	88	0.0160328	0.13192	ko04012	LOC102443405(EGFR);LOC102454220(PLCG2);LOC102455282(Pak3);LOC102457223(PAK1);LOC102459336(PRKCA);LOC102459783(PRKCG);LOC102462684(ERBB4);LOC102463924(Map2k7)	K04361+K05859+K05733+K04409+K02677+K19663+K05085+K04431
Human Diseases	Cancer: overview	Pathways in cancer	29	517	0.0163152	0.13192	ko05200	LOC102443405(EGFR);LOC102444057(ADCY2);LOC102444359(WNT3);LOC102445238(BCR);LOC102445759(ADCY1);LOC102446951(MECOM);LOC102447306(GLI2);LOC102448187(Dvl1);LOC102448197(ADCY9);LOC102448200(LRP5);LOC102449858(ALK);LOC102451883(PGF);LOC102452006(IL7);LOC102452741(WNT16);LOC102453156(EPAS1);LOC102453349(Gng13);LOC102454096(FGF7);LOC102454220(PLCG2);LOC102454531(FOS);LOC102455529(AGTR1);LOC102456850(GS…	K04361+K08042+K00312+K08878+K08041+K04462+K16798+K02353+K08049+K03068+K05119+K16859+K05431+K01558+K09095+K04547+K04358+K05859+K04379+K04166+K00799+K04358+K06230+K02677+K19663+K05060+K05089+K06246+K05119
Human Diseases	Cardiovascular disease	Dilated cardiomyopathy	11	145	0.0187319	0.147253	ko05414	LOC102444057(ADCY2);LOC102445759(ADCY1);LOC102445814(ITGA9);LOC102446214(PLN);LOC102448197(ADCY9);LOC102448463(ITGB8);LOC102452100(MYH16);LOC102452166(ITGA7);LOC102452547(ITGA1);LOC102455225(ITGA8);LOC102460301(ATP2A1)	K08042+K08041+K06585+K05852+K08049+K06591+K17751+K06583+K06480+K06584+K05853
Organismal Systems	Nervous system	Retrograde endocannabinoid signaling	10	127	0.0193442	0.147957	ko04723	LOC102444057(ADCY2);LOC102445759(ADCY1);LOC102447404(slc17a7);LOC102448197(ADCY9);LOC102453349(Gng13);LOC102454358(GABRG3);LOC102456341(Gabra3);LOC102457805(NDUFA2);LOC102459336(PRKCA);LOC102459783(PRKCG)	K08042+K08041+K12302+K08049+K04547+K05186+K05175+K03946+K02677+K19663
Organismal Systems	Nervous system	Long-term depression	7	77	0.0235905	0.171534	ko04730	LOC102444149(NOS1);LOC102446420(PPP2R1A);LOC102446521(PPP1R17);LOC102458559(PLA2G4A);LOC102459336(PRKCA);LOC102459783(PRKCG);LOC102462875(PLA2G4C)	K13240+K03456+K08067+K16342+K02677+K19663+K16342
Organismal Systems	Endocrine system	Melanogenesis	8	95	0.024321	0.171534	ko04916	LOC102444057(ADCY2);LOC102444359(WNT3);LOC102445759(ADCY1);LOC102448187(Dvl1);LOC102448197(ADCY9);LOC102452741(WNT16);LOC102459336(PRKCA);LOC102459783(PRKCG)	K08042+K00312+K08041+K02353+K08049+K01558+K02677+K19663
Environmental Information Processing	Membrane transport	ABC transporters	5	45	0.024637	0.171534	ko02010	LOC102451625(ABCA13);LOC102452307(ABCG2);LOC102462448(ABCA9);LOC102462623(ABCG2);LOC112546821(ABCA8)	K05647+K05681+K05651+K05681+K05651
Organismal Systems	Endocrine system	Thyroid hormone synthesis	6	61	0.0248512	0.171534	ko04918	LOC102444057(ADCY2);LOC102445016(LRP2);LOC102445759(ADCY1);LOC102448197(ADCY9);LOC102459336(PRKCA);LOC102459783(PRKCG)	K08042+K06233+K08041+K08049+K02677+K19663
Human Diseases	Neurodegenerative disease	Spinocerebellar ataxia	8	99	0.0302139	0.203584	ko05017	LOC102444623(GRIN2B);LOC102453313(RELN);LOC102458166(Grin2c);LOC102459336(PRKCA);LOC102459570(TRPC3);LOC102459783(PRKCG);LOC102459849(GRIN2A);LOC102460301(ATP2A1)	K05210+K06249+K05211+K02677+K04966+K19663+K05209+K05853
Cellular Processes	Cell growth and death	Ferroptosis	5	48	0.0315856	0.207878	ko04216	LOC102449332(ACSL3);LOC102449423(ACSL6);LOC102452940(Slc7a11);LOC102457379(Slc39a8);LOC102459539(Gss)	K01897+K01897+K13869+K14714+K21456
Organismal Systems	Circulatory system	Vascular smooth muscle contraction	10	139	0.0335563	0.215828	ko04270	LOC102444057(ADCY2);LOC102445759(ADCY1);LOC102448197(ADCY9);LOC102455529(AGTR1);LOC102458559(PLA2G4A);LOC102459336(PRKCA);LOC102459783(PRKCG);LOC102461525(Adra1b);LOC102461606(ADORA2A);LOC102462875(PLA2G4C)	K08042+K08041+K08049+K04166+K16342+K02677+K19663+K04136+K04266+K16342
Organismal Systems	Immune system	Toll-like receptor signaling pathway	8	102	0.0352312	0.216815	ko04620	LOC102443642(CCL4);LOC102444332(Cxcl10);LOC102454531(FOS);LOC102456651(TLR3);LOC102461243(MAP2K6);LOC102463217(CCL3);LOC102463924(Map2k7);LOC106731489(CCL4)	K12964+K12671+K04379+K05401+K04433+K12964+K04431+K12964
Environmental Information Processing	Signal transduction	Phospholipase D signaling pathway	14	221	0.035242	0.216815	ko04072	LOC102443405(EGFR);LOC102444057(ADCY2);LOC102445759(ADCY1);LOC102445898(PDGFD);LOC102448197(ADCY9);LOC102450167(DGKH);LOC102454010(DGKI);LOC102454220(PLCG2);LOC102455529(AGTR1);LOC102458559(PLA2G4A);LOC102459336(PRKCA);LOC102460895(PDGFRB);LOC102462875(PLA2G4C);MSTRG.8144(--)	K04361+K08042+K08041+K05450+K08049+K00901+K00901+K05859+K04166+K16342+K02677+K05089+K16342+K18441
Organismal Systems	Excretory system	Endocrine and other factor-regulated calcium reabsorption	5	50	0.0368356	0.221797	ko04961	LOC102444872(KL);LOC102448197(ADCY9);LOC102458965(CLTB);LOC102459336(PRKCA);LOC102459783(PRKCG)	K14756+K08049+K04645+K02677+K19663
Organismal Systems	Nervous system	Long-term potentiation	6	68	0.0396068	0.229381	ko04720	LOC102444623(GRIN2B);LOC102445759(ADCY1);LOC102458166(Grin2c);LOC102459336(PRKCA);LOC102459783(PRKCG);LOC102459849(GRIN2A)	K05210+K08041+K05211+K02677+K19663+K05209
Organismal Systems	Endocrine system	Relaxin signaling pathway	9	124	0.0405412	0.229381	ko04926	LOC102443405(EGFR);LOC102444057(ADCY2);LOC102444149(NOS1);LOC102445759(ADCY1);LOC102448197(ADCY9);LOC102453349(Gng13);LOC102454531(FOS);LOC102459336(PRKCA);LOC102463924(Map2k7)	K04361+K08042+K13240+K08041+K08049+K04547+K04379+K02677+K04431
Organismal Systems	Digestive system	Pancreatic secretion	8	105	0.0407846	0.229381	ko04972	LOC102444057(ADCY2);LOC102445759(ADCY1);LOC102446349(Clca3a1);LOC102448197(ADCY9);LOC102459336(PRKCA);LOC102459783(PRKCG);LOC102460301(ATP2A1);LOC102460499(CHRM3)	K08042+K08041+K05030+K08049+K02677+K19663+K05853+K04131
Human Diseases	Infectious disease: viral	Human cytomegalovirus infection	14	226	0.0413371	0.229381	ko05163	LOC102443405(EGFR);LOC102443642(CCL4);LOC102444057(ADCY2);LOC102445759(ADCY1);LOC102448197(ADCY9);LOC102453349(Gng13);LOC102454474(CD1D);LOC102458236(CCL2);LOC102459336(PRKCA);LOC102459783(PRKCG);LOC102461243(MAP2K6);LOC102463217(CCL3);LOC102463929(IL1R1);LOC106731489(CCL4)	K04361+K12964+K08042+K08041+K08049+K04547+K06751+K05508+K02677+K19663+K04433+K12964+K04386+K12964
Environmental Information Processing	Signal transduction	TNF signaling pathway	8	108	0.0468926	0.252738	ko04668	LOC102444332(Cxcl10);LOC102447273(IRF1);LOC102448868(SELE);LOC102454531(FOS);LOC102458236(CCL2);LOC102461243(MAP2K6);LOC102463382(VCAM1);LOC102463924(Map2k7)	K12671+K09444+K06494+K04379+K05508+K04433+K06527+K04431
Human Diseases	Cancer: specific types	Non-small cell lung cancer	6	71	0.0473325	0.252738	ko05223	LOC102443405(EGFR);LOC102449858(ALK);LOC102454220(PLCG2);LOC102459336(PRKCA);LOC102459783(PRKCG);LOC102462403(ALK)	K04361+K05119+K05859+K02677+K19663+K05119
Organismal Systems	Endocrine system	Oxytocin signaling pathway	11	169	0.0493607	0.254603	ko04921	LOC102443405(EGFR);LOC102444057(ADCY2);LOC102445759(ADCY1);LOC102448197(ADCY9);LOC102453786(KCNJ12);LOC102454531(FOS);LOC102458559(PLA2G4A);LOC102459336(PRKCA);LOC102459783(PRKCG);LOC102462336(CAMK1D);LOC102462875(PLA2G4C)	K04361+K08042+K08041+K08049+K05005+K04379+K16342+K02677+K19663+K08794+K16342
Organismal Systems	Endocrine system	Adipocytokine signaling pathway	6	72	0.050101	0.254603	ko04920	LOC102443987(G6PC);LOC102449332(ACSL3);LOC102449423(ACSL6);LOC102450444(ADIPOR2);LOC102451519(PPARA);LOC102453831(LEPR)	K01084+K01897+K01897+K07297+K07294+K05062
Metabolism	Energy metabolism	Oxidative phosphorylation	8	110	0.0512804	0.254603	ko00190	LOC102444368(ATP5MG);LOC102449250(ATP6V0D2);LOC102451069(ATP6AP1);LOC102452435(ATP6V0D1);LOC102457805(NDUFA2);LOC102458006(ATP5ME);LOC102460945(COX7A2);LOC102462108(COX6C)	K02140+K02146+K03662+K02146+K03946+K02129+K02270+K02268
Environmental Information Processing	Signal transduction	Phosphatidylinositol signaling system	8	110	0.0512804	0.254603	ko04070	LOC102449725(INPP5B);LOC102450167(DGKH);LOC102452019(ITPK1);LOC102454010(DGKI);LOC102454220(PLCG2);LOC102459336(PRKCA);LOC102459783(PRKCG);MSTRG.26758(MTMR14)	K01099+K00901+K00913+K00901+K05859+K02677+K19663+K18086
Human Diseases	Infectious disease: bacterial	Epithelial cell signaling in Helicobacter pylori infection	6	73	0.0529669	0.258442	ko05120	LOC102443405(EGFR);LOC102449250(ATP6V0D2);LOC102451069(ATP6AP1);LOC102452435(ATP6V0D1);LOC102454220(PLCG2);LOC102457223(PAK1)	K04361+K02146+K03662+K02146+K05859+K04409
Human Diseases	Cardiovascular disease	Hypertrophic cardiomyopathy	7	93	0.0567457	0.272187	ko05410	LOC102445814(ITGA9);LOC102448463(ITGB8);LOC102452100(MYH16);LOC102452166(ITGA7);LOC102452547(ITGA1);LOC102455225(ITGA8);LOC102460301(ATP2A1)	K06585+K06591+K17751+K06583+K06480+K06584+K05853
Organismal Systems	Endocrine system	Cortisol synthesis and secretion	5	57	0.0592299	0.279368	ko04927	LOC102444057(ADCY2);LOC102445759(ADCY1);LOC102448197(ADCY9);LOC102454148(CACNA1G);LOC102455529(AGTR1)	K08042+K08041+K08049+K04854+K04166
Organismal Systems	Nervous system	Dopaminergic synapse	9	134	0.0608368	0.282243	ko04728	LOC102444623(GRIN2B);LOC102446420(PPP2R1A);LOC102450062(ppp2r2d);LOC102453349(Gng13);LOC102454531(FOS);LOC102458176(MAOB);LOC102459336(PRKCA);LOC102459783(PRKCG);LOC102459849(GRIN2A)	K05210+K03456+K04354+K04547+K04379+K00274+K02677+K19663+K05209
Environmental Information Processing	Signaling molecules and interaction	Viral protein interaction with cytokine and cytokine receptor	6	77	0.0654119	0.298574	ko04061	LOC102443642(CCL4);LOC102444332(Cxcl10);LOC102458236(CCL2);LOC102460174(IL6ST);LOC102463217(CCL3);LOC106731489(CCL4)	K12964+K12671+K05508+K05060+K12964+K12964
Human Diseases	Drug resistance: antineoplastic	EGFR tyrosine kinase inhibitor resistance	6	79	0.0722247	0.324438	ko01521	LOC102443405(EGFR);LOC102445898(PDGFD);LOC102454220(PLCG2);LOC102459336(PRKCA);LOC102459783(PRKCG);LOC102460895(PDGFRB)	K04361+K05450+K05859+K02677+K19663+K05089
Environmental Information Processing	Signaling molecules and interaction	Cell adhesion molecules	10	160	0.073528	0.325132	ko04514	LOC102445814(ITGA9);LOC102446974(CLDN1);LOC102448463(ITGB8);LOC102448868(SELE);LOC102449650(Ntng2);LOC102454474(CD1D);LOC102455225(ITGA8);LOC102456930(ICOSLG);LOC102459483(CNTNAP1);LOC102463382(VCAM1)	K06585+K06087+K06591+K06494+K16359+K06751+K06584+K06710+K07379+K06527
Human Diseases	Endocrine and metabolic disease	Cushing syndrome	9	141	0.0783462	0.332567	ko04934	LOC102443405(EGFR);LOC102444057(ADCY2);LOC102444359(WNT3);LOC102445759(ADCY1);LOC102448187(Dvl1);LOC102448197(ADCY9);LOC102452741(WNT16);LOC102454148(CACNA1G);LOC102455529(AGTR1)	K04361+K08042+K00312+K08041+K02353+K08049+K01558+K04854+K04166
Human Diseases	Substance dependence	Cocaine addiction	4	44	0.0789848	0.332567	ko05030	LOC102444623(GRIN2B);LOC102458166(Grin2c);LOC102458176(MAOB);LOC102459849(GRIN2A)	K05210+K05211+K00274+K05209
Human Diseases	Cancer: specific types	Basal cell carcinoma	5	62	0.0790846	0.332567	ko05217	LOC102444359(WNT3);LOC102447306(GLI2);LOC102448187(Dvl1);LOC102452741(WNT16);LOC102458283(GLI3)	K00312+K16798+K02353+K01558+K06230
Environmental Information Processing	Signaling molecules and interaction	Cytokine-cytokine receptor interaction	13	228	0.0812675	0.332567	ko04060	LOC102443642(CCL4);LOC102444332(Cxcl10);LOC102446030(GHR);LOC102449790(BMP3);LOC102452006(IL7);LOC102453379(INHBB);LOC102453831(LEPR);LOC102458236(CCL2);LOC102459377(TNFRSF19);LOC102460174(IL6ST);LOC102463217(CCL3);LOC102463929(IL1R1);LOC106731489(CCL4)	K12964+K12671+K05080+K05496+K05431+K22687+K05062+K05508+K05155+K05060+K12964+K04386+K12964
Organismal Systems	Endocrine system	Insulin secretion	6	82	0.0831784	0.332567	ko04911	LOC102444057(ADCY2);LOC102445759(ADCY1);LOC102448197(ADCY9);LOC102459336(PRKCA);LOC102459783(PRKCG);LOC102460499(CHRM3)	K08042+K08041+K08049+K02677+K19663+K04131
Human Diseases	Cancer: specific types	Glioma	6	82	0.0831784	0.332567	ko05214	LOC102443405(EGFR);LOC102454220(PLCG2);LOC102459336(PRKCA);LOC102459783(PRKCG);LOC102460895(PDGFRB);LOC102462336(CAMK1D)	K04361+K05859+K02677+K19663+K05089+K08794
Organismal Systems	Immune system	Cytosolic DNA-sensing pathway	5	63	0.0834355	0.332567	ko04623	LOC102443642(CCL4);LOC102444332(Cxcl10);LOC102461650(Polr3k);LOC102463217(CCL3);LOC106731489(CCL4)	K12964+K12671+K03019+K12964+K12964
Human Diseases	Cardiovascular disease	Arrhythmogenic right ventricular cardiomyopathy	6	85	0.0950033	0.369827	ko05412	LOC102445814(ITGA9);LOC102448463(ITGB8);LOC102452166(ITGA7);LOC102452547(ITGA1);LOC102455225(ITGA8);LOC102460301(ATP2A1)	K06585+K06591+K06583+K06480+K06584+K05853
Environmental Information Processing	Signal transduction	Hedgehog signaling pathway	4	47	0.0953972	0.369827	ko04340	LOC102445016(LRP2);LOC102447306(GLI2);LOC102458283(GLI3);LOC102458295(EVC)	K06233+K16798+K06230+K19605
Environmental Information Processing	Signal transduction	HIF-1 signaling pathway	7	106	0.0982272	0.375653	ko04066	LOC102443405(EGFR);LOC102446651(kdrl);LOC102448633(ANGPT4);LOC102454220(PLCG2);LOC102454770(Eno3);LOC102459336(PRKCA);LOC102459783(PRKCG)	K04361+K05096+K05467+K05859+K01689+K02677+K19663
Organismal Systems	Development and regeneration	Osteoclast differentiation	7	107	0.101968	0.384757	ko04380	LOC102454220(PLCG2);LOC102454531(FOS);LOC102457757(Tec);LOC102461243(MAP2K6);LOC102463924(Map2k7);LOC102463929(IL1R1);LOC102464047(FOSL2)	K05859+K04379+K07364+K04433+K04431+K04386+K09030
Metabolism	Amino acid metabolism	Valine, leucine and isoleucine biosynthesis	1	3	0.107171	0.393889	ko00290	LOC102454795(SDS)	K17989
Metabolism	Metabolism of cofactors and vitamins	Biotin metabolism	1	3	0.107171	0.393889	ko00780	LOC102452909(HLCS)	K01942
Human Diseases	Cancer: overview	MicroRNAs in cancer	9	152	0.111485	0.396622	ko05206	LOC102443405(EGFR);LOC102444359(WNT3);LOC102454220(PLCG2);LOC102455516(Zfpm2);LOC102459336(PRKCA);LOC102459783(PRKCG);LOC102460895(PDGFRB);LOC102461975(MDM4);LOC102462472(Slc7a1)	K04361+K00312+K05859+K17442+K02677+K19663+K05089+K10127+K13863
Environmental Information Processing	Signal transduction	cGMP-PKG signaling pathway	10	174	0.112119	0.396622	ko04022	LOC102443617(Oprd1);LOC102444057(ADCY2);LOC102445759(ADCY1);LOC102446214(PLN);LOC102448197(ADCY9);LOC102452100(MYH16);LOC102455529(AGTR1);LOC102456580(PDE5A);LOC102460301(ATP2A1);LOC102461525(Adra1b)	K04213+K08042+K08041+K05852+K08049+K17751+K04166+K13762+K05853+K04136
Organismal Systems	Immune system	Chemokine signaling pathway	10	174	0.112119	0.396622	ko04062	LOC102443642(CCL4);LOC102444057(ADCY2);LOC102444332(Cxcl10);LOC102445759(ADCY1);LOC102448197(ADCY9);LOC102453349(Gng13);LOC102457223(PAK1);LOC102458236(CCL2);LOC102463217(CCL3);LOC106731489(CCL4)	K12964+K08042+K12671+K08041+K08049+K04547+K04409+K05508+K12964+K12964
Organismal Systems	Aging	Longevity regulating pathway	6	90	0.116593	0.407357	ko04211	LOC102444057(ADCY2);LOC102444872(KL);LOC102445759(ADCY1);LOC102448197(ADCY9);LOC102450444(ADIPOR2);LOC102451703(SESN3)	K08042+K14756+K08041+K08049+K07297+K10141
Organismal Systems	Endocrine system	Ovarian steroidogenesis	5	71	0.122584	0.417969	ko04913	LOC102444057(ADCY2);LOC102445759(ADCY1);LOC102448197(ADCY9);LOC102458559(PLA2G4A);LOC102462875(PLA2G4C)	K08042+K08041+K08049+K16342+K16342
Organismal Systems	Digestive system	Bile secretion	5	71	0.122584	0.417969	ko04976	LOC102444057(ADCY2);LOC102445759(ADCY1);LOC102448197(ADCY9);LOC102452307(ABCG2);LOC102462623(ABCG2)	K08042+K08041+K08049+K05681+K05681
Organismal Systems	Endocrine system	Thyroid hormone signaling pathway	8	134	0.124366	0.418995	ko04919	LOC102446214(PLN);LOC102447189(MED13L);LOC102449340(SLC16A2);LOC102452100(MYH16);LOC102454220(PLCG2);LOC102459336(PRKCA);LOC102459783(PRKCG);LOC102460301(ATP2A1)	K05852+K15164+K08231+K17751+K05859+K02677+K19663+K05853
Environmental Information Processing	Signal transduction	Hippo signaling pathway	9	157	0.128784	0.428776	ko04390	LOC102444359(WNT3);LOC102446420(PPP2R1A);LOC102447306(GLI2);LOC102448187(Dvl1);LOC102450062(ppp2r2d);LOC102452741(WNT16);LOC102453211(AMOT);LOC102453762(DLG1);LOC102459543(TEAD1)	K00312+K03456+K16798+K02353+K04354+K01558+K16819+K12076+K09448
Organismal Systems	Immune system	Complement and coagulation cascades	6	93	0.130631	0.429868	ko04610	LOC102443578(CFHR5);LOC102444258(MASP1);LOC102453764(C1R);LOC102455273(SERPIND1);LOC102461409(A2M);LOC102463420(SERPING1)	K04004+K03992+K01330+K03912+K03910+K04001
Human Diseases	Cancer: specific types	Hepatocellular carcinoma	9	159	0.136082	0.435456	ko05225	LOC102443405(EGFR);LOC102444359(WNT3);LOC102448187(Dvl1);LOC102448200(LRP5);LOC102452741(WNT16);LOC102454220(PLCG2);LOC102456850(GSTA2);LOC102459336(PRKCA);LOC102459783(PRKCG)	K04361+K00312+K02353+K03068+K01558+K05859+K00799+K02677+K19663
Metabolism	Xenobiotics biodegradation and metabolism	Drug metabolism - cytochrome P450	3	35	0.138881	0.435456	ko00982	LOC102455575(FMO2);LOC102456850(GSTA2);LOC102458176(MAOB)	K00485+K00799+K00274
Organismal Systems	Excretory system	Aldosterone-regulated sodium reabsorption	3	35	0.138881	0.435456	ko04960	LOC102458615(SCNN1A);LOC102459336(PRKCA);LOC102459783(PRKCG)	K04824+K02677+K19663
Human Diseases	Cancer: specific types	Melanoma	5	74	0.139132	0.435456	ko05218	LOC102443405(EGFR);LOC102445898(PDGFD);LOC102454096(FGF7);LOC102457231(fgf4-b);LOC102460895(PDGFRB)	K04361+K05450+K04358+K04358+K05089
Human Diseases	Neurodegenerative disease	Alzheimer disease	16	321	0.140023	0.435456	ko05010	LOC102444149(NOS1);LOC102444359(WNT3);LOC102444623(GRIN2B);LOC102448187(Dvl1);LOC102448200(LRP5);LOC102452741(WNT16);LOC102454402(LRP1);LOC102457805(NDUFA2);LOC102458166(Grin2c);LOC102459849(GRIN2A);LOC102459913(TUBB3);LOC102460301(ATP2A1);LOC102460499(CHRM3);LOC102460945(COX7A2);LOC102462108(COX6C);LOC102463924(Map2k7)	K13240+K00312+K05210+K02353+K03068+K01558+K04550+K03946+K05211+K05209+K07375+K05853+K04131+K02270+K02268+K04431
Organismal Systems	Environmental adaptation	Thermogenesis	11	206	0.143119	0.438954	ko04714	LOC102444057(ADCY2);LOC102444368(ATP5MG);LOC102445759(ADCY1);LOC102448197(ADCY9);LOC102449332(ACSL3);LOC102449423(ACSL6);LOC102457121(PRDM16);LOC102457805(NDUFA2);LOC102458006(ATP5ME);LOC102460945(COX7A2);LOC102462108(COX6C)	K08042+K02140+K08041+K08049+K01897+K01897+K22410+K03946+K02129+K02270+K02268
Human Diseases	Substance dependence	Alcoholism	8	139	0.14425	0.438954	ko05034	LOC102444623(GRIN2B);LOC102444915(SLC29A3);LOC102445822(H2B-I);LOC102453349(Gng13);LOC102458166(Grin2c);LOC102458176(MAOB);LOC102459849(GRIN2A);LOC102461606(ADORA2A)	K05210+K15014+K11252+K04547+K05211+K00274+K05209+K04266
Metabolism	Lipid metabolism	Sphingolipid metabolism	4	55	0.146022	0.439619	ko00600	LOC102447556(Smpd2);LOC102453490(Smpd3);LOC102456741(Acer3);LOC102458462(NEU3)	K12351+K12352+K04711+K12357
Organismal Systems	Endocrine system	PPAR signaling pathway	5	76	0.15068	0.444194	ko03320	LOC102449332(ACSL3);LOC102449423(ACSL6);LOC102451519(PPARA);LOC102462146(NR1H3);MSTRG.922(--)	K01897+K01897+K07294+K08536+K00864
Environmental Information Processing	Signal transduction	VEGF signaling pathway	5	76	0.15068	0.444194	ko04370	LOC102454220(PLCG2);LOC102458559(PLA2G4A);LOC102459336(PRKCA);LOC102459783(PRKCG);LOC102462875(PLA2G4C)	K05859+K16342+K02677+K19663+K16342
Cellular Processes	Transport and catabolism	Lysosome	8	142	0.156892	0.457735	ko04142	LOC102449250(ATP6V0D2);LOC102450564(BDMD1);LOC102451069(ATP6AP1);LOC102452435(ATP6V0D1);LOC102453758(FUCA2);LOC102458343(GNPTAB);LOC102458965(CLTB);LOC102463529(CTSE)	K02146+K01319+K03662+K02146+K01206+K08239+K04645+K01382
Human Diseases	Cancer: specific types	Breast cancer	8	144	0.165603	0.47822	ko05224	LOC102443405(EGFR);LOC102444359(WNT3);LOC102448187(Dvl1);LOC102448200(LRP5);LOC102452741(WNT16);LOC102454096(FGF7);LOC102454531(FOS);LOC102457231(fgf4-b)	K04361+K00312+K02353+K03068+K01558+K04358+K04379+K04358
Cellular Processes	Transport and catabolism	Phagosome	10	193	0.179566	0.509573	ko04145	LOC102444061(SEC61G);LOC102444149(NOS1);LOC102449250(ATP6V0D2);LOC102451069(ATP6AP1);LOC102452435(ATP6V0D1);LOC102453764(C1R);LOC102454474(CD1D);LOC102457721(SFTPD);LOC102459913(TUBB3);LOC102463303(COLEC12)	K07342+K13240+K02146+K03662+K02146+K01330+K06751+K10068+K07375+K10062
Metabolism	Lipid metabolism	Fatty acid biosynthesis	2	21	0.181862	0.509573	ko00061	LOC102449332(ACSL3);LOC102449423(ACSL6)	K01897+K01897
Metabolism	Glycan biosynthesis and metabolism	Other glycan degradation	2	21	0.181862	0.509573	ko00511	LOC102453758(FUCA2);LOC102458462(NEU3)	K01206+K12357
Environmental Information Processing	Signal transduction	mTOR signaling pathway	8	149	0.18832	0.517423	ko04150	LOC102443663(CLIP1);LOC102444359(WNT3);LOC102448187(Dvl1);LOC102448200(LRP5);LOC102452741(WNT16);LOC102459336(PRKCA);LOC102459783(PRKCG);LOC102463078(RNF152)	K10421+K00312+K02353+K03068+K01558+K02677+K19663+K15705
Environmental Information Processing	Signal transduction	Wnt signaling pathway	8	149	0.18832	0.517423	ko04310	LOC102444359(WNT3);LOC102448187(Dvl1);LOC102448200(LRP5);LOC102452741(WNT16);LOC102455748(DAAM2);LOC102455974(ROR1);LOC102459336(PRKCA);LOC102459783(PRKCG)	K00312+K02353+K03068+K01558+K04512+K05122+K02677+K19663
Organismal Systems	Immune system	T cell receptor signaling pathway	6	105	0.194051	0.521769	ko04660	LOC102453762(DLG1);LOC102454531(FOS);LOC102455282(Pak3);LOC102457223(PAK1);LOC102457757(Tec);LOC102463924(Map2k7)	K12076+K04379+K05733+K04409+K07364+K04431
Metabolism	Amino acid metabolism	Histidine metabolism	2	22	0.195433	0.521769	ko00340	LOC102458176(MAOB);LOC102463032(FTCD)	K00274+K13990
Metabolism	Glycan biosynthesis and metabolism	Glycosphingolipid biosynthesis - globo and isoglobo series	2	22	0.195433	0.521769	ko00603	LOC102445061(Fut9);LOC102462829(ST8SIA1)	K03663+K03371
Human Diseases	Neurodegenerative disease	Huntington disease	12	245	0.198657	0.52263	ko05016	LOC102444623(GRIN2B);LOC102448191(Dnal1);LOC102450344(DCTN3);LOC102454921(DNAH6);LOC102455757(DCTN3);LOC102457805(NDUFA2);LOC102458965(CLTB);LOC102459913(TUBB3);LOC102460945(COX7A2);LOC102461481(SLC1A2);LOC102462108(COX6C);LOC102463924(Map2k7)	K05210+K10411+K10425+K10408+K10425+K03946+K04645+K07375+K02270+K05613+K02268+K04431
Human Diseases	Infectious disease: viral	Hepatitis C	8	152	0.202556	0.52263	ko05160	LOC102443405(EGFR);LOC102444332(Cxcl10);LOC102446420(PPP2R1A);LOC102446974(CLDN1);LOC102450062(ppp2r2d);LOC102451519(PPARA);LOC102456651(TLR3);LOC102462146(NR1H3)	K04361+K12671+K03456+K06087+K04354+K07294+K05401+K08536
Organismal Systems	Aging	Longevity regulating pathway - worm	1	6	0.20289	0.52263	ko04212	MSTRG.8702(HSF1)	K09414
Metabolism	Metabolism of other amino acids	Glutathione metabolism	3	42	0.203142	0.52263	ko00480	LOC102452484(RRM2);LOC102456850(GSTA2);LOC102459539(Gss)	K10808+K00799+K21456
Environmental Information Processing	Signal transduction	Hippo signaling pathway - multiple species	2	23	0.209125	0.523623	ko04392	LOC102457223(PAK1);LOC102459543(TEAD1)	K04409+K09448
Organismal Systems	Excretory system	Collecting duct acid secretion	2	23	0.209125	0.523623	ko04966	LOC102449250(ATP6V0D2);LOC102452435(ATP6V0D1)	K02146+K02146
Organismal Systems	Immune system	Fc gamma R-mediated phagocytosis	8	154	0.212281	0.523623	ko04666	LOC102444801(SCIN);LOC102449094(WASF3);LOC102454220(PLCG2);LOC102457223(PAK1);LOC102458559(PLA2G4A);LOC102459336(PRKCA);LOC102459783(PRKCG);LOC102462875(PLA2G4C)	K05768+K06083+K05859+K04409+K16342+K02677+K19663+K16342
Organismal Systems	Aging	Longevity regulating pathway - multiple species	4	64	0.212588	0.523623	ko04213	LOC102444057(ADCY2);LOC102445759(ADCY1);LOC102447067(HSPB6);LOC102448197(ADCY9)	K08042+K08041+K09542+K08049
Cellular Processes	Cellular community - eukaryotes	Signaling pathways regulating pluripotency of stem cells	7	131	0.21278	0.523623	ko04550	LOC102444359(WNT3);LOC102445058(Pcgf5);LOC102448187(Dvl1);LOC102452741(WNT16);LOC102453379(INHBB);LOC102460174(IL6ST);LOC102462402(Zic3)	K00312+K11489+K02353+K01558+K22687+K05060+K18487
Metabolism	Nucleotide metabolism	Purine metabolism	7	133	0.223573	0.545441	ko00230	LOC102444057(ADCY2);LOC102445759(ADCY1);LOC102446930(PDE1C);LOC102448197(ADCY9);LOC102452484(RRM2);LOC102456580(PDE5A);LOC102458263(Pde10a)	K08042+K08041+K13755+K08049+K10808+K13762+K18438
Metabolism	Metabolism of cofactors and vitamins	Vitamin B6 metabolism	1	7	0.232466	0.5622	ko00750	LOC102456441(Pdxk)	K00868
Human Diseases	Infectious disease: viral	Human immunodeficiency virus 1 infection	10	206	0.234416	0.5622	ko05170	LOC102453349(Gng13);LOC102454220(PLCG2);LOC102454474(CD1D);LOC102454531(FOS);LOC102455282(Pak3);LOC102457223(PAK1);LOC102459336(PRKCA);LOC102459783(PRKCG);LOC102461243(MAP2K6);LOC102463924(Map2k7)	K04547+K05859+K06751+K04379+K05733+K04409+K02677+K19663+K04433+K04431
Metabolism	Lipid metabolism	Glycerolipid metabolism	4	68	0.244523	0.581511	ko00561	LOC102450167(DGKH);LOC102454010(DGKI);LOC102455555(mboat2);MSTRG.922(--)	K00901+K00901+K13517+K00864
Human Diseases	Endocrine and metabolic disease	Maturity onset diabetes of the young	2	26	0.250663	0.591146	ko04950	LOC102451872(HNF1B);LOC102453248(Neurod1)	K08034+K08033
Organismal Systems	Immune system	Fc epsilon RI signaling pathway	6	118	0.273056	0.636262	ko04664	LOC102454220(PLCG2);LOC102458559(PLA2G4A);LOC102459336(PRKCA);LOC102461243(MAP2K6);LOC102462875(PLA2G4C);LOC102463924(Map2k7)	K05859+K16342+K02677+K04433+K16342+K04431
Human Diseases	Cardiovascular disease	Fluid shear stress and atherosclerosis	7	142	0.27429	0.636262	ko05418	LOC102448868(SELE);LOC102454531(FOS);LOC102456850(GSTA2);LOC102461243(MAP2K6);LOC102463382(VCAM1);LOC102463924(Map2k7);LOC102463929(IL1R1)	K06494+K04379+K00799+K04433+K06527+K04431+K04386
Environmental Information Processing	Signal transduction	AMPK signaling pathway	6	120	0.285878	0.652635	ko04152	LOC102443987(G6PC);LOC102446420(PPP2R1A);LOC102450062(ppp2r2d);LOC102450444(ADIPOR2);LOC102453831(LEPR);LOC102462204(Tbc1d1)	K01084+K03456+K04354+K07297+K05062+K18341
Genetic Information Processing	Translation	Ribosome biogenesis in eukaryotes	7	144	0.28596	0.652635	ko03008	MSTRG.10610(--);MSTRG.14975(--);MSTRG.17766(--);MSTRG.26433(--);MSTRG.27864(--);MSTRG.27875(--);MSTRG.8127(--)	K14530+K14530+K14530+K14530+K14530+K14530+K14530
Organismal Systems	Nervous system	Serotonergic synapse	6	121	0.292339	0.661789	ko04726	LOC102453349(Gng13);LOC102458176(MAOB);LOC102458559(PLA2G4A);LOC102459336(PRKCA);LOC102459783(PRKCG);LOC102462875(PLA2G4C)	K04547+K00274+K16342+K02677+K19663+K16342
Human Diseases	Infectious disease: bacterial	Salmonella infection	10	219	0.294648	0.661789	ko05132	LOC102445492(PODXL);LOC102449094(WASF3);LOC102454531(FOS);LOC102455282(Pak3);LOC102456817(RHOJ);LOC102457223(PAK1);LOC102459665(FYCO1);LOC102461243(MAP2K6);LOC102463924(Map2k7);MSTRG.8144(--)	K06817+K06083+K04379+K05733+K07864+K04409+K21954+K04433+K04431+K18441
Human Diseases	Endocrine and metabolic disease	Non-alcoholic fatty liver disease	7	146	0.297748	0.663485	ko04932	LOC102450444(ADIPOR2);LOC102451519(PPARA);LOC102453831(LEPR);LOC102457805(NDUFA2);LOC102460945(COX7A2);LOC102462108(COX6C);LOC102462146(NR1H3)	K07297+K07294+K05062+K03946+K02270+K02268+K08536
Environmental Information Processing	Signal transduction	Sphingolipid signaling pathway	6	123	0.305347	0.666784	ko04071	LOC102443617(Oprd1);LOC102446420(PPP2R1A);LOC102447556(Smpd2);LOC102450062(ppp2r2d);LOC102459336(PRKCA);LOC102459783(PRKCG)	K04213+K03456+K12351+K04354+K02677+K19663
Metabolism	Carbohydrate metabolism	Galactose metabolism	2	30	0.306273	0.666784	ko00052	LOC102443987(G6PC);LOC102456860(LCT)	K01084+K01229
Environmental Information Processing	Signal transduction	JAK-STAT signaling pathway	7	148	0.309639	0.666784	ko04630	LOC102443405(EGFR);LOC102446030(GHR);LOC102452006(IL7);LOC102453831(LEPR);LOC102460174(IL6ST);LOC102460895(PDGFRB);LOC102463167(CISH)	K04361+K05080+K05431+K05062+K05060+K05089+K04701
Human Diseases	Cancer: specific types	Gastric cancer	7	148	0.309639	0.666784	ko05226	LOC102443405(EGFR);LOC102444359(WNT3);LOC102448187(Dvl1);LOC102448200(LRP5);LOC102452741(WNT16);LOC102454096(FGF7);LOC102457231(fgf4-b)	K04361+K00312+K02353+K03068+K01558+K04358+K04358
Cellular Processes	Cell growth and death	p53 signaling pathway	4	76	0.311009	0.666784	ko04115	LOC102447262(CD82);LOC102451703(SESN3);LOC102452484(RRM2);LOC102461975(MDM4)	K06509+K10141+K10808+K10127
Metabolism	Metabolism of cofactors and vitamins	Ubiquinone and other terpenoid-quinone biosynthesis	1	10	0.314791	0.669818	ko00130	LOC102461134(COQ5)	K06127
Human Diseases	Cancer: overview	PD-L1 expression and PD-1 checkpoint pathway in cancer	5	101	0.320122	0.673838	ko05235	LOC102443405(EGFR);LOC102449858(ALK);LOC102454531(FOS);LOC102461243(MAP2K6);LOC102462403(ALK)	K04361+K05119+K04379+K04433+K05119
Metabolism	Lipid metabolism	Glycerophospholipid metabolism	6	126	0.325046	0.673838	ko00564	LOC102450167(DGKH);LOC102450224(LPCAT1);LOC102454010(DGKI);LOC102455555(mboat2);LOC102458559(PLA2G4A);LOC102462875(PLA2G4C)	K00901+K13510+K00901+K13517+K16342+K16342
Human Diseases	Drug resistance: antineoplastic	Endocrine resistance	5	102	0.327489	0.673838	ko01522	LOC102443405(EGFR);LOC102444057(ADCY2);LOC102445759(ADCY1);LOC102448197(ADCY9);LOC102454531(FOS)	K04361+K08042+K08041+K08049+K04379
Human Diseases	Infectious disease: bacterial	Staphylococcus aureus infection	5	102	0.327489	0.673838	ko05150	LOC102443578(CFHR5);LOC102444258(MASP1);LOC102452530(KRT15);LOC102453764(C1R);LOC102460300(PTAFR)	K04004+K03992+K07604+K01330+K04279
Human Diseases	Infectious disease: viral	Kaposi sarcoma-associated herpesvirus infection	8	176	0.328817	0.673838	ko05167	LOC102453349(Gng13);LOC102454220(PLCG2);LOC102454474(CD1D);LOC102454531(FOS);LOC102456651(TLR3);LOC102460174(IL6ST);LOC102461243(MAP2K6);LOC102463924(Map2k7)	K04547+K05859+K06751+K04379+K05401+K05060+K04433+K04431
Organismal Systems	Circulatory system	Cardiac muscle contraction	4	79	0.33644	0.673838	ko04260	LOC102452100(MYH16);LOC102460301(ATP2A1);LOC102460945(COX7A2);LOC102462108(COX6C)	K17751+K05853+K02270+K02268
Human Diseases	Infectious disease: bacterial	Pertussis	4	79	0.33644	0.673838	ko05133	LOC102447273(IRF1);LOC102453764(C1R);LOC102454531(FOS);LOC102463420(SERPING1)	K09444+K01330+K04379+K04001
Human Diseases	Infectious disease: parasitic	African trypanosomiasis	4	79	0.33644	0.673838	ko05143	LOC102448868(SELE);LOC102459336(PRKCA);LOC102459783(PRKCG);LOC102463382(VCAM1)	K06494+K02677+K19663+K06527
Metabolism	Energy metabolism	Sulfur metabolism	1	11	0.340227	0.673838	ko00920	MSTRG.19626(ETHE1)	K17725
Metabolism	Global and overview maps	Metabolic pathways	58	1480	0.340491	0.673838	ko01100	LOC102443987(G6PC);LOC102444057(ADCY2);LOC102444149(NOS1);LOC102444368(ATP5MG);LOC102444872(KL);LOC102445061(Fut9);LOC102445759(ADCY1);LOC102445977(DHRS3);LOC102446930(PDE1C);LOC102447289(haao);LOC102447556(Smpd2);LOC102447860(FDPS);LOC102447862(MARS1);LOC102448089(SETD1B);LOC102448197(ADCY9);LOC102448949(MRI1);LOC102449250(ATP6V0D2);LOC102449332(ACSL3);LOC102449423(ACSL6);LOC102449725(INPP5B);LO…	K01084+K08042+K13240+K02140+K14756+K03663+K08041+K11146+K13755+K00452+K12351+K00787+K01874+K11422+K08049+K08963+K02146+K01897+K01897+K01099+K00901+K13510+K03662+K03857+K00913+K02146+K10808+K01942+K01598+K12352+K00901+K05859+K01689+K17989+K13517+K00868+K13762+K04711+K00799+K01229+K03946+K02129+K00274+K18438+K12357+K16342+K21456+K05349+K02270+K06127+K02268+K03371+K16342+K13990+K17725+K18086+K07437+…
Organismal Systems	Endocrine system	Estrogen signaling pathway	6	129	0.344915	0.677853	ko04915	LOC102443405(EGFR);LOC102444057(ADCY2);LOC102445759(ADCY1);LOC102448197(ADCY9);LOC102452530(KRT15);LOC102454531(FOS)	K04361+K08042+K08041+K08049+K07604+K04379
Human Diseases	Endocrine and metabolic disease	AGE-RAGE signaling pathway in diabetic complications	5	105	0.349684	0.682487	ko04933	LOC102448868(SELE);LOC102454220(PLCG2);LOC102455529(AGTR1);LOC102459336(PRKCA);LOC102463382(VCAM1)	K06494+K05859+K04166+K02677+K06527
Human Diseases	Drug resistance: antineoplastic	Antifolate resistance	2	34	0.361075	0.699891	ko01523	LOC102452307(ABCG2);LOC102462623(ABCG2)	K05681+K05681
Metabolism	Carbohydrate metabolism	Inositol phosphate metabolism	4	83	0.370456	0.707549	ko00562	LOC102449725(INPP5B);LOC102452019(ITPK1);LOC102454220(PLCG2);MSTRG.26758(MTMR14)	K01099+K00913+K05859+K18086
Metabolism	Amino acid metabolism	Glycine, serine and threonine metabolism	2	35	0.374541	0.707549	ko00260	LOC102454795(SDS);LOC102458176(MAOB)	K17989+K00274
Metabolism	Carbohydrate metabolism	Starch and sucrose metabolism	2	35	0.374541	0.707549	ko00500	LOC102443987(G6PC);LOC102460381(MAP7D1)	K01084+K05349
Metabolism	Amino acid metabolism	Cysteine and methionine metabolism	3	59	0.375026	0.707549	ko00270	LOC102448949(MRI1);LOC102454795(SDS);LOC102459539(Gss)	K08963+K17989+K21456
Human Diseases	Infectious disease: viral	Hepatitis B	7	160	0.382436	0.716751	ko05161	LOC102451069(ATP6AP1);LOC102454531(FOS);LOC102456651(TLR3);LOC102459336(PRKCA);LOC102459783(PRKCG);LOC102461243(MAP2K6);LOC102463924(Map2k7)	K03662+K04379+K05401+K02677+K19663+K04433+K04431
Metabolism	Lipid metabolism	Ether lipid metabolism	3	60	0.385187	0.717158	ko00565	LOC102450224(LPCAT1);LOC102458559(PLA2G4A);LOC102462875(PLA2G4C)	K13510+K16342+K16342
Human Diseases	Cancer: overview	Central carbon metabolism in cancer	3	61	0.39531	0.731195	ko05230	LOC102443405(EGFR);LOC102456437(SLC16A3);LOC102460895(PDGFRB)	K04361+K08180+K05089
Environmental Information Processing	Signal transduction	Apelin signaling pathway	6	137	0.398307	0.731954	ko04371	LOC102444057(ADCY2);LOC102444149(NOS1);LOC102445759(ADCY1);LOC102448197(ADCY9);LOC102453349(Gng13);LOC102455529(AGTR1)	K08042+K13240+K08041+K08049+K04547+K04166
Metabolism	Glycan biosynthesis and metabolism	Glycosphingolipid biosynthesis - ganglio series	1	14	0.411026	0.739394	ko00604	LOC102462829(ST8SIA1)	K03371
Genetic Information Processing	Replication and repair	Non-homologous end-joining	1	14	0.411026	0.739394	ko03450	LOC102450678(DNTT)	K00977
Metabolism	Lipid metabolism	Fatty acid degradation	2	38	0.414201	0.739394	ko00071	LOC102449332(ACSL3);LOC102449423(ACSL6)	K01897+K01897
Genetic Information Processing	Folding, sorting and degradation	SNARE interactions in vesicular transport	2	38	0.414201	0.739394	ko04130	LOC102451655(STX2);LOC102462701(STX3)	K08486+K08486
Human Diseases	Infectious disease: parasitic	Malaria	3	63	0.415419	0.739394	ko05144	LOC102448868(SELE);LOC102454402(LRP1);LOC102463382(VCAM1)	K06494+K04550+K06527
Metabolism	Lipid metabolism	alpha-Linolenic acid metabolism	2	39	0.427144	0.750819	ko00592	LOC102458559(PLA2G4A);LOC102462875(PLA2G4C)	K16342+K16342
Genetic Information Processing	Replication and repair	Nucleotide excision repair	2	39	0.427144	0.750819	ko03420	LOC102443770(lig1);LOC102456222(Ercc1)	K10747+K10849
Organismal Systems	Endocrine system	GnRH secretion	3	65	0.43531	0.76045	ko04929	LOC102454148(CACNA1G);LOC102459336(PRKCA);LOC102459783(PRKCG)	K04854+K02677+K19663
Environmental Information Processing	Signal transduction	NF-kappa B signaling pathway	6	145	0.451502	0.776067	ko04064	LOC102443642(CCL4);LOC102454220(PLCG2);LOC102463217(CCL3);LOC102463382(VCAM1);LOC102463929(IL1R1);LOC106731489(CCL4)	K12964+K05859+K12964+K06527+K04386+K12964
Metabolism	Metabolism of other amino acids	Selenocompound metabolism	1	16	0.453965	0.776067	ko00450	LOC102447862(MARS1)	K01874
Organismal Systems	Endocrine system	Renin secretion	3	67	0.454947	0.776067	ko04924	LOC102446349(Clca3a1);LOC102446930(PDE1C);LOC102455529(AGTR1)	K05030+K13755+K04166
Organismal Systems	Endocrine system	Renin-angiotensin system	2	42	0.465044	0.776067	ko04614	LOC102450564(BDMD1);LOC102455529(AGTR1)	K01319+K04166
Cellular Processes	Cellular community - eukaryotes	Tight junction	7	174	0.467867	0.776067	ko04530	LOC102446420(PPP2R1A);LOC102446974(CLDN1);LOC102450062(ppp2r2d);LOC102453211(AMOT);LOC102453762(DLG1);LOC102462886(Synpo);LOC102463924(Map2k7)	K03456+K06087+K04354+K16819+K12076+K21112+K04431
Organismal Systems	Immune system	Platelet activation	6	148	0.471212	0.776067	ko04611	LOC102444057(ADCY2);LOC102445759(ADCY1);LOC102448197(ADCY9);LOC102454220(PLCG2);LOC102458559(PLA2G4A);LOC102462875(PLA2G4C)	K08042+K08041+K08049+K05859+K16342+K16342
Metabolism	Glycan biosynthesis and metabolism	Glycosaminoglycan biosynthesis - keratan sulfate	1	17	0.47425	0.776067	ko00533	LOC102450260(CHST1)	K01022
Human Diseases	Neurodegenerative disease	Parkinson disease	5	122	0.474902	0.776067	ko05012	LOC102457805(NDUFA2);LOC102460945(COX7A2);LOC102461606(ADORA2A);LOC102462108(COX6C);LOC102463677(UBE2L3)	K03946+K02270+K04266+K02268+K04552
Human Diseases	Infectious disease: parasitic	Amoebiasis	6	149	0.477741	0.776067	ko05146	LOC102445759(ADCY1);LOC102450564(BDMD1);LOC102459336(PRKCA);LOC102459783(PRKCG);LOC102462123(LAMC2);LOC102463929(IL1R1)	K08041+K01319+K02677+K19663+K06246+K04386
Human Diseases	Infectious disease: viral	Human T-cell leukemia virus 1 infection	8	203	0.481624	0.776067	ko05166	LOC102444057(ADCY2);LOC102445759(ADCY1);LOC102447860(FDPS);LOC102448197(ADCY9);LOC102453762(DLG1);LOC102454474(CD1D);LOC102454531(FOS);LOC102463929(IL1R1)	K08042+K08041+K00787+K08049+K12076+K06751+K04379+K04386
Organismal Systems	Endocrine system	Regulation of lipolysis in adipocytes	3	70	0.483851	0.776067	ko04923	LOC102444057(ADCY2);LOC102445759(ADCY1);LOC102448197(ADCY9)	K08042+K08041+K08049
Cellular Processes	Transport and catabolism	Endocytosis	10	258	0.489218	0.776067	ko04144	LOC102443405(EGFR);LOC102450737(PSD3);LOC102454474(CD1D);LOC102455883(RAB11FIP4);LOC102458965(CLTB);LOC102461667(ARFGEF2);LOC102462796(VPS37B);LOC102464084(ARAP2);LOC106732168(ARF5);MSTRG.8144(--)	K04361+K12494+K06751+K12485+K04645+K18442+K12185+K18440+K07940+K18441
Human Diseases	Immune disease	Systemic lupus erythematosus	5	124	0.489238	0.776067	ko05322	LOC102444623(GRIN2B);LOC102445822(H2B-I);LOC102450564(BDMD1);LOC102453764(C1R);LOC102459849(GRIN2A)	K05210+K11252+K01319+K01330+K05209
Human Diseases	Cancer: specific types	Renal cell carcinoma	3	71	0.493323	0.776067	ko05211	LOC102453156(EPAS1);LOC102455282(Pak3);LOC102457223(PAK1)	K09095+K05733+K04409
Metabolism	Carbohydrate metabolism	Pentose and glucuronate interconversions	1	18	0.493784	0.776067	ko00040	LOC102444872(KL)	K14756
Metabolism	Metabolism of cofactors and vitamins	One carbon pool by folate	1	18	0.493784	0.776067	ko00670	LOC102463032(FTCD)	K13990
Metabolism	Metabolism of cofactors and vitamins	Pantothenate and CoA biosynthesis	1	18	0.493784	0.776067	ko00770	LOC102453004(Ppcdc)	K01598
Human Diseases	Cancer: specific types	Prostate cancer	4	98	0.49519	0.776067	ko05215	LOC102443405(EGFR);LOC102445898(PDGFD);LOC102452184(ERG);LOC102460895(PDGFRB)	K04361+K05450+K09435+K05089
Human Diseases	Immune disease	Rheumatoid arthritis	5	125	0.496354	0.776067	ko05323	LOC102446651(kdrl);LOC102449250(ATP6V0D2);LOC102451069(ATP6AP1);LOC102452435(ATP6V0D1);LOC102454531(FOS)	K05096+K02146+K03662+K02146+K04379
Human Diseases	Cancer: overview	Viral carcinogenesis	7	181	0.509651	0.77756	ko05203	LOC102444801(SCIN);LOC102445822(H2B-I);LOC102449250(ATP6V0D2);LOC102452435(ATP6V0D1);LOC102453762(DLG1);LOC102454474(CD1D);LOC102460174(IL6ST)	K05768+K11252+K02146+K02146+K12076+K06751+K05060
Metabolism	Metabolism of terpenoids and polyketides	Terpenoid backbone biosynthesis	1	19	0.512594	0.77756	ko00900	LOC102447860(FDPS)	K00787
Metabolism	Lipid metabolism	Linoleic acid metabolism	2	46	0.513198	0.77756	ko00591	LOC102458559(PLA2G4A);LOC102462875(PLA2G4C)	K16342+K16342
Metabolism	Glycan biosynthesis and metabolism	Glycosphingolipid biosynthesis - lacto and neolacto series	2	46	0.513198	0.77756	ko00601	LOC102445061(Fut9);LOC102462829(ST8SIA1)	K03663+K03371
Organismal Systems	Digestive system	Carbohydrate digestion and absorption	2	46	0.513198	0.77756	ko04973	LOC102443987(G6PC);LOC102456860(LCT)	K01084+K01229
Genetic Information Processing	Folding, sorting and degradation	RNA degradation	3	74	0.521212	0.77756	ko03018	LOC102448812(LSM8);LOC102454770(Eno3);LOC102460953(Cnot6l)	K12627+K01689+K12603
Organismal Systems	Endocrine system	Prolactin signaling pathway	3	74	0.521212	0.77756	ko04917	LOC102447273(IRF1);LOC102454531(FOS);LOC102463167(CISH)	K09444+K04379+K04701
Organismal Systems	Immune system	Leukocyte transendothelial migration	5	129	0.524431	0.77756	ko04670	LOC102446974(CLDN1);LOC102454220(PLCG2);LOC102459336(PRKCA);LOC102459783(PRKCG);LOC102463382(VCAM1)	K06087+K05859+K02677+K19663+K06527
Metabolism	Amino acid metabolism	Tryptophan metabolism	2	47	0.524784	0.77756	ko00380	LOC102447289(haao);LOC102458176(MAOB)	K00452+K00274
Metabolism	Metabolism of cofactors and vitamins	Retinol metabolism	2	47	0.524784	0.77756	ko00830	LOC102445977(DHRS3);MSTRG.2995(--)	K11146+K07437
Metabolism	Amino acid metabolism	Arginine biosynthesis	1	20	0.530707	0.78224	ko00220	LOC102444149(NOS1)	K13240
Metabolism	Amino acid metabolism	Arginine and proline metabolism	2	48	0.536184	0.782852	ko00330	LOC102444149(NOS1);LOC102458176(MAOB)	K13240+K00274
Human Diseases	Cancer: overview	Proteoglycans in cancer	8	213	0.536655	0.782852	ko05205	LOC102443405(EGFR);LOC102444359(WNT3);LOC102452741(WNT16);LOC102454220(PLCG2);LOC102457223(PAK1);LOC102459336(PRKCA);LOC102459783(PRKCG);LOC102462684(ERBB4)	K04361+K00312+K01558+K05859+K04409+K02677+K19663+K05085
Metabolism	Glycan biosynthesis and metabolism	Glycosaminoglycan biosynthesis - chondroitin sulfate / dermatan sulfate	1	21	0.548149	0.787443	ko00532	LOC102446589(CHST3)	K01020
Genetic Information Processing	Folding, sorting and degradation	Protein export	1	21	0.548149	0.787443	ko03060	LOC102444061(SEC61G)	K07342
Organismal Systems	Digestive system	Vitamin digestion and absorption	1	21	0.548149	0.787443	ko04977	LOC102462648(Slc23a1)	K14611
Metabolism	Xenobiotics biodegradation and metabolism	Drug metabolism - other enzymes	2	50	0.558415	0.797505	ko00983	LOC102452484(RRM2);LOC102456850(GSTA2)	K10808+K00799
Genetic Information Processing	Replication and repair	Mismatch repair	1	22	0.564945	0.797505	ko03430	LOC102443770(lig1)	K10747
Genetic Information Processing	Replication and repair	Fanconi anemia pathway	2	51	0.569244	0.797505	ko03460	LOC102456222(Ercc1);LOC102461905(EME2)	K10849+K10883
Human Diseases	Endocrine and metabolic disease	Type II diabetes mellitus	2	51	0.569244	0.797505	ko04930	LOC102444760(CACNA1E);LOC102454148(CACNA1G)	K04852+K04854
Organismal Systems	Digestive system	Cholesterol metabolism	2	51	0.569244	0.797505	ko04979	LOC102445016(LRP2);LOC102454402(LRP1)	K06233+K04550
Human Diseases	Cancer: specific types	Bladder cancer	2	52	0.57988	0.808404	ko05219	LOC102443405(EGFR);LOC102448347(--)	K04361+K19520
Organismal Systems	Digestive system	Mineral absorption	2	53	0.590322	0.816226	ko04978	LOC102447471(STEAP2);LOC102449908(cybrd1)	K14738+K08370
Organismal Systems	Immune system	IL-17 signaling pathway	3	82	0.591259	0.816226	ko04657	LOC102444332(Cxcl10);LOC102454531(FOS);LOC102463297(MUC5B)	K12671+K04379+K21125
Metabolism	Amino acid metabolism	Phenylalanine metabolism	1	24	0.596693	0.81966	ko00360	LOC102458176(MAOB)	K00274
Cellular Processes	Transport and catabolism	Peroxisome	3	83	0.599539	0.81966	ko04146	LOC102445397(PEX5L);LOC102449332(ACSL3);LOC102449423(ACSL6)	K13342+K01897+K01897
Metabolism	Glycan biosynthesis and metabolism	Mannose type O-glycan biosynthesis	1	25	0.61169	0.82562	ko00515	LOC102445061(Fut9)	K03663
Metabolism	Glycan biosynthesis and metabolism	Glycosylphosphatidylinositol (GPI)-anchor biosynthesis	1	25	0.61169	0.82562	ko00563	LOC102451504(PIGA)	K03857
Human Diseases	Infectious disease: parasitic	Chagas disease	4	114	0.61535	0.82562	ko05142	LOC102445759(ADCY1);LOC102446420(PPP2R1A);LOC102450062(ppp2r2d);LOC102454531(FOS)	K08041+K03456+K04354+K04379
Environmental Information Processing	Signal transduction	Notch signaling pathway	2	56	0.620487	0.82562	ko04330	LOC102447274(MAML2);LOC102448187(Dvl1)	K06061+K02353
Cellular Processes	Cell growth and death	Oocyte meiosis	4	115	0.622251	0.82562	ko04114	LOC102444057(ADCY2);LOC102445759(ADCY1);LOC102446420(PPP2R1A);LOC102448197(ADCY9)	K08042+K08041+K03456+K08049
Environmental Information Processing	Signal transduction	TGF-beta signaling pathway	3	86	0.623714	0.82562	ko04350	LOC102446420(PPP2R1A);LOC102448207(FMOD);LOC102453379(INHBB)	K03456+K08121+K22687
Genetic Information Processing	Replication and repair	Base excision repair	1	26	0.626131	0.82562	ko03410	LOC102443770(lig1)	K10747
Organismal Systems	Immune system	Natural killer cell mediated cytotoxicity	6	174	0.63015	0.82562	ko04650	LOC102451611(Cd48);LOC102454220(PLCG2);LOC102457223(PAK1);LOC102459336(PRKCA);LOC102459783(PRKCG);MSTRG.23753(--)	K06479+K05859+K04409+K02677+K19663+K06479
Metabolism	Carbohydrate metabolism	Glycolysis / Gluconeogenesis	2	57	0.630155	0.82562	ko00010	LOC102443987(G6PC);LOC102454770(Eno3)	K01084+K01689
Organismal Systems	Immune system	Hematopoietic cell lineage	4	118	0.642484	0.837894	ko04640	LOC102450678(DNTT);LOC102452006(IL7);LOC102452547(ITGA1);LOC102463929(IL1R1)	K00977+K05431+K06480+K04386
Metabolism	Global and overview maps	Biosynthesis of amino acids	2	59	0.648915	0.841758	ko01230	LOC102454770(Eno3);LOC102454795(SDS)	K01689+K17989
Genetic Information Processing	Transcription	RNA polymerase	1	28	0.653427	0.841758	ko03020	LOC102461650(Polr3k)	K03019
Organismal Systems	Endocrine system	Progesterone-mediated oocyte maturation	3	90	0.65437	0.841758	ko04914	LOC102444057(ADCY2);LOC102445759(ADCY1);LOC102448197(ADCY9)	K08042+K08041+K08049
Organismal Systems	Endocrine system	Glucagon signaling pathway	3	91	0.661749	0.843581	ko04922	LOC102443987(G6PC);LOC102444057(ADCY2);LOC102451519(PPARA)	K01084+K08042+K07294
Organismal Systems	Digestive system	Protein digestion and absorption	3	91	0.661749	0.843581	ko04974	LOC102459644(XPNPEP2);LOC102460703(COL12A1);LOC102461853(COL27A1)	K14208+K08132+K19721
Human Diseases	Infectious disease: bacterial	Pathogenic Escherichia coli infection	9	269	0.672137	0.852981	ko05130	LOC102446974(CLDN1);LOC102449094(WASF3);LOC102454531(FOS);LOC102455112(MYO5B);LOC102455282(Pak3);LOC102457223(PAK1);LOC102459913(TUBB3);LOC102463929(IL1R1);MSTRG.8144(--)	K06087+K06083+K04379+K10357+K05733+K04409+K07375+K04386+K18441
Metabolism	Global and overview maps	Fatty acid metabolism	2	63	0.684164	0.864367	ko01212	LOC102449332(ACSL3);LOC102449423(ACSL6)	K01897+K01897
Organismal Systems	Immune system	Th17 cell differentiation	3	95	0.690124	0.868022	ko04659	LOC102454531(FOS);LOC102460174(IL6ST);LOC102463929(IL1R1)	K04379+K05060+K04386
Human Diseases	Drug resistance: antineoplastic	Platinum drug resistance	2	66	0.708661	0.887394	ko01524	LOC102456222(Ercc1);LOC102456850(GSTA2)	K10849+K00799
Metabolism	Lipid metabolism	Arachidonic acid metabolism	2	68	0.724098	0.896763	ko00590	LOC102458559(PLA2G4A);LOC102462875(PLA2G4C)	K16342+K16342
Genetic Information Processing	Transcription	Spliceosome	4	132	0.72725	0.896763	ko03040	LOC102445831(SNRPG);LOC102446141(Ppil1);LOC102448812(LSM8);LOC102463412(CCDC12)	K11099+K12733+K12627+K12871
Human Diseases	Infectious disease: viral	Influenza A	5	163	0.728491	0.896763	ko05164	LOC102444332(Cxcl10);LOC102447860(FDPS);LOC102456651(TLR3);LOC102459336(PRKCA);LOC102464083(DNAJC3)	K12671+K00787+K05401+K02677+K09523
Genetic Information Processing	Folding, sorting and degradation	Protein processing in endoplasmic reticulum	5	164	0.733409	0.896763	ko04141	LOC102444061(SEC61G);LOC102447067(HSPB6);LOC102456190(SEL1L);LOC102463924(Map2k7);LOC102464083(DNAJC3)	K07342+K09542+K14026+K04431+K09523
Genetic Information Processing	Replication and repair	DNA replication	1	35	0.734237	0.896763	ko03030	LOC102443770(lig1)	K10747
Genetic Information Processing	Translation	Nucleocytoplasmic transport	7	225	0.735155	0.896763	ko03013	MSTRG.10610(--);MSTRG.14975(--);MSTRG.17766(--);MSTRG.26433(--);MSTRG.27864(--);MSTRG.27875(--);MSTRG.8127(--)	K14530+K14530+K14530+K14530+K14530+K14530+K14530
Metabolism	Xenobiotics biodegradation and metabolism	Metabolism of xenobiotics by cytochrome P450	1	39	0.771669	0.937264	ko00980	LOC102456850(GSTA2)	K00799
Genetic Information Processing	Replication and repair	Homologous recombination	1	40	0.780175	0.943545	ko03440	LOC102447654(RBBP8)	K20773
Metabolism	Amino acid metabolism	Tyrosine metabolism	1	41	0.788365	0.949393	ko00350	LOC102458176(MAOB)	K00274
Human Diseases	Endocrine and metabolic disease	Insulin resistance	3	113	0.795854	0.951832	ko04931	LOC102443987(G6PC);LOC102451519(PPARA);LOC102462146(NR1H3)	K01084+K07294+K08536
Organismal Systems	Immune system	C-type lectin receptor signaling pathway	3	114	0.800732	0.951832	ko04625	LOC102447273(IRF1);LOC102454220(PLCG2);LOC102457223(PAK1)	K09444+K05859+K04409
Organismal Systems	Immune system	Th1 and Th2 cell differentiation	2	80	0.802821	0.951832	ko04658	LOC102447274(MAML2);LOC102454531(FOS)	K06061+K04379
Organismal Systems	Excretory system	Vasopressin-regulated water reabsorption	1	43	0.803844	0.951832	ko04962	LOC102448197(ADCY9)	K08049
Cellular Processes	Cellular community - eukaryotes	Adherens junction	2	83	0.819108	0.965797	ko04520	LOC102443405(EGFR);LOC102449094(WASF3)	K04361+K06083
Human Diseases	Cancer: specific types	Chronic myeloid leukemia	2	84	0.824264	0.965797	ko05220	LOC102445238(BCR);LOC102446951(MECOM)	K08878+K04462
Genetic Information Processing	Translation	mRNA surveillance pathway	2	85	0.829288	0.965797	ko03015	LOC102446420(PPP2R1A);LOC102450062(ppp2r2d)	K03456+K04354
Human Diseases	Infectious disease: bacterial	Bacterial invasion of epithelial cells	2	85	0.829288	0.965797	ko05100	LOC102458965(CLTB);MSTRG.14594(SEPTIN12)	K04645+K16938
Human Diseases	Cancer: specific types	Colorectal cancer	2	86	0.834183	0.967515	ko05210	LOC102443405(EGFR);LOC102454531(FOS)	K04361+K04379
Human Diseases	Cancer: overview	Chemical carcinogenesis - DNA adducts	1	48	0.837781	0.967723	ko05204	LOC102456850(GSTA2)	K00799
Genetic Information Processing	Translation	Aminoacyl-tRNA biosynthesis	1	49	0.843831	0.970748	ko00970	LOC102447862(MARS1)	K01874
Metabolism	Lipid metabolism	Steroid hormone biosynthesis	1	54	0.870868	0.99256	ko00140	LOC102444110(Sult2b1)	K01015
Organismal Systems	Immune system	NOD-like receptor signaling pathway	4	167	0.872538	0.99256	ko04621	LOC102452688(GBP3);LOC102453782(TXNIP);LOC102454429(Casr);LOC112544609(--)	K20899+K20910+K04612+K12797
Organismal Systems	Immune system	Antigen processing and presentation	1	55	0.875687	0.99256	ko04612	LOC102454474(CD1D)	K06751
Cellular Processes	Cell growth and death	Cellular senescence	4	169	0.878338	0.99256	ko04218	LOC102452922(ZFP36L1);LOC102454474(CD1D);LOC102461243(MAP2K6);LOC102463200(RAD9A)	K18753+K06751+K04433+K10994
Metabolism	Nucleotide metabolism	Pyrimidine metabolism	1	56	0.880327	0.99256	ko00240	LOC102452484(RRM2)	K10808
Metabolism	Amino acid metabolism	Lysine degradation	1	58	0.889096	0.996164	ko00310	LOC102448089(SETD1B)	K11422
Human Diseases	Infectious disease: parasitic	Toxoplasmosis	2	100	0.890563	0.996164	ko05145	LOC102461243(MAP2K6);LOC102462123(LAMC2)	K04433+K06246
Metabolism	Global and overview maps	Carbon metabolism	2	103	0.90007	1	ko01200	LOC102454770(Eno3);LOC102454795(SDS)	K01689+K17989
Human Diseases	Infectious disease: bacterial	Yersinia infection	3	142	0.902301	1	ko05135	LOC102454531(FOS);LOC102461243(MAP2K6);LOC102463924(Map2k7)	K04379+K04433+K04431
Organismal Systems	Immune system	RIG-I-like receptor signaling pathway	1	65	0.915039	1	ko04622	LOC102444332(Cxcl10)	K12671
Human Diseases	Cancer: specific types	Endometrial cancer	1	66	0.918214	1	ko05213	LOC102443405(EGFR)	K04361
Organismal Systems	Immune system	B cell receptor signaling pathway	2	111	0.921793	1	ko04662	LOC102454220(PLCG2);LOC102454531(FOS)	K05859+K04379
Human Diseases	Immune disease	Graft-versus-host disease	1	71	0.9324	1	ko05332	LOC102454474(CD1D)	K06751
Cellular Processes	Cell growth and death	Necroptosis	3	158	0.936666	1	ko04217	LOC102456651(TLR3);LOC102458559(PLA2G4A);LOC102462875(PLA2G4C)	K05401+K16342+K16342
Human Diseases	Infectious disease: viral	Epstein-Barr virus infection	5	234	0.939167	1	ko05169	LOC102444332(Cxcl10);LOC102454220(PLCG2);LOC102454474(CD1D);LOC102461243(MAP2K6);LOC102463924(Map2k7)	K12671+K05859+K06751+K04433+K04431
Human Diseases	Cardiovascular disease	Viral myocarditis	2	121	0.94273	1	ko05416	LOC102452100(MYH16);LOC102454474(CD1D)	K17751+K06751
Human Diseases	Cancer: specific types	Pancreatic cancer	1	76	0.944133	1	ko05212	LOC102443405(EGFR)	K04361
Genetic Information Processing	Translation	Ribosome	2	122	0.944503	1	ko03010	LOC102460377(RPL27A);LOC102463326(rps20)	K02900+K02969
Organismal Systems	Nervous system	Neurotrophin signaling pathway	2	123	0.946223	1	ko04722	LOC102454220(PLCG2);LOC102463924(Map2k7)	K05859+K04431
Human Diseases	Endocrine and metabolic disease	Type I diabetes mellitus	1	78	0.948236	1	ko04940	LOC102454474(CD1D)	K06751
Organismal Systems	Immune system	Intestinal immune network for IgA production	1	81	0.953834	1	ko04672	LOC102456930(ICOSLG)	K06710
Human Diseases	Infectious disease: bacterial	Legionellosis	1	81	0.953834	1	ko05134	MSTRG.8702(HSF1)	K09414
Environmental Information Processing	Signal transduction	FoxO signaling pathway	2	130	0.956923	1	ko04068	LOC102443405(EGFR);LOC102443987(G6PC)	K04361+K01084
Genetic Information Processing	Folding, sorting and degradation	Ubiquitin mediated proteolysis	2	142	0.970702	1	ko04120	LOC102451008(HERC1);LOC102463677(UBE2L3)	K10594+K04552
Human Diseases	Cancer: specific types	Small cell lung cancer	1	95	0.972954	1	ko05222	LOC102462123(LAMC2)	K06246
Human Diseases	Infectious disease: bacterial	Shigellosis	4	241	0.980763	1	ko05131	LOC102443405(EGFR);LOC102454220(PLCG2);LOC102463929(IL1R1);MSTRG.14594(SEPTIN12)	K04361+K05859+K04386+K16938
Human Diseases	Cancer: overview	Transcriptional misregulation in cancer	4	246	0.983245	1	ko05202	LOC102445469(prom1a);LOC102446651(kdrl);LOC102452184(ERG);LOC102452741(WNT16)	K06532+K05096+K09435+K01558
Human Diseases	Infectious disease: parasitic	Leishmaniasis	1	111	0.985338	1	ko05140	LOC102454531(FOS)	K04379
Human Diseases	Infectious disease: viral	Herpes simplex virus 1 infection	9	445	0.986702	1	ko05168	LOC102444494(ZNF251);LOC102445542(ZNF7);LOC102447774(ZNF316);LOC102449208(POU2F1);LOC102454474(CD1D);LOC102456651(TLR3);LOC102459533(Znf316);LOC102463194(--);MSTRG.9560(--)	K09228+K09228+K09228+K09364+K06751+K05401+K09228+K09228+K09228
Human Diseases	Infectious disease: bacterial	Tuberculosis	3	213	0.98717	1	ko05152	LOC102449250(ATP6V0D2);LOC102451069(ATP6AP1);LOC102452435(ATP6V0D1)	K02146+K03662+K02146
Human Diseases	Immune disease	Allograft rejection	1	117	0.988349	1	ko05330	LOC102454474(CD1D)	K06751
Human Diseases	Immune disease	Autoimmune thyroid disease	1	124	0.991092	1	ko05320	LOC102454474(CD1D)	K06751
Human Diseases	Infectious disease: viral	Measles	1	128	0.99236	1	ko05162	LOC102454531(FOS)	K04379
Cellular Processes	Transport and catabolism	Autophagy - animal	1	138	0.994796	1	ko04140	MSTRG.26758(MTMR14)	K18086
Organismal Systems	Endocrine system	Insulin signaling pathway	1	144	0.995868	1	ko04910	LOC102443987(G6PC)	K01084
Cellular Processes	Cell growth and death	Apoptosis	1	186	0.999182	1	ko04210	LOC102454531(FOS)	K04379
Organismal Systems	Sensory system	Olfactory transduction	3	1236	1	1	ko04740	LOC102446930(PDE1C);LOC102451057(SLC24A4);LOC102453349(Gng13)	K13755+K13752+K04547
