# Supplementary material for: Sex-Dimorphic Differential Expression Profiles in the Brain of the Adult Chinese Soft-Shelled Turtle, Pelodiscus sinensis
Source: Animals (Basel). 2024 Nov 27;14(23):3426. doi: 10.3390/ani14233426 (PMC11640296; doi:10.3390/ani14233426)
Supplement: Supplementary file 1 [file animals-14-03426-s001.zip › Table S5.xlsx]

## Sheet: Brain_F-vs-Brain_M.go.Gsea
id	name	GO Term(level1)	GO Term(level2)	SIZE	ES	NES	NOM p-val	FDR q-val	Genes
GO:0004623	phospholipase A2 activity	Molecular Function	catalytic activity	24	-0.773272	-2.10562	0	0.00528823	LOC102443808(PLA2G6);LOC102444412(PLA2G4C);LOC102445188(PLA2G2F);LOC102446196(PLA2G15);LOC102446945(PLA2G4C);LOC102447532(Pla2g2d);LOC102447780(PLA2G2E);LOC102449068(PLA2G4F);LOC102449310(PLA2G4F);LOC102450053(Pla2g4c);LOC102451529(PLA2G4B);LOC102451624(Pla2g4c);LOC102458559(PLA2G4A);LOC102458827(PLA2G7);LOC102459639(PNPLA8);LOC102461740(PLA2G1B);LOC102462875(PLA2G4C);LOC106732453(Pla2g4c);LOC106…
GO:0005125	cytokine activity	Molecular Function	binding	20	-0.781432	-2.08862	0	0.00462733	LOC102443642(CCL4);LOC102444580(--);LOC102444738(CXCL12);LOC102444984(CCL3);LOC102453844(CKLF);LOC102455154(Ccl21b);LOC102457828(Xcl1);LOC102458236(CCL2);LOC102459623(EFR3B);LOC102460577(CCL3);LOC102461046(Cxcl14);LOC102462992(C5);LOC102463217(CCL3);LOC102463449(CCL3);LOC102463713(CCL5);LOC102463959(CCL3);LOC106731489(CCL4);LOC106733094(--);LOC112546357(Ccl12);MSTRG.1604(CCL2)
GO:0036230	granulocyte activation	Biological Process	single-organism process	24	-0.764746	-2.07587	0	0.00351649	LOC102443642(CCL4);LOC102444404(Stxbp2);LOC102444449(ACKR2);LOC102444580(--);LOC102445728(CX3CR1);LOC102448516(ANXA10);LOC102448731(MYO1F);LOC102450615(CXCR4);LOC102451674(PRKCD);LOC102452058(F2RL1);LOC102452532(CXCR2);LOC102454598(KMT2E);LOC102455403(CCR6);LOC102455900(PREX1);LOC102456978(STXBP3);LOC102460373(Ccr8);LOC102460538(ANXA3);LOC102461036(Myo1e);LOC102463217(CCL3);LOC102463449(CCL3);LOC…
GO:0043114	regulation of vascular permeability	Biological Process	biological regulation	26	-0.722722	-2.02488	0	0.00989625	LOC102443642(CCL4);LOC102443935(PTPRJ);LOC102444130(CXCR5);LOC102444512(TJP1);LOC102445736(PTP4A3);LOC102447598(TACR1);LOC102448633(ANGPT4);LOC102448827(VEGFA);LOC102452532(CXCR2);LOC102453211(AMOT);LOC102454070(NR3C1);LOC102455856(Slit3);LOC102456006(ANGPT1);LOC102456198(ARHGAP35);LOC102456411(VEGFA);LOC102458914(MYLK3);LOC102460103(PDE3A);LOC102460867(Angpt1);LOC102461606(ADORA2A);LOC102462196(…
GO:0048247	lymphocyte chemotaxis	Biological Process	localization	20	-0.766886	-2.01524	0	0.0102917	LOC102443642(CCL4);LOC102444580(--);LOC102450683(CCR7);LOC102454836(CCR5);LOC102455154(Ccl21b);LOC102455403(CCR6);LOC102456891(CXCR3);LOC102457828(Xcl1);LOC102458236(CCL2);LOC102458848(GAS6);LOC102459240(Ccr10);LOC102460133(CCR5);LOC102460859(CCR5);LOC102463217(CCL3);LOC102463449(CCL3);LOC102463713(CCL5);LOC102463959(CCL3);LOC106731489(CCL4);LOC112546357(Ccl12);MSTRG.1604(CCL2)
GO:0060428	lung epithelium development	Biological Process	single-organism process	21	-0.751842	-1.98641	0	0.0155865	LOC102444053(Nkx2-1);LOC102444715(FGFR3);LOC102445341(Hoxc5);LOC102446101(GATA6);LOC102446905(rbpj);LOC102448409(KLF2);LOC102448851(THRB);LOC102450143(FGF10);LOC102450649(CREB1);LOC102451579(Hoxb5);LOC102452541(Nkx2-4);LOC102454096(FGF7);LOC102454948(IGF1);LOC102455917(Aimp2);LOC102456535(STRA6);LOC102456820(FGF3);LOC102459299(THRA);LOC102460065(FNDC3B);LOC102460094(Nkx2-1);LOC102460897(HOXA5);LO…
GO:0004896	cytokine receptor activity	Molecular Function	molecular transducer activity	53	-0.601575	-1.9712	0	0.0188226	LOC102443813(IL2RG);LOC102444130(CXCR5);LOC102444449(ACKR2);LOC102444889(ACKR1);LOC102445494(Ccr4);LOC102445541(IL1RAP);LOC102445656(GFRA1);LOC102445728(CX3CR1);LOC102445765(CSF2RB);LOC102446119(CCR8);LOC102446371(IL1RL1);LOC102446608(IL18R1);LOC102447027(IL1R2);LOC102447547(--);LOC102447653(PRLR);LOC102449052(GPR75);LOC102449512(IL2RB);LOC102449770(IL7R);LOC102450321(--);LOC102450615(CXCR4);LOC1…
GO:1901617	organic hydroxy compound biosynthetic process	Biological Process	metabolic process	43	-0.625804	-1.96965	0	0.0169674	LOC102443527(POU1F1);LOC102443605(CYP27B1);LOC102443693(--);LOC102443697(GPAT3);LOC102444508(GFI1);LOC102445540(CYP51A1);LOC102445948(P2RY1);LOC102446609(FABP3);LOC102446932(PHKA1);LOC102446949(PEX2);LOC102447294(FABP5);LOC102447714(CYP3A24);LOC102447730(APOA2);LOC102447762(PEMT);LOC102449332(ACSL3);LOC102449796(CHAT);LOC102450040(Cds1);LOC102450115(SLC44A1);LOC102450224(LPCAT1);LOC102451471(GPAT…
GO:0031012	extracellular matrix	Cellular Component	extracellular matrix	301	-0.474044	-1.96689	0	0.0156746	LOC102443377(COL4A6);LOC102443439(ZP1);LOC102443508(AGRN);LOC102443537(ADAMTS9);LOC102443635(TGFBR3);LOC102443641(Kazald1);LOC102443673(Mgp);LOC102443687(TNFRSF11B);LOC102443692(IMPG1);LOC102443695(ZP1);LOC102443872(HMCN1);LOC102444120(ERBIN);LOC102444235(Adamts5);LOC102444421(FLRT3);LOC102444610(ADAMTS18);LOC102444691(SHH);LOC102444699(ADAMTS19);LOC102444832(P3H2);LOC102444833(LAMA4);LOC10244519…
GO:0003018	vascular process in circulatory system	Biological Process	multicellular organismal process	124	-0.519582	-1.9573	0.00194175	0.0170027	LOC102443405(EGFR);LOC102443435(HTR1B);LOC102443476(Adra1d);LOC102443635(TGFBR3);LOC102443642(CCL4);LOC102443696(CAV3);LOC102443808(PLA2G6);LOC102443828(ACE);LOC102443842(SLC6A4);LOC102443935(PTPRJ);LOC102444048(PAWR);LOC102444130(CXCR5);LOC102444453(HTR2A);LOC102444474(Plod3);LOC102444512(TJP1);LOC102444635(Uts2r);LOC102444660(Edn1);LOC102445168(GJA4);LOC102445198(INS);LOC102445281(ADRA1A);LOC10…
GO:0070663	regulation of leukocyte proliferation	Biological Process	biological regulation	146	-0.509046	-1.9549	0	0.0160684	LOC102443439(ZP1);LOC102443461(PELI1);LOC102443624(grifin);LOC102443642(CCL4);LOC102443695(ZP1);LOC102443930(ZP1);LOC102444025(KITLG);LOC102444048(PAWR);LOC102444500(CD81);LOC102444655(GPR183);LOC102444691(SHH);LOC102445188(PLA2G2F);LOC102445441(MIF);LOC102445456(BTN1A1);LOC102445459(IGF2);LOC102445681(NCKAP1L);LOC102445987(CD28);LOC102446166(CARD11);LOC102446381(MIF);LOC102446885(SOX11);LOC10244…
GO:0072678	T cell migration	Biological Process	localization	33	-0.656851	-1.93291	0	0.0206728	LOC102443642(CCL4);LOC102444580(--);LOC102444738(CXCL12);LOC102444984(CCL3);LOC102448271(FADD);LOC102450683(CCR7);LOC102451749(RIPK3);LOC102452735(ITGA4);LOC102453131(Ecm1);LOC102453273(APOD);LOC102454836(CCR5);LOC102455154(Ccl21b);LOC102455403(CCR6);LOC102456482(Aif1l);LOC102456885(Adam8);LOC102457272(--);LOC102457828(Xcl1);LOC102458195(Nlrp1b);LOC102458236(CCL2);LOC102458637(--);LOC102459066(Py…
GO:0008528	G-protein coupled peptide receptor activity	Molecular Function	molecular transducer activity	106	-0.530431	-1.92352	0	0.0224203	LOC102443639(MCHR1);LOC102444071(SORCS2);LOC102444130(CXCR5);LOC102444449(ACKR2);LOC102444889(ACKR1);LOC102445494(Ccr4);LOC102445728(CX3CR1);LOC102445733(galr2b);LOC102445942(GPR33);LOC102446038(NPY2R);LOC102446059(GCGR);LOC102446119(CCR8);LOC102446362(NPSR1);LOC102446689(GPR139);LOC102447383(NMUR1);LOC102447573(gpr54);LOC102447598(TACR1);LOC102447902(NMUR2);LOC102447996(C3ar1);LOC102448160(RXFP3…
GO:0008347	glial cell migration	Biological Process	localization	15	-0.780312	-1.91842	0	0.0226049	LOC102443642(CCL4);LOC102446571(Arhgef7);LOC102453605(MMP15);LOC102453657(PTPRZ1);LOC102454266(BMERB1);LOC102455468(Arhgef7);LOC102455714(VIM);LOC102458236(CCL2);LOC102460831(APCDD1L);LOC102461554(HEXB);LOC102463217(CCL3);LOC102463449(CCL3);LOC102463713(CCL5);LOC102463959(CCL3);LOC106731489(CCL4)
GO:0032944	regulation of mononuclear cell proliferation	Biological Process	biological regulation	142	-0.503822	-1.91739	0	0.0216274	LOC102443439(ZP1);LOC102443461(PELI1);LOC102443624(grifin);LOC102443642(CCL4);LOC102443695(ZP1);LOC102443930(ZP1);LOC102444048(PAWR);LOC102444500(CD81);LOC102444655(GPR183);LOC102444691(SHH);LOC102445188(PLA2G2F);LOC102445441(MIF);LOC102445456(BTN1A1);LOC102445459(IGF2);LOC102445681(NCKAP1L);LOC102445987(CD28);LOC102446166(CARD11);LOC102446381(MIF);LOC102446885(SOX11);LOC102447316(BTN1A1);LOC1024…
GO:0048514	blood vessel morphogenesis	Biological Process	single-organism process	301	-0.457253	-1.91603	0	0.0207728	LOC102443536(CITED2);LOC102443573(PTEN);LOC102443599(PROX1);LOC102443624(grifin);LOC102443635(TGFBR3);LOC102443640(ADGRA3);LOC102443708(PDGFRA);LOC102443826(Rgcc);LOC102443828(ACE);LOC102443875(SEMA4A);LOC102443949(RXRA);LOC102443965(ERAP2);LOC102444055(RAP1B);LOC102444130(CXCR5);LOC102444216(unc5b-b);LOC102444283(E2F7);LOC102444307(PARVB);LOC102444628(hoxa1);LOC102444635(Uts2r);LOC102444691(SHH)…
GO:0022409	positive regulation of cell-cell adhesion	Biological Process	biological regulation	92	-0.533421	-1.91529	0	0.0198623	LOC102443503(Piezo2);LOC102443642(CCL4);LOC102443811(HSP90AA1);LOC102444457(TNFSF11);LOC102444580(--);LOC102444691(SHH);LOC102444710(TGFBR2);LOC102445459(IGF2);LOC102445492(PODXL);LOC102445681(NCKAP1L);LOC102445987(CD28);LOC102446166(CARD11);LOC102446811(KIFAP3);LOC102447550(IKZF1);LOC102448271(FADD);LOC102448682(GPAM);LOC102448977(Map3k7cl);LOC102449025(IL12B);LOC102449187(HSPD1);LOC102449532(TN…
GO:0048645	organ formation	Biological Process	single-organism process	54	-0.579214	-1.91301	0	0.0192691	LOC102443958(Ift88);LOC102444314(FRS3);LOC102444691(SHH);LOC102444710(TGFBR2);LOC102445259(EYA2);LOC102446015(SMARCD3);LOC102446101(GATA6);LOC102446619(HOXC10);LOC102446858(hoxc11a);LOC102446905(rbpj);LOC102446948(SMARCD3);LOC102447050(MSGN1);LOC102448040(PAX3);LOC102448416(ISL2);LOC102449049(Notch1);LOC102449308(CFC1);LOC102449702(CFC1);LOC102450143(FGF10);LOC102450552(TBX1);LOC102450707(ID4);LO…
GO:0001568	blood vessel development	Biological Process	single-organism process	346	-0.455899	-1.91237	0	0.0186045	LOC102443536(CITED2);LOC102443573(PTEN);LOC102443599(PROX1);LOC102443624(grifin);LOC102443627(NKX3-1);LOC102443635(TGFBR3);LOC102443640(ADGRA3);LOC102443708(PDGFRA);LOC102443826(Rgcc);LOC102443828(ACE);LOC102443875(SEMA4A);LOC102443949(RXRA);LOC102443965(ERAP2);LOC102444041(ARID1A);LOC102444055(RAP1B);LOC102444130(CXCR5);LOC102444216(unc5b-b);LOC102444283(E2F7);LOC102444307(PARVB);LOC102444628(ho…
GO:0030324	lung development	Biological Process	single-organism process	39	-0.620489	-1.91099	0	0.0178751	LOC102443772(FGFR2);LOC102444053(Nkx2-1);LOC102444691(SHH);LOC102444715(FGFR3);LOC102445341(Hoxc5);LOC102446101(GATA6);LOC102446905(rbpj);LOC102448409(KLF2);LOC102448851(THRB);LOC102448973(vangl2);LOC102449791(SPRY3);LOC102450143(FGF10);LOC102450649(CREB1);LOC102450974(dhh-a);LOC102451016(PITX2);LOC102451579(Hoxb5);LOC102452160(SPRY4);LOC102452541(Nkx2-4);LOC102452835(GATA5);LOC102454096(FGF7);LO…
GO:0002274	myeloid leukocyte activation	Biological Process	single-organism process	89	-0.530511	-1.89768	0	0.0207175	LOC102443573(PTEN);LOC102443642(CCL4);LOC102444404(Stxbp2);LOC102444449(ACKR2);LOC102444574(ADAM10);LOC102444580(--);LOC102444710(TGFBR2);LOC102444800(ADAM20);LOC102445040(ADAM9);LOC102445728(CX3CR1);LOC102446184(BPI);LOC102446905(rbpj);LOC102447501(ADAM20);LOC102447519(SPACA3);LOC102448120(TYROBP);LOC102448516(ANXA10);LOC102448731(MYO1F);LOC102448788(RASGRP1);LOC102448887(TLR4);LOC102450188(GATA…
GO:0045661	regulation of myoblast differentiation	Biological Process	biological regulation	39	-0.627826	-1.89449	0	0.0206171	LOC102443361(ILK);LOC102443493(Neu2);LOC102443738(Neu2);LOC102445012(ZFHX3);LOC102445486(TBX3);LOC102447502(Neu2);LOC102448363(DDIT3);LOC102448436(Btg2);LOC102448587(PRICKLE1);LOC102448785(MAPK14);LOC102449049(Notch1);LOC102449156(SMYD1);LOC102449485(BOC);LOC102449532(TNF);LOC102451016(PITX2);LOC102451533(ZFHX4);LOC102452993(CDON);LOC102453710(MBNL3);LOC102453944(id3-a);LOC102454022(NMRK2);LOC102…
GO:0070661	leukocyte proliferation	Biological Process	single-organism process	181	-0.483388	-1.88789	0	0.0220139	LOC102443439(ZP1);LOC102443461(PELI1);LOC102443624(grifin);LOC102443642(CCL4);LOC102443695(ZP1);LOC102443828(ACE);LOC102443930(ZP1);LOC102444025(KITLG);LOC102444048(PAWR);LOC102444253(CRTAM);LOC102444457(TNFSF11);LOC102444471(ITGAX);LOC102444500(CD81);LOC102444655(GPR183);LOC102444691(SHH);LOC102445156(VSIR);LOC102445188(PLA2G2F);LOC102445194(AZI2);LOC102445441(MIF);LOC102445456(BTN1A1);LOC102445…
GO:0032943	mononuclear cell proliferation	Biological Process	single-organism process	173	-0.480893	-1.88397	0	0.022684	LOC102443439(ZP1);LOC102443461(PELI1);LOC102443624(grifin);LOC102443642(CCL4);LOC102443695(ZP1);LOC102443930(ZP1);LOC102444048(PAWR);LOC102444253(CRTAM);LOC102444471(ITGAX);LOC102444500(CD81);LOC102444655(GPR183);LOC102444691(SHH);LOC102445156(VSIR);LOC102445188(PLA2G2F);LOC102445194(AZI2);LOC102445441(MIF);LOC102445456(BTN1A1);LOC102445459(IGF2);LOC102445681(NCKAP1L);LOC102445987(CD28);LOC102446…
GO:0045785	positive regulation of cell adhesion	Biological Process	biological regulation	115	-0.506428	-1.8827	0	0.0221416	LOC102443503(Piezo2);LOC102443642(CCL4);LOC102443811(HSP90AA1);LOC102443935(PTPRJ);LOC102444457(TNFSF11);LOC102444580(--);LOC102444691(SHH);LOC102444710(TGFBR2);LOC102444719(--);LOC102445459(IGF2);LOC102445492(PODXL);LOC102445681(NCKAP1L);LOC102445987(CD28);LOC102446166(CARD11);LOC102446811(KIFAP3);LOC102447550(IKZF1);LOC102448271(FADD);LOC102448682(GPAM);LOC102448698(EPB41L5);LOC102448827(VEGFA)…
GO:0060479	lung cell differentiation	Biological Process	single-organism process	15	-0.769868	-1.88089	0	0.0222499	LOC102444053(Nkx2-1);LOC102446101(GATA6);LOC102446905(rbpj);LOC102448409(KLF2);LOC102448851(THRB);LOC102450143(FGF10);LOC102450649(CREB1);LOC102452541(Nkx2-4);LOC102454096(FGF7);LOC102454948(IGF1);LOC102455917(Aimp2);LOC102459299(THRA);LOC102460065(FNDC3B);LOC102460094(Nkx2-1);LOC102462584(LTA4H)
GO:0060541	respiratory system development	Biological Process	single-organism process	42	-0.60181	-1.88065	0	0.0214751	LOC102443772(FGFR2);LOC102444053(Nkx2-1);LOC102444691(SHH);LOC102444715(FGFR3);LOC102445341(Hoxc5);LOC102446101(GATA6);LOC102446905(rbpj);LOC102448409(KLF2);LOC102448851(THRB);LOC102448926(EDF1);LOC102448973(vangl2);LOC102449702(CFC1);LOC102449791(SPRY3);LOC102450143(FGF10);LOC102450649(CREB1);LOC102450974(dhh-a);LOC102451016(PITX2);LOC102451579(Hoxb5);LOC102452160(SPRY4);LOC102452541(Nkx2-4);LOC…
GO:0031589	cell-substrate adhesion	Biological Process	biological adhesion	188	-0.478111	-1.87182	0	0.0242768	LOC102443361(ILK);LOC102443561(Rhoa);LOC102443573(PTEN);LOC102443652(RHOC);LOC102443935(PTPRJ);LOC102444040(FERMT2);LOC102444307(PARVB);LOC102444601(HACD1);LOC102444719(--);LOC102444800(ADAM20);LOC102444846(PARVG);LOC102444998(ITGB3);LOC102445040(ADAM9);LOC102445145(UTRN);LOC102445148(SGCA);LOC102445307(ITGA10);LOC102445383(Itgb4);LOC102445390(RHOB);LOC102445577(ANGPTL3);LOC102445815(HSD17B12);LO…
GO:0072676	lymphocyte migration	Biological Process	localization	40	-0.596961	-1.87085	0.0019802	0.0237113	LOC102443642(CCL4);LOC102444580(--);LOC102444738(CXCL12);LOC102444984(CCL3);LOC102448271(FADD);LOC102450683(CCR7);LOC102451749(RIPK3);LOC102452735(ITGA4);LOC102453131(Ecm1);LOC102453273(APOD);LOC102454403(S1PR5);LOC102454836(CCR5);LOC102455154(Ccl21b);LOC102455403(CCR6);LOC102456482(Aif1l);LOC102456885(Adam8);LOC102456891(CXCR3);LOC102457272(--);LOC102457828(Xcl1);LOC102458195(Nlrp1b);LOC10245823…
GO:0030183	B cell differentiation	Biological Process	single-organism process	32	-0.633282	-1.86943	0	0.0234429	LOC102443366(CMTM7);LOC102443813(IL2RG);LOC102444562(PLCL2);LOC102445681(NCKAP1L);LOC102446166(CARD11);LOC102447550(IKZF1);LOC102448465(FNIP1);LOC102449664(POU2F2);LOC102450126(PTPRC);LOC102450183(BAD);LOC102450291(Tnfaip3);LOC102450493(PTPN6);LOC102450707(ID4);LOC102451068(KIT);LOC102452242(NFATC1);LOC102452376(LRRC8A);LOC102453944(id3-a);LOC102454220(PLCG2);LOC102454362(IKZF3);LOC102454613(PRDM…
GO:0001944	vasculature development	Biological Process	single-organism process	404	-0.440225	-1.86826	0	0.0228996	LOC102443361(ILK);LOC102443536(CITED2);LOC102443573(PTEN);LOC102443599(PROX1);LOC102443624(grifin);LOC102443627(NKX3-1);LOC102443635(TGFBR3);LOC102443640(ADGRA3);LOC102443708(PDGFRA);LOC102443811(HSP90AA1);LOC102443826(Rgcc);LOC102443828(ACE);LOC102443874(MTMR8);LOC102443875(SEMA4A);LOC102443949(RXRA);LOC102443958(Ift88);LOC102443965(ERAP2);LOC102443970(Dlx3);LOC102444041(ARID1A);LOC102444055(RAP…
GO:0043062	extracellular structure organization	Biological Process	cellular component organization or biogenesis	322	-0.447144	-1.8672	0	0.0224726	LOC102443361(ILK);LOC102443377(COL4A6);LOC102443380(HPN);LOC102443466(FAP);LOC102443473(A2M);LOC102443508(AGRN);LOC102443575(ERO1B);LOC102443641(Kazald1);LOC102443687(TNFRSF11B);LOC102443708(PDGFRA);LOC102443815(MATN4);LOC102443826(Rgcc);LOC102443872(HMCN1);LOC102443957(A2M);LOC102444235(Adamts5);LOC102444350(Colgalt1);LOC102444427(APPL2);LOC102444471(ITGAX);LOC102444474(Plod3);LOC102444568(TMPRS…
GO:0042098	T cell proliferation	Biological Process	single-organism process	122	-0.498425	-1.86409	0	0.0227111	LOC102443439(ZP1);LOC102443461(PELI1);LOC102443642(CCL4);LOC102443695(ZP1);LOC102443930(ZP1);LOC102444048(PAWR);LOC102444253(CRTAM);LOC102444471(ITGAX);LOC102444691(SHH);LOC102445156(VSIR);LOC102445188(PLA2G2F);LOC102445456(BTN1A1);LOC102445459(IGF2);LOC102445681(NCKAP1L);LOC102445987(CD28);LOC102446166(CARD11);LOC102446990(SATB1);LOC102447155(ITGAE);LOC102447273(IRF1);LOC102447316(BTN1A1);LOC102…
GO:0042379	chemokine receptor binding	Molecular Function	binding	21	-0.693016	-1.86397	0.00194932	0.0220815	LOC102443642(CCL4);LOC102444580(--);LOC102444738(CXCL12);LOC102454836(CCR5);LOC102455154(Ccl21b);LOC102457060(CNIH4);LOC102457389(STAT2);LOC102457412(NES);LOC102458236(CCL2);LOC102459799(TFF2);LOC102460039(p2);LOC102460133(CCR5);LOC102460859(CCR5);LOC102462741(STAT1);LOC102463217(CCL3);LOC102463449(CCL3);LOC102463713(CCL5);LOC102463959(CCL3);LOC106731489(CCL4);LOC112546357(Ccl12);MSTRG.1604(CCL2)
GO:0048017	inositol lipid-mediated signaling	Biological Process	biological regulation	169	-0.479102	-1.86277	0	0.0217918	LOC102443405(EGFR);LOC102443561(Rhoa);LOC102443562(PLXNB1);LOC102443573(PTEN);LOC102443627(NKX3-1);LOC102443642(CCL4);LOC102443652(RHOC);LOC102443655(NYAP2);LOC102443661(FGF23);LOC102443708(PDGFRA);LOC102443772(FGFR2);LOC102443874(MTMR8);LOC102444025(KITLG);LOC102444056(MYO16);LOC102444070(Sirt2);LOC102444084(AGAP2);LOC102444216(unc5b-b);LOC102444314(FRS3);LOC102444453(HTR2A);LOC102444456(DIPK2A)…
GO:0060487	lung epithelial cell differentiation	Biological Process	single-organism process	15	-0.769868	-1.86027	0.00378788	0.021878	LOC102444053(Nkx2-1);LOC102446101(GATA6);LOC102446905(rbpj);LOC102448409(KLF2);LOC102448851(THRB);LOC102450143(FGF10);LOC102450649(CREB1);LOC102452541(Nkx2-4);LOC102454096(FGF7);LOC102454948(IGF1);LOC102455917(Aimp2);LOC102459299(THRA);LOC102460065(FNDC3B);LOC102460094(Nkx2-1);LOC102462584(LTA4H)
GO:0007224	smoothened signaling pathway	Biological Process	biological regulation	47	-0.580759	-1.85997	0	0.0213224	LOC102444691(SHH);LOC102444715(FGFR3);LOC102444940(CHSY3);LOC102445339(PTCH1);LOC102445665(RB1);LOC102446185(PPP2CA);LOC102446503(FGF9);LOC102446588(SALL1);LOC102446885(SOX11);LOC102447306(GLI2);LOC102448281(DCDC2);LOC102448824(FGF20);LOC102450974(dhh-a);LOC102450997(FGF16);LOC102451401(GPR37L1);LOC102451445(Sall3);LOC102451772(Dcdc2);LOC102451829(GATAD2B);LOC102452437(Dcdc2c);LOC102452888(Tulp3)…
GO:0046165	alcohol biosynthetic process	Biological Process	single-organism process	41	-0.607563	-1.85288	0	0.0229504	LOC102443527(POU1F1);LOC102443605(CYP27B1);LOC102443693(--);LOC102443697(GPAT3);LOC102444508(GFI1);LOC102445540(CYP51A1);LOC102445948(P2RY1);LOC102446609(FABP3);LOC102446932(PHKA1);LOC102446949(PEX2);LOC102447294(FABP5);LOC102447714(CYP3A24);LOC102447730(APOA2);LOC102447762(PEMT);LOC102449332(ACSL3);LOC102449796(CHAT);LOC102450040(Cds1);LOC102450115(SLC44A1);LOC102450224(LPCAT1);LOC102451471(GPAT…
GO:0048546	digestive tract morphogenesis	Biological Process	single-organism process	29	-0.643137	-1.85243	0	0.0225339	LOC102443708(PDGFRA);LOC102443772(FGFR2);LOC102444691(SHH);LOC102446101(GATA6);LOC102446665(TCF7L2);LOC102446885(SOX11);LOC102447306(GLI2);LOC102448962(Sox4);LOC102449341(Tcf21);LOC102450143(FGF10);LOC102450579(MSC);LOC102450707(ID4);LOC102450974(dhh-a);LOC102451016(PITX2);LOC102452046(GATA4);LOC102452073(Six2);LOC102452835(GATA5);LOC102453944(id3-a);LOC102454096(FGF7);LOC102456718(ID2);LOC102458…
GO:0034110	regulation of homotypic cell-cell adhesion	Biological Process	biological regulation	176	-0.473124	-1.85152	0	0.0221034	LOC102443439(ZP1);LOC102443461(PELI1);LOC102443642(CCL4);LOC102443695(ZP1);LOC102443811(HSP90AA1);LOC102443813(IL2RG);LOC102443844(DTX1);LOC102443850(SOX13);LOC102443930(ZP1);LOC102444048(PAWR);LOC102444344(BTN2A1);LOC102444457(TNFSF11);LOC102444580(--);LOC102444691(SHH);LOC102444710(TGFBR2);LOC102445188(PLA2G2F);LOC102445220(PTPN22);LOC102445456(BTN1A1);LOC102445459(IGF2);LOC102445681(NCKAP1L);L…
GO:0048565	digestive tract development	Biological Process	single-organism process	57	-0.554026	-1.8496	0	0.0221132	LOC102443635(TGFBR3);LOC102443708(PDGFRA);LOC102443772(FGFR2);LOC102443949(RXRA);LOC102444691(SHH);LOC102445659(TBX6L);LOC102446101(GATA6);LOC102446503(FGF9);LOC102446588(SALL1);LOC102446665(TCF7L2);LOC102446885(SOX11);LOC102447306(GLI2);LOC102448036(RARB);LOC102448824(FGF20);LOC102448892(MYB);LOC102448962(Sox4);LOC102449341(Tcf21);LOC102449532(TNF);LOC102449550(EDNRB);LOC102449673(ARG1);LOC10244…
GO:0048732	gland development	Biological Process	single-organism process	144	-0.483614	-1.8483	0	0.0218051	LOC102443405(EGFR);LOC102443527(POU1F1);LOC102443599(PROX1);LOC102443627(NKX3-1);LOC102443696(CAV3);LOC102443697(GPAT3);LOC102443720(SOX2);LOC102443772(FGFR2);LOC102444053(Nkx2-1);LOC102444084(AGAP2);LOC102444314(FRS3);LOC102444691(SHH);LOC102444710(TGFBR2);LOC102445332(UCP3);LOC102445339(PTCH1);LOC102445486(TBX3);LOC102445577(ANGPTL3);LOC102445659(TBX6L);LOC102445711(not2);LOC102445805(LHX3);LOC…
GO:1903037	regulation of leukocyte cell-cell adhesion	Biological Process	biological regulation	149	-0.480822	-1.84625	0	0.0220023	LOC102443439(ZP1);LOC102443461(PELI1);LOC102443642(CCL4);LOC102443695(ZP1);LOC102443811(HSP90AA1);LOC102443813(IL2RG);LOC102443844(DTX1);LOC102443850(SOX13);LOC102443930(ZP1);LOC102444048(PAWR);LOC102444344(BTN2A1);LOC102444691(SHH);LOC102444710(TGFBR2);LOC102445188(PLA2G2F);LOC102445456(BTN1A1);LOC102445459(IGF2);LOC102445681(NCKAP1L);LOC102445936(VNN3);LOC102445987(CD28);LOC102446166(CARD11);LO…
GO:0005085	guanyl-nucleotide exchange factor activity	Molecular Function	molecular function regulator	113	-0.492051	-1.84241	0	0.0226117	LOC102443390(Mcf2l);LOC102443795(myoM);LOC102443893(DOCK10);LOC102444055(RAP1B);LOC102444117(RAPGEF4);LOC102444152(FGD3);LOC102444188(DOCK9);LOC102444238(ARHGEF15);LOC102444613(ARHGEF26);LOC102444652(ARHGEF9);LOC102445163(VAV2);LOC102446047(RCBTB2);LOC102446571(Arhgef7);LOC102446695(TIAM1);LOC102446986(DENND2C);LOC102447188(ARHGEF5);LOC102447221(ADRB1);LOC102447444(ARHGEF17);LOC102447924(NGEF);LO…
GO:0005088	Ras guanyl-nucleotide exchange factor activity	Molecular Function	molecular function regulator	102	-0.506044	-1.84043	0	0.0227218	LOC102443390(Mcf2l);LOC102443795(myoM);LOC102443893(DOCK10);LOC102444055(RAP1B);LOC102444188(DOCK9);LOC102444238(ARHGEF15);LOC102444613(ARHGEF26);LOC102444652(ARHGEF9);LOC102445163(VAV2);LOC102446047(RCBTB2);LOC102446571(Arhgef7);LOC102446695(TIAM1);LOC102446986(DENND2C);LOC102447188(ARHGEF5);LOC102447444(ARHGEF17);LOC102447924(NGEF);LOC102448194(DENND4C);LOC102448305(MCF2);LOC102448788(RASGRP1);…
GO:0032732	positive regulation of interleukin-1 production	Biological Process	biological regulation	38	-0.593634	-1.8372	0	0.0234033	LOC102443642(CCL4);LOC102444196(Nlrp1b);LOC102444984(CCL3);LOC102445807(Nlrp1b);LOC102446277(Trim16);LOC102450683(CCR7);LOC102451191(ZCCHC9);LOC102453021(NLRP12);LOC102454836(CCR5);LOC102455214(NLRP3);LOC102455403(CCR6);LOC102455656(NLRP12);LOC102455899(NLRP3);LOC102455967(TLR7);LOC102456078(NLRP1);LOC102456154(NLRP12);LOC102456214(Tlr8);LOC102456470(Tlr8);LOC102456823(NLRP3);LOC102457272(--);LOC…
GO:0006954	inflammatory response	Biological Process	response to stimulus	157	-0.473525	-1.83662	0	0.023075	LOC102443473(A2M);LOC102443557(PROS1);LOC102443957(A2M);LOC102444457(TNFSF11);LOC102444889(ACKR1);LOC102444901(C7);LOC102444987(CFH);LOC102445132(APCS);LOC102445168(GJA4);LOC102445198(INS);LOC102445298(C6);LOC102445441(MIF);LOC102445629(APCS);LOC102445728(CX3CR1);LOC102445936(VNN3);LOC102445987(CD28);LOC102446172(VNN3);LOC102446184(BPI);LOC102446357(TNFRSF11A);LOC102446381(MIF);LOC102446905(rbpj)…
GO:0050863	regulation of T cell activation	Biological Process	biological regulation	149	-0.480822	-1.8345	0	0.023203	LOC102443439(ZP1);LOC102443461(PELI1);LOC102443642(CCL4);LOC102443695(ZP1);LOC102443811(HSP90AA1);LOC102443813(IL2RG);LOC102443844(DTX1);LOC102443850(SOX13);LOC102443930(ZP1);LOC102444048(PAWR);LOC102444344(BTN2A1);LOC102444691(SHH);LOC102444710(TGFBR2);LOC102445188(PLA2G2F);LOC102445456(BTN1A1);LOC102445459(IGF2);LOC102445681(NCKAP1L);LOC102445936(VNN3);LOC102445987(CD28);LOC102446166(CARD11);LO…
GO:0042310	vasoconstriction	Biological Process	biological regulation	43	-0.58477	-1.83405	0	0.0229182	LOC102443405(EGFR);LOC102443476(Adra1d);LOC102443696(CAV3);LOC102444453(HTR2A);LOC102444635(Uts2r);LOC102445168(GJA4);LOC102445281(ADRA1A);LOC102446555(CYSLTR1);LOC102446686(CAV1);LOC102446760(Vmn2r1);LOC102447598(TACR1);LOC102447863(Uts2r);LOC102447937(ADRA2C);LOC102448379(AKT3);LOC102451451(TBXA2R);LOC102453850(AKT1);LOC102454378(GJA5);LOC102454429(Casr);LOC102455154(Ccl21b);LOC102455557(DBH);L…
GO:0032103	positive regulation of response to external stimulus	Biological Process	biological regulation	113	-0.494714	-1.8307	0	0.0238116	LOC102443642(CCL4);LOC102443935(PTPRJ);LOC102444130(CXCR5);LOC102444449(ACKR2);LOC102444457(TNFSF11);LOC102444574(ADAM10);LOC102444580(--);LOC102444660(Edn1);LOC102444738(CXCL12);LOC102445330(SCARF1);LOC102445441(MIF);LOC102445494(Ccr4);LOC102445681(NCKAP1L);LOC102446119(CCR8);LOC102446184(BPI);LOC102446357(TNFRSF11A);LOC102446381(MIF);LOC102446760(Vmn2r1);LOC102447418(ZFP91);LOC102447492(THBS4);…
GO:0014065	phosphatidylinositol 3-kinase signaling	Biological Process	biological regulation	69	-0.537444	-1.828	0	0.0241713	LOC102443562(PLXNB1);LOC102443573(PTEN);LOC102443627(NKX3-1);LOC102443642(CCL4);LOC102443708(PDGFRA);LOC102444084(AGAP2);LOC102444216(unc5b-b);LOC102444456(DIPK2A);LOC102445198(INS);LOC102445987(CD28);LOC102446138(prr5);LOC102446192(PPP1R16B);LOC102446197(ENTPD5);LOC102446411(NTRK2);LOC102446518(TWIST2);LOC102446559(PIK3IP1);LOC102447216(PLXNB1);LOC102447418(ZFP91);LOC102447672(FBXL2);LOC10244803…
GO:0014066	regulation of phosphatidylinositol 3-kinase signaling	Biological Process	biological regulation	60	-0.549042	-1.82785	0.00194175	0.0237064	LOC102443562(PLXNB1);LOC102443573(PTEN);LOC102443627(NKX3-1);LOC102443642(CCL4);LOC102443708(PDGFRA);LOC102444084(AGAP2);LOC102444216(unc5b-b);LOC102445198(INS);LOC102445987(CD28);LOC102446138(prr5);LOC102446411(NTRK2);LOC102446518(TWIST2);LOC102446559(PIK3IP1);LOC102447216(PLXNB1);LOC102447418(ZFP91);LOC102448036(RARB);LOC102448450(ZNF692);LOC102448548(NCOR1);LOC102448633(ANGPT4);LOC102448748(Se…
GO:0007159	leukocyte cell-cell adhesion	Biological Process	single-organism process	268	-0.446231	-1.82553	0	0.0239806	LOC102443439(ZP1);LOC102443461(PELI1);LOC102443556(Ctps1);LOC102443624(grifin);LOC102443642(CCL4);LOC102443660(V-MAF);LOC102443695(ZP1);LOC102443811(HSP90AA1);LOC102443813(IL2RG);LOC102443844(DTX1);LOC102443850(SOX13);LOC102443875(SEMA4A);LOC102443894(Cd3g);LOC102443930(ZP1);LOC102444048(PAWR);LOC102444253(CRTAM);LOC102444344(BTN2A1);LOC102444471(ITGAX);LOC102444580(--);LOC102444691(SHH);LOC10244…
GO:0042129	regulation of T cell proliferation	Biological Process	biological regulation	97	-0.5144	-1.82543	0	0.0235852	LOC102443439(ZP1);LOC102443461(PELI1);LOC102443642(CCL4);LOC102443695(ZP1);LOC102443930(ZP1);LOC102444048(PAWR);LOC102444691(SHH);LOC102445188(PLA2G2F);LOC102445456(BTN1A1);LOC102445459(IGF2);LOC102445681(NCKAP1L);LOC102445987(CD28);LOC102446166(CARD11);LOC102447316(BTN1A1);LOC102447532(Pla2g2d);LOC102447780(PLA2G2E);LOC102448271(FADD);LOC102448275(ZP3);LOC102448682(GPAM);LOC102448841(Itgal);LOC1…
GO:0046651	lymphocyte proliferation	Biological Process	single-organism process	160	-0.474923	-1.82412	0	0.0237565	LOC102443439(ZP1);LOC102443461(PELI1);LOC102443624(grifin);LOC102443642(CCL4);LOC102443695(ZP1);LOC102443930(ZP1);LOC102444048(PAWR);LOC102444253(CRTAM);LOC102444471(ITGAX);LOC102444500(CD81);LOC102444655(GPR183);LOC102444691(SHH);LOC102445156(VSIR);LOC102445188(PLA2G2F);LOC102445194(AZI2);LOC102445441(MIF);LOC102445456(BTN1A1);LOC102445459(IGF2);LOC102445681(NCKAP1L);LOC102445987(CD28);LOC102446…
GO:0015291	secondary active transmembrane transporter activity	Molecular Function	transporter activity	140	-0.482151	-1.82089	0	0.0242025	LOC102443454(Slc25a18);LOC102443842(SLC6A4);LOC102444003(SLC5A5);LOC102444011(SLC35A1);LOC102444013(SLC5A12);LOC102444492(CLCN3);LOC102444577(SLC9A3);LOC102444650(SLC6A1);LOC102444684(SLC20A2);LOC102444886(SLC1A4);LOC102445064(SLC9A5);LOC102445309(SLC35A3);LOC102445725(Slc20a1);LOC102445895(Slc1a7);LOC102445944(SLC22A2);LOC102446066(Slc5a2);LOC102446182(SLC34A2);LOC102446299(SLC17A5);LOC102446795…
GO:0050795	regulation of behavior	Biological Process	biological regulation	126	-0.483702	-1.81815	0	0.0244481	LOC102443638(NBL1);LOC102443639(MCHR1);LOC102443642(CCL4);LOC102443935(PTPRJ);LOC102443958(Ift88);LOC102444130(CXCR5);LOC102444449(ACKR2);LOC102444574(ADAM10);LOC102444580(--);LOC102444635(Uts2r);LOC102444660(Edn1);LOC102444738(CXCL12);LOC102445494(Ccr4);LOC102445533(MMP28);LOC102445544(Padi2);LOC102445681(NCKAP1L);LOC102446038(NPY2R);LOC102446119(CCR8);LOC102446184(BPI);LOC102446362(NPSR1);LOC10…
GO:0035108	limb morphogenesis	Biological Process	single-organism process	128	-0.482965	-1.81619	0	0.0246413	LOC102443386(B9D1);LOC102443471(MBNL1);LOC102443952(MYCN);LOC102443958(Ift88);LOC102443970(Dlx3);LOC102444606(Rpgrip1l);LOC102444691(SHH);LOC102445048(LMX1A);LOC102445168(GJA4);LOC102445339(PTCH1);LOC102445486(TBX3);LOC102445659(TBX6L);LOC102446268(PBX1);LOC102446304(ROR2);LOC102446503(FGF9);LOC102446518(TWIST2);LOC102446588(SALL1);LOC102446619(HOXC10);LOC102446805(HNF1A);LOC102446858(hoxc11a);LO…
GO:0050670	regulation of lymphocyte proliferation	Biological Process	biological regulation	132	-0.485024	-1.81262	0	0.0255846	LOC102443439(ZP1);LOC102443461(PELI1);LOC102443624(grifin);LOC102443642(CCL4);LOC102443695(ZP1);LOC102443930(ZP1);LOC102444048(PAWR);LOC102444500(CD81);LOC102444655(GPR183);LOC102444691(SHH);LOC102445188(PLA2G2F);LOC102445441(MIF);LOC102445456(BTN1A1);LOC102445459(IGF2);LOC102445681(NCKAP1L);LOC102445987(CD28);LOC102446166(CARD11);LOC102446381(MIF);LOC102447316(BTN1A1);LOC102447532(Pla2g2d);LOC10…
GO:0051272	positive regulation of cellular component movement	Biological Process	biological regulation	116	-0.48772	-1.80715	0	0.0270071	LOC102443368(HDAC7);LOC102443624(grifin);LOC102443642(CCL4);LOC102443935(PTPRJ);LOC102444048(PAWR);LOC102444130(CXCR5);LOC102444574(ADAM10);LOC102444580(--);LOC102444660(Edn1);LOC102444738(CXCL12);LOC102444800(ADAM20);LOC102444889(ACKR1);LOC102445040(ADAM9);LOC102445645(Lpar1);LOC102445681(NCKAP1L);LOC102445942(GPR33);LOC102446129(--);LOC102446184(BPI);LOC102446343(Prkd1);LOC102446387(Plvap);LOC1…
GO:0030301	cholesterol transport	Biological Process	localization	42	-0.58002	-1.80233	0	0.0282697	LOC102443696(CAV3);LOC102444644(SCARB1);LOC102444691(SHH);LOC102444975(NPC1);LOC102445339(PTCH1);LOC102445694(LIPC);LOC102445774(AKR1C5);LOC102445967(Nus1);LOC102446010(AKR1C3);LOC102446474(LAMTOR1);LOC102446525(SIRT1);LOC102446686(CAV1);LOC102446766(Adipoq);LOC102446805(HNF1A);LOC102447730(APOA2);LOC102449666(NPC2);LOC102450974(dhh-a);LOC102451297(ABCG4);LOC102451519(PPARA);LOC102452045(ABCG8);L…
GO:0032680	regulation of tumor necrosis factor production	Biological Process	biological regulation	58	-0.547547	-1.7998	0	0.0288139	LOC102443642(CCL4);LOC102443724(--);LOC102446184(BPI);LOC102446518(TWIST2);LOC102447130(NCL);LOC102447815(HDAC1);LOC102447926(THBS1);LOC102447956(TIRAP);LOC102448080(CARD9);LOC102448271(FADD);LOC102448416(ISL2);LOC102448887(TLR4);LOC102449025(IL12B);LOC102450483(MLNR);LOC102450683(CCR7);LOC102450792(TNFRSF8);LOC102450994(GHSR);LOC102451665(--);LOC102451726(ISL1);LOC102451989(NFATC4);LOC102452071(…
GO:0032479	regulation of type I interferon production	Biological Process	biological regulation	36	-0.603952	-1.79903	0.00189036	0.0286918	LOC102443714(IFIH1);LOC102443724(--);LOC102444127(TLR9);LOC102445423(Tlr8);LOC102447273(IRF1);LOC102447956(TIRAP);LOC102448887(TLR4);LOC102449057(NMI);LOC102449187(HSPD1);LOC102449938(PPM1B);LOC102451860(RNF216);LOC102452744(DDX58);LOC102454572(IRF5);LOC102455967(TLR7);LOC102455991(CACTIN);LOC102456214(Tlr8);LOC102456470(Tlr8);LOC102456651(TLR3);LOC102457158(TLR2-2);LOC102457570(TLR2-2);LOC102457…
GO:0004620	phospholipase activity	Molecular Function	catalytic activity	103	-0.49959	-1.79853	0	0.0283878	LOC102443502(Plaat3);LOC102443642(CCL4);LOC102443808(PLA2G6);LOC102444055(RAP1B);LOC102444412(PLA2G4C);LOC102444562(PLCL2);LOC102444897(ABHD3);LOC102445188(PLA2G2F);LOC102445694(LIPC);LOC102446196(PLA2G15);LOC102446945(PLA2G4C);LOC102447344(ENPP7);LOC102447391(CDC42);LOC102447532(Pla2g2d);LOC102447556(Smpd2);LOC102447595(USB1);LOC102447608(Diras2);LOC102447740(PLCE1);LOC102447780(PLA2G2E);LOC1024…
GO:2000147	positive regulation of cell motility	Biological Process	biological regulation	115	-0.481564	-1.79833	0	0.0280331	LOC102443368(HDAC7);LOC102443624(grifin);LOC102443642(CCL4);LOC102443935(PTPRJ);LOC102444048(PAWR);LOC102444130(CXCR5);LOC102444574(ADAM10);LOC102444580(--);LOC102444660(Edn1);LOC102444738(CXCL12);LOC102444800(ADAM20);LOC102444889(ACKR1);LOC102445040(ADAM9);LOC102445645(Lpar1);LOC102445681(NCKAP1L);LOC102445942(GPR33);LOC102446129(--);LOC102446184(BPI);LOC102446343(Prkd1);LOC102446387(Plvap);LOC1…
GO:0060173	limb development	Biological Process	single-organism process	129	-0.482205	-1.79693	0	0.0280669	LOC102443386(B9D1);LOC102443471(MBNL1);LOC102443952(MYCN);LOC102443958(Ift88);LOC102443970(Dlx3);LOC102444606(Rpgrip1l);LOC102444691(SHH);LOC102445048(LMX1A);LOC102445168(GJA4);LOC102445339(PTCH1);LOC102445486(TBX3);LOC102445659(TBX6L);LOC102446268(PBX1);LOC102446304(ROR2);LOC102446503(FGF9);LOC102446518(TWIST2);LOC102446588(SALL1);LOC102446619(HOXC10);LOC102446805(HNF1A);LOC102446858(hoxc11a);LO…
GO:0060840	artery development	Biological Process	single-organism process	44	-0.578691	-1.79649	0	0.0278463	LOC102443536(CITED2);LOC102443627(NKX3-1);LOC102445142(HEYL);LOC102445259(EYA2);LOC102445659(TBX6L);LOC102446905(rbpj);LOC102447497(Loxl1);LOC102448827(VEGFA);LOC102449049(Notch1);LOC102450135(MYOCD);LOC102450188(GATA2);LOC102450552(TBX1);LOC102450608(Ntn1);LOC102450745(NTN1);LOC102451231(KAT6A);LOC102452073(Six2);LOC102452255(HEY1);LOC102452410(DLL4);LOC102452666(FGF8);LOC102452818(NRP1);LOC1024…
GO:0002521	leukocyte differentiation	Biological Process	single-organism process	354	-0.427669	-1.79259	0	0.0288343	LOC102443366(CMTM7);LOC102443368(HDAC7);LOC102443527(POU1F1);LOC102443536(CITED2);LOC102443552(PKNOX1);LOC102443642(CCL4);LOC102443660(V-MAF);LOC102443693(--);LOC102443811(HSP90AA1);LOC102443813(IL2RG);LOC102443844(DTX1);LOC102443850(SOX13);LOC102443875(SEMA4A);LOC102443884(FBXO7);LOC102443894(Cd3g);LOC102444025(KITLG);LOC102444344(BTN2A1);LOC102444457(TNFSF11);LOC102444562(PLCL2);LOC102444574(AD…
GO:0055123	digestive system development	Biological Process	single-organism process	57	-0.554026	-1.79132	0	0.0288959	LOC102443635(TGFBR3);LOC102443708(PDGFRA);LOC102443772(FGFR2);LOC102443949(RXRA);LOC102444691(SHH);LOC102445659(TBX6L);LOC102446101(GATA6);LOC102446503(FGF9);LOC102446588(SALL1);LOC102446665(TCF7L2);LOC102446885(SOX11);LOC102447306(GLI2);LOC102448036(RARB);LOC102448824(FGF20);LOC102448892(MYB);LOC102448962(Sox4);LOC102449341(Tcf21);LOC102449532(TNF);LOC102449550(EDNRB);LOC102449673(ARG1);LOC10244…
GO:0061448	connective tissue development	Biological Process	developmental process	96	-0.495327	-1.78913	0	0.0292726	LOC102443361(ILK);LOC102443739(FTO);LOC102443740(ZNF516);LOC102443796(ANXA6);LOC102443817(BBS4);LOC102443911(MOGAT3);LOC102444691(SHH);LOC102444710(TGFBR2);LOC102444998(ITGB3);LOC102445341(Hoxc5);LOC102445692(MATN1);LOC102445942(GPR33);LOC102446007(AACS);LOC102446129(--);LOC102446616(snai1);LOC102446652(Ebf2);LOC102446708(LTBP3);LOC102446760(Vmn2r1);LOC102446858(hoxc11a);LOC102447248(RORC);LOC102…
GO:1902533	positive regulation of intracellular signal transduction	Biological Process	biological regulation	246	-0.439344	-1.78825	0	0.029215	LOC102443405(EGFR);LOC102443573(PTEN);LOC102443642(CCL4);LOC102443661(FGF23);LOC102443708(PDGFRA);LOC102443772(FGFR2);LOC102443800(vUbi);LOC102443920(Mapk8ip3);LOC102443925(Map3k11);LOC102444055(RAP1B);LOC102444127(TLR9);LOC102444206(--);LOC102444358(Map3k20);LOC102444453(HTR2A);LOC102444457(TNFSF11);LOC102444580(--);LOC102444600(--);LOC102444655(GPR183);LOC102444660(Edn1);LOC102444705(MUL1);LOC1…
GO:0070555	response to interleukin-1	Biological Process	response to stimulus	47	-0.571813	-1.78758	0.00205339	0.0290466	LOC102443627(NKX3-1);LOC102443642(CCL4);LOC102443983(Otub1);LOC102444048(PAWR);LOC102444580(--);LOC102444593(HSPA9);LOC102444660(Edn1);LOC102445748(BYSL);LOC102446179(RORA);LOC102447016(P2ry2);LOC102447273(IRF1);LOC102447922(MMP3);LOC102449445(MYC);LOC102449631(ppp4cb);LOC102449917(BMI1);LOC102450093(Fn1);LOC102450102(VLDLR);LOC102450198(HYAL2);LOC102450313(IL6);LOC102451506(YY1);LOC102452362(ADA…
GO:0030278	regulation of ossification	Biological Process	biological regulation	65	-0.528306	-1.7875	0	0.0286671	LOC102443605(CYP27B1);LOC102443661(FGF23);LOC102443673(Mgp);LOC102443772(FGFR2);LOC102444274(Rflnb);LOC102444336(RFLNA);LOC102444580(--);LOC102444796(PMF1);LOC102444940(CHSY3);LOC102445037(bglap);LOC102445168(GJA4);LOC102445692(MATN1);LOC102446107(CREB3L1);LOC102446129(--);LOC102446518(TWIST2);LOC102446616(snai1);LOC102446708(LTBP3);LOC102446905(rbpj);LOC102447016(P2ry2);LOC102447098(ENPP1);LOC10…
GO:1903555	regulation of tumor necrosis factor superfamily cytokine production	Biological Process	biological regulation	58	-0.547547	-1.78705	0.00207039	0.0284225	LOC102443642(CCL4);LOC102443724(--);LOC102446184(BPI);LOC102446518(TWIST2);LOC102447130(NCL);LOC102447815(HDAC1);LOC102447926(THBS1);LOC102447956(TIRAP);LOC102448080(CARD9);LOC102448271(FADD);LOC102448416(ISL2);LOC102448887(TLR4);LOC102449025(IL12B);LOC102450483(MLNR);LOC102450683(CCR7);LOC102450792(TNFRSF8);LOC102450994(GHSR);LOC102451665(--);LOC102451726(ISL1);LOC102451989(NFATC4);LOC102452071(…
GO:0005343	organic acid:sodium symporter activity	Molecular Function	transporter activity	18	-0.693394	-1.7852	0.00394477	0.0287495	LOC102444650(SLC6A1);LOC102447365(SLC13A3);LOC102447971(SLC6A15);LOC102448256(SLC6A11);LOC102449895(SLC6A1);LOC102450122(SLC6A12);LOC102451646(SLC13A2);LOC102452504(SLC13A2);LOC102453284(SLC6A6);LOC102453630(Slc6a11);LOC102457926(SLC1A1);LOC102458649(SLC6A13);LOC102460968(SLC6A15);LOC102461481(SLC1A2);LOC102461831(SLC6A5);LOC102461974(SLC23A2);LOC102462648(Slc23a1);LOC112547238(SLC6A15)
GO:0050920	regulation of chemotaxis	Biological Process	biological regulation	100	-0.492847	-1.7851	0	0.0284066	LOC102443638(NBL1);LOC102443642(CCL4);LOC102443935(PTPRJ);LOC102444130(CXCR5);LOC102444449(ACKR2);LOC102444574(ADAM10);LOC102444580(--);LOC102444660(Edn1);LOC102444738(CXCL12);LOC102445494(Ccr4);LOC102445533(MMP28);LOC102445544(Padi2);LOC102445681(NCKAP1L);LOC102446119(CCR8);LOC102446184(BPI);LOC102446760(Vmn2r1);LOC102447492(THBS4);LOC102447829(CFTR);LOC102447926(THBS1);LOC102447956(TIRAP);LOC10…
GO:0030335	positive regulation of cell migration	Biological Process	biological regulation	115	-0.481564	-1.78461	0	0.0281922	LOC102443368(HDAC7);LOC102443624(grifin);LOC102443642(CCL4);LOC102443935(PTPRJ);LOC102444048(PAWR);LOC102444130(CXCR5);LOC102444574(ADAM10);LOC102444580(--);LOC102444660(Edn1);LOC102444738(CXCL12);LOC102444800(ADAM20);LOC102444889(ACKR1);LOC102445040(ADAM9);LOC102445645(Lpar1);LOC102445681(NCKAP1L);LOC102445942(GPR33);LOC102446129(--);LOC102446184(BPI);LOC102446343(Prkd1);LOC102446387(Plvap);LOC1…
GO:0002275	myeloid cell activation involved in immune response	Biological Process	response to stimulus	26	-0.636087	-1.7842	0	0.0279316	LOC102443642(CCL4);LOC102444404(Stxbp2);LOC102444580(--);LOC102446184(BPI);LOC102448120(TYROBP);LOC102448516(ANXA10);LOC102448731(MYO1F);LOC102448788(RASGRP1);LOC102450188(GATA2);LOC102451068(KIT);LOC102452906(PRKCE);LOC102454584(Cplx1);LOC102456978(STXBP3);LOC102460370(RASGRP1);LOC102460538(ANXA3);LOC102460891(Fcer1g);LOC102461036(Myo1e);LOC102463217(CCL3);LOC102463449(CCL3);LOC102463713(CCL5);L…
GO:0010883	regulation of lipid storage	Biological Process	biological regulation	32	-0.605309	-1.78341	0	0.027826	LOC102444644(SCARB1);LOC102444998(ITGB3);LOC102445917(ITGA5);LOC102449495(C3);LOC102449532(TNF);LOC102450379(Pnpla2);LOC102451080(lgals3bpa);LOC102451297(ABCG4);LOC102451519(PPARA);LOC102451710(EHD1);LOC102452000(Ehd4);LOC102452119(Cd36);LOC102452270(Zc3h12a);LOC102452901(C3);LOC102453023(SCARA5);LOC102453831(LEPR);LOC102456619(PTPN2);LOC102456878(C3);LOC102456906(LPL);LOC102457086(OSBPL11);LOC10…
GO:0032330	regulation of chondrocyte differentiation	Biological Process	biological regulation	34	-0.604128	-1.78336	0.00612245	0.0275114	LOC102446129(--);LOC102446616(snai1);LOC102446708(LTBP3);LOC102447306(GLI2);LOC102447606(Acvrl1);LOC102447964(SOX6);LOC102448036(RARB);LOC102448851(THRB);LOC102449811(RARA);LOC102449871(SMAD3);LOC102450974(dhh-a);LOC102451677(Nkx3-2);LOC102452362(ADAMTS12);LOC102454659(GREM1);LOC102455041(RARG);LOC102455070(ACVR1C);LOC102455232(EFEMP1);LOC102456346(Smad7);LOC102456463(SOX5);LOC102456826(SNAI2);LO…
GO:0001649	osteoblast differentiation	Biological Process	single-organism process	55	-0.549854	-1.78053	0	0.0280976	LOC102443368(HDAC7);LOC102443661(FGF23);LOC102443720(SOX2);LOC102444691(SHH);LOC102445037(bglap);LOC102445142(HEYL);LOC102445339(PTCH1);LOC102446336(SOX1);LOC102446518(TWIST2);LOC102446580(HDAC5);LOC102447306(GLI2);LOC102448748(Sema4d);LOC102449049(Notch1);LOC102449190(SMAD9);LOC102449532(TNF);LOC102449871(SMAD3);LOC102450180(RIOX1);LOC102450707(ID4);LOC102450855(SATB2);LOC102450974(dhh-a);LOC102…
GO:0002688	regulation of leukocyte chemotaxis	Biological Process	biological regulation	63	-0.524401	-1.77824	0	0.0284461	LOC102443638(NBL1);LOC102443642(CCL4);LOC102443935(PTPRJ);LOC102444130(CXCR5);LOC102444574(ADAM10);LOC102444580(--);LOC102444660(Edn1);LOC102444738(CXCL12);LOC102445533(MMP28);LOC102445544(Padi2);LOC102445681(NCKAP1L);LOC102446184(BPI);LOC102447492(THBS4);LOC102447829(CFTR);LOC102447926(THBS1);LOC102447956(TIRAP);LOC102447996(C3ar1);LOC102448035(Inppl1);LOC102448142(C1qbp);LOC102448772(inppl1a);L…
GO:0003179	heart valve morphogenesis	Biological Process	single-organism process	24	-0.650879	-1.7778	0	0.0282463	LOC102445142(HEYL);LOC102446518(TWIST2);LOC102448962(Sox4);LOC102449049(Notch1);LOC102449995(Sox12);LOC102450188(GATA2);LOC102451711(SMAD4);LOC102451740(TBX20);LOC102452046(GATA4);LOC102452225(NOTCH2);LOC102452242(NFATC1);LOC102452255(HEY1);LOC102453522(TBX5);LOC102453728(HEY2);LOC102454317(Mef2a);LOC102454378(GJA5);LOC102455326(ACVR1);LOC102455896(GATA3);LOC102457892(TBX5);LOC102457895(UGDH);LOC…
GO:0001525	angiogenesis	Biological Process	single-organism process	219	-0.441247	-1.77554	0	0.0286943	LOC102443573(PTEN);LOC102443624(grifin);LOC102443640(ADGRA3);LOC102443708(PDGFRA);LOC102443826(Rgcc);LOC102443828(ACE);LOC102443875(SEMA4A);LOC102443949(RXRA);LOC102443965(ERAP2);LOC102444130(CXCR5);LOC102444216(unc5b-b);LOC102444283(E2F7);LOC102444307(PARVB);LOC102444635(Uts2r);LOC102444710(TGFBR2);LOC102444993(Mtdh);LOC102444998(ITGB3);LOC102445225(COL4A3);LOC102445298(C6);LOC102445390(RHOB);LO…
GO:0001653	peptide receptor activity	Molecular Function	molecular transducer activity	114	-0.478122	-1.77276	0	0.0292118	LOC102443639(MCHR1);LOC102444071(SORCS2);LOC102444130(CXCR5);LOC102444449(ACKR2);LOC102444889(ACKR1);LOC102445239(CRHR1);LOC102445409(NPR1);LOC102445494(Ccr4);LOC102445728(CX3CR1);LOC102445733(galr2b);LOC102445942(GPR33);LOC102446038(NPY2R);LOC102446059(GCGR);LOC102446119(CCR8);LOC102446362(NPSR1);LOC102446689(GPR139);LOC102447383(NMUR1);LOC102447573(gpr54);LOC102447598(TACR1);LOC102447902(NMUR2)…
GO:0015294	solute:cation symporter activity	Molecular Function	transporter activity	43	-0.564945	-1.77154	0	0.0293609	LOC102443842(SLC6A4);LOC102444003(SLC5A5);LOC102444011(SLC35A1);LOC102444650(SLC6A1);LOC102445309(SLC35A3);LOC102445725(Slc20a1);LOC102446066(Slc5a2);LOC102446795(SLC35A5);LOC102447172(SLC6A2);LOC102447365(SLC13A3);LOC102447404(slc17a7);LOC102447971(SLC6A15);LOC102448256(SLC6A11);LOC102448265(Slc12a7);LOC102449895(SLC6A1);LOC102450122(SLC6A12);LOC102450809(SLC12A2);LOC102451646(SLC13A2);LOC102452…
GO:0015370	solute:sodium symporter activity	Molecular Function	transporter activity	24	-0.641913	-1.77006	0.0040568	0.029509	LOC102443842(SLC6A4);LOC102444003(SLC5A5);LOC102444650(SLC6A1);LOC102446066(Slc5a2);LOC102447172(SLC6A2);LOC102447365(SLC13A3);LOC102447971(SLC6A15);LOC102448256(SLC6A11);LOC102449895(SLC6A1);LOC102450122(SLC6A12);LOC102451646(SLC13A2);LOC102452504(SLC13A2);LOC102453284(SLC6A6);LOC102453630(Slc6a11);LOC102457926(SLC1A1);LOC102458649(SLC6A13);LOC102460968(SLC6A15);LOC102461481(SLC1A2);LOC102461792…
GO:0019229	regulation of vasoconstriction	Biological Process	biological regulation	42	-0.567927	-1.76806	0.00195695	0.0300266	LOC102443405(EGFR);LOC102443476(Adra1d);LOC102443696(CAV3);LOC102444453(HTR2A);LOC102444635(Uts2r);LOC102445168(GJA4);LOC102445281(ADRA1A);LOC102446555(CYSLTR1);LOC102446686(CAV1);LOC102446760(Vmn2r1);LOC102447598(TACR1);LOC102447863(Uts2r);LOC102447937(ADRA2C);LOC102448379(AKT3);LOC102451451(TBXA2R);LOC102453850(AKT1);LOC102454378(GJA5);LOC102454429(Casr);LOC102455154(Ccl21b);LOC102455557(DBH);L…
GO:0001637	G-protein coupled chemoattractant receptor activity	Molecular Function	molecular transducer activity	30	-0.608474	-1.76424	0	0.0309924	LOC102444130(CXCR5);LOC102444449(ACKR2);LOC102444889(ACKR1);LOC102445494(Ccr4);LOC102445728(CX3CR1);LOC102446038(NPY2R);LOC102446119(CCR8);LOC102448852(RGR);LOC102449052(GPR75);LOC102450615(CXCR4);LOC102450683(CCR7);LOC102452072(CMLKR1);LOC102452532(CXCR2);LOC102454574(Cxcr6);LOC102454836(CCR5);LOC102455403(CCR6);LOC102456891(CXCR3);LOC102458075(Ackr4);LOC102459085(ACKR3);LOC102459179(CCR9);LOC10…
GO:0030098	lymphocyte differentiation	Biological Process	single-organism process	202	-0.443479	-1.76374	0	0.0308096	LOC102443366(CMTM7);LOC102443368(HDAC7);LOC102443527(POU1F1);LOC102443552(PKNOX1);LOC102443660(V-MAF);LOC102443811(HSP90AA1);LOC102443813(IL2RG);LOC102443844(DTX1);LOC102443850(SOX13);LOC102443875(SEMA4A);LOC102443884(FBXO7);LOC102443894(Cd3g);LOC102444344(BTN2A1);LOC102444562(PLCL2);LOC102444691(SHH);LOC102444710(TGFBR2);LOC102444855(ncaph2);LOC102444962(PATZ1);LOC102445196(POLM);LOC102445220(PT…
GO:0043410	positive regulation of MAPK cascade	Biological Process	biological regulation	214	-0.439396	-1.76339	0	0.0305724	LOC102443405(EGFR);LOC102443573(PTEN);LOC102443642(CCL4);LOC102443661(FGF23);LOC102443708(PDGFRA);LOC102443772(FGFR2);LOC102443800(vUbi);LOC102443920(Mapk8ip3);LOC102443925(Map3k11);LOC102444055(RAP1B);LOC102444127(TLR9);LOC102444206(--);LOC102444358(Map3k20);LOC102444453(HTR2A);LOC102444457(TNFSF11);LOC102444580(--);LOC102444600(--);LOC102444655(GPR183);LOC102444660(Edn1);LOC102444705(MUL1);LOC1…
GO:0035107	appendage morphogenesis	Biological Process	single-organism process	167	-0.452741	-1.76296	0	0.0303269	LOC102443386(B9D1);LOC102443471(MBNL1);LOC102443795(myoM);LOC102443952(MYCN);LOC102443958(Ift88);LOC102443970(Dlx3);LOC102444567(FIBIN);LOC102444606(Rpgrip1l);LOC102444691(SHH);LOC102445048(LMX1A);LOC102445090(HOXC8);LOC102445168(GJA4);LOC102445212(NLK);LOC102445339(PTCH1);LOC102445486(TBX3);LOC102445659(TBX6L);LOC102446268(PBX1);LOC102446304(ROR2);LOC102446503(FGF9);LOC102446518(TWIST2);LOC10244…
GO:0002690	positive regulation of leukocyte chemotaxis	Biological Process	biological regulation	52	-0.547416	-1.76195	0	0.0303953	LOC102443642(CCL4);LOC102443935(PTPRJ);LOC102444130(CXCR5);LOC102444574(ADAM10);LOC102444580(--);LOC102444660(Edn1);LOC102444738(CXCL12);LOC102445681(NCKAP1L);LOC102446184(BPI);LOC102447492(THBS4);LOC102447926(THBS1);LOC102447956(TIRAP);LOC102447996(C3ar1);LOC102448142(C1qbp);LOC102448827(VEGFA);LOC102450683(CCR7);LOC102452072(CMLKR1);LOC102452480(VEGFD);LOC102452532(CXCR2);LOC102453824(THBS3);LO…
GO:0030850	prostate gland development	Biological Process	single-organism process	16	-0.706537	-1.76031	0.00387597	0.0307888	LOC102443627(NKX3-1);LOC102443772(FGFR2);LOC102444314(FRS3);LOC102444691(SHH);LOC102450249(HOXB13);LOC102450974(dhh-a);LOC102454948(IGF1);LOC102455609(TNC);LOC102456765(ESR1);LOC102459331(FEM1B);LOC102459706(HOXD13);LOC102461964(SOX9);LOC102462159(HOXA13);LOC102462262(FRS2);LOC102463380(SOX10);LOC102463615(sox8)
GO:0019915	lipid storage	Biological Process	biological regulation	36	-0.581843	-1.75937	0.00195312	0.0306878	LOC102444644(SCARB1);LOC102444998(ITGB3);LOC102445604(PLIN3);LOC102445917(ITGA5);LOC102446470(PLIN3);LOC102447098(ENPP1);LOC102449495(C3);LOC102449532(TNF);LOC102450078(ENPP3);LOC102450379(Pnpla2);LOC102451080(lgals3bpa);LOC102451297(ABCG4);LOC102451519(PPARA);LOC102451710(EHD1);LOC102452000(Ehd4);LOC102452119(Cd36);LOC102452270(Zc3h12a);LOC102452901(C3);LOC102453023(SCARA5);LOC102453831(LEPR);LO…
GO:0071825	protein-lipid complex subunit organization	Biological Process	cellular component organization or biogenesis	18	-0.680551	-1.75778	0.00380228	0.0310399	LOC102444644(SCARB1);LOC102445694(LIPC);LOC102447730(APOA2);LOC102449332(ACSL3);LOC102451297(ABCG4);LOC102453200(ARF1);LOC102453310(CETP);LOC102454048(MPO);LOC102455366(LIPG);LOC102455529(AGTR1);LOC102455988(ARF4);LOC102456731(ARF3);LOC102456906(LPL);LOC102457801(LCAT);LOC102458827(PLA2G7);LOC102459242(Abcg1);LOC102463089(MPO);LOC102463104(APOB)
GO:0015293	symporter activity	Molecular Function	transporter activity	44	-0.551769	-1.75692	0.00202429	0.0309667	LOC102443842(SLC6A4);LOC102444003(SLC5A5);LOC102444011(SLC35A1);LOC102444650(SLC6A1);LOC102445309(SLC35A3);LOC102445725(Slc20a1);LOC102446066(Slc5a2);LOC102446795(SLC35A5);LOC102447172(SLC6A2);LOC102447365(SLC13A3);LOC102447404(slc17a7);LOC102447971(SLC6A15);LOC102448256(SLC6A11);LOC102448265(Slc12a7);LOC102449895(SLC6A1);LOC102450122(SLC6A12);LOC102450809(SLC12A2);LOC102451646(SLC13A2);LOC102452…
GO:0016298	lipase activity	Molecular Function	catalytic activity	133	-0.461583	-1.75288	0	0.0320503	LOC102443502(Plaat3);LOC102443642(CCL4);LOC102443808(PLA2G6);LOC102444055(RAP1B);LOC102444412(PLA2G4C);LOC102444562(PLCL2);LOC102444844(PPME1);LOC102444897(ABHD3);LOC102445188(PLA2G2F);LOC102445213(DDHD1);LOC102445694(LIPC);LOC102445976(PLBD1);LOC102446196(PLA2G15);LOC102446945(PLA2G4C);LOC102447344(ENPP7);LOC102447391(CDC42);LOC102447532(Pla2g2d);LOC102447556(Smpd2);LOC102447595(USB1);LOC1024476…
GO:0030155	regulation of cell adhesion	Biological Process	biological regulation	364	-0.414348	-1.7526	0	0.0317792	LOC102443361(ILK);LOC102443439(ZP1);LOC102443461(PELI1);LOC102443466(FAP);LOC102443503(Piezo2);LOC102443517(ATP5F1B);LOC102443536(CITED2);LOC102443573(PTEN);LOC102443635(TGFBR3);LOC102443642(CCL4);LOC102443695(ZP1);LOC102443720(SOX2);LOC102443811(HSP90AA1);LOC102443813(IL2RG);LOC102443826(Rgcc);LOC102443844(DTX1);LOC102443850(SOX13);LOC102443930(ZP1);LOC102443935(PTPRJ);LOC102444048(PAWR);LOC1024…
GO:0048020	CCR chemokine receptor binding	Molecular Function	binding	18	-0.68485	-1.75254	0.004	0.0314614	LOC102443642(CCL4);LOC102444580(--);LOC102454836(CCR5);LOC102455154(Ccl21b);LOC102457060(CNIH4);LOC102457389(STAT2);LOC102457412(NES);LOC102458236(CCL2);LOC102460133(CCR5);LOC102460859(CCR5);LOC102462741(STAT1);LOC102463217(CCL3);LOC102463449(CCL3);LOC102463713(CCL5);LOC102463959(CCL3);LOC106731489(CCL4);LOC112546357(Ccl12);MSTRG.1604(CCL2)
GO:0048844	artery morphogenesis	Biological Process	single-organism process	41	-0.567186	-1.75167	0	0.0314774	LOC102443536(CITED2);LOC102445142(HEYL);LOC102445259(EYA2);LOC102445659(TBX6L);LOC102446905(rbpj);LOC102448827(VEGFA);LOC102449049(Notch1);LOC102450135(MYOCD);LOC102450188(GATA2);LOC102450552(TBX1);LOC102450608(Ntn1);LOC102450745(NTN1);LOC102451231(KAT6A);LOC102452073(Six2);LOC102452255(HEY1);LOC102452410(DLL4);LOC102452666(FGF8);LOC102452818(NRP1);LOC102453728(HEY2);LOC102454278(tbx2);LOC1024544…
GO:0008514	organic anion transmembrane transporter activity	Molecular Function	transporter activity	73	-0.508031	-1.74961	0	0.0320207	LOC102443443(SLC43A1);LOC102444011(SLC35A1);LOC102444650(SLC6A1);LOC102444686(--);LOC102444886(SLC1A4);LOC102444909(ABCC1);LOC102444931(slc43a2);LOC102445309(SLC35A3);LOC102445630(SLC7A9);LOC102445895(Slc1a7);LOC102446187(CTNS);LOC102446299(SLC17A5);LOC102446851(SLC22A5);LOC102447365(SLC13A3);LOC102447404(slc17a7);LOC102447472(SLC25A13);LOC102447644(Slc6a19);LOC102447829(CFTR);LOC102447971(SLC6A1…
GO:0032606	type I interferon production	Biological Process	single-organism process	40	-0.568475	-1.74775	0.003861	0.0324266	LOC102443714(IFIH1);LOC102443724(--);LOC102444127(TLR9);LOC102444286(TRIM56);LOC102445194(AZI2);LOC102445423(Tlr8);LOC102447273(IRF1);LOC102447956(TIRAP);LOC102448887(TLR4);LOC102449057(NMI);LOC102449187(HSPD1);LOC102449938(PPM1B);LOC102451860(RNF216);LOC102452744(DDX58);LOC102454007(STING1);LOC102454572(IRF5);LOC102455967(TLR7);LOC102455991(CACTIN);LOC102456214(Tlr8);LOC102456470(Tlr8);LOC102456…
GO:0098636	protein complex involved in cell adhesion	Cellular Component	macromolecular complex	21	-0.654103	-1.7476	0.00206186	0.0321901	LOC102444717(TSPAN32);LOC102444998(ITGB3);LOC102445307(ITGA10);LOC102445814(ITGA9);LOC102445917(ITGA5);LOC102448463(ITGB8);LOC102448841(Itgal);LOC102452301(PELO);LOC102452547(ITGA1);LOC102452555(ITGB1);LOC102452735(ITGA4);LOC102452981(ITGA2);LOC102455225(ITGA8);LOC102455278(ITGB2);LOC102458254(ITGAV);LOC102459585(ITGA11);LOC102459674(ITGB7);LOC102460674(NPNT);LOC102460733(ITGB5);LOC102463367(ITGA…
GO:0002920	regulation of humoral immune response	Biological Process	biological regulation	20	-0.661651	-1.74478	0.00775194	0.0329523	LOC102443473(A2M);LOC102443957(A2M);LOC102445298(C6);LOC102448833(A2M);LOC102449495(C3);LOC102450683(CCR7);LOC102452901(C3);LOC102453736(A2M);LOC102455314(ZP3);LOC102455403(CCR6);LOC102456878(C3);LOC102457006(A2M);LOC102457888(ZP3);LOC102458137(ZP3);LOC102458378(A2M);LOC102459240(Ccr10);LOC102460246(SUSD4);LOC102463964(A2M);LOC106732134(C3);LOC112545268(A2M)
GO:0050921	positive regulation of chemotaxis	Biological Process	biological regulation	80	-0.491771	-1.74381	0.00198413	0.0330266	LOC102443642(CCL4);LOC102443935(PTPRJ);LOC102444130(CXCR5);LOC102444449(ACKR2);LOC102444574(ADAM10);LOC102444580(--);LOC102444660(Edn1);LOC102444738(CXCL12);LOC102445494(Ccr4);LOC102445681(NCKAP1L);LOC102446119(CCR8);LOC102446184(BPI);LOC102446760(Vmn2r1);LOC102447492(THBS4);LOC102447926(THBS1);LOC102447956(TIRAP);LOC102447996(C3ar1);LOC102448142(C1qbp);LOC102448827(VEGFA);LOC102449308(CFC1);LOC1…
GO:0042110	T cell activation	Biological Process	single-organism process	246	-0.428218	-1.74244	0	0.0332241	LOC102443439(ZP1);LOC102443461(PELI1);LOC102443556(Ctps1);LOC102443624(grifin);LOC102443642(CCL4);LOC102443660(V-MAF);LOC102443695(ZP1);LOC102443811(HSP90AA1);LOC102443813(IL2RG);LOC102443844(DTX1);LOC102443850(SOX13);LOC102443875(SEMA4A);LOC102443894(Cd3g);LOC102443930(ZP1);LOC102444048(PAWR);LOC102444253(CRTAM);LOC102444344(BTN2A1);LOC102444471(ITGAX);LOC102444691(SHH);LOC102444710(TGFBR2);LOC1…
GO:0046660	female sex differentiation	Biological Process	single-organism process	47	-0.549207	-1.74192	0.00194553	0.0331868	LOC102443867(LFNG);LOC102445982(CCND3);LOC102447165(DMC1);LOC102447875(ESR2);LOC102448275(ZP3);LOC102448467(MERTK);LOC102448633(ANGPT4);LOC102448827(VEGFA);LOC102448897(TAF4);LOC102450143(FGF10);LOC102450340(TYRO3);LOC102450468(MERTK);LOC102451041(UMODL1);LOC102451068(KIT);LOC102451309(KDR);LOC102451514(ADRM1);LOC102453605(MMP15);LOC102453831(LEPR);LOC102453882(LHX1);LOC102454096(FGF7);LOC1024544…
GO:0045445	myoblast differentiation	Biological Process	single-organism process	47	-0.550117	-1.74135	0	0.0331113	LOC102443361(ILK);LOC102443493(Neu2);LOC102443738(Neu2);LOC102445012(ZFHX3);LOC102445486(TBX3);LOC102447502(Neu2);LOC102448363(DDIT3);LOC102448401(Klhl41);LOC102448436(Btg2);LOC102448587(PRICKLE1);LOC102448785(MAPK14);LOC102449049(Notch1);LOC102449156(SMYD1);LOC102449485(BOC);LOC102449532(TNF);LOC102450135(MYOCD);LOC102451016(PITX2);LOC102451533(ZFHX4);LOC102452993(CDON);LOC102453710(MBNL3);LOC10…
GO:0070665	positive regulation of leukocyte proliferation	Biological Process	biological regulation	31	-0.594496	-1.73868	0.00792079	0.0337451	LOC102444025(KITLG);LOC102445459(IGF2);LOC102445987(CD28);LOC102447598(TACR1);LOC102448271(FADD);LOC102448682(GPAM);LOC102448887(TLR4);LOC102449025(IL12B);LOC102450126(PTPRC);LOC102450143(FGF10);LOC102452898(--);LOC102454096(FGF7);LOC102454836(CCR5);LOC102454948(IGF1);LOC102456011(Znf335);LOC102456155(Ocstamp);LOC102456694(--);LOC102456820(FGF3);LOC102457272(--);LOC102457371(IL23R);LOC102457732(B…
GO:0071593	lymphocyte aggregation	Biological Process	single-organism process	246	-0.428218	-1.73737	0	0.0339149	LOC102443439(ZP1);LOC102443461(PELI1);LOC102443556(Ctps1);LOC102443624(grifin);LOC102443642(CCL4);LOC102443660(V-MAF);LOC102443695(ZP1);LOC102443811(HSP90AA1);LOC102443813(IL2RG);LOC102443844(DTX1);LOC102443850(SOX13);LOC102443875(SEMA4A);LOC102443894(Cd3g);LOC102443930(ZP1);LOC102444048(PAWR);LOC102444253(CRTAM);LOC102444344(BTN2A1);LOC102444471(ITGAX);LOC102444691(SHH);LOC102444710(TGFBR2);LOC1…
GO:0061035	regulation of cartilage development	Biological Process	biological regulation	36	-0.577498	-1.73711	0.00199203	0.0336954	LOC102446129(--);LOC102446616(snai1);LOC102446708(LTBP3);LOC102447306(GLI2);LOC102447606(Acvrl1);LOC102447964(SOX6);LOC102448036(RARB);LOC102448851(THRB);LOC102449811(RARA);LOC102449871(SMAD3);LOC102450974(dhh-a);LOC102451677(Nkx3-2);LOC102452362(ADAMTS12);LOC102454659(GREM1);LOC102455041(RARG);LOC102455070(ACVR1C);LOC102455232(EFEMP1);LOC102456346(Smad7);LOC102456463(SOX5);LOC102456826(SNAI2);LO…
GO:0070489	T cell aggregation	Biological Process	single-organism process	246	-0.428218	-1.73699	0	0.0334559	LOC102443439(ZP1);LOC102443461(PELI1);LOC102443556(Ctps1);LOC102443624(grifin);LOC102443642(CCL4);LOC102443660(V-MAF);LOC102443695(ZP1);LOC102443811(HSP90AA1);LOC102443813(IL2RG);LOC102443844(DTX1);LOC102443850(SOX13);LOC102443875(SEMA4A);LOC102443894(Cd3g);LOC102443930(ZP1);LOC102444048(PAWR);LOC102444253(CRTAM);LOC102444344(BTN2A1);LOC102444471(ITGAX);LOC102444691(SHH);LOC102444710(TGFBR2);LOC1…
GO:0008284	positive regulation of cell proliferation	Biological Process	biological regulation	266	-0.423289	-1.73684	0	0.0332312	LOC102443380(HPN);LOC102443405(EGFR);LOC102443505(ORC1);LOC102443591(ABCC4);LOC102443599(PROX1);LOC102443642(CCL4);LOC102443708(PDGFRA);LOC102443709(ABCC4);LOC102443761(NACA);LOC102443772(FGFR2);LOC102443909(GLUL);LOC102443970(Dlx3);LOC102444025(KITLG);LOC102444165(NCAM1);LOC102444384(CCNA2);LOC102444413(Atxn1);LOC102444432(PAX2);LOC102444580(--);LOC102444619(TGIF2);LOC102444635(Uts2r);LOC1024446…
GO:0008509	anion transmembrane transporter activity	Molecular Function	transporter activity	166	-0.442361	-1.73502	0	0.0337561	LOC102443443(SLC43A1);LOC102443588(CLCN1);LOC102443591(ABCC4);LOC102443709(ABCC4);LOC102443773(ANO3);LOC102444003(SLC5A5);LOC102444011(SLC35A1);LOC102444461(ANO1);LOC102444492(CLCN3);LOC102444650(SLC6A1);LOC102444686(--);LOC102444886(SLC1A4);LOC102444909(ABCC1);LOC102444931(slc43a2);LOC102445043(Gabrb2);LOC102445309(SLC35A3);LOC102445366(GABRA2);LOC102445630(SLC7A9);LOC102445683(ANO8);LOC10244572…
GO:0019838	growth factor binding	Molecular Function	binding	85	-0.487925	-1.73136	0.0018797	0.0349066	LOC102443405(EGFR);LOC102443473(A2M);LOC102443635(TGFBR3);LOC102443641(Kazald1);LOC102443708(PDGFRA);LOC102443772(FGFR2);LOC102443813(IL2RG);LOC102443957(A2M);LOC102444593(HSPA9);LOC102444622(Hyal2);LOC102444710(TGFBR2);LOC102444715(FGFR3);LOC102444872(KL);LOC102445207(Fgfbp1);LOC102445411(COL1A1);LOC102445541(IL1RAP);LOC102445917(ITGA5);LOC102446277(Trim16);LOC102446411(NTRK2);LOC102446708(LTBP3…
GO:0048736	appendage development	Biological Process	single-organism process	211	-0.434061	-1.73132	0	0.0346309	LOC102443386(B9D1);LOC102443471(MBNL1);LOC102443554(MEOX2);LOC102443795(myoM);LOC102443872(HMCN1);LOC102443952(MYCN);LOC102443958(Ift88);LOC102443970(Dlx3);LOC102444567(FIBIN);LOC102444606(Rpgrip1l);LOC102444691(SHH);LOC102444940(CHSY3);LOC102445048(LMX1A);LOC102445090(HOXC8);LOC102445168(GJA4);LOC102445212(NLK);LOC102445339(PTCH1);LOC102445411(COL1A1);LOC102445475(PI4K2B);LOC102445486(TBX3);LOC1…
GO:0002685	regulation of leukocyte migration	Biological Process	biological regulation	82	-0.487902	-1.72983	0	0.0350432	LOC102443624(grifin);LOC102443638(NBL1);LOC102443642(CCL4);LOC102443935(PTPRJ);LOC102444048(PAWR);LOC102444130(CXCR5);LOC102444574(ADAM10);LOC102444580(--);LOC102444660(Edn1);LOC102444738(CXCL12);LOC102445533(MMP28);LOC102445544(Padi2);LOC102445681(NCKAP1L);LOC102446184(BPI);LOC102446387(Plvap);LOC102447492(THBS4);LOC102447829(CFTR);LOC102447926(THBS1);LOC102447956(TIRAP);LOC102447996(C3ar1);LOC1…
GO:0070486	leukocyte aggregation	Biological Process	single-organism process	251	-0.424058	-1.72694	0	0.0359589	LOC102443439(ZP1);LOC102443461(PELI1);LOC102443556(Ctps1);LOC102443624(grifin);LOC102443642(CCL4);LOC102443660(V-MAF);LOC102443695(ZP1);LOC102443811(HSP90AA1);LOC102443813(IL2RG);LOC102443844(DTX1);LOC102443850(SOX13);LOC102443875(SEMA4A);LOC102443894(Cd3g);LOC102443930(ZP1);LOC102444048(PAWR);LOC102444253(CRTAM);LOC102444344(BTN2A1);LOC102444471(ITGAX);LOC102444691(SHH);LOC102444710(TGFBR2);LOC1…
GO:0008305	integrin complex	Cellular Component	cell part	21	-0.654103	-1.72472	0	0.0365182	LOC102444717(TSPAN32);LOC102444998(ITGB3);LOC102445307(ITGA10);LOC102445814(ITGA9);LOC102445917(ITGA5);LOC102448463(ITGB8);LOC102448841(Itgal);LOC102452301(PELO);LOC102452547(ITGA1);LOC102452555(ITGB1);LOC102452735(ITGA4);LOC102452981(ITGA2);LOC102455225(ITGA8);LOC102455278(ITGB2);LOC102458254(ITGAV);LOC102459585(ITGA11);LOC102459674(ITGB7);LOC102460674(NPNT);LOC102460733(ITGB5);LOC102463367(ITGA…
GO:0040017	positive regulation of locomotion	Biological Process	biological regulation	156	-0.44245	-1.72441	0	0.0363366	LOC102443368(HDAC7);LOC102443624(grifin);LOC102443642(CCL4);LOC102443935(PTPRJ);LOC102444048(PAWR);LOC102444130(CXCR5);LOC102444447(Trim39);LOC102444449(ACKR2);LOC102444574(ADAM10);LOC102444580(--);LOC102444660(Edn1);LOC102444738(CXCL12);LOC102444800(ADAM20);LOC102444889(ACKR1);LOC102444951(CLDN7);LOC102445040(ADAM9);LOC102445494(Ccr4);LOC102445645(Lpar1);LOC102445681(NCKAP1L);LOC102445942(GPR33)…
GO:0034612	response to tumor necrosis factor	Biological Process	response to stimulus	78	-0.500695	-1.72356	0	0.0364628	LOC102443627(NKX3-1);LOC102443642(CCL4);LOC102444457(TNFSF11);LOC102444580(--);LOC102444660(Edn1);LOC102445411(COL1A1);LOC102446147(GPD1);LOC102446179(RORA);LOC102446323(ENTPD2);LOC102446357(TNFRSF11A);LOC102446411(NTRK2);LOC102446525(SIRT1);LOC102447273(IRF1);LOC102447815(HDAC1);LOC102447926(THBS1);LOC102448904(GBA);LOC102448923(DAXX);LOC102449370(Cyba);LOC102450198(HYAL2);LOC102450313(IL6);LOC1…
GO:0048520	positive regulation of behavior	Biological Process	biological regulation	80	-0.491771	-1.72316	0	0.0362738	LOC102443642(CCL4);LOC102443935(PTPRJ);LOC102444130(CXCR5);LOC102444449(ACKR2);LOC102444574(ADAM10);LOC102444580(--);LOC102444660(Edn1);LOC102444738(CXCL12);LOC102445494(Ccr4);LOC102445681(NCKAP1L);LOC102446119(CCR8);LOC102446184(BPI);LOC102446760(Vmn2r1);LOC102447492(THBS4);LOC102447926(THBS1);LOC102447956(TIRAP);LOC102447996(C3ar1);LOC102448142(C1qbp);LOC102448827(VEGFA);LOC102449308(CFC1);LOC1…
GO:0030334	regulation of cell migration	Biological Process	biological regulation	466	-0.400272	-1.72258	0	0.0361823	LOC102443361(ILK);LOC102443368(HDAC7);LOC102443405(EGFR);LOC102443536(CITED2);LOC102443573(PTEN);LOC102443599(PROX1);LOC102443624(grifin);LOC102443635(TGFBR3);LOC102443638(NBL1);LOC102443640(ADGRA3);LOC102443642(CCL4);LOC102443708(PDGFRA);LOC102443806(PTPRQ);LOC102443826(Rgcc);LOC102443862(MCC);LOC102443875(SEMA4A);LOC102443935(PTPRJ);LOC102443982(CNN2);LOC102444048(PAWR);LOC102444053(Nkx2-1);LOC…
GO:0015918	sterol transport	Biological Process	localization	50	-0.534245	-1.7224	0	0.0359456	LOC102443696(CAV3);LOC102444644(SCARB1);LOC102444691(SHH);LOC102444975(NPC1);LOC102445339(PTCH1);LOC102445694(LIPC);LOC102445774(AKR1C5);LOC102445967(Nus1);LOC102446010(AKR1C3);LOC102446474(LAMTOR1);LOC102446525(SIRT1);LOC102446686(CAV1);LOC102446766(Adipoq);LOC102446805(HNF1A);LOC102447730(APOA2);LOC102447829(CFTR);LOC102449666(NPC2);LOC102450974(dhh-a);LOC102451080(lgals3bpa);LOC102451297(ABCG4…
GO:0008585	female gonad development	Biological Process	single-organism process	35	-0.566851	-1.72192	0.00191205	0.0358924	LOC102443867(LFNG);LOC102445982(CCND3);LOC102447165(DMC1);LOC102447875(ESR2);LOC102448275(ZP3);LOC102448633(ANGPT4);LOC102448827(VEGFA);LOC102448897(TAF4);LOC102451041(UMODL1);LOC102451068(KIT);LOC102451309(KDR);LOC102451514(ADRM1);LOC102453605(MMP15);LOC102453831(LEPR);LOC102454454(FSHB);LOC102455314(ZP3);LOC102455552(Nr6a1);LOC102456006(ANGPT1);LOC102456018(Eif2b5);LOC102456411(VEGFA);LOC102456…
GO:0034112	positive regulation of homotypic cell-cell adhesion	Biological Process	biological regulation	67	-0.509353	-1.72191	0	0.0356098	LOC102443811(HSP90AA1);LOC102444457(TNFSF11);LOC102444691(SHH);LOC102444710(TGFBR2);LOC102445459(IGF2);LOC102445681(NCKAP1L);LOC102445987(CD28);LOC102446166(CARD11);LOC102447550(IKZF1);LOC102448271(FADD);LOC102448682(GPAM);LOC102448977(Map3k7cl);LOC102449025(IL12B);LOC102449187(HSPD1);LOC102449610(ITPKA);LOC102449635(TRAF2);LOC102449940(HSP90AB1);LOC102450041(Map3k7);LOC102450126(PTPRC);LOC102450…
GO:0003156	regulation of organ formation	Biological Process	biological regulation	33	-0.574081	-1.72147	0.00397614	0.0355686	LOC102444314(FRS3);LOC102444691(SHH);LOC102445259(EYA2);LOC102446619(HOXC10);LOC102446858(hoxc11a);LOC102446905(rbpj);LOC102447050(MSGN1);LOC102448416(ISL2);LOC102449049(Notch1);LOC102450143(FGF10);LOC102450552(TBX1);LOC102450974(dhh-a);LOC102451726(ISL1);LOC102452073(Six2);LOC102452666(FGF8);LOC102452758(FGF1);LOC102453522(TBX5);LOC102454096(FGF7);LOC102456820(FGF3);LOC102457784(GNG5);LOC1024578…
GO:0001503	ossification	Biological Process	single-organism process	268	-0.422774	-1.72119	0	0.0353538	LOC102443368(HDAC7);LOC102443517(ATP5F1B);LOC102443561(Rhoa);LOC102443562(PLXNB1);LOC102443605(CYP27B1);LOC102443642(CCL4);LOC102443652(RHOC);LOC102443661(FGF23);LOC102443673(Mgp);LOC102443720(SOX2);LOC102443772(FGFR2);LOC102443906(--);LOC102443970(Dlx3);LOC102444274(Rflnb);LOC102444336(RFLNA);LOC102444530(His3.3A);LOC102444558(ATP5F1B);LOC102444580(--);LOC102444691(SHH);LOC102444796(PMF1);LOC102…
GO:0034109	homotypic cell-cell adhesion	Biological Process	single-organism process	277	-0.420257	-1.71866	0	0.0361256	LOC102443439(ZP1);LOC102443461(PELI1);LOC102443556(Ctps1);LOC102443624(grifin);LOC102443642(CCL4);LOC102443660(V-MAF);LOC102443695(ZP1);LOC102443811(HSP90AA1);LOC102443813(IL2RG);LOC102443844(DTX1);LOC102443850(SOX13);LOC102443875(SEMA4A);LOC102443894(Cd3g);LOC102443930(ZP1);LOC102444048(PAWR);LOC102444253(CRTAM);LOC102444344(BTN2A1);LOC102444457(TNFSF11);LOC102444471(ITGAX);LOC102444580(--);LOC1…
GO:0071827	plasma lipoprotein particle organization	Biological Process	cellular component organization or biogenesis	18	-0.680551	-1.71808	0.0135659	0.0360618	LOC102444644(SCARB1);LOC102445694(LIPC);LOC102447730(APOA2);LOC102449332(ACSL3);LOC102451297(ABCG4);LOC102453200(ARF1);LOC102453310(CETP);LOC102454048(MPO);LOC102455366(LIPG);LOC102455529(AGTR1);LOC102455988(ARF4);LOC102456731(ARF3);LOC102456906(LPL);LOC102457801(LCAT);LOC102458827(PLA2G7);LOC102459242(Abcg1);LOC102463089(MPO);LOC102463104(APOB)
GO:0008589	regulation of smoothened signaling pathway	Biological Process	biological regulation	44	-0.541496	-1.71802	0.00207039	0.0358089	LOC102444691(SHH);LOC102444715(FGFR3);LOC102444940(CHSY3);LOC102445339(PTCH1);LOC102445665(RB1);LOC102446185(PPP2CA);LOC102446503(FGF9);LOC102446588(SALL1);LOC102446885(SOX11);LOC102448281(DCDC2);LOC102448824(FGF20);LOC102450974(dhh-a);LOC102450997(FGF16);LOC102451401(GPR37L1);LOC102451445(Sall3);LOC102451772(Dcdc2);LOC102451829(GATAD2B);LOC102452437(Dcdc2c);LOC102452888(Tulp3);LOC102453070(MKS1)…
GO:0060560	developmental growth involved in morphogenesis	Biological Process	single-organism process	123	-0.462844	-1.71752	0	0.0358264	LOC102443772(FGFR2);LOC102443817(BBS4);LOC102444495(DCLK1);LOC102444626(APP);LOC102444691(SHH);LOC102444738(CXCL12);LOC102444752(MAP1B);LOC102445625(TMTC3);LOC102445917(ITGA5);LOC102445941(Dcc);LOC102445950(Cdkl3);LOC102446185(PPP2CA);LOC102446588(SALL1);LOC102446805(HNF1A);LOC102447028(Plxna3);LOC102447216(PLXNB1);LOC102447628(EPHA4);LOC102447645(PTPN11);LOC102447737(OMG);LOC102447815(HDAC1);LOC…
GO:0002062	chondrocyte differentiation	Biological Process	single-organism process	42	-0.553228	-1.71712	0	0.0357054	LOC102443796(ANXA6);LOC102444691(SHH);LOC102444710(TGFBR2);LOC102445692(MATN1);LOC102446129(--);LOC102446616(snai1);LOC102446708(LTBP3);LOC102447306(GLI2);LOC102447515(cnp-3);LOC102447606(Acvrl1);LOC102447964(SOX6);LOC102448036(RARB);LOC102448851(THRB);LOC102449811(RARA);LOC102449871(SMAD3);LOC102450974(dhh-a);LOC102451677(Nkx3-2);LOC102452362(ADAMTS12);LOC102454659(GREM1);LOC102455041(RARG);LOC1…
GO:0006586	indolalkylamine metabolic process	Biological Process	cellular process	17	-0.685602	-1.71692	0.0060241	0.0354801	LOC102443615(AADAT);LOC102445658(TPH2);LOC102446036(KYAT1);LOC102447289(haao);LOC102450456(KYNU);LOC102452351(DDC);LOC102453712(IDO2);LOC102454343(AANAT);LOC102455045(ACMSD);LOC102455183(GCDH);LOC102455437(Ido1);LOC102457160(ASMT);LOC102457574(ASMT);LOC102459761(KYAT3);LOC102460535(TPH1);LOC102463358(ATP7A);LOC102463594(AADAT)
GO:0010810	regulation of cell-substrate adhesion	Biological Process	biological regulation	105	-0.464618	-1.71399	0	0.0364693	LOC102443361(ILK);LOC102443573(PTEN);LOC102443935(PTPRJ);LOC102444601(HACD1);LOC102444719(--);LOC102445145(UTRN);LOC102445815(HSD17B12);LOC102445917(ITGA5);LOC102445997(PTN);LOC102446038(NPY2R);LOC102446213(Egfl6);LOC102446886(Rell2);LOC102447140(VWC2);LOC102447382(CCDC80);LOC102447432(ECM2);LOC102447606(Acvrl1);LOC102447706(SLC9A1);LOC102447768(ACER2);LOC102447887(DLC1);LOC102447926(THBS1);LOC10…
GO:0055094	response to lipoprotein particle	Biological Process	response to stimulus	17	-0.679974	-1.71214	0.00400802	0.036879	LOC102444876(MYLIP);LOC102444975(NPC1);LOC102446760(Vmn2r1);LOC102447640(SIGLEC15);LOC102452119(Cd36);LOC102453252(CDH13);LOC102454376(Adam17);LOC102454429(Casr);LOC102455154(Ccl21b);LOC102458236(CCL2);LOC102459242(Abcg1);LOC102460093(PPARG);LOC102463713(CCL5);LOC106732917(MMP9);LOC106732971(Casr);LOC112546357(Ccl12);MSTRG.1604(CCL2)
GO:2000145	regulation of cell motility	Biological Process	biological regulation	475	-0.39651	-1.71158	0	0.0368505	LOC102443361(ILK);LOC102443368(HDAC7);LOC102443405(EGFR);LOC102443536(CITED2);LOC102443573(PTEN);LOC102443599(PROX1);LOC102443624(grifin);LOC102443635(TGFBR3);LOC102443638(NBL1);LOC102443640(ADGRA3);LOC102443642(CCL4);LOC102443708(PDGFRA);LOC102443806(PTPRQ);LOC102443817(BBS4);LOC102443826(Rgcc);LOC102443862(MCC);LOC102443875(SEMA4A);LOC102443935(PTPRJ);LOC102443982(CNN2);LOC102444048(PAWR);LOC10…
GO:0022612	gland morphogenesis	Biological Process	single-organism process	24	-0.630195	-1.70968	0	0.0373928	LOC102443599(PROX1);LOC102443627(NKX3-1);LOC102443772(FGFR2);LOC102444314(FRS3);LOC102444691(SHH);LOC102444710(TGFBR2);LOC102445486(TBX3);LOC102445577(ANGPTL3);LOC102445659(TBX6L);LOC102450249(HOXB13);LOC102450974(dhh-a);LOC102454192(PROX1);LOC102454278(tbx2);LOC102454648(STAT6);LOC102454948(IGF1);LOC102456286(Tbx3);LOC102456765(ESR1);LOC102459331(FEM1B);LOC102459706(HOXD13);LOC102462159(HOXA13);…
GO:1903708	positive regulation of hemopoiesis	Biological Process	biological regulation	67	-0.502135	-1.70855	0	0.0375225	LOC102443642(CCL4);LOC102443693(--);LOC102443811(HSP90AA1);LOC102444457(TNFSF11);LOC102444624(Tesc);LOC102444691(SHH);LOC102444710(TGFBR2);LOC102444801(SCIN);LOC102444998(ITGB3);LOC102445665(RB1);LOC102445681(NCKAP1L);LOC102445994(OGT);LOC102446177(LIF);LOC102447524(TPO);LOC102447550(IKZF1);LOC102447970(--);LOC102448271(FADD);LOC102449025(IL12B);LOC102449532(TNF);LOC102449610(ITPKA);LOC102449641(…
GO:0071604	transforming growth factor beta production	Biological Process	single-organism process	15	-0.693846	-1.70845	0.00380228	0.0373032	LOC102446101(GATA6);LOC102447926(THBS1);LOC102449871(SMAD3);LOC102450649(CREB1);LOC102451711(SMAD4);LOC102455154(Ccl21b);LOC102455385(CDH1);LOC102455872(CDH1);LOC102457736(HIF1A);LOC102457921(SMAD2);LOC102458236(CCL2);LOC102459860(CD2AP);LOC102459987(Atp6ap2);LOC102460331(ATF2);MSTRG.1604(CCL2)
GO:0032731	positive regulation of interleukin-1 beta production	Biological Process	biological regulation	33	-0.580994	-1.70639	0.00191571	0.0379881	LOC102443642(CCL4);LOC102444196(Nlrp1b);LOC102445807(Nlrp1b);LOC102446277(Trim16);LOC102450683(CCR7);LOC102451191(ZCCHC9);LOC102453021(NLRP12);LOC102454836(CCR5);LOC102455214(NLRP3);LOC102455403(CCR6);LOC102455656(NLRP12);LOC102455899(NLRP3);LOC102456078(NLRP1);LOC102456154(NLRP12);LOC102456823(NLRP3);LOC102457272(--);LOC102458195(Nlrp1b);LOC102458637(--);LOC102458828(Nlrp1b);LOC102459066(Pycard)…
GO:0046545	development of primary female sexual characteristics	Biological Process	single-organism process	35	-0.566851	-1.70398	0.00383877	0.0385963	LOC102443867(LFNG);LOC102445982(CCND3);LOC102447165(DMC1);LOC102447875(ESR2);LOC102448275(ZP3);LOC102448633(ANGPT4);LOC102448827(VEGFA);LOC102448897(TAF4);LOC102451041(UMODL1);LOC102451068(KIT);LOC102451309(KDR);LOC102451514(ADRM1);LOC102453605(MMP15);LOC102453831(LEPR);LOC102454454(FSHB);LOC102455314(ZP3);LOC102455552(Nr6a1);LOC102456006(ANGPT1);LOC102456018(Eif2b5);LOC102456411(VEGFA);LOC102456…
GO:0051216	cartilage development	Biological Process	single-organism process	50	-0.530259	-1.70293	0	0.0388431	LOC102443796(ANXA6);LOC102444691(SHH);LOC102444710(TGFBR2);LOC102445341(Hoxc5);LOC102445692(MATN1);LOC102446129(--);LOC102446616(snai1);LOC102446708(LTBP3);LOC102446858(hoxc11a);LOC102447306(GLI2);LOC102447515(cnp-3);LOC102447606(Acvrl1);LOC102447964(SOX6);LOC102448036(RARB);LOC102448851(THRB);LOC102449811(RARA);LOC102449871(SMAD3);LOC102450974(dhh-a);LOC102451579(Hoxb5);LOC102451677(Nkx3-2);LOC1…
GO:0051270	regulation of cellular component movement	Biological Process	biological regulation	494	-0.393193	-1.70093	0	0.0394198	LOC102443361(ILK);LOC102443368(HDAC7);LOC102443405(EGFR);LOC102443536(CITED2);LOC102443573(PTEN);LOC102443599(PROX1);LOC102443624(grifin);LOC102443635(TGFBR3);LOC102443638(NBL1);LOC102443640(ADGRA3);LOC102443642(CCL4);LOC102443696(CAV3);LOC102443708(PDGFRA);LOC102443806(PTPRQ);LOC102443817(BBS4);LOC102443826(Rgcc);LOC102443862(MCC);LOC102443875(SEMA4A);LOC102443935(PTPRJ);LOC102443982(CNN2);LOC10…
GO:0046649	lymphocyte activation	Biological Process	single-organism process	431	-0.396373	-1.69831	0	0.040377	LOC102443366(CMTM7);LOC102443368(HDAC7);LOC102443439(ZP1);LOC102443461(PELI1);LOC102443466(FAP);LOC102443527(POU1F1);LOC102443552(PKNOX1);LOC102443556(Ctps1);LOC102443624(grifin);LOC102443642(CCL4);LOC102443660(V-MAF);LOC102443695(ZP1);LOC102443696(CAV3);LOC102443811(HSP90AA1);LOC102443813(IL2RG);LOC102443844(DTX1);LOC102443850(SOX13);LOC102443875(SEMA4A);LOC102443884(FBXO7);LOC102443894(Cd3g);LO…
GO:0048015	phosphatidylinositol-mediated signaling	Biological Process	biological regulation	91	-0.479071	-1.6971	0	0.0405156	LOC102443562(PLXNB1);LOC102443573(PTEN);LOC102443627(NKX3-1);LOC102443642(CCL4);LOC102443655(NYAP2);LOC102443708(PDGFRA);LOC102443874(MTMR8);LOC102444056(MYO16);LOC102444070(Sirt2);LOC102444084(AGAP2);LOC102444216(unc5b-b);LOC102444453(HTR2A);LOC102444456(DIPK2A);LOC102444660(Edn1);LOC102445198(INS);LOC102445987(CD28);LOC102446138(prr5);LOC102446192(PPP1R16B);LOC102446197(ENTPD5);LOC102446411(NTR…
GO:0030326	embryonic limb morphogenesis	Biological Process	single-organism process	91	-0.471208	-1.69501	0	0.0411057	LOC102443386(B9D1);LOC102443952(MYCN);LOC102443958(Ift88);LOC102444606(Rpgrip1l);LOC102444691(SHH);LOC102445168(GJA4);LOC102445486(TBX3);LOC102445659(TBX6L);LOC102446304(ROR2);LOC102446518(TWIST2);LOC102446588(SALL1);LOC102446619(HOXC10);LOC102446858(hoxc11a);LOC102446951(MECOM);LOC102447003(ALX4);LOC102447259(MMP13);LOC102447303(ALX1);LOC102447306(GLI2);LOC102447509(IMPAD1);LOC102447588(ECE1);LO…
GO:0002573	myeloid leukocyte differentiation	Biological Process	single-organism process	163	-0.435998	-1.69162	0	0.0423444	LOC102443536(CITED2);LOC102443642(CCL4);LOC102443660(V-MAF);LOC102443693(--);LOC102444025(KITLG);LOC102444457(TNFSF11);LOC102444574(ADAM10);LOC102444580(--);LOC102444624(Tesc);LOC102444998(ITGB3);LOC102445037(bglap);LOC102445132(APCS);LOC102445629(APCS);LOC102445665(RB1);LOC102445784(CD69);LOC102445994(OGT);LOC102446177(LIF);LOC102446268(PBX1);LOC102446357(TNFRSF11A);LOC102446475(C1QB);LOC1024467…
GO:0001501	skeletal system development	Biological Process	single-organism process	211	-0.426309	-1.69073	0	0.0424748	LOC102443558(ANKRD11);LOC102443708(PDGFRA);LOC102443772(FGFR2);LOC102443796(ANXA6);LOC102443952(MYCN);LOC102444477(EXT1);LOC102444628(hoxa1);LOC102444691(SHH);LOC102444710(TGFBR2);LOC102444853(Hoxc9);LOC102445037(bglap);LOC102445168(GJA4);LOC102445305(LEO1);LOC102445341(Hoxc5);LOC102445371(EIF4A3);LOC102445409(NPR1);LOC102445411(COL1A1);LOC102445488(DLK1);LOC102445603(TRIM45);LOC102445609(Mmp24);…
GO:0042430	indole-containing compound metabolic process	Biological Process	cellular process	19	-0.643582	-1.69066	0.00389105	0.0421935	LOC102443615(AADAT);LOC102445658(TPH2);LOC102446036(KYAT1);LOC102446096(TH);LOC102447289(haao);LOC102450456(KYNU);LOC102452351(DDC);LOC102453712(IDO2);LOC102454343(AANAT);LOC102455045(ACMSD);LOC102455183(GCDH);LOC102455437(Ido1);LOC102456376(TBC1D15);LOC102457160(ASMT);LOC102457574(ASMT);LOC102459761(KYAT3);LOC102460535(TPH1);LOC102463358(ATP7A);LOC102463594(AADAT)
GO:0048675	axon extension	Biological Process	cellular component organization or biogenesis	29	-0.581884	-1.68759	0.00199203	0.0434802	LOC102444738(CXCL12);LOC102445941(Dcc);LOC102447028(Plxna3);LOC102448065(SEMA3D);LOC102448792(SEMA3A);LOC102448827(VEGFA);LOC102449152(CNTN2);LOC102449616(DSCAM);LOC102450608(Ntn1);LOC102450701(PLXNA4);LOC102450745(NTN1);LOC102450849(TNR);LOC102452818(NRP1);LOC102453277(UNC119);LOC102453928(ROBO2);LOC102455394(Ryk);LOC102455856(Slit3);LOC102456232(BMPR2);LOC102456411(VEGFA);LOC102457198(arl3);LOC…
GO:0060914	heart formation	Biological Process	single-organism process	29	-0.581979	-1.68653	0.00381679	0.0438152	LOC102445259(EYA2);LOC102446015(SMARCD3);LOC102446101(GATA6);LOC102446905(rbpj);LOC102446948(SMARCD3);LOC102447050(MSGN1);LOC102448416(ISL2);LOC102449049(Notch1);LOC102449308(CFC1);LOC102449702(CFC1);LOC102450552(TBX1);LOC102450707(ID4);LOC102451726(ISL1);LOC102451763(SMARCD1);LOC102452046(GATA4);LOC102452073(Six2);LOC102452835(GATA5);LOC102453522(TBX5);LOC102453944(id3-a);LOC102454317(Mef2a);LOC…
GO:0007498	mesoderm development	Biological Process	developmental process	45	-0.537763	-1.68017	0.00787402	0.0465756	LOC102445659(TBX6L);LOC102445681(NCKAP1L);LOC102445711(not2);LOC102445894(NUP133);LOC102446095(not2);LOC102446506(CER1);LOC102446588(SALL1);LOC102446805(HNF1A);LOC102447050(MSGN1);LOC102448532(arr3);LOC102448698(EPB41L5);LOC102448744(DGUOK);LOC102449308(CFC1);LOC102449321(YAP1);LOC102449477(TAL2);LOC102449702(CFC1);LOC102449815(VSX1);LOC102449871(SMAD3);LOC102449886(tbx6);LOC102451053(NOMO1);LOC1…
GO:0008081	phosphoric diester hydrolase activity	Molecular Function	catalytic activity	68	-0.490504	-1.67923	0.00381679	0.0467105	LOC102443642(CCL4);LOC102444562(PLCL2);LOC102445641(PDE8A);LOC102446773(PDE7A);LOC102446930(PDE1C);LOC102447595(USB1);LOC102447740(PLCE1);LOC102448336(Pde7b);LOC102448848(GPLD1);LOC102449070(Pde1b);LOC102449462(Plcb3);LOC102449950(Enpp6);LOC102450396(PLCL1);LOC102451429(GDE1);LOC102452347(GPCPD1);LOC102452601(PDE4D);LOC102453317(PDE6D);LOC102453734(PDE11A);LOC102454032(VIL1);LOC102454054(PDE1A);L…
GO:0004930	G-protein coupled receptor activity	Molecular Function	molecular transducer activity	249	-0.415806	-1.67892	0	0.0465465	LOC102443435(HTR1B);LOC102443476(Adra1d);LOC102443639(MCHR1);LOC102444071(SORCS2);LOC102444130(CXCR5);LOC102444449(ACKR2);LOC102444453(HTR2A);LOC102444589(TAS1R2);LOC102444635(Uts2r);LOC102444642(mtnr1c);LOC102444889(ACKR1);LOC102445161(LPAR6);LOC102445172(mtnr1aa);LOC102445239(CRHR1);LOC102445268(HTR3A);LOC102445269(LGR4);LOC102445281(ADRA1A);LOC102445320(P2RY3);LOC102445396(MTNR1A);LOC102445494…
GO:0010742	macrophage derived foam cell differentiation	Biological Process	single-organism process	22	-0.617399	-1.67623	0.00573614	0.0476977	LOC102444998(ITGB3);LOC102445917(ITGA5);LOC102446766(Adipoq);LOC102451080(lgals3bpa);LOC102451139(CSF1);LOC102451297(ABCG4);LOC102451519(PPARA);LOC102452119(Cd36);LOC102453023(SCARA5);LOC102453224(MAPK9);LOC102453310(CETP);LOC102455529(AGTR1);LOC102456906(LPL);LOC102456998(AGTR2);LOC102457988(PRKCH);LOC102458254(ITGAV);LOC102459242(Abcg1);LOC102460093(PPARG);LOC102460666(NFKBIA);LOC102462146(NR1H…
GO:0002694	regulation of leukocyte activation	Biological Process	biological regulation	274	-0.40956	-1.6756	0	0.0477055	LOC102443439(ZP1);LOC102443461(PELI1);LOC102443624(grifin);LOC102443642(CCL4);LOC102443695(ZP1);LOC102443696(CAV3);LOC102443811(HSP90AA1);LOC102443813(IL2RG);LOC102443844(DTX1);LOC102443850(SOX13);LOC102443884(FBXO7);LOC102443894(Cd3g);LOC102443930(ZP1);LOC102444048(PAWR);LOC102444344(BTN2A1);LOC102444500(CD81);LOC102444655(GPR183);LOC102444691(SHH);LOC102444710(TGFBR2);LOC102444717(TSPAN32);LOC1…
GO:0002687	positive regulation of leukocyte migration	Biological Process	biological regulation	64	-0.49639	-1.67286	0.0019084	0.0488253	LOC102443624(grifin);LOC102443642(CCL4);LOC102443935(PTPRJ);LOC102444048(PAWR);LOC102444130(CXCR5);LOC102444574(ADAM10);LOC102444580(--);LOC102444660(Edn1);LOC102444738(CXCL12);LOC102445681(NCKAP1L);LOC102446184(BPI);LOC102446387(Plvap);LOC102447492(THBS4);LOC102447926(THBS1);LOC102447956(TIRAP);LOC102447996(C3ar1);LOC102448142(C1qbp);LOC102448827(VEGFA);LOC102449532(TNF);LOC102450313(IL6);LOC102…
GO:0032101	regulation of response to external stimulus	Biological Process	biological regulation	355	-0.394877	-1.67185	0	0.0490835	LOC102443365(UBASH3B);LOC102443466(FAP);LOC102443473(A2M);LOC102443557(PROS1);LOC102443573(PTEN);LOC102443638(NBL1);LOC102443642(CCL4);LOC102443696(CAV3);LOC102443708(PDGFRA);LOC102443724(--);LOC102443817(BBS4);LOC102443935(PTPRJ);LOC102443957(A2M);LOC102444130(CXCR5);LOC102444449(ACKR2);LOC102444457(TNFSF11);LOC102444568(TMPRSS6);LOC102444574(ADAM10);LOC102444580(--);LOC102444610(ADAMTS18);LOC10…
GO:0010743	regulation of macrophage derived foam cell differentiation	Biological Process	biological regulation	22	-0.617399	-1.67164	0.0159363	0.0488526	LOC102444998(ITGB3);LOC102445917(ITGA5);LOC102446766(Adipoq);LOC102451080(lgals3bpa);LOC102451139(CSF1);LOC102451297(ABCG4);LOC102451519(PPARA);LOC102452119(Cd36);LOC102453023(SCARA5);LOC102453224(MAPK9);LOC102453310(CETP);LOC102455529(AGTR1);LOC102456906(LPL);LOC102456998(AGTR2);LOC102457988(PRKCH);LOC102458254(ITGAV);LOC102459242(Abcg1);LOC102460093(PPARG);LOC102460666(NFKBIA);LOC102462146(NR1H…
GO:0003401	axis elongation	Biological Process	single-organism process	38	-0.556332	-1.67139	0.00381679	0.0486408	LOC102443772(FGFR2);LOC102443817(BBS4);LOC102444691(SHH);LOC102445625(TMTC3);LOC102445917(ITGA5);LOC102447645(PTPN11);LOC102447815(HDAC1);LOC102448973(vangl2);LOC102449321(YAP1);LOC102450143(FGF10);LOC102450526(KLHL12);LOC102450974(dhh-a);LOC102452071(Hdac2);LOC102452613(EAF2);LOC102452758(FGF1);LOC102453333(PTPN11);LOC102454096(FGF7);LOC102454141(PTPN11);LOC102454302(MPZL1);LOC102454483(DCN);LOC…
GO:0001952	regulation of cell-matrix adhesion	Biological Process	biological regulation	73	-0.477424	-1.66791	0.0021097	0.0500642	LOC102443361(ILK);LOC102443573(PTEN);LOC102443935(PTPRJ);LOC102444719(--);LOC102445145(UTRN);LOC102447606(Acvrl1);LOC102447706(SLC9A1);LOC102447768(ACER2);LOC102447887(DLC1);LOC102447926(THBS1);LOC102448087(Gpm6b);LOC102448698(EPB41L5);LOC102448827(VEGFA);LOC102448945(CASK);LOC102449361(Arhgap6);LOC102449535(CDKN2B);LOC102449702(CFC1);LOC102449871(SMAD3);LOC102450272(CDKN2B);LOC102450488(BCL6);LO…
GO:0090077	foam cell differentiation	Biological Process	single-organism process	22	-0.617399	-1.66455	0.0059761	0.0515605	LOC102444998(ITGB3);LOC102445917(ITGA5);LOC102446766(Adipoq);LOC102451080(lgals3bpa);LOC102451139(CSF1);LOC102451297(ABCG4);LOC102451519(PPARA);LOC102452119(Cd36);LOC102453023(SCARA5);LOC102453224(MAPK9);LOC102453310(CETP);LOC102455529(AGTR1);LOC102456906(LPL);LOC102456998(AGTR2);LOC102457988(PRKCH);LOC102458254(ITGAV);LOC102459242(Abcg1);LOC102460093(PPARG);LOC102460666(NFKBIA);LOC102462146(NR1H…
GO:1901213	regulation of transcription from RNA polymerase II promoter involved in heart development	Biological Process	biological regulation	18	-0.643793	-1.66412	0.0117417	0.0514896	LOC102444691(SHH);LOC102445659(TBX6L);LOC102445711(not2);LOC102446095(not2);LOC102446905(rbpj);LOC102449049(Notch1);LOC102449886(tbx6);LOC102450135(MYOCD);LOC102453485(chrd);LOC102454278(tbx2);LOC102454651(MYOCD);LOC102454659(GREM1);LOC102456935(TBXT);LOC102458588(SMAD5);LOC102461534(GREM2);LOC102462272(TBX19);LOC102463209(SMAD1);LOC106732344(SRF)
GO:0004950	chemokine receptor activity	Molecular Function	molecular transducer activity	22	-0.627003	-1.66271	0.0101626	0.0519421	LOC102444130(CXCR5);LOC102444449(ACKR2);LOC102444889(ACKR1);LOC102445494(Ccr4);LOC102445728(CX3CR1);LOC102446119(CCR8);LOC102449052(GPR75);LOC102450615(CXCR4);LOC102450683(CCR7);LOC102452532(CXCR2);LOC102454574(Cxcr6);LOC102454836(CCR5);LOC102455403(CCR6);LOC102456891(CXCR3);LOC102459085(ACKR3);LOC102459179(CCR9);LOC102459240(Ccr10);LOC102459422(CCR9);LOC102460133(CCR5);LOC102460373(Ccr8);LOC1024…
GO:0007160	cell-matrix adhesion	Biological Process	biological adhesion	85	-0.470902	-1.66255	0	0.0517257	LOC102443361(ILK);LOC102443573(PTEN);LOC102443935(PTPRJ);LOC102444719(--);LOC102445145(UTRN);LOC102447606(Acvrl1);LOC102447706(SLC9A1);LOC102447768(ACER2);LOC102447887(DLC1);LOC102447926(THBS1);LOC102448087(Gpm6b);LOC102448698(EPB41L5);LOC102448827(VEGFA);LOC102448918(EMP1);LOC102448945(CASK);LOC102449361(Arhgap6);LOC102449535(CDKN2B);LOC102449702(CFC1);LOC102449871(SMAD3);LOC102450093(Fn1);LOC10…
GO:0033344	cholesterol efflux	Biological Process	localization	15	-0.675079	-1.66248	0.00965251	0.0514333	LOC102444691(SHH);LOC102445339(PTCH1);LOC102446525(SIRT1);LOC102446766(Adipoq);LOC102450974(dhh-a);LOC102451519(PPARA);LOC102453328(EGF);LOC102454402(LRP1);LOC102457846(PON2);LOC102459242(Abcg1);LOC102460093(PPARG);LOC102460666(NFKBIA);LOC102462146(NR1H3);LOC112547371(ptch1);MSTRG.20109(LRP1)
GO:0019199	transmembrane receptor protein kinase activity	Molecular Function	molecular transducer activity	60	-0.507432	-1.6615	0.00195312	0.0516604	LOC102443405(EGFR);LOC102443635(TGFBR3);LOC102443708(PDGFRA);LOC102443772(FGFR2);LOC102444123(EPHA7);LOC102444201(EPHB1);LOC102444710(TGFBR2);LOC102444715(FGFR3);LOC102445611(EPHB5);LOC102445806(--);LOC102446247(EPHB2);LOC102446411(NTRK2);LOC102446449(EPHA6);LOC102446651(kdrl);LOC102446780(CRIM1);LOC102447079(MET);LOC102447606(Acvrl1);LOC102447628(EPHA4);LOC102448313(EPHA6);LOC102449476(EPHA7);LO…
GO:0061138	morphogenesis of a branching epithelium	Biological Process	single-organism process	102	-0.459553	-1.66122	0	0.0515039	LOC102443361(ILK);LOC102443536(CITED2);LOC102443720(SOX2);LOC102443772(FGFR2);LOC102444053(Nkx2-1);LOC102444314(FRS3);LOC102444432(PAX2);LOC102444546(Nrtn);LOC102444691(SHH);LOC102445259(EYA2);LOC102445339(PTCH1);LOC102445341(Hoxc5);LOC102445477(TGL2);LOC102445486(TBX3);LOC102445625(TMTC3);LOC102446268(PBX1);LOC102446336(SOX1);LOC102446588(SALL1);LOC102447291(CTSZ);LOC102447391(CDC42);LOC10244779…
GO:0046943	carboxylic acid transmembrane transporter activity	Molecular Function	transporter activity	61	-0.500738	-1.66029	0	0.0516564	LOC102443443(SLC43A1);LOC102444650(SLC6A1);LOC102444686(--);LOC102444886(SLC1A4);LOC102444931(slc43a2);LOC102445630(SLC7A9);LOC102445895(Slc1a7);LOC102446187(CTNS);LOC102446299(SLC17A5);LOC102446851(SLC22A5);LOC102447365(SLC13A3);LOC102447404(slc17a7);LOC102447472(SLC25A13);LOC102447644(Slc6a19);LOC102447971(SLC6A15);LOC102448092(MPC2);LOC102448256(SLC6A11);LOC102448545(SLC26A8);LOC102449019(Slc2…
GO:0001763	morphogenesis of a branching structure	Biological Process	single-organism process	127	-0.445053	-1.66001	0	0.0514943	LOC102443361(ILK);LOC102443536(CITED2);LOC102443696(CAV3);LOC102443720(SOX2);LOC102443772(FGFR2);LOC102443949(RXRA);LOC102444053(Nkx2-1);LOC102444123(EPHA7);LOC102444314(FRS3);LOC102444432(PAX2);LOC102444546(Nrtn);LOC102444691(SHH);LOC102445259(EYA2);LOC102445339(PTCH1);LOC102445341(Hoxc5);LOC102445477(TGL2);LOC102445486(TBX3);LOC102445625(TMTC3);LOC102446129(--);LOC102446268(PBX1);LOC102446336(S…
GO:0048771	tissue remodeling	Biological Process	single-organism process	69	-0.487928	-1.65989	0	0.0512578	LOC102443435(HTR1B);LOC102443696(CAV3);LOC102443828(ACE);LOC102445168(GJA4);LOC102445269(LGR4);LOC102446177(LIF);LOC102446398(drd2-a);LOC102446503(FGF9);LOC102446686(CAV1);LOC102446708(LTBP3);LOC102446905(rbpj);LOC102447098(ENPP1);LOC102447163(NFATC3);LOC102447606(Acvrl1);LOC102448824(FGF20);LOC102448827(VEGFA);LOC102449673(ARG1);LOC102449922(MITF);LOC102450143(FGF10);LOC102450313(IL6);LOC1024505…
GO:0010874	regulation of cholesterol efflux	Biological Process	biological regulation	15	-0.675079	-1.65857	0.0118812	0.0515104	LOC102444691(SHH);LOC102445339(PTCH1);LOC102446525(SIRT1);LOC102446766(Adipoq);LOC102450974(dhh-a);LOC102451519(PPARA);LOC102453328(EGF);LOC102454402(LRP1);LOC102457846(PON2);LOC102459242(Abcg1);LOC102460093(PPARG);LOC102460666(NFKBIA);LOC102462146(NR1H3);LOC112547371(ptch1);MSTRG.20109(LRP1)
GO:0007044	cell-substrate junction assembly	Biological Process	cellular component organization or biogenesis	47	-0.526346	-1.65743	0.00588235	0.0518657	LOC102444040(FERMT2);LOC102444521(Actn3);LOC102445383(Itgb4);LOC102445876(LAMA3);LOC102446571(Arhgef7);LOC102446575(Whamm);LOC102446884(COL17A1);LOC102447887(DLC1);LOC102448635(Ptprk);LOC102449361(Arhgap6);LOC102449706(CTTN1);LOC102450324(LPXN);LOC102450458(PIP5K1A);LOC102450596(Plec);LOC102450603(CD151);LOC102451155(SORBS1);LOC102452530(KRT15);LOC102452879(TESK2);LOC102452981(ITGA2);LOC102453044…
GO:0014910	regulation of smooth muscle cell migration	Biological Process	biological regulation	38	-0.529752	-1.6529	0	0.0540868	LOC102443361(ILK);LOC102443642(CCL4);LOC102444117(RAPGEF4);LOC102444998(ITGB3);LOC102445441(MIF);LOC102445645(Lpar1);LOC102445810(TMSB4);LOC102445881(Camk2d);LOC102446381(MIF);LOC102446766(Adipoq);LOC102446905(rbpj);LOC102447016(P2ry2);LOC102448112(P2RY3);LOC102451045(CYP1B1);LOC102451850(PGR);LOC102451957(PPARD);LOC102452123(VTN);LOC102452601(PDE4D);LOC102452818(NRP1);LOC102452981(ITGA2);LOC1024…
GO:0060229	lipase activator activity	Molecular Function	molecular function regulator	18	-0.639373	-1.65054	0.013308	0.0551249	LOC102443642(CCL4);LOC102444580(--);LOC102449361(Arhgap6);LOC102452851(APOH);LOC102453200(ARF1);LOC102453973(Arhgap6);LOC102455988(ARF4);LOC102456056(Plaa);LOC102456731(ARF3);LOC102457604(Gm2a);LOC102458236(CCL2);LOC102460679(Pdpk1);LOC102463217(CCL3);LOC102463449(CCL3);LOC102463713(CCL5);LOC102463959(CCL3);LOC106731489(CCL4);LOC112546357(Ccl12)
GO:0050870	positive regulation of T cell activation	Biological Process	biological regulation	47	-0.511776	-1.65042	0	0.0548672	LOC102443811(HSP90AA1);LOC102444691(SHH);LOC102444710(TGFBR2);LOC102445459(IGF2);LOC102445681(NCKAP1L);LOC102445987(CD28);LOC102447550(IKZF1);LOC102448271(FADD);LOC102448682(GPAM);LOC102449025(IL12B);LOC102449610(ITPKA);LOC102449940(HSP90AB1);LOC102450126(PTPRC);LOC102450214(Carmil2);LOC102450868(Btn1a1);LOC102450974(dhh-a);LOC102452068(Trim11);LOC102452199(ITPKB);LOC102452898(--);LOC102453566(Nk…
GO:0046782	regulation of viral transcription	Biological Process	biological regulation	20	-0.622537	-1.64936	0.00833333	0.0552465	LOC102443380(HPN);LOC102443642(CCL4);LOC102444580(--);LOC102446001(POU2F3);LOC102447736(Znf639);LOC102447815(HDAC1);LOC102450765(SNW1);LOC102451352(EP300);LOC102451522(CHD1);LOC102452071(Hdac2);LOC102453008(TARDBP);LOC102453571(C17orf64);LOC102457512(SMARCA4);LOC102463217(CCL3);LOC102463449(CCL3);LOC102463713(CCL5);LOC102463959(CCL3);LOC102464080(INPP5K);LOC106731489(CCL4);LOC112546357(Ccl12)
GO:0030516	regulation of axon extension	Biological Process	cellular component organization or biogenesis	20	-0.628691	-1.64928	0.0194175	0.0549615	LOC102444738(CXCL12);LOC102447028(Plxna3);LOC102448065(SEMA3D);LOC102448792(SEMA3A);LOC102448827(VEGFA);LOC102449616(DSCAM);LOC102450701(PLXNA4);LOC102450849(TNR);LOC102452818(NRP1);LOC102453277(UNC119);LOC102453928(ROBO2);LOC102455394(Ryk);LOC102456232(BMPR2);LOC102456411(VEGFA);LOC102457198(arl3);LOC102458227(SEMA5A);LOC102460804(NTRK3);LOC102461645(DSCAM);LOC106732423(PLXNA2);LOC106732933(SEMA…
GO:0048532	anatomical structure arrangement	Biological Process	single-organism process	17	-0.643008	-1.64679	0.00986193	0.0560251	LOC102444432(PAX2);LOC102444628(hoxa1);LOC102447028(Plxna3);LOC102448065(SEMA3D);LOC102448792(SEMA3A);LOC102450701(PLXNA4);LOC102450980(DMD);LOC102452632(HOXB1);LOC102452818(NRP1);LOC102453202(Bmpr1a);LOC102453618(Dab1);LOC102457105(HOXD1);LOC102458587(HOXA1);LOC102459381(NRP2);LOC106732423(PLXNA2);LOC106732933(SEMA3F);LOC112544933(Nrp2)
GO:0048634	regulation of muscle organ development	Biological Process	biological regulation	46	-0.52239	-1.64508	0	0.0567088	LOC102443368(HDAC7);LOC102443761(NACA);LOC102444070(Sirt2);LOC102444691(SHH);LOC102445168(GJA4);LOC102446518(TWIST2);LOC102446580(HDAC5);LOC102446906(HDAC9);LOC102447089(Tsc22d3);LOC102447775(Jph2);LOC102447991(NRAS);LOC102449485(BOC);LOC102449871(SMAD3);LOC102450135(MYOCD);LOC102450313(IL6);LOC102450646(KRAS);LOC102450974(dhh-a);LOC102451912(SFMBT1);LOC102452096(YBX2);LOC102452666(FGF8);LOC10245…
GO:0050865	regulation of cell activation	Biological Process	biological regulation	299	-0.398324	-1.64326	0	0.057451	LOC102443365(UBASH3B);LOC102443439(ZP1);LOC102443461(PELI1);LOC102443624(grifin);LOC102443642(CCL4);LOC102443695(ZP1);LOC102443696(CAV3);LOC102443708(PDGFRA);LOC102443811(HSP90AA1);LOC102443813(IL2RG);LOC102443844(DTX1);LOC102443850(SOX13);LOC102443884(FBXO7);LOC102443894(Cd3g);LOC102443930(ZP1);LOC102443935(PTPRJ);LOC102444048(PAWR);LOC102444344(BTN2A1);LOC102444500(CD81);LOC102444610(ADAMTS18);…
GO:0050900	leukocyte migration	Biological Process	localization	176	-0.418977	-1.64152	0	0.0580213	LOC102443624(grifin);LOC102443638(NBL1);LOC102443642(CCL4);LOC102443935(PTPRJ);LOC102444048(PAWR);LOC102444130(CXCR5);LOC102444457(TNFSF11);LOC102444471(ITGAX);LOC102444574(ADAM10);LOC102444580(--);LOC102444660(Edn1);LOC102444738(CXCL12);LOC102444889(ACKR1);LOC102444984(CCL3);LOC102445533(MMP28);LOC102445544(Padi2);LOC102445637(ADGRE1);LOC102445681(NCKAP1L);LOC102445728(CX3CR1);LOC102445814(ITGA9…
GO:0010517	regulation of phospholipase activity	Biological Process	biological regulation	91	-0.454197	-1.64037	0	0.0583276	LOC102443405(EGFR);LOC102443539(GRK2);LOC102443642(CCL4);LOC102443708(PDGFRA);LOC102443772(FGFR2);LOC102444057(ADCY2);LOC102444453(HTR2A);LOC102444715(FGFR3);LOC102445071(Marcks);LOC102445281(ADRA1A);LOC102445577(ANGPTL3);LOC102445645(Lpar1);LOC102445759(ADCY1);LOC102446930(PDE1C);LOC102447107(LPAR2);LOC102447383(NMUR1);LOC102447532(Pla2g2d);LOC102447887(DLC1);LOC102447902(NMUR2);LOC102448197(ADC…
GO:0033002	muscle cell proliferation	Biological Process	single-organism process	26	-0.580199	-1.64018	0.0172084	0.0581063	LOC102443635(TGFBR3);LOC102443949(RXRA);LOC102444456(DIPK2A);LOC102446649(NAA35);LOC102446804(TK1);LOC102448633(ANGPT4);LOC102449049(Notch1);LOC102449077(PRKAR1A);LOC102449190(SMAD9);LOC102452073(Six2);LOC102452758(FGF1);LOC102452975(NPR3);LOC102453364(PRKAR1B);LOC102455997(EDNRA);LOC102456006(ANGPT1);LOC102457121(PRDM16);LOC102457241(MYL5);LOC102457322(NKX-2.5);LOC102457458(MYL7);LOC102457512(SM…
GO:0051249	regulation of lymphocyte activation	Biological Process	biological regulation	239	-0.407661	-1.63676	0	0.0598465	LOC102443439(ZP1);LOC102443461(PELI1);LOC102443624(grifin);LOC102443642(CCL4);LOC102443695(ZP1);LOC102443696(CAV3);LOC102443811(HSP90AA1);LOC102443813(IL2RG);LOC102443844(DTX1);LOC102443850(SOX13);LOC102443884(FBXO7);LOC102443894(Cd3g);LOC102443930(ZP1);LOC102444048(PAWR);LOC102444344(BTN2A1);LOC102444500(CD81);LOC102444655(GPR183);LOC102444691(SHH);LOC102444710(TGFBR2);LOC102445188(PLA2G2F);LOC1…
GO:0051480	regulation of cytosolic calcium ion concentration	Biological Process	biological regulation	206	-0.411029	-1.63626	0	0.0597941	LOC102443365(UBASH3B);LOC102443639(MCHR1);LOC102443642(CCL4);LOC102443696(CAV3);LOC102443708(PDGFRA);LOC102443808(PLA2G6);LOC102444130(CXCR5);LOC102444313(TRPV4);LOC102444453(HTR2A);LOC102444580(--);LOC102444635(Uts2r);LOC102444660(Edn1);LOC102444738(CXCL12);LOC102444935(FIS1);LOC102444998(ITGB3);LOC102445015(gnb1);LOC102445168(GJA4);LOC102445239(CRHR1);LOC102445281(ADRA1A);LOC102445351(JPH1);LOC…
GO:0043235	receptor complex	Cellular Component	macromolecular complex	118	-0.441151	-1.63526	0	0.0599798	LOC102443562(PLXNB1);LOC102443894(Cd3g);LOC102444589(TAS1R2);LOC102444710(TGFBR2);LOC102444717(TSPAN32);LOC102444998(ITGB3);LOC102445038(LRRTM4);LOC102445043(Gabrb2);LOC102445307(ITGA10);LOC102445642(Trat1);LOC102445814(ITGA9);LOC102445917(ITGA5);LOC102446166(CARD11);LOC102446205(GABBR2);LOC102446602(Dlgap3);LOC102446638(CACNG2);LOC102447028(Plxna3);LOC102447140(VWC2);LOC102447216(PLXNB1);LOC1024…
GO:0030279	negative regulation of ossification	Biological Process	biological regulation	15	-0.681873	-1.6352	0.0144033	0.0597129	LOC102443661(FGF23);LOC102444274(Rflnb);LOC102444336(RFLNA);LOC102444580(--);LOC102446708(LTBP3);LOC102453131(Ecm1);LOC102454659(GREM1);LOC102457736(HIF1A);LOC102458157(BCOR);LOC102460973(AHSG);LOC102461483(SRGN);LOC102461534(GREM2);LOC102461964(SOX9);LOC102463449(CCL3);LOC102463959(CCL3)
GO:0035113	embryonic appendage morphogenesis	Biological Process	single-organism process	109	-0.448503	-1.63382	0.00185874	0.0602687	LOC102443386(B9D1);LOC102443952(MYCN);LOC102443958(Ift88);LOC102444567(FIBIN);LOC102444606(Rpgrip1l);LOC102444691(SHH);LOC102445090(HOXC8);LOC102445168(GJA4);LOC102445486(TBX3);LOC102445659(TBX6L);LOC102446304(ROR2);LOC102446518(TWIST2);LOC102446588(SALL1);LOC102446619(HOXC10);LOC102446763(EXT2);LOC102446858(hoxc11a);LOC102446951(MECOM);LOC102447003(ALX4);LOC102447259(MMP13);LOC102447303(ALX1);LO…
GO:0032371	regulation of sterol transport	Biological Process	biological regulation	22	-0.603402	-1.63186	0.00560748	0.0610425	LOC102444691(SHH);LOC102445339(PTCH1);LOC102446474(LAMTOR1);LOC102446525(SIRT1);LOC102446766(Adipoq);LOC102447730(APOA2);LOC102450974(dhh-a);LOC102451519(PPARA);LOC102452045(ABCG8);LOC102452290(ABCG5);LOC102453310(CETP);LOC102453328(EGF);LOC102454402(LRP1);LOC102455366(LIPG);LOC102457846(PON2);LOC102459242(Abcg1);LOC102460093(PPARG);LOC102460666(NFKBIA);LOC102461487(SCP2);LOC102462146(NR1H3);LOC1…
GO:1903039	positive regulation of leukocyte cell-cell adhesion	Biological Process	biological regulation	47	-0.511776	-1.63127	0.00198807	0.0610049	LOC102443811(HSP90AA1);LOC102444691(SHH);LOC102444710(TGFBR2);LOC102445459(IGF2);LOC102445681(NCKAP1L);LOC102445987(CD28);LOC102447550(IKZF1);LOC102448271(FADD);LOC102448682(GPAM);LOC102449025(IL12B);LOC102449610(ITPKA);LOC102449940(HSP90AB1);LOC102450126(PTPRC);LOC102450214(Carmil2);LOC102450868(Btn1a1);LOC102450974(dhh-a);LOC102452068(Trim11);LOC102452199(ITPKB);LOC102452898(--);LOC102453566(Nk…
GO:0070851	growth factor receptor binding	Molecular Function	binding	69	-0.485756	-1.63121	0.00578035	0.060718	LOC102443573(PTEN);LOC102443661(FGF23);LOC102443708(PDGFRA);LOC102443935(PTPRJ);LOC102443965(ERAP2);LOC102444165(NCAM1);LOC102444314(FRS3);LOC102444872(KL);LOC102444998(ITGB3);LOC102445163(VAV2);LOC102445898(PDGFD);LOC102445917(ITGA5);LOC102446285(Nptn);LOC102446503(FGF9);LOC102446913(Txlna);LOC102448028(MS4A1);LOC102448248(Rnf126);LOC102448824(FGF20);LOC102448827(VEGFA);LOC102450143(FGF10);LOC10…
GO:0015850	organic hydroxy compound transport	Biological Process	localization	134	-0.432138	-1.62987	0	0.0612121	LOC102443435(HTR1B);LOC102443539(GRK2);LOC102443624(grifin);LOC102443696(CAV3);LOC102444485(CDA);LOC102444644(SCARB1);LOC102444691(SHH);LOC102444738(CXCL12);LOC102444975(NPC1);LOC102445198(INS);LOC102445239(CRHR1);LOC102445339(PTCH1);LOC102445694(LIPC);LOC102445774(AKR1C5);LOC102445944(SLC22A2);LOC102445948(P2RY1);LOC102445967(Nus1);LOC102446010(AKR1C3);LOC102446038(NPY2R);LOC102446398(drd2-a);LO…
GO:0005342	organic acid transmembrane transporter activity	Molecular Function	transporter activity	65	-0.482518	-1.62965	0.00585938	0.0609803	LOC102443443(SLC43A1);LOC102444650(SLC6A1);LOC102444686(--);LOC102444886(SLC1A4);LOC102444931(slc43a2);LOC102445630(SLC7A9);LOC102445895(Slc1a7);LOC102446187(CTNS);LOC102446299(SLC17A5);LOC102446851(SLC22A5);LOC102447365(SLC13A3);LOC102447404(slc17a7);LOC102447472(SLC25A13);LOC102447644(Slc6a19);LOC102447971(SLC6A15);LOC102448092(MPC2);LOC102448256(SLC6A11);LOC102448545(SLC26A8);LOC102449019(Slc2…
GO:0022407	regulation of cell-cell adhesion	Biological Process	biological regulation	223	-0.405691	-1.62765	0	0.0618659	LOC102443439(ZP1);LOC102443461(PELI1);LOC102443466(FAP);LOC102443503(Piezo2);LOC102443536(CITED2);LOC102443642(CCL4);LOC102443695(ZP1);LOC102443720(SOX2);LOC102443811(HSP90AA1);LOC102443813(IL2RG);LOC102443826(Rgcc);LOC102443844(DTX1);LOC102443850(SOX13);LOC102443930(ZP1);LOC102444048(PAWR);LOC102444344(BTN2A1);LOC102444457(TNFSF11);LOC102444580(--);LOC102444691(SHH);LOC102444710(TGFBR2);LOC10244…
GO:1901615	organic hydroxy compound metabolic process	Biological Process	metabolic process	348	-0.384971	-1.62742	0	0.0616675	LOC102443380(HPN);LOC102443502(Plaat3);LOC102443527(POU1F1);LOC102443605(CYP27B1);LOC102443661(FGF23);LOC102443691(--);LOC102443693(--);LOC102443697(GPAT3);LOC102443731(CUBN);LOC102443808(PLA2G6);LOC102443911(MOGAT3);LOC102443917(DPM1);LOC102443949(RXRA);LOC102444003(SLC5A5);LOC102444015(SORL1);LOC102444263(SRD5A3);LOC102444412(PLA2G4C);LOC102444427(APPL2);LOC102444463(Sult1d1);LOC102444508(GFI1)…
GO:1902107	positive regulation of leukocyte differentiation	Biological Process	biological regulation	61	-0.489172	-1.62504	0.00191205	0.0627627	LOC102443642(CCL4);LOC102443693(--);LOC102443811(HSP90AA1);LOC102444457(TNFSF11);LOC102444624(Tesc);LOC102444691(SHH);LOC102444710(TGFBR2);LOC102444998(ITGB3);LOC102445665(RB1);LOC102445681(NCKAP1L);LOC102445994(OGT);LOC102446177(LIF);LOC102447550(IKZF1);LOC102447970(--);LOC102448271(FADD);LOC102449025(IL12B);LOC102449532(TNF);LOC102449610(ITPKA);LOC102449641(CA1);LOC102449940(HSP90AB1);LOC102450…
GO:0016202	regulation of striated muscle tissue development	Biological Process	biological regulation	41	-0.518285	-1.62498	0.00796813	0.0624882	LOC102443368(HDAC7);LOC102443761(NACA);LOC102444070(Sirt2);LOC102444691(SHH);LOC102445168(GJA4);LOC102446518(TWIST2);LOC102446580(HDAC5);LOC102446906(HDAC9);LOC102447089(Tsc22d3);LOC102447775(Jph2);LOC102447991(NRAS);LOC102450135(MYOCD);LOC102450646(KRAS);LOC102450974(dhh-a);LOC102452096(YBX2);LOC102452666(FGF8);LOC102452993(CDON);LOC102455326(ACVR1);LOC102456356(ADRB2);LOC102456820(FGF3);LOC1024…
GO:0014909	smooth muscle cell migration	Biological Process	localization	44	-0.515717	-1.62431	0.00784314	0.0626841	LOC102443361(ILK);LOC102443642(CCL4);LOC102443828(ACE);LOC102444015(SORL1);LOC102444117(RAPGEF4);LOC102444307(PARVB);LOC102444998(ITGB3);LOC102445441(MIF);LOC102445645(Lpar1);LOC102445810(TMSB4);LOC102445881(Camk2d);LOC102446381(MIF);LOC102446766(Adipoq);LOC102446905(rbpj);LOC102447016(P2ry2);LOC102447598(TACR1);LOC102448112(P2RY3);LOC102451045(CYP1B1);LOC102451850(PGR);LOC102451957(PPARD);LOC102…
GO:0098862	cluster of actin-based cell projections	Cellular Component	cell part	62	-0.479496	-1.62285	0.00190476	0.0632613	LOC102443438(ADGRV1);LOC102443731(CUBN);LOC102443811(HSP90AA1);LOC102443828(ACE);LOC102444059(MTTP);LOC102444577(SLC9A3);LOC102445016(LRP2);LOC102445964(Cdh23);LOC102446066(Slc5a2);LOC102446182(SLC34A2);LOC102446246(FOLR1);LOC102446851(SLC22A5);LOC102447394(Slc6a18);LOC102447643(LHFPL4);LOC102447644(Slc6a19);LOC102448282(Folr1);LOC102448646(TMC2);LOC102449325(prkcb);LOC102449349(MYO3A);LOC1024494…
GO:0061387	regulation of extent of cell growth	Biological Process	cellular component organization or biogenesis	26	-0.574012	-1.61925	0.0178218	0.0649763	LOC102444738(CXCL12);LOC102447028(Plxna3);LOC102447628(EPHA4);LOC102447737(OMG);LOC102448065(SEMA3D);LOC102448785(MAPK14);LOC102448792(SEMA3A);LOC102448827(VEGFA);LOC102449616(DSCAM);LOC102450553(Spart);LOC102450701(PLXNA4);LOC102450849(TNR);LOC102451300(Pard6g);LOC102452818(NRP1);LOC102453277(UNC119);LOC102453928(ROBO2);LOC102455394(Ryk);LOC102456232(BMPR2);LOC102456411(VEGFA);LOC102457198(arl3)…
GO:0006066	alcohol metabolic process	Biological Process	single-organism process	260	-0.394721	-1.61887	0	0.0648572	LOC102443502(Plaat3);LOC102443527(POU1F1);LOC102443605(CYP27B1);LOC102443661(FGF23);LOC102443693(--);LOC102443697(GPAT3);LOC102443731(CUBN);LOC102443808(PLA2G6);LOC102443911(MOGAT3);LOC102443917(DPM1);LOC102443949(RXRA);LOC102444015(SORL1);LOC102444263(SRD5A3);LOC102444412(PLA2G4C);LOC102444427(APPL2);LOC102444508(GFI1);LOC102444548(MBTPS2);LOC102444614(SQLE);LOC102444626(APP);LOC102444630(MIOX);…
GO:0032963	collagen metabolic process	Biological Process	single-organism process	60	-0.485299	-1.61853	0.00575816	0.0647609	LOC102444301(MRC2);LOC102444574(ADAM10);LOC102444719(--);LOC102444800(ADAM20);LOC102445225(COL4A3);LOC102445411(COL1A1);LOC102445545(COL14A1);LOC102445609(Mmp24);LOC102446404(mmp11);LOC102446884(COL17A1);LOC102447259(MMP13);LOC102447447(CTSK);LOC102447500(MMP3);LOC102447731(COL5A2);LOC102447881(Mmp16);LOC102447922(MMP3);LOC102447978(COL3A1);LOC102448178(MMP1);LOC102448444(CTSD);LOC102448968(COL10…
GO:0032946	positive regulation of mononuclear cell proliferation	Biological Process	biological regulation	29	-0.568925	-1.61812	0.0164948	0.064716	LOC102445459(IGF2);LOC102445987(CD28);LOC102447598(TACR1);LOC102448271(FADD);LOC102448682(GPAM);LOC102448887(TLR4);LOC102449025(IL12B);LOC102450126(PTPRC);LOC102450143(FGF10);LOC102452898(--);LOC102454096(FGF7);LOC102454836(CCR5);LOC102454948(IGF1);LOC102456011(Znf335);LOC102456694(--);LOC102456820(FGF3);LOC102457272(--);LOC102457371(IL23R);LOC102457732(BLM);LOC102458088(EBI3);LOC102458195(Nlrp1b…
GO:1902105	regulation of leukocyte differentiation	Biological Process	biological regulation	160	-0.421931	-1.61753	0	0.0648494	LOC102443642(CCL4);LOC102443660(V-MAF);LOC102443693(--);LOC102443811(HSP90AA1);LOC102443813(IL2RG);LOC102443844(DTX1);LOC102443850(SOX13);LOC102443884(FBXO7);LOC102444025(KITLG);LOC102444344(BTN2A1);LOC102444457(TNFSF11);LOC102444574(ADAM10);LOC102444580(--);LOC102444624(Tesc);LOC102444691(SHH);LOC102444710(TGFBR2);LOC102444998(ITGB3);LOC102445037(bglap);LOC102445132(APCS);LOC102445629(APCS);LOC1…
GO:0060191	regulation of lipase activity	Biological Process	biological regulation	101	-0.440138	-1.61656	0.00184502	0.0649889	LOC102443405(EGFR);LOC102443539(GRK2);LOC102443642(CCL4);LOC102443708(PDGFRA);LOC102443772(FGFR2);LOC102444057(ADCY2);LOC102444453(HTR2A);LOC102444715(FGFR3);LOC102445071(Marcks);LOC102445281(ADRA1A);LOC102445577(ANGPTL3);LOC102445645(Lpar1);LOC102445759(ADCY1);LOC102446930(PDE1C);LOC102447107(LPAR2);LOC102447383(NMUR1);LOC102447532(Pla2g2d);LOC102447887(DLC1);LOC102447902(NMUR2);LOC102448197(ADC…
GO:0001655	urogenital system development	Biological Process	single-organism process	189	-0.410121	-1.61641	0	0.064741	LOC102443385(IQCB1);LOC102443627(NKX3-1);LOC102443680(Ttc26);LOC102443708(PDGFRA);LOC102443772(FGFR2);LOC102444314(FRS3);LOC102444432(PAX2);LOC102444546(Nrtn);LOC102444691(SHH);LOC102444721(CEP290);LOC102444834(Mtss1);LOC102444925(DNAJC15);LOC102444998(ITGB3);LOC102445048(LMX1A);LOC102445142(HEYL);LOC102445259(EYA2);LOC102445269(LGR4);LOC102445339(PTCH1);LOC102445459(IGF2);LOC102445469(prom1a);LO…
GO:0009952	anterior/posterior pattern specification	Biological Process	single-organism process	108	-0.440927	-1.61578	0.00196078	0.0648796	LOC102443515(POFUT1);LOC102443627(NKX3-1);LOC102443696(CAV3);LOC102443867(LFNG);LOC102444055(RAP1B);LOC102444171(RBM24);LOC102444691(SHH);LOC102445459(IGF2);LOC102445659(TBX6L);LOC102445681(NCKAP1L);LOC102445706(Larp6);LOC102445917(ITGA5);LOC102446268(PBX1);LOC102446304(ROR2);LOC102446649(NAA35);LOC102446660(ABI1);LOC102446686(CAV1);LOC102446756(DLL1);LOC102446780(CRIM1);LOC102446905(rbpj);LOC102…
GO:0030595	leukocyte chemotaxis	Biological Process	localization	124	-0.428988	-1.61559	0	0.064666	LOC102443624(grifin);LOC102443638(NBL1);LOC102443642(CCL4);LOC102443935(PTPRJ);LOC102444130(CXCR5);LOC102444457(TNFSF11);LOC102444574(ADAM10);LOC102444580(--);LOC102444660(Edn1);LOC102444738(CXCL12);LOC102445533(MMP28);LOC102445544(Padi2);LOC102445637(ADGRE1);LOC102445681(NCKAP1L);LOC102445728(CX3CR1);LOC102445814(ITGA9);LOC102446184(BPI);LOC102446357(TNFRSF11A);LOC102447188(ARHGEF5);LOC102447258…
GO:0005578	proteinaceous extracellular matrix	Cellular Component	extracellular region part	66	-0.477656	-1.61427	0.00578035	0.0651446	LOC102443508(AGRN);LOC102443641(Kazald1);LOC102444833(LAMA4);LOC102445225(COL4A3);LOC102445411(COL1A1);LOC102445545(COL14A1);LOC102445730(Nepn);LOC102445876(LAMA3);LOC102446266(MFAP2);LOC102446323(ENTPD2);LOC102447125(FRAS1);LOC102447140(VWC2);LOC102447382(CCDC80);LOC102447432(ECM2);LOC102447731(COL5A2);LOC102447978(COL3A1);LOC102448024(VIT);LOC102448196(MUC5AC);LOC102448975(ADAMTS10);LOC10244929…
GO:0050880	regulation of blood vessel size	Biological Process	biological regulation	92	-0.456205	-1.61164	0.00196464	0.0663761	LOC102443405(EGFR);LOC102443435(HTR1B);LOC102443476(Adra1d);LOC102443696(CAV3);LOC102443808(PLA2G6);LOC102443828(ACE);LOC102443842(SLC6A4);LOC102444453(HTR2A);LOC102444474(Plod3);LOC102444635(Uts2r);LOC102444660(Edn1);LOC102445168(GJA4);LOC102445198(INS);LOC102445281(ADRA1A);LOC102446430(Ptgdrl);LOC102446525(SIRT1);LOC102446555(CYSLTR1);LOC102446686(CAV1);LOC102446760(Vmn2r1);LOC102447515(cnp-3);…
GO:0048806	genitalia development	Biological Process	single-organism process	43	-0.514618	-1.60972	0.00619835	0.0671976	LOC102443627(NKX3-1);LOC102443708(PDGFRA);LOC102443720(SOX2);LOC102444691(SHH);LOC102445269(LGR4);LOC102445347(Klhl10);LOC102445486(TBX3);LOC102446304(ROR2);LOC102446336(SOX1);LOC102446665(TCF7L2);LOC102447261(ASB1);LOC102447875(ESR2);LOC102448467(MERTK);LOC102448895(TEX15);LOC102450143(FGF10);LOC102450249(HOXB13);LOC102450340(TYRO3);LOC102450468(MERTK);LOC102450974(dhh-a);LOC102451036(HSD17B3);L…
GO:0035150	regulation of tube size	Biological Process	biological regulation	92	-0.456205	-1.60955	0.00202429	0.0669703	LOC102443405(EGFR);LOC102443435(HTR1B);LOC102443476(Adra1d);LOC102443696(CAV3);LOC102443808(PLA2G6);LOC102443828(ACE);LOC102443842(SLC6A4);LOC102444453(HTR2A);LOC102444474(Plod3);LOC102444635(Uts2r);LOC102444660(Edn1);LOC102445168(GJA4);LOC102445198(INS);LOC102445281(ADRA1A);LOC102446430(Ptgdrl);LOC102446525(SIRT1);LOC102446555(CYSLTR1);LOC102446686(CAV1);LOC102446760(Vmn2r1);LOC102447515(cnp-3);…
GO:0008188	neuropeptide receptor activity	Molecular Function	molecular transducer activity	30	-0.558975	-1.60821	0.00790514	0.0676875	LOC102445733(galr2b);LOC102446038(NPY2R);LOC102447383(NMUR1);LOC102447598(TACR1);LOC102447902(NMUR2);LOC102448953(GALR1);LOC102449628(PRLHR);LOC102449883(PRLHR);LOC102450060(galr2a);LOC102450824(GPR83);LOC102451204(GALR1);LOC102452730(GPR143);LOC102454543(GRPR);LOC102454570(Sort1);LOC102457672(NPY6R);LOC102458846(NTSR1);LOC102458994(NPY1R);LOC102459231(NPY5R);LOC102460008(NPY2R);LOC102460657(BB4)…
GO:1902106	negative regulation of leukocyte differentiation	Biological Process	biological regulation	46	-0.511363	-1.6073	0.00201613	0.0678978	LOC102443642(CCL4);LOC102443660(V-MAF);LOC102444580(--);LOC102444691(SHH);LOC102445132(APCS);LOC102445629(APCS);LOC102445784(CD69);LOC102446475(C1QB);LOC102446766(Adipoq);LOC102447273(IRF1);LOC102448036(RARB);LOC102448480(FSTL3);LOC102449445(MYC);LOC102449811(RARA);LOC102450188(GATA2);LOC102450309(LRRC17);LOC102450974(dhh-a);LOC102451101(HOXB7);LOC102454053(INPP4B);LOC102454057(TOB2);LOC102454187…
GO:0050770	regulation of axonogenesis	Biological Process	cellular component organization or biogenesis	35	-0.527299	-1.60639	0	0.0681295	LOC102444738(CXCL12);LOC102447028(Plxna3);LOC102447628(EPHA4);LOC102447737(OMG);LOC102448065(SEMA3D);LOC102448735(vax2-a);LOC102448785(MAPK14);LOC102448792(SEMA3A);LOC102448827(VEGFA);LOC102448830(PTPRO);LOC102449616(DSCAM);LOC102450553(Spart);LOC102450701(PLXNA4);LOC102450849(TNR);LOC102451300(Pard6g);LOC102452818(NRP1);LOC102453277(UNC119);LOC102453928(ROBO2);LOC102454805(FEZF1);LOC102455394(Ry…
GO:0014855	striated muscle cell proliferation	Biological Process	single-organism process	24	-0.580872	-1.60607	0.0163265	0.0679941	LOC102443635(TGFBR3);LOC102443949(RXRA);LOC102444456(DIPK2A);LOC102446804(TK1);LOC102448633(ANGPT4);LOC102449049(Notch1);LOC102449077(PRKAR1A);LOC102449190(SMAD9);LOC102452073(Six2);LOC102452758(FGF1);LOC102452975(NPR3);LOC102453364(PRKAR1B);LOC102456006(ANGPT1);LOC102457121(PRDM16);LOC102457241(MYL5);LOC102457322(NKX-2.5);LOC102457458(MYL7);LOC102457512(SMARCA4);LOC102458588(SMAD5);LOC102459136(…
GO:0046473	phosphatidic acid metabolic process	Biological Process	single-organism process	27	-0.570534	-1.60593	0.00393701	0.0677862	LOC102443697(GPAT3);LOC102445188(PLA2G2F);LOC102446025(AGPAT3);LOC102446114(SH3GLB1);LOC102446147(GPD1);LOC102446902(AGPAT4);LOC102447254(GNPAT);LOC102447532(Pla2g2d);LOC102447780(PLA2G2E);LOC102448682(GPAM);LOC102448805(Agpat2);LOC102450224(LPCAT1);LOC102450891(Gpat2);LOC102451471(GPAT4);LOC102451529(PLA2G4B);LOC102452438(GPD1L);LOC102453095(SLC27A1);LOC102453139(Pld1);LOC102453375(PLD2);LOC1024…
GO:0098602	single organism cell adhesion	Biological Process	single-organism process	491	-0.373735	-1.60583	0	0.0675692	LOC102443405(EGFR);LOC102443412(PKP4);LOC102443439(ZP1);LOC102443461(PELI1);LOC102443465(PKHD1);LOC102443466(FAP);LOC102443503(Piezo2);LOC102443536(CITED2);LOC102443556(Ctps1);LOC102443624(grifin);LOC102443642(CCL4);LOC102443660(V-MAF);LOC102443695(ZP1);LOC102443720(SOX2);LOC102443811(HSP90AA1);LOC102443813(IL2RG);LOC102443826(Rgcc);LOC102443844(DTX1);LOC102443850(SOX13);LOC102443875(SEMA4A);LOC1…
GO:0042303	molting cycle	Biological Process	single-organism process	59	-0.484277	-1.60564	0.00796813	0.0673958	LOC102443405(EGFR);LOC102444691(SHH);LOC102445228(TRADD);LOC102445269(LGR4);LOC102445441(MIF);LOC102446381(MIF);LOC102446905(rbpj);LOC102447003(ALX4);LOC102447014(CD109);LOC102447106(hoxc13a);LOC102447487(ZDHHC21);LOC102447619(Nsdhl);LOC102447778(GPRC5A);LOC102448148(LDB2);LOC102448480(FSTL3);LOC102448668(GAL);LOC102448973(vangl2);LOC102449532(TNF);LOC102449574(EDAR);LOC102449771(MPZL3);LOC102449…
GO:0071621	granulocyte chemotaxis	Biological Process	localization	76	-0.462456	-1.60526	0.00200803	0.0673003	LOC102443624(grifin);LOC102443642(CCL4);LOC102444130(CXCR5);LOC102444580(--);LOC102444660(Edn1);LOC102444738(CXCL12);LOC102445681(NCKAP1L);LOC102445814(ITGA9);LOC102446184(BPI);LOC102447492(THBS4);LOC102447829(CFTR);LOC102447956(TIRAP);LOC102447996(C3ar1);LOC102448035(Inppl1);LOC102448142(C1qbp);LOC102448772(inppl1a);LOC102448827(VEGFA);LOC102450683(CCR7);LOC102450748(JAM3);LOC102452301(PELO);LOC…
GO:0021603	cranial nerve formation	Biological Process	single-organism process	16	-0.629716	-1.60258	0.0207039	0.0686413	LOC102444432(PAX2);LOC102444628(hoxa1);LOC102446003(Phox2a);LOC102446640(PHOX2B);LOC102447306(GLI2);LOC102450273(Klf7);LOC102454948(IGF1);LOC102456911(KLF6);LOC102457105(HOXD1);LOC102457512(SMARCA4);LOC102458587(HOXA1);LOC102459760(Dlx5);LOC102460441(LINGO2);LOC102460574(CHN1);LOC106732464(ST8SIA5);LOC106732562(ci)
GO:0006493	protein O-linked glycosylation	Biological Process	single-organism process	72	-0.45828	-1.60115	0.00581395	0.0692382	LOC102443360(MUC15);LOC102443468(LARGE1);LOC102443515(POFUT1);LOC102443629(MUC6);LOC102443797(crppa);LOC102443917(DPM1);LOC102443948(ST6GALNAC4);LOC102444203(--);LOC102444235(Adamts5);LOC102444264(GXYLT2);LOC102444677(B3GNT4);LOC102444917(GALNT2);LOC102445060(GALNT14);LOC102445159(GALNT9);LOC102446128(ST6GAL1);LOC102446715(SLC35C2);LOC102447926(THBS1);LOC102447941(B4GALT5);LOC102448196(MUC5AC);LO…
GO:0030099	myeloid cell differentiation	Biological Process	single-organism process	259	-0.387924	-1.59892	0	0.0703383	LOC102443536(CITED2);LOC102443552(PKNOX1);LOC102443635(TGFBR3);LOC102443642(CCL4);LOC102443660(V-MAF);LOC102443693(--);LOC102444025(KITLG);LOC102444096(SLC48A1);LOC102444457(TNFSF11);LOC102444508(GFI1);LOC102444574(ADAM10);LOC102444580(--);LOC102444624(Tesc);LOC102444801(SCIN);LOC102444975(NPC1);LOC102444998(ITGB3);LOC102445037(bglap);LOC102445132(APCS);LOC102445301(H4-I);LOC102445472(Dyrk3);LOC1…
GO:0045582	positive regulation of T cell differentiation	Biological Process	biological regulation	23	-0.580818	-1.5987	0.0195695	0.0701911	LOC102443811(HSP90AA1);LOC102444691(SHH);LOC102444710(TGFBR2);LOC102445681(NCKAP1L);LOC102447550(IKZF1);LOC102449610(ITPKA);LOC102449940(HSP90AB1);LOC102450126(PTPRC);LOC102450214(Carmil2);LOC102450868(Btn1a1);LOC102450974(dhh-a);LOC102452068(Trim11);LOC102452199(ITPKB);LOC102453566(Nkapl);LOC102456403(AP3D1);LOC102457599(TGFBR2);LOC102458283(GLI3);LOC102460257(ITPKB);LOC102460537(ZBTB16);LOC1024…
GO:0048332	mesoderm morphogenesis	Biological Process	single-organism process	16	-0.649444	-1.59724	0.0270833	0.0706532	LOC102445681(NCKAP1L);LOC102445711(not2);LOC102446095(not2);LOC102446805(HNF1A);LOC102447050(MSGN1);LOC102449477(TAL2);LOC102449815(VSX1);LOC102449871(SMAD3);LOC102451672(TAL1);LOC102451740(TBX20);LOC102452666(FGF8);LOC102452956(HHEX);LOC102453202(Bmpr1a);LOC102454882(NCKAP1);LOC102457025(EPHA2);LOC102457921(SMAD2)
GO:0045665	negative regulation of neuron differentiation	Biological Process	biological regulation	30	-0.546613	-1.59231	0.0056926	0.0737318	LOC102443620(FAT3);LOC102445941(Dcc);LOC102447028(Plxna3);LOC102447418(ZFP91);LOC102447628(EPHA4);LOC102448065(SEMA3D);LOC102448450(ZNF692);LOC102448792(SEMA3A);LOC102449049(Notch1);LOC102449482(KIAA0319);LOC102450553(Spart);LOC102450554(CNTF);LOC102450849(TNR);LOC102452818(NRP1);LOC102453657(PTPRZ1);LOC102453812(FST);LOC102453830(Hes5);LOC102453928(ROBO2);LOC102454225(Hes5);LOC102454467(Hes5);LO…
GO:0032677	regulation of interleukin-8 production	Biological Process	biological regulation	39	-0.520597	-1.59111	0.0039604	0.0742596	LOC102444127(TLR9);LOC102445423(Tlr8);LOC102447312(FCN2);LOC102447557(FCN2);LOC102447730(APOA2);LOC102447803(FCN1);LOC102448059(FCN1);LOC102448793(Fcn2);LOC102448844(Klf4);LOC102448887(TLR4);LOC102449036(FCN2);LOC102449532(TNF);LOC102449739(Fcn1);LOC102450198(HYAL2);LOC102451665(--);LOC102451847(Fcn2);LOC102452058(F2RL1);LOC102452168(FCN2);LOC102453220(ANXA1);LOC102453817(ANXA4);LOC102455787(Ffar…
GO:0042634	regulation of hair cycle	Biological Process	biological regulation	18	-0.604617	-1.59049	0.0181087	0.0744278	LOC102445228(TRADD);LOC102448668(GAL);LOC102449532(TNF);LOC102450514(HPSE);LOC102451640(MSX2);LOC102451711(SMAD4);LOC102452037(Krt20);LOC102453115(KRT19);LOC102453812(FST);LOC102453866(KRT14);LOC102454269(KRT14);LOC102455379(NGFR);LOC102455385(CDH1);LOC102455872(CDH1);LOC102456433(xk70a);LOC102457131(msxc);LOC102458973(Trpv3);LOC102463129(CDH1)
GO:0005126	cytokine receptor binding	Molecular Function	binding	137	-0.420524	-1.59009	0	0.0743704	LOC102443635(TGFBR3);LOC102443642(CCL4);LOC102443885(BABAM2);LOC102443965(ERAP2);LOC102444025(KITLG);LOC102444127(TLR9);LOC102444174(BID);LOC102444314(FRS3);LOC102444457(TNFSF11);LOC102444580(--);LOC102444710(TGFBR2);LOC102444738(CXCL12);LOC102444998(ITGB3);LOC102445228(TRADD);LOC102445392(PRDM4);LOC102445541(IL1RAP);LOC102445917(ITGA5);LOC102446177(LIF);LOC102446322(SPRED2);LOC102446863(Pxdn);LO…
GO:0032652	regulation of interleukin-1 production	Biological Process	biological regulation	59	-0.476115	-1.59004	0.00793651	0.0741017	LOC102443642(CCL4);LOC102444196(Nlrp1b);LOC102444984(CCL3);LOC102445807(Nlrp1b);LOC102446277(Trim16);LOC102448416(ISL2);LOC102449871(SMAD3);LOC102449993(ARRB2);LOC102450193(S1PR3);LOC102450291(Tnfaip3);LOC102450483(MLNR);LOC102450683(CCR7);LOC102450994(GHSR);LOC102451191(ZCCHC9);LOC102451726(ISL1);LOC102452619(HSPB1);LOC102453021(NLRP12);LOC102453414(ACP5);LOC102454103(SPHK1);LOC102454210(CHRNA7)…
GO:0045621	positive regulation of lymphocyte differentiation	Biological Process	biological regulation	23	-0.580818	-1.58864	0.0143737	0.0747271	LOC102443811(HSP90AA1);LOC102444691(SHH);LOC102444710(TGFBR2);LOC102445681(NCKAP1L);LOC102447550(IKZF1);LOC102449610(ITPKA);LOC102449940(HSP90AB1);LOC102450126(PTPRC);LOC102450214(Carmil2);LOC102450868(Btn1a1);LOC102450974(dhh-a);LOC102452068(Trim11);LOC102452199(ITPKB);LOC102453566(Nkapl);LOC102456403(AP3D1);LOC102457599(TGFBR2);LOC102458283(GLI3);LOC102460257(ITPKB);LOC102460537(ZBTB16);LOC1024…
GO:0004629	phospholipase C activity	Molecular Function	catalytic activity	37	-0.513925	-1.58535	0.01	0.076537	LOC102443642(CCL4);LOC102444562(PLCL2);LOC102447595(USB1);LOC102447740(PLCE1);LOC102449462(Plcb3);LOC102449950(Enpp6);LOC102450396(PLCL1);LOC102454032(VIL1);LOC102454220(PLCG2);LOC102454429(Casr);LOC102454836(CCR5);LOC102455091(PLD4);LOC102455428(TDP2);LOC102455767(PLCB4);LOC102455868(PLCD1);LOC102455997(EDNRA);LOC102456233(PDE12);LOC102456365(SMPDL3A);LOC102458869(SMPDL3B);LOC102459349(plcd4);LO…
GO:1901861	regulation of muscle tissue development	Biological Process	biological regulation	41	-0.518285	-1.58494	0.00796813	0.0765432	LOC102443368(HDAC7);LOC102443761(NACA);LOC102444070(Sirt2);LOC102444691(SHH);LOC102445168(GJA4);LOC102446518(TWIST2);LOC102446580(HDAC5);LOC102446906(HDAC9);LOC102447089(Tsc22d3);LOC102447775(Jph2);LOC102447991(NRAS);LOC102450135(MYOCD);LOC102450646(KRAS);LOC102450974(dhh-a);LOC102452096(YBX2);LOC102452666(FGF8);LOC102452993(CDON);LOC102455326(ACVR1);LOC102456356(ADRB2);LOC102456820(FGF3);LOC1024…
GO:0043296	apical junction complex	Cellular Component	cell junction	111	-0.42808	-1.58294	0	0.0776679	LOC102443916(Sympk);LOC102444512(TJP1);LOC102444540(PLXDC1);LOC102444606(Rpgrip1l);LOC102444749(--);LOC102444951(CLDN7);LOC102444993(Mtdh);LOC102444996(ATP7B);LOC102445056(Frmd4a);LOC102445175(CLDN15);LOC102445337(JAM2);LOC102445570(OCLN);LOC102445648(PMP22);LOC102446021(Cldn16);LOC102446198(FRMPD2);LOC102446333(RAP2A);LOC102446522(MARVELD2);LOC102446638(CACNG2);LOC102446947(CLDN22);LOC102446974(…
GO:0036314	response to sterol	Biological Process	response to stimulus	30	-0.539547	-1.58292	0.0142276	0.0773472	LOC102443642(CCL4);LOC102444580(--);LOC102444611(MLC1);LOC102444710(TGFBR2);LOC102445339(PTCH1);LOC102446007(AACS);LOC102446179(RORA);LOC102447248(RORC);LOC102447658(HMGCS1);LOC102447860(FDPS);LOC102448848(GPLD1);LOC102449569(TBPL1);LOC102449871(SMAD3);LOC102453414(ACP5);LOC102454836(CCR5);LOC102455070(ACVR1C);LOC102457003(CYP7A1);LOC102457599(TGFBR2);LOC102457921(SMAD2);LOC102458759(LRP8);LOC102…
GO:0032637	interleukin-8 production	Biological Process	single-organism process	39	-0.520597	-1.58243	0.00575816	0.0773278	LOC102444127(TLR9);LOC102445423(Tlr8);LOC102447312(FCN2);LOC102447557(FCN2);LOC102447730(APOA2);LOC102447803(FCN1);LOC102448059(FCN1);LOC102448793(Fcn2);LOC102448844(Klf4);LOC102448887(TLR4);LOC102449036(FCN2);LOC102449532(TNF);LOC102449739(Fcn1);LOC102450198(HYAL2);LOC102451665(--);LOC102451847(Fcn2);LOC102452058(F2RL1);LOC102452168(FCN2);LOC102453220(ANXA1);LOC102453817(ANXA4);LOC102455787(Ffar…
GO:0042311	vasodilation	Biological Process	biological regulation	31	-0.548114	-1.58051	0.0121457	0.0782608	LOC102443405(EGFR);LOC102443808(PLA2G6);LOC102445168(GJA4);LOC102445198(INS);LOC102446430(Ptgdrl);LOC102446525(SIRT1);LOC102447515(cnp-3);LOC102447829(CFTR);LOC102448076(KAT2B);LOC102451309(KDR);LOC102451957(PPARD);LOC102452058(F2RL1);LOC102454378(GJA5);LOC102455529(AGTR1);LOC102456168(Gper1);LOC102456356(ADRB2);LOC102456998(AGTR2);LOC102457597(VIP);LOC102458391(SMAD6);LOC102460408(ADORA2B);LOC10…
GO:0042476	odontogenesis	Biological Process	single-organism process	83	-0.447409	-1.57976	0.00193798	0.0785003	LOC102443558(ANKRD11);LOC102443687(TNFRSF11B);LOC102443708(PDGFRA);LOC102443958(Ift88);LOC102443970(Dlx3);LOC102444357(SOSTDC1);LOC102444601(HACD1);LOC102444660(Edn1);LOC102444691(SHH);LOC102445383(Itgb4);LOC102445411(COL1A1);LOC102446101(GATA6);LOC102446690(BCL11B);LOC102446756(DLL1);LOC102447306(GLI2);LOC102447562(Dlx2);LOC102447790(PERP);LOC102447815(HDAC1);LOC102447844(ASPN);LOC102447985(dlx1…
GO:0006027	glycosaminoglycan catabolic process	Biological Process	metabolic process	27	-0.560321	-1.57771	0.0163934	0.0798269	LOC102444622(Hyal2);LOC102445221(GALNS);LOC102446513(HEXA);LOC102447706(SLC9A1);LOC102447844(ASPN);LOC102447899(Ids);LOC102448102(OMD);LOC102448207(FMOD);LOC102448498(CHP1);LOC102449055(HYAL4);LOC102449136(OGN);LOC102449494(LYVE1);LOC102449878(PRELP);LOC102450198(HYAL2);LOC102452468(CEMIP);LOC102452758(FGF1);LOC102453879(STAB2);LOC102454483(DCN);LOC102454740(LUM);LOC102454998(KERA);LOC102456511(I…
GO:0007369	gastrulation	Biological Process	single-organism process	112	-0.430325	-1.5768	0.00553506	0.0801823	LOC102444102(DACT1);LOC102444192(GNB2L1);LOC102444314(FRS3);LOC102444619(TGIF2);LOC102445212(NLK);LOC102445305(LEO1);LOC102445623(Rnf2);LOC102445659(TBX6L);LOC102445711(not2);LOC102445852(EOMES);LOC102446095(not2);LOC102446101(GATA6);LOC102446506(CER1);LOC102446616(snai1);LOC102446629(Zbtb17);LOC102446763(EXT2);LOC102446805(HNF1A);LOC102447050(MSGN1);LOC102447606(Acvrl1);LOC102447848(Dyrk1a);LOC1…
GO:0004725	protein tyrosine phosphatase activity	Molecular Function	catalytic activity	24	-0.574497	-1.57569	0.0205339	0.0806576	LOC102445736(PTP4A3);LOC102447645(PTPN11);LOC102448387(Ptpn12);LOC102448830(PTPRO);LOC102448944(PTPN4);LOC102450126(PTPRC);LOC102450493(PTPN6);LOC102450941(PTP4A2);LOC102451869(PTPN7);LOC102452925(ACP1);LOC102453333(PTPN11);LOC102453423(PTPRG);LOC102453657(PTPRZ1);LOC102454141(PTPN11);LOC102455277(PTP4A1);LOC102456619(PTPN2);LOC102457376(Ptpn9);LOC102458711(PTPRS);LOC102459229(PTPRR);LOC102459782…
GO:0003229	ventricular cardiac muscle tissue development	Biological Process	single-organism process	24	-0.577085	-1.57527	0.0199203	0.0805439	LOC102445142(HEYL);LOC102445486(TBX3);LOC102446905(rbpj);LOC102448947(Dsp);LOC102449049(Notch1);LOC102450707(ID4);LOC102451164(HEG1);LOC102452255(HEY1);LOC102452410(DLL4);LOC102453522(TBX5);LOC102453728(HEY2);LOC102453944(id3-a);LOC102454278(tbx2);LOC102455766(DSG2);LOC102456286(Tbx3);LOC102456398(UBE4B);LOC102456718(ID2);LOC102457322(NKX-2.5);LOC102457892(TBX5);LOC102459136(NKX-2.5);LOC102461049…
GO:0016337	single organismal cell-cell adhesion	Biological Process	single-organism process	415	-0.371101	-1.57391	0	0.0810155	LOC102443439(ZP1);LOC102443461(PELI1);LOC102443466(FAP);LOC102443503(Piezo2);LOC102443536(CITED2);LOC102443556(Ctps1);LOC102443624(grifin);LOC102443642(CCL4);LOC102443660(V-MAF);LOC102443695(ZP1);LOC102443720(SOX2);LOC102443811(HSP90AA1);LOC102443813(IL2RG);LOC102443826(Rgcc);LOC102443844(DTX1);LOC102443850(SOX13);LOC102443875(SEMA4A);LOC102443894(Cd3g);LOC102443930(ZP1);LOC102444048(PAWR);LOC102…
GO:0044033	multi-organism metabolic process	Biological Process	multi-organism process	22	-0.582588	-1.57293	0.0232558	0.081317	LOC102443380(HPN);LOC102443642(CCL4);LOC102444580(--);LOC102446001(POU2F3);LOC102447736(Znf639);LOC102447815(HDAC1);LOC102450765(SNW1);LOC102451001(USF1);LOC102451352(EP300);LOC102451522(CHD1);LOC102452071(Hdac2);LOC102453008(TARDBP);LOC102453571(C17orf64);LOC102457512(SMARCA4);LOC102461333(Usf2);LOC102463217(CCL3);LOC102463449(CCL3);LOC102463713(CCL5);LOC102463959(CCL3);LOC102464080(INPP5K);LOC1…
GO:0022404	molting cycle process	Biological Process	single-organism process	40	-0.513354	-1.56973	0.00404858	0.0833331	LOC102443405(EGFR);LOC102444691(SHH);LOC102445269(LGR4);LOC102445441(MIF);LOC102446381(MIF);LOC102446905(rbpj);LOC102447003(ALX4);LOC102447014(CD109);LOC102447106(hoxc13a);LOC102447487(ZDHHC21);LOC102447619(Nsdhl);LOC102448148(LDB2);LOC102448668(GAL);LOC102448973(vangl2);LOC102449574(EDAR);LOC102449804(EDA);LOC102449867(DSG4);LOC102450974(dhh-a);LOC102451640(MSX2);LOC102451706(DSG4);LOC102451799(…
GO:0071345	cellular response to cytokine stimulus	Biological Process	response to stimulus	239	-0.387989	-1.56928	0	0.0834368	LOC102443642(CCL4);LOC102443675(Rnasel);LOC102443693(--);LOC102443696(CAV3);LOC102443724(--);LOC102443811(HSP90AA1);LOC102443813(IL2RG);LOC102443817(BBS4);LOC102444130(CXCR5);LOC102444302(--);LOC102444449(ACKR2);LOC102444457(TNFSF11);LOC102444508(GFI1);LOC102444539(--);LOC102444580(--);LOC102444600(--);LOC102444660(Edn1);LOC102444705(MUL1);LOC102444738(CXCL12);LOC102444823(NCR2);LOC102445228(TRAD…
GO:0060326	cell chemotaxis	Biological Process	localization	131	-0.412569	-1.56833	0	0.0838058	LOC102443624(grifin);LOC102443638(NBL1);LOC102443642(CCL4);LOC102443935(PTPRJ);LOC102444130(CXCR5);LOC102444457(TNFSF11);LOC102444574(ADAM10);LOC102444580(--);LOC102444660(Edn1);LOC102444738(CXCL12);LOC102444889(ACKR1);LOC102445533(MMP28);LOC102445544(Padi2);LOC102445637(ADGRE1);LOC102445681(NCKAP1L);LOC102445728(CX3CR1);LOC102445814(ITGA9);LOC102446184(BPI);LOC102446357(TNFRSF11A);LOC102446503(F…
GO:0001776	leukocyte homeostasis	Biological Process	biological regulation	34	-0.518869	-1.56718	0.0133843	0.0842868	LOC102445681(NCKAP1L);LOC102446589(CHST3);LOC102446951(MECOM);LOC102448271(FADD);LOC102448879(CCNB1);LOC102449034(Bcl2l11);LOC102450291(Tnfaip3);LOC102450405(Rc3h2);LOC102450748(JAM3);LOC102451749(RIPK3);LOC102452112(TNFSF13B);LOC102453220(ANXA1);LOC102453294(SLC46A2);LOC102453319(SOS1);LOC102453388(RC3H1);LOC102453558(Ppp3cb);LOC102454201(PMAIP1);LOC102454317(Mef2a);LOC102454676(IKBKB);LOC102454…
GO:0051147	regulation of muscle cell differentiation	Biological Process	biological regulation	97	-0.431678	-1.56712	0.00189394	0.0840049	LOC102443361(ILK);LOC102443493(Neu2);LOC102443559(NLN);LOC102443696(CAV3);LOC102443738(Neu2);LOC102443761(NACA);LOC102444171(RBM24);LOC102444691(SHH);LOC102444738(CXCL12);LOC102445012(ZFHX3);LOC102445486(TBX3);LOC102445810(TMSB4);LOC102446015(SMARCD3);LOC102446485(HDAC3);LOC102446580(HDAC5);LOC102446603(FBXO22);LOC102446611(HOPX);LOC102446686(CAV1);LOC102446906(HDAC9);LOC102446948(SMARCD3);LOC102…
GO:0046486	glycerolipid metabolic process	Biological Process	single-organism process	286	-0.377348	-1.56673	0	0.0839247	LOC102443441(Etnk2);LOC102443502(Plaat3);LOC102443507(Mtmr4);LOC102443541(PIP5KL1);LOC102443573(PTEN);LOC102443646(Pigv);LOC102443696(CAV3);LOC102443697(GPAT3);LOC102443808(PLA2G6);LOC102443898(PIGN);LOC102443911(MOGAT3);LOC102444059(MTTP);LOC102444300(PISD);LOC102444349(ELOVL1);LOC102444412(PLA2G4C);LOC102444453(HTR2A);LOC102444500(CD81);LOC102444511(MTMR3);LOC102444545(PITPNA);LOC102444590(MTM1…
GO:0019083	viral transcription	Biological Process	multi-organism process	22	-0.582588	-1.56597	0.0295858	0.0841561	LOC102443380(HPN);LOC102443642(CCL4);LOC102444580(--);LOC102446001(POU2F3);LOC102447736(Znf639);LOC102447815(HDAC1);LOC102450765(SNW1);LOC102451001(USF1);LOC102451352(EP300);LOC102451522(CHD1);LOC102452071(Hdac2);LOC102453008(TARDBP);LOC102453571(C17orf64);LOC102457512(SMARCA4);LOC102461333(Usf2);LOC102463217(CCL3);LOC102463449(CCL3);LOC102463713(CCL5);LOC102463959(CCL3);LOC102464080(INPP5K);LOC1…
GO:0030198	extracellular matrix organization	Biological Process	cellular component organization or biogenesis	85	-0.447682	-1.5656	0.00790514	0.0841369	LOC102443361(ILK);LOC102443380(HPN);LOC102443466(FAP);LOC102443826(Rgcc);LOC102443872(HMCN1);LOC102444474(Plod3);LOC102445048(LMX1A);LOC102445225(COL4A3);LOC102445411(COL1A1);LOC102445528(DPT);LOC102445545(COL14A1);LOC102445883(MYH11);LOC102446188(NID2);LOC102446404(mmp11);LOC102446787(Sec13);LOC102447125(FRAS1);LOC102447393(Thsd4);LOC102447447(CTSK);LOC102447497(Loxl1);LOC102447731(COL5A2);LOC10…
GO:0015171	amino acid transmembrane transporter activity	Molecular Function	transporter activity	28	-0.556005	-1.56316	0.0149533	0.0856913	LOC102443443(SLC43A1);LOC102444650(SLC6A1);LOC102444886(SLC1A4);LOC102444931(slc43a2);LOC102446187(CTNS);LOC102447365(SLC13A3);LOC102447472(SLC25A13);LOC102447644(Slc6a19);LOC102447971(SLC6A15);LOC102448256(SLC6A11);LOC102449895(SLC6A1);LOC102450122(SLC6A12);LOC102450882(SLC3A1);LOC102451638(SLC25A12);LOC102453089(SLC3A2);LOC102453630(Slc6a11);LOC102455790(SLC1A5);LOC102455935(SLC66A1);LOC1024566…
GO:0042633	hair cycle	Biological Process	single-organism process	53	-0.483312	-1.5625	0.00757576	0.0858828	LOC102443405(EGFR);LOC102444691(SHH);LOC102445228(TRADD);LOC102445269(LGR4);LOC102445441(MIF);LOC102446381(MIF);LOC102446905(rbpj);LOC102447003(ALX4);LOC102447014(CD109);LOC102447106(hoxc13a);LOC102447487(ZDHHC21);LOC102447619(Nsdhl);LOC102448148(LDB2);LOC102448480(FSTL3);LOC102448668(GAL);LOC102448973(vangl2);LOC102449532(TNF);LOC102449574(EDAR);LOC102449804(EDA);LOC102449867(DSG4);LOC102450514(…
GO:0045995	regulation of embryonic development	Biological Process	biological regulation	35	-0.520342	-1.56101	0.0204082	0.0867504	LOC102444691(SHH);LOC102445659(TBX6L);LOC102446506(CER1);LOC102446756(DLL1);LOC102448328(NKD1);LOC102449815(VSX1);LOC102450003(OTX2);LOC102450974(dhh-a);LOC102451016(PITX2);LOC102451293(Nr2c2);LOC102452073(Six2);LOC102453202(Bmpr1a);LOC102453211(AMOT);LOC102453270(RBM19);LOC102453393(BVES);LOC102453812(FST);LOC102453882(LHX1);LOC102454278(tbx2);LOC102454536(Lhx5);LOC102454546(PPP2R3A);LOC10245465…
GO:0007186	G-protein coupled receptor signaling pathway	Biological Process	biological regulation	429	-0.366888	-1.56049	0	0.0867616	LOC102443435(HTR1B);LOC102443469(CRY1);LOC102443476(Adra1d);LOC102443508(AGRN);LOC102443539(GRK2);LOC102443639(MCHR1);LOC102443642(CCL4);LOC102443696(CAV3);LOC102444057(ADCY2);LOC102444063(PENK);LOC102444071(SORCS2);LOC102444108(LGALSL);LOC102444192(GNB2L1);LOC102444204(LNPEP);LOC102444273(GNIH);LOC102444453(HTR2A);LOC102444562(PLCL2);LOC102444572(Kctd8);LOC102444606(Rpgrip1l);LOC102444660(Edn1);…
GO:0023014	signal transduction by protein phosphorylation	Biological Process	biological regulation	416	-0.361991	-1.56013	0	0.0867117	LOC102443361(ILK);LOC102443405(EGFR);LOC102443465(PKHD1);LOC102443573(PTEN);LOC102443642(CCL4);LOC102443661(FGF23);LOC102443696(CAV3);LOC102443702(Pdcd4);LOC102443708(PDGFRA);LOC102443772(FGFR2);LOC102443800(vUbi);LOC102443806(PTPRQ);LOC102443920(Mapk8ip3);LOC102443925(Map3k11);LOC102443935(PTPRJ);LOC102444015(SORL1);LOC102444018(Sema4c);LOC102444025(KITLG);LOC102444055(RAP1B);LOC102444092(PPEF2)…
GO:0030323	respiratory tube development	Biological Process	single-organism process	142	-0.411857	-1.559	0.00196078	0.0872349	LOC102443405(EGFR);LOC102443599(PROX1);LOC102443635(TGFBR3);LOC102443673(Mgp);LOC102443708(PDGFRA);LOC102443772(FGFR2);LOC102443823(Rida);LOC102443828(ACE);LOC102443952(MYCN);LOC102443958(Ift88);LOC102444053(Nkx2-1);LOC102444686(--);LOC102444687(ASAH1);LOC102444691(SHH);LOC102444710(TGFBR2);LOC102444715(FGFR3);LOC102445341(Hoxc5);LOC102445625(TMTC3);LOC102445635(SPARC);LOC102445797(Dnaaf1);LOC102…
GO:0006644	phospholipid metabolic process	Biological Process	single-organism process	273	-0.381667	-1.55673	0	0.0886529	LOC102443441(Etnk2);LOC102443502(Plaat3);LOC102443507(Mtmr4);LOC102443541(PIP5KL1);LOC102443573(PTEN);LOC102443646(Pigv);LOC102443697(GPAT3);LOC102443708(PDGFRA);LOC102443808(PLA2G6);LOC102443898(PIGN);LOC102443911(MOGAT3);LOC102444263(SRD5A3);LOC102444300(PISD);LOC102444412(PLA2G4C);LOC102444453(HTR2A);LOC102444500(CD81);LOC102444511(MTMR3);LOC102444519(DHDDS);LOC102444545(PITPNA);LOC102444590(M…
GO:0048525	negative regulation of viral process	Biological Process	biological regulation	29	-0.539206	-1.5567	0.0163265	0.0883308	LOC102443642(CCL4);LOC102444580(--);LOC102445132(APCS);LOC102445629(APCS);LOC102446001(POU2F3);LOC102447736(Znf639);LOC102447815(HDAC1);LOC102448650(CCNK);LOC102451562(PRKN);LOC102452071(Hdac2);LOC102453008(TARDBP);LOC102456520(APCS);LOC102457008(CRP);LOC102457250(APCS);LOC102457504(Mptx1);LOC102457764(PTX2);LOC102458020(APCS);LOC102458898(VAPA);LOC102460828(Ptx3);LOC102461080(VAPB);LOC102461437(…
GO:0019080	viral gene expression	Biological Process	multi-organism process	22	-0.582588	-1.55384	0.0192308	0.0903021	LOC102443380(HPN);LOC102443642(CCL4);LOC102444580(--);LOC102446001(POU2F3);LOC102447736(Znf639);LOC102447815(HDAC1);LOC102450765(SNW1);LOC102451001(USF1);LOC102451352(EP300);LOC102451522(CHD1);LOC102452071(Hdac2);LOC102453008(TARDBP);LOC102453571(C17orf64);LOC102457512(SMARCA4);LOC102461333(Usf2);LOC102463217(CCL3);LOC102463449(CCL3);LOC102463713(CCL5);LOC102463959(CCL3);LOC102464080(INPP5K);LOC1…
GO:1990138	neuron projection extension	Biological Process	cellular component organization or biogenesis	62	-0.46739	-1.54979	0.00801603	0.0931823	LOC102444495(DCLK1);LOC102444738(CXCL12);LOC102444752(MAP1B);LOC102445941(Dcc);LOC102445950(Cdkl3);LOC102446185(PPP2CA);LOC102447028(Plxna3);LOC102447216(PLXNB1);LOC102448065(SEMA3D);LOC102448416(ISL2);LOC102448792(SEMA3A);LOC102448827(VEGFA);LOC102449152(CNTN2);LOC102449616(DSCAM);LOC102450608(Ntn1);LOC102450701(PLXNA4);LOC102450745(NTN1);LOC102450787(MAPT);LOC102450849(TNR);LOC102451389(Cyfip1)…
GO:0004697	protein kinase C activity	Molecular Function	catalytic activity	15	-0.626223	-1.54964	0.0214844	0.0929709	LOC102443642(CCL4);LOC102444580(--);LOC102450235(ADCK1);LOC102451674(PRKCD);LOC102452906(PRKCE);LOC102455732(COQ8B);LOC102457988(PRKCH);LOC102458591(ALPK2);LOC102459336(PRKCA);LOC102459783(PRKCG);LOC102463217(CCL3);LOC102463449(CCL3);LOC102463713(CCL5);LOC102463959(CCL3);LOC106731489(CCL4)
GO:0016405	CoA-ligase activity	Molecular Function	catalytic activity	17	-0.604929	-1.54833	0.0263653	0.0936496	LOC102444676(SUCLA2);LOC102444696(ACLY);LOC102446553(AASDH);LOC102446989(SUCLG2);LOC102447912(Acss1);LOC102449332(ACSL3);LOC102449575(ACSS1);LOC102452746(Slc27a2);LOC102453095(SLC27A1);LOC102453416(acsf2);LOC102458820(Acss3);LOC102459546(Slc27a4);LOC102460410(ACSS2);LOC102461778(Slc27a2);LOC102462443(ACSL1);LOC102463170(SUCLG1);MSTRG.21889(SLC27A3)
GO:0022405	hair cycle process	Biological Process	single-organism process	40	-0.513354	-1.5482	0.0115607	0.0933988	LOC102443405(EGFR);LOC102444691(SHH);LOC102445269(LGR4);LOC102445441(MIF);LOC102446381(MIF);LOC102446905(rbpj);LOC102447003(ALX4);LOC102447014(CD109);LOC102447106(hoxc13a);LOC102447487(ZDHHC21);LOC102447619(Nsdhl);LOC102448148(LDB2);LOC102448668(GAL);LOC102448973(vangl2);LOC102449574(EDAR);LOC102449804(EDA);LOC102449867(DSG4);LOC102450974(dhh-a);LOC102451640(MSX2);LOC102451706(DSG4);LOC102451799(…
GO:0044259	multicellular organismal macromolecule metabolic process	Biological Process	single-organism process	65	-0.4608	-1.5481	0.00772201	0.0931155	LOC102444301(MRC2);LOC102444574(ADAM10);LOC102444719(--);LOC102444800(ADAM20);LOC102444832(P3H2);LOC102445225(COL4A3);LOC102445411(COL1A1);LOC102445545(COL14A1);LOC102445609(Mmp24);LOC102446404(mmp11);LOC102446884(COL17A1);LOC102447259(MMP13);LOC102447447(CTSK);LOC102447500(MMP3);LOC102447731(COL5A2);LOC102447881(Mmp16);LOC102447922(MMP3);LOC102447978(COL3A1);LOC102448178(MMP1);LOC102448444(CTSD)…
GO:0001822	kidney development	Biological Process	single-organism process	174	-0.39563	-1.548	0.00193798	0.0928685	LOC102443385(IQCB1);LOC102443627(NKX3-1);LOC102443680(Ttc26);LOC102443708(PDGFRA);LOC102444432(PAX2);LOC102444546(Nrtn);LOC102444691(SHH);LOC102444721(CEP290);LOC102444834(Mtss1);LOC102444925(DNAJC15);LOC102444998(ITGB3);LOC102445048(LMX1A);LOC102445142(HEYL);LOC102445259(EYA2);LOC102445269(LGR4);LOC102445339(PTCH1);LOC102445459(IGF2);LOC102445469(prom1a);LOC102445492(PODXL);LOC102445659(TBX6L);L…
GO:0032374	regulation of cholesterol transport	Biological Process	biological regulation	21	-0.585325	-1.54677	0.0437262	0.0934763	LOC102444691(SHH);LOC102445339(PTCH1);LOC102446474(LAMTOR1);LOC102446525(SIRT1);LOC102446766(Adipoq);LOC102447730(APOA2);LOC102450974(dhh-a);LOC102451519(PPARA);LOC102452045(ABCG8);LOC102452290(ABCG5);LOC102453310(CETP);LOC102453328(EGF);LOC102454402(LRP1);LOC102457846(PON2);LOC102459242(Abcg1);LOC102460093(PPARG);LOC102460666(NFKBIA);LOC102461487(SCP2);LOC102462146(NR1H3);LOC112547371(ptch1);MST…
GO:0030217	T cell differentiation	Biological Process	single-organism process	121	-0.422741	-1.54637	0.00194932	0.0935107	LOC102443660(V-MAF);LOC102443811(HSP90AA1);LOC102443813(IL2RG);LOC102443844(DTX1);LOC102443850(SOX13);LOC102443875(SEMA4A);LOC102443894(Cd3g);LOC102444344(BTN2A1);LOC102444691(SHH);LOC102444710(TGFBR2);LOC102444855(ncaph2);LOC102445681(NCKAP1L);LOC102445852(EOMES);LOC102445936(VNN3);LOC102445987(CD28);LOC102446166(CARD11);LOC102446172(VNN3);LOC102446179(RORA);LOC102446608(IL18R1);LOC102446665(TCF…
GO:0048705	skeletal system morphogenesis	Biological Process	single-organism process	93	-0.438357	-1.54631	0.00590551	0.0932261	LOC102443708(PDGFRA);LOC102443772(FGFR2);LOC102443796(ANXA6);LOC102443952(MYCN);LOC102444710(TGFBR2);LOC102445168(GJA4);LOC102445305(LEO1);LOC102445371(EIF4A3);LOC102445609(Mmp24);LOC102445623(Rnf2);LOC102445692(MATN1);LOC102446304(ROR2);LOC102446518(TWIST2);LOC102446619(HOXC10);LOC102446679(CDH7);LOC102446858(hoxc11a);LOC102447028(Plxna3);LOC102447303(ALX1);LOC102447419(IRX5);LOC102447515(cnp-3)…
GO:0035239	tube morphogenesis	Biological Process	single-organism process	329	-0.37271	-1.54619	0	0.0929866	LOC102443361(ILK);LOC102443536(CITED2);LOC102443627(NKX3-1);LOC102443673(Mgp);LOC102443680(Ttc26);LOC102443708(PDGFRA);LOC102443720(SOX2);LOC102443772(FGFR2);LOC102443817(BBS4);LOC102443952(MYCN);LOC102444018(Sema4c);LOC102444041(ARID1A);LOC102444053(Nkx2-1);LOC102444130(CXCR5);LOC102444171(RBM24);LOC102444198(ARL13B);LOC102444432(PAX2);LOC102444546(Nrtn);LOC102444619(TGIF2);LOC102444627(LIAS);LO…
GO:0022600	digestive system process	Biological Process	single-organism process	22	-0.563446	-1.54583	0.0320641	0.092965	LOC102445033(NMU);LOC102446848(SLC9A4);LOC102447221(ADRB1);LOC102447598(TACR1);LOC102448496(SLC9A2);LOC102448781(GPR39);LOC102448887(TLR4);LOC102449314(CRH);LOC102450143(FGF10);LOC102450219(SGK1);LOC102450978(atp4a);LOC102452045(ABCG8);LOC102452290(ABCG5);LOC102454096(FGF7);LOC102456496(SLC26A7);LOC102456575(Znf830);LOC102456820(FGF3);LOC102458047(Cartpt);LOC102458117(crhr2);LOC102459998(TAC1);LO…
GO:1903707	negative regulation of hemopoiesis	Biological Process	biological regulation	58	-0.465285	-1.54535	0.00568182	0.0929906	LOC102443642(CCL4);LOC102443660(V-MAF);LOC102444580(--);LOC102444691(SHH);LOC102445132(APCS);LOC102445301(H4-I);LOC102445629(APCS);LOC102445784(CD69);LOC102446475(C1QB);LOC102446766(Adipoq);LOC102447273(IRF1);LOC102448036(RARB);LOC102448415(H4-I);LOC102448480(FSTL3);LOC102448654(H4-I);LOC102449445(MYC);LOC102449811(RARA);LOC102450092(H4-I);LOC102450188(GATA2);LOC102450309(LRRC17);LOC102450562(H4-…
GO:0032757	positive regulation of interleukin-8 production	Biological Process	biological regulation	32	-0.529815	-1.54525	0.0139721	0.0927401	LOC102444127(TLR9);LOC102445423(Tlr8);LOC102447312(FCN2);LOC102447557(FCN2);LOC102447730(APOA2);LOC102447803(FCN1);LOC102448059(FCN1);LOC102448793(Fcn2);LOC102448887(TLR4);LOC102449036(FCN2);LOC102449532(TNF);LOC102449739(Fcn1);LOC102450198(HYAL2);LOC102451665(--);LOC102451847(Fcn2);LOC102452058(F2RL1);LOC102452168(FCN2);LOC102455787(Ffar3);LOC102455967(TLR7);LOC102456027(Ffar3);LOC102456214(Tlr8…
GO:0003774	motor activity	Molecular Function	catalytic activity	59	-0.460813	-1.54504	0.00566038	0.0926154	LOC102443515(POFUT1);LOC102443817(BBS4);LOC102443900(DNAH3);LOC102443927(MYO6);LOC102444167(MYO1D);LOC102444202(DNAH7);LOC102444242(ELOC);LOC102444310(Myo5b);LOC102445297(Dnah2);LOC102446200(MYO5A);LOC102446622(MYH8);LOC102447238(MYO10);LOC102447295(DNAH5);LOC102447635(DNAH2);LOC102447795(MYO10);LOC102448129(MYH9);LOC102448731(MYO1F);LOC102449033(DYNC1I2);LOC102449161(Smc3);LOC102449349(MYO3A);LO…
GO:0045765	regulation of angiogenesis	Biological Process	biological regulation	166	-0.398115	-1.54441	0.00387597	0.0927936	LOC102443573(PTEN);LOC102443624(grifin);LOC102443826(Rgcc);LOC102443875(SEMA4A);LOC102444130(CXCR5);LOC102444216(unc5b-b);LOC102444635(Uts2r);LOC102444710(TGFBR2);LOC102444993(Mtdh);LOC102444998(ITGB3);LOC102445225(COL4A3);LOC102445298(C6);LOC102445390(RHOB);LOC102445577(ANGPTL3);LOC102445635(SPARC);LOC102445728(CX3CR1);LOC102446035(HIPK1);LOC102446101(GATA6);LOC102446177(LIF);LOC102446343(Prkd1)…
GO:1901342	regulation of vasculature development	Biological Process	biological regulation	169	-0.396166	-1.54379	0.00189753	0.092971	LOC102443573(PTEN);LOC102443624(grifin);LOC102443826(Rgcc);LOC102443875(SEMA4A);LOC102444130(CXCR5);LOC102444216(unc5b-b);LOC102444635(Uts2r);LOC102444710(TGFBR2);LOC102444853(Hoxc9);LOC102444993(Mtdh);LOC102444998(ITGB3);LOC102445225(COL4A3);LOC102445298(C6);LOC102445390(RHOB);LOC102445577(ANGPTL3);LOC102445635(SPARC);LOC102445728(CX3CR1);LOC102445942(GPR33);LOC102446035(HIPK1);LOC102446101(GATA…
GO:0060688	regulation of morphogenesis of a branching structure	Biological Process	biological regulation	20	-0.580604	-1.54211	0.0350195	0.0940249	LOC102443696(CAV3);LOC102443772(FGFR2);LOC102443949(RXRA);LOC102446129(--);LOC102446616(snai1);LOC102446686(CAV1);LOC102449532(TNF);LOC102452073(Six2);LOC102452681(BTBD7);LOC102455369(TNFSF15);LOC102455385(CDH1);LOC102455872(CDH1);LOC102456765(ESR1);LOC102456826(SNAI2);LOC102459664(six1b);LOC102459706(HOXD13);LOC102460754(PHB2);LOC102461964(SOX9);LOC102463129(CDH1);MSTRG.6274(rxrba)
GO:0000165	MAPK cascade	Biological Process	biological regulation	416	-0.361991	-1.54196	0	0.0937806	LOC102443361(ILK);LOC102443405(EGFR);LOC102443465(PKHD1);LOC102443573(PTEN);LOC102443642(CCL4);LOC102443661(FGF23);LOC102443696(CAV3);LOC102443702(Pdcd4);LOC102443708(PDGFRA);LOC102443772(FGFR2);LOC102443800(vUbi);LOC102443806(PTPRQ);LOC102443920(Mapk8ip3);LOC102443925(Map3k11);LOC102443935(PTPRJ);LOC102444015(SORL1);LOC102444018(Sema4c);LOC102444025(KITLG);LOC102444055(RAP1B);LOC102444092(PPEF2)…
GO:0030551	cyclic nucleotide binding	Molecular Function	binding	27	-0.541394	-1.54193	0.0272904	0.0934914	LOC102444117(RAPGEF4);LOC102445514(CNBD2);LOC102446930(PDE1C);LOC102449077(PRKAR1A);LOC102452401(PRKAR2A);LOC102452601(PDE4D);LOC102453364(PRKAR1B);LOC102453393(BVES);LOC102453734(PDE11A);LOC102454007(STING1);LOC102454054(PDE1A);LOC102455313(PRKAR2B);LOC102456429(PDE6C);LOC102456580(PDE5A);LOC102457114(RAPGEF2);LOC102457882(PDE4B);LOC102458263(Pde10a);LOC102460103(PDE3A);LOC102461105(Popdc2);LOC1…
GO:0005539	glycosaminoglycan binding	Molecular Function	binding	141	-0.413495	-1.54133	0.00200803	0.0936789	LOC102443508(AGRN);LOC102443635(TGFBR3);LOC102443772(FGFR2);LOC102443796(ANXA6);LOC102443907(NEL);LOC102444165(NCAM1);LOC102444427(APPL2);LOC102444600(--);LOC102444626(APP);LOC102444823(NCR2);LOC102444924(PCOLCE2);LOC102444987(CFH);LOC102445110(Jchain);LOC102445188(PLA2G2F);LOC102445335(PGLYRP1);LOC102445339(PTCH1);LOC102445637(ADGRE1);LOC102445694(LIPC);LOC102445815(HSD17B12);LOC102445997(PTN);L…
GO:0008285	negative regulation of cell proliferation	Biological Process	biological regulation	201	-0.386363	-1.54064	0	0.0938447	LOC102443361(ILK);LOC102443380(HPN);LOC102443466(FAP);LOC102443562(PLXNB1);LOC102443573(PTEN);LOC102443624(grifin);LOC102443627(NKX3-1);LOC102443635(TGFBR3);LOC102443696(CAV3);LOC102443720(SOX2);LOC102443772(FGFR2);LOC102443823(Rida);LOC102443862(MCC);LOC102443958(Ift88);LOC102444710(TGFBR2);LOC102444715(FGFR3);LOC102444741(Dner);LOC102444749(--);LOC102444834(Mtss1);LOC102445168(GJA4);LOC10244518…
GO:0030282	bone mineralization	Biological Process	single-organism process	27	-0.547422	-1.54059	0.0219561	0.093595	LOC102444274(Rflnb);LOC102444336(RFLNA);LOC102444872(KL);LOC102448087(Gpm6b);LOC102449724(BMPR1B);LOC102449871(SMAD3);LOC102452259(Atraid);LOC102452275(FAM20C);LOC102452383(ACVR2B);LOC102452627(FAM20C);LOC102452641(TF);LOC102453202(Bmpr1a);LOC102453217(PLP1);LOC102454317(Mef2a);LOC102454507(ACVR2A);LOC102454659(GREM1);LOC102454948(IGF1);LOC102455326(ACVR1);LOC102456232(BMPR2);LOC102456356(ADRB2);…
GO:0010632	regulation of epithelial cell migration	Biological Process	biological regulation	144	-0.401581	-1.5401	0.00401606	0.0937198	LOC102443368(HDAC7);LOC102443599(PROX1);LOC102443635(TGFBR3);LOC102443640(ADGRA3);LOC102443806(PTPRQ);LOC102443826(Rgcc);LOC102443862(MCC);LOC102443875(SEMA4A);LOC102443982(CNN2);LOC102444644(SCARB1);LOC102444660(Edn1);LOC102444710(TGFBR2);LOC102444749(--);LOC102444800(ADAM20);LOC102444998(ITGB3);LOC102445040(ADAM9);LOC102445635(SPARC);LOC102446129(--);LOC102446343(Prkd1);LOC102446580(HDAC5);LOC1…
GO:0060795	cell fate commitment involved in formation of primary germ layer	Biological Process	single-organism process	17	-0.602847	-1.53993	0.018595	0.0935462	LOC102445305(LEO1);LOC102445711(not2);LOC102446095(not2);LOC102446805(HNF1A);LOC102449190(SMAD9);LOC102449287(NANOG);LOC102449677(NANOG);LOC102449815(VSX1);LOC102452657(RTF1);LOC102453202(Bmpr1a);LOC102457876(POU5F3);LOC102458588(SMAD5);LOC102460122(CDC73);LOC102460819(vent1);LOC102463019(DKK1);LOC102463209(SMAD1);LOC102463769(SOX17)
GO:2000027	regulation of organ morphogenesis	Biological Process	biological regulation	75	-0.43924	-1.53976	0.00595238	0.0933821	LOC102443536(CITED2);LOC102443687(TNFRSF11B);LOC102443958(Ift88);LOC102444102(DACT1);LOC102444314(FRS3);LOC102444432(PAX2);LOC102444546(Nrtn);LOC102444660(Edn1);LOC102444691(SHH);LOC102445259(EYA2);LOC102446177(LIF);LOC102446460(MLLT3);LOC102446588(SALL1);LOC102446619(HOXC10);LOC102446858(hoxc11a);LOC102446905(rbpj);LOC102447050(MSGN1);LOC102447798(Pax8);LOC102447844(ASPN);LOC102448328(NKD1);LOC1…
GO:0032368	regulation of lipid transport	Biological Process	biological regulation	56	-0.470217	-1.53942	0.0150094	0.0933789	LOC102443808(PLA2G6);LOC102444660(Edn1);LOC102444691(SHH);LOC102444998(ITGB3);LOC102445339(PTCH1);LOC102445441(MIF);LOC102445917(ITGA5);LOC102446381(MIF);LOC102446474(LAMTOR1);LOC102446525(SIRT1);LOC102446766(Adipoq);LOC102447016(P2ry2);LOC102447645(PTPN11);LOC102447730(APOA2);LOC102447926(THBS1);LOC102448379(AKT3);LOC102448668(GAL);LOC102448953(GALR1);LOC102449314(CRH);LOC102449423(ACSL6);LOC102…
GO:0032481	positive regulation of type I interferon production	Biological Process	biological regulation	23	-0.569791	-1.53531	0.0286807	0.0966891	LOC102443714(IFIH1);LOC102443724(--);LOC102444127(TLR9);LOC102445423(Tlr8);LOC102447273(IRF1);LOC102448887(TLR4);LOC102449187(HSPD1);LOC102452744(DDX58);LOC102454572(IRF5);LOC102455967(TLR7);LOC102456214(Tlr8);LOC102456470(Tlr8);LOC102456651(TLR3);LOC102457158(TLR2-2);LOC102457570(TLR2-2);LOC102457979(Tbk1);LOC102460229(TICAM1);LOC102460523(TWF2);LOC102461132(RIPK2);LOC102461437(D1Pas1);LOC102462…
GO:0019956	chemokine binding	Molecular Function	binding	22	-0.560515	-1.53525	0.0244399	0.0964305	LOC102443473(A2M);LOC102443957(A2M);LOC102444130(CXCR5);LOC102444449(ACKR2);LOC102444889(ACKR1);LOC102448833(A2M);LOC102450683(CCR7);LOC102452532(CXCR2);LOC102453496(A2M);LOC102453736(A2M);LOC102454574(Cxcr6);LOC102454836(CCR5);LOC102455403(CCR6);LOC102456891(CXCR3);LOC102457006(A2M);LOC102458378(A2M);LOC102459085(ACKR3);LOC102460133(CCR5);LOC102460859(CCR5);LOC102463964(A2M);LOC106731970(Cxcr3);…
GO:0043087	regulation of GTPase activity	Biological Process	biological regulation	359	-0.366282	-1.53478	0	0.0965026	LOC102443390(Mcf2l);LOC102443403(ELMOD1);LOC102443412(PKP4);LOC102443508(AGRN);LOC102443562(PLXNB1);LOC102443795(myoM);LOC102443817(BBS4);LOC102443851(CHN2);LOC102443859(ASAP3);LOC102443893(DOCK10);LOC102444038(SGSM2);LOC102444055(RAP1B);LOC102444084(AGAP2);LOC102444117(RAPGEF4);LOC102444152(FGD3);LOC102444188(DOCK9);LOC102444192(GNB2L1);LOC102444238(ARHGEF15);LOC102444401(Arhgap44);LOC102444613(…
GO:0072001	renal system development	Biological Process	single-organism process	178	-0.391432	-1.53461	0	0.0962901	LOC102443385(IQCB1);LOC102443627(NKX3-1);LOC102443680(Ttc26);LOC102443708(PDGFRA);LOC102444432(PAX2);LOC102444546(Nrtn);LOC102444691(SHH);LOC102444721(CEP290);LOC102444834(Mtss1);LOC102444925(DNAJC15);LOC102444998(ITGB3);LOC102445048(LMX1A);LOC102445142(HEYL);LOC102445259(EYA2);LOC102445269(LGR4);LOC102445339(PTCH1);LOC102445459(IGF2);LOC102445469(prom1a);LOC102445492(PODXL);LOC102445659(TBX6L);L…
GO:0006650	glycerophospholipid metabolic process	Biological Process	single-organism process	204	-0.384559	-1.53407	0	0.0964471	LOC102443441(Etnk2);LOC102443502(Plaat3);LOC102443507(Mtmr4);LOC102443541(PIP5KL1);LOC102443573(PTEN);LOC102443646(Pigv);LOC102443697(GPAT3);LOC102443808(PLA2G6);LOC102443898(PIGN);LOC102443911(MOGAT3);LOC102444300(PISD);LOC102444412(PLA2G4C);LOC102444453(HTR2A);LOC102444500(CD81);LOC102444511(MTMR3);LOC102444545(PITPNA);LOC102444590(MTM1);LOC102444753(pitpnc1);LOC102444807(MTMR1);LOC102444897(AB…
GO:0002011	morphogenesis of an epithelial sheet	Biological Process	single-organism process	24	-0.549597	-1.53321	0.0220884	0.0967789	LOC102445917(ITGA5);LOC102446885(SOX11);LOC102447008(SCNN1G);LOC102447606(Acvrl1);LOC102448735(vax2-a);LOC102448819(SCNN1B);LOC102448962(Sox4);LOC102449049(Notch1);LOC102449103(LMX1A);LOC102451016(PITX2);LOC102451423(PHACTR4);LOC102451640(MSX2);LOC102451740(TBX20);LOC102452410(DLL4);LOC102453393(BVES);LOC102453522(TBX5);LOC102454376(Adam17);LOC102455057(cyp11a1);LOC102457131(msxc);LOC102457876(PO…
GO:0004675	transmembrane receptor protein serine/threonine kinase activity	Molecular Function	molecular transducer activity	17	-0.599567	-1.53295	0.0380762	0.0966576	LOC102443635(TGFBR3);LOC102444710(TGFBR2);LOC102445806(--);LOC102447606(Acvrl1);LOC102449724(BMPR1B);LOC102452254(LTBP1);LOC102452383(ACVR2B);LOC102453202(Bmpr1a);LOC102454243(ACVR1B);LOC102454507(ACVR2A);LOC102455070(ACVR1C);LOC102455326(ACVR1);LOC102456232(BMPR2);LOC102456531(ENG);LOC102457599(TGFBR2);LOC112547291(--);MSTRG.9474(Ltbp4)
GO:1903706	regulation of hemopoiesis	Biological Process	biological regulation	194	-0.386621	-1.53275	0	0.0964797	LOC102443642(CCL4);LOC102443660(V-MAF);LOC102443693(--);LOC102443811(HSP90AA1);LOC102443813(IL2RG);LOC102443844(DTX1);LOC102443850(SOX13);LOC102443884(FBXO7);LOC102444025(KITLG);LOC102444344(BTN2A1);LOC102444457(TNFSF11);LOC102444574(ADAM10);LOC102444580(--);LOC102444624(Tesc);LOC102444691(SHH);LOC102444710(TGFBR2);LOC102444801(SCIN);LOC102444998(ITGB3);LOC102445037(bglap);LOC102445132(APCS);LOC1…
GO:0043408	regulation of MAPK cascade	Biological Process	biological regulation	360	-0.363045	-1.52852	0	0.0995538	LOC102443361(ILK);LOC102443405(EGFR);LOC102443465(PKHD1);LOC102443573(PTEN);LOC102443642(CCL4);LOC102443661(FGF23);LOC102443696(CAV3);LOC102443702(Pdcd4);LOC102443708(PDGFRA);LOC102443772(FGFR2);LOC102443800(vUbi);LOC102443806(PTPRQ);LOC102443920(Mapk8ip3);LOC102443925(Map3k11);LOC102443935(PTPRJ);LOC102444015(SORL1);LOC102444018(Sema4c);LOC102444025(KITLG);LOC102444055(RAP1B);LOC102444092(PPEF2)…
GO:0016411	acylglycerol O-acyltransferase activity	Molecular Function	catalytic activity	15	-0.624723	-1.52818	0.0459082	0.0994287	LOC102443697(GPAT3);LOC102443911(MOGAT3);LOC102446025(AGPAT3);LOC102446902(AGPAT4);LOC102448805(Agpat2);LOC102449089(mogat1);LOC102449336(dgat2);LOC102451471(GPAT4);LOC102453102(mogat2-a);LOC102453357(DGAT2);LOC102455555(mboat2);LOC102457765(AGPAT5);LOC102462415(LCLAT1);LOC102462907(LPCAT2);LOC102463898(ABHD5)
GO:0097530	granulocyte migration	Biological Process	localization	80	-0.432691	-1.52796	0.0018797	0.0992819	LOC102443624(grifin);LOC102443642(CCL4);LOC102444130(CXCR5);LOC102444580(--);LOC102444660(Edn1);LOC102444738(CXCL12);LOC102445681(NCKAP1L);LOC102445814(ITGA9);LOC102446184(BPI);LOC102447492(THBS4);LOC102447829(CFTR);LOC102447956(TIRAP);LOC102447996(C3ar1);LOC102448035(Inppl1);LOC102448142(C1qbp);LOC102448772(inppl1a);LOC102448827(VEGFA);LOC102449115(Trem1);LOC102450683(CCR7);LOC102450748(JAM3);LO…
GO:0019221	cytokine-mediated signaling pathway	Biological Process	biological regulation	225	-0.381251	-1.52795	0.00200803	0.0989618	LOC102443642(CCL4);LOC102443675(Rnasel);LOC102443693(--);LOC102443696(CAV3);LOC102443724(--);LOC102443811(HSP90AA1);LOC102443813(IL2RG);LOC102443817(BBS4);LOC102444130(CXCR5);LOC102444302(--);LOC102444449(ACKR2);LOC102444457(TNFSF11);LOC102444508(GFI1);LOC102444539(--);LOC102444580(--);LOC102444600(--);LOC102444660(Edn1);LOC102444705(MUL1);LOC102444738(CXCL12);LOC102444823(NCR2);LOC102445228(TRAD…
GO:0008015	blood circulation	Biological Process	multicellular organismal process	357	-0.361084	-1.52776	0	0.0988446	LOC102443361(ILK);LOC102443405(EGFR);LOC102443435(HTR1B);LOC102443476(Adra1d);LOC102443539(GRK2);LOC102443570(ATP2A2);LOC102443642(CCL4);LOC102443696(CAV3);LOC102443808(PLA2G6);LOC102443811(HSP90AA1);LOC102443817(BBS4);LOC102443828(ACE);LOC102443842(SLC6A4);LOC102443935(PTPRJ);LOC102443965(ERAP2);LOC102444053(Nkx2-1);LOC102444130(CXCR5);LOC102444204(LNPEP);LOC102444307(PARVB);LOC102444453(HTR2A);…
GO:0002526	acute inflammatory response	Biological Process	response to stimulus	92	-0.42903	-1.52706	0	0.0991796	LOC102443473(A2M);LOC102443557(PROS1);LOC102443957(A2M);LOC102444457(TNFSF11);LOC102444901(C7);LOC102444987(CFH);LOC102445132(APCS);LOC102445198(INS);LOC102445298(C6);LOC102445441(MIF);LOC102445629(APCS);LOC102446184(BPI);LOC102446357(TNFRSF11A);LOC102446381(MIF);LOC102447898(CD55);LOC102448117(ASH1L);LOC102448142(C1qbp);LOC102448303(CEBPA);LOC102448833(A2M);LOC102449495(C3);LOC102449532(TNF);LOC…
GO:0005319	lipid transporter activity	Molecular Function	transporter activity	58	-0.459386	-1.52664	0.0131086	0.0991947	LOC102443773(ANO3);LOC102444075(GLTP);LOC102444461(ANO1);LOC102444545(PITPNA);LOC102444753(pitpnc1);LOC102444909(ABCC1);LOC102444975(NPC1);LOC102445683(ANO8);LOC102445774(AKR1C5);LOC102446010(AKR1C3);LOC102446253(Akr1c6);LOC102446296(Ano2);LOC102446483(AKR1C3);LOC102446609(FABP3);LOC102447680(cptp);LOC102447730(APOA2);LOC102448925(FABP1);LOC102450580(ANO9);LOC102451297(ABCG4);LOC102451396(Mfsd2a)…
GO:0019722	calcium-mediated signaling	Biological Process	biological regulation	77	-0.435871	-1.52391	0.0094162	0.101223	LOC102443405(EGFR);LOC102443570(ATP2A2);LOC102443642(CCL4);LOC102444165(NCAM1);LOC102444580(--);LOC102444600(--);LOC102444823(NCR2);LOC102444935(FIS1);LOC102444986(EXOC4);LOC102445485(BCAP31);LOC102445642(Trat1);LOC102445775(PPP3CC);LOC102446005(TENM2);LOC102446396(ATP2B4);LOC102446411(NTRK2);LOC102447163(NFATC3);LOC102447706(SLC9A1);LOC102447775(Jph2);LOC102447882(GSTO1);LOC102447902(NMUR2);LOC1…
GO:0048704	embryonic skeletal system morphogenesis	Biological Process	single-organism process	56	-0.465072	-1.52273	0.00963391	0.101902	LOC102443708(PDGFRA);LOC102443772(FGFR2);LOC102444710(TGFBR2);LOC102445168(GJA4);LOC102445305(LEO1);LOC102445371(EIF4A3);LOC102445609(Mmp24);LOC102445623(Rnf2);LOC102446518(TWIST2);LOC102446619(HOXC10);LOC102446858(hoxc11a);LOC102447028(Plxna3);LOC102447303(ALX1);LOC102447419(IRX5);LOC102447562(Dlx2);LOC102447881(Mmp16);LOC102448056(RALB);LOC102448065(SEMA3D);LOC102449454(FAM20B);LOC102449718(SLC…
GO:0004714	transmembrane receptor protein tyrosine kinase activity	Molecular Function	molecular transducer activity	43	-0.487213	-1.52247	0.0102459	0.101764	LOC102443405(EGFR);LOC102443708(PDGFRA);LOC102443772(FGFR2);LOC102444123(EPHA7);LOC102444201(EPHB1);LOC102444715(FGFR3);LOC102445611(EPHB5);LOC102446247(EPHB2);LOC102446411(NTRK2);LOC102446449(EPHA6);LOC102446651(kdrl);LOC102446780(CRIM1);LOC102447079(MET);LOC102447628(EPHA4);LOC102448313(EPHA6);LOC102449476(EPHA7);LOC102451068(KIT);LOC102451309(KDR);LOC102451442(PDGFRL);LOC102452818(NRP1);LOC102…
GO:0001894	tissue homeostasis	Biological Process	biological regulation	119	-0.411718	-1.52239	0.00208768	0.101481	LOC102443629(MUC6);LOC102443817(BBS4);LOC102444107(VSIG1);LOC102444457(TNFSF11);LOC102444691(SHH);LOC102445347(Klhl10);LOC102445545(COL14A1);LOC102446065(RPA1);LOC102446497(Crocc);LOC102446709(ACTB);LOC102446805(HNF1A);LOC102447447(CTSK);LOC102447519(SPACA3);LOC102447645(PTPN11);LOC102447991(NRAS);LOC102448148(LDB2);LOC102448827(VEGFA);LOC102448887(TLR4);LOC102448895(TEX15);LOC102449297(Gigyf2);L…
GO:0044236	multicellular organism metabolic process	Biological Process	single-organism process	72	-0.447545	-1.5219	0.0102041	0.101669	LOC102444301(MRC2);LOC102444574(ADAM10);LOC102444719(--);LOC102444800(ADAM20);LOC102444832(P3H2);LOC102445225(COL4A3);LOC102445411(COL1A1);LOC102445545(COL14A1);LOC102445609(Mmp24);LOC102446404(mmp11);LOC102446884(COL17A1);LOC102447221(ADRB1);LOC102447259(MMP13);LOC102447447(CTSK);LOC102447500(MMP3);LOC102447731(COL5A2);LOC102447881(Mmp16);LOC102447922(MMP3);LOC102447978(COL3A1);LOC102448178(MMP1…
GO:0030336	negative regulation of cell migration	Biological Process	biological regulation	44	-0.479363	-1.52098	0.0141414	0.102123	LOC102443599(PROX1);LOC102443638(NBL1);LOC102443826(Rgcc);LOC102444738(CXCL12);LOC102445533(MMP28);LOC102445544(Padi2);LOC102446580(HDAC5);LOC102446766(Adipoq);LOC102447606(Acvrl1);LOC102447926(THBS1);LOC102448035(Inppl1);LOC102448633(ANGPT4);LOC102448772(inppl1a);LOC102448844(Klf4);LOC102449049(Notch1);LOC102449434(Rgcc);LOC102452410(DLL4);LOC102452568(ARHGDIG);LOC102452758(FGF1);LOC102454192(PR…
GO:0042113	B cell activation	Biological Process	single-organism process	102	-0.41771	-1.52038	0.00376648	0.102272	LOC102443366(CMTM7);LOC102443461(PELI1);LOC102443556(Ctps1);LOC102443813(IL2RG);LOC102444048(PAWR);LOC102444500(CD81);LOC102444562(PLCL2);LOC102444655(GPR183);LOC102445441(MIF);LOC102445681(NCKAP1L);LOC102445987(CD28);LOC102446166(CARD11);LOC102446381(MIF);LOC102447148(C4BPA);LOC102447403(THOC1);LOC102447550(IKZF1);LOC102447555(CD40LG);LOC102447956(TIRAP);LOC102448388(GPR183);LOC102448465(FNIP1);…
GO:0042063	gliogenesis	Biological Process	single-organism process	164	-0.389981	-1.52031	0	0.102005	LOC102443361(ILK);LOC102443442(NKX6-1);LOC102443458(GSX2);LOC102443526(ATF5);LOC102443561(Rhoa);LOC102443642(CCL4);LOC102443652(RHOC);LOC102443935(PTPRJ);LOC102443952(MYCN);LOC102444053(Nkx2-1);LOC102444070(Sirt2);LOC102444108(LGALSL);LOC102444566(Nap1l1);LOC102444691(SHH);LOC102444715(FGFR3);LOC102444986(EXOC4);LOC102445294(ASPA);LOC102445305(LEO1);LOC102445390(RHOB);LOC102446177(LIF);LOC1024462…
GO:0002366	leukocyte activation involved in immune response	Biological Process	response to stimulus	74	-0.441622	-1.5195	0.00606061	0.102415	LOC102443642(CCL4);LOC102443875(SEMA4A);LOC102444404(Stxbp2);LOC102444562(PLCL2);LOC102444580(--);LOC102444655(GPR183);LOC102445852(EOMES);LOC102445987(CD28);LOC102446179(RORA);LOC102446184(BPI);LOC102446608(IL18R1);LOC102447248(RORC);LOC102447403(THOC1);LOC102447721(UNC13D);LOC102447859(GADD45G);LOC102448120(TYROBP);LOC102448388(GPR183);LOC102448516(ANXA10);LOC102448711(LCP1);LOC102448731(MYO1F)…
GO:0032526	response to retinoic acid	Biological Process	response to stimulus	65	-0.441782	-1.51818	0.00590551	0.103212	LOC102443842(SLC6A4);LOC102444432(PAX2);LOC102444624(Tesc);LOC102444628(hoxa1);LOC102445411(COL1A1);LOC102445994(OGT);LOC102447273(IRF1);LOC102447815(HDAC1);LOC102448036(RARB);LOC102448196(MUC5AC);LOC102448844(Klf4);LOC102448887(TLR4);LOC102449321(YAP1);LOC102449811(RARA);LOC102449858(ALK);LOC102450173(cyp26b1);LOC102450375(SETX);LOC102450552(TBX1);LOC102450765(SNW1);LOC102450830(MUC5AC);LOC10245…
GO:0042277	peptide binding	Molecular Function	binding	115	-0.405226	-1.51788	0.00380952	0.103157	LOC102443406(TNPO1);LOC102443885(BABAM2);LOC102444015(SORL1);LOC102444204(LNPEP);LOC102444920(ITM2B);LOC102444974(MRGPRD);LOC102445063(TLR2);LOC102445239(CRHR1);LOC102445733(galr2b);LOC102446059(GCGR);LOC102446071(FBXO2);LOC102446438(Kdelr3);LOC102447068(MRGPRD);LOC102447570(Mas1);LOC102447573(gpr54);LOC102447588(ECE1);LOC102447653(PRLR);LOC102447902(NMUR2);LOC102448215(Gucy2g);LOC102448750(Mas1)…
GO:0001709	cell fate determination	Biological Process	single-organism process	36	-0.500604	-1.51777	0.028169	0.102898	LOC102444988(otx5);LOC102445394(PRADC1);LOC102445659(TBX6L);LOC102446101(GATA6);LOC102447391(CDC42);LOC102448288(OLIG3);LOC102448416(ISL2);LOC102448844(Klf4);LOC102449056(POU6F2);LOC102449504(nkx2.2a);LOC102450003(OTX2);LOC102450008(lbx1);LOC102451726(ISL1);LOC102452834(OLIG2);LOC102453830(Hes5);LOC102454225(Hes5);LOC102454243(ACVR1B);LOC102454278(tbx2);LOC102454317(Mef2a);LOC102454467(Hes5);LOC1…
GO:0097529	myeloid leukocyte migration	Biological Process	localization	81	-0.430054	-1.5173	0.00811359	0.102985	LOC102443624(grifin);LOC102443642(CCL4);LOC102444130(CXCR5);LOC102444580(--);LOC102444660(Edn1);LOC102444738(CXCL12);LOC102445681(NCKAP1L);LOC102445814(ITGA9);LOC102446184(BPI);LOC102447492(THBS4);LOC102447829(CFTR);LOC102447956(TIRAP);LOC102447996(C3ar1);LOC102448035(Inppl1);LOC102448142(C1qbp);LOC102448772(inppl1a);LOC102448827(VEGFA);LOC102449115(Trem1);LOC102450683(CCR7);LOC102450748(JAM3);LO…
GO:0003159	morphogenesis of an endothelium	Biological Process	single-organism process	17	-0.600657	-1.5162	0.0283554	0.103564	LOC102445711(not2);LOC102446095(not2);LOC102446905(rbpj);LOC102447606(Acvrl1);LOC102448633(ANGPT4);LOC102449049(Notch1);LOC102449477(TAL2);LOC102450532(KRIT1);LOC102451672(TAL1);LOC102452410(DLL4);LOC102452586(CDH5);LOC102456006(ANGPT1);LOC102456336(CSNK2B);LOC102456457(PRKD2);LOC102460867(Angpt1);LOC102462316(MSN);LOC102463573(Ccm2)
GO:0019827	stem cell population maintenance	Biological Process	single-organism process	99	-0.415766	-1.51602	0.00374532	0.103381	LOC102443599(PROX1);LOC102443720(SOX2);LOC102444007(Srrt);LOC102444432(PAX2);LOC102444604(CNOT3);LOC102444715(FGFR3);LOC102444849(Nanos2);LOC102445558(NFYA);LOC102445609(Mmp24);LOC102445663(ELAVL1);LOC102446135(CDH2);LOC102446254(Piwil2);LOC102446268(PBX1);LOC102446336(SOX1);LOC102446588(SALL1);LOC102446756(DLL1);LOC102446815(LIN28A);LOC102446905(rbpj);LOC102447532(Pla2g2d);LOC102447780(PLA2G2E);…
GO:0021604	cranial nerve structural organization	Biological Process	single-organism process	15	-0.619567	-1.51563	0.0314342	0.103372	LOC102444432(PAX2);LOC102444628(hoxa1);LOC102447028(Plxna3);LOC102448065(SEMA3D);LOC102448792(SEMA3A);LOC102450701(PLXNA4);LOC102450980(DMD);LOC102452632(HOXB1);LOC102452818(NRP1);LOC102457105(HOXD1);LOC102458587(HOXA1);LOC102459381(NRP2);LOC106732423(PLXNA2);LOC106732933(SEMA3F);LOC112544933(Nrp2)
GO:0048608	reproductive structure development	Biological Process	single-organism process	234	-0.375474	-1.51442	0.00192678	0.104026	LOC102443434(EIF2S2);LOC102443536(CITED2);LOC102443627(NKX3-1);LOC102443708(PDGFRA);LOC102443720(SOX2);LOC102443772(FGFR2);LOC102443828(ACE);LOC102443867(LFNG);LOC102443972(Tfpt);LOC102444025(KITLG);LOC102444027(CDH6);LOC102444127(TLR9);LOC102444206(--);LOC102444283(E2F7);LOC102444314(FRS3);LOC102444353(MAMLD1);LOC102444624(Tesc);LOC102444691(SHH);LOC102444962(PATZ1);LOC102444974(MRGPRD);LOC10244…
GO:0004713	protein tyrosine kinase activity	Molecular Function	catalytic activity	77	-0.433992	-1.51283	0.00735294	0.105019	LOC102443405(EGFR);LOC102443708(PDGFRA);LOC102443772(FGFR2);LOC102444123(EPHA7);LOC102444201(EPHB1);LOC102444715(FGFR3);LOC102445611(EPHB5);LOC102446033(MUSK);LOC102446247(EPHB2);LOC102446285(Nptn);LOC102446304(ROR2);LOC102446411(NTRK2);LOC102446449(EPHA6);LOC102446651(kdrl);LOC102446780(CRIM1);LOC102447079(MET);LOC102447209(SSBP1);LOC102447628(EPHA4);LOC102447848(Dyrk1a);LOC102448313(EPHA6);LOC1…
GO:0061458	reproductive system development	Biological Process	single-organism process	234	-0.375474	-1.51065	0	0.106618	LOC102443434(EIF2S2);LOC102443536(CITED2);LOC102443627(NKX3-1);LOC102443708(PDGFRA);LOC102443720(SOX2);LOC102443772(FGFR2);LOC102443828(ACE);LOC102443867(LFNG);LOC102443972(Tfpt);LOC102444025(KITLG);LOC102444027(CDH6);LOC102444127(TLR9);LOC102444206(--);LOC102444283(E2F7);LOC102444314(FRS3);LOC102444353(MAMLD1);LOC102444624(Tesc);LOC102444691(SHH);LOC102444962(PATZ1);LOC102444974(MRGPRD);LOC10244…
GO:0010634	positive regulation of epithelial cell migration	Biological Process	biological regulation	50	-0.462766	-1.50996	0.0171756	0.10695	LOC102443368(HDAC7);LOC102444800(ADAM20);LOC102445040(ADAM9);LOC102446129(--);LOC102446343(Prkd1);LOC102446616(snai1);LOC102446906(HDAC9);LOC102447079(MET);LOC102447501(ADAM20);LOC102447926(THBS1);LOC102448379(AKT3);LOC102448633(ANGPT4);LOC102448785(MAPK14);LOC102448827(VEGFA);LOC102450119(HSPB8);LOC102450143(FGF10);LOC102450648(CIB1);LOC102450996(ADAM9);LOC102452619(HSPB1);LOC102452758(FGF1);LOC…
GO:0032612	interleukin-1 production	Biological Process	single-organism process	63	-0.451576	-1.50972	0.00583658	0.106846	LOC102443642(CCL4);LOC102444196(Nlrp1b);LOC102444984(CCL3);LOC102445807(Nlrp1b);LOC102446277(Trim16);LOC102448416(ISL2);LOC102449871(SMAD3);LOC102449993(ARRB2);LOC102450193(S1PR3);LOC102450291(Tnfaip3);LOC102450483(MLNR);LOC102450683(CCR7);LOC102450994(GHSR);LOC102451191(ZCCHC9);LOC102451726(ISL1);LOC102452058(F2RL1);LOC102452619(HSPB1);LOC102453021(NLRP12);LOC102453414(ACP5);LOC102454103(SPHK1);…
GO:0051271	negative regulation of cellular component movement	Biological Process	biological regulation	44	-0.479363	-1.50967	0.0195312	0.106559	LOC102443599(PROX1);LOC102443638(NBL1);LOC102443826(Rgcc);LOC102444738(CXCL12);LOC102445533(MMP28);LOC102445544(Padi2);LOC102446580(HDAC5);LOC102446766(Adipoq);LOC102447606(Acvrl1);LOC102447926(THBS1);LOC102448035(Inppl1);LOC102448633(ANGPT4);LOC102448772(inppl1a);LOC102448844(Klf4);LOC102449049(Notch1);LOC102449434(Rgcc);LOC102452410(DLL4);LOC102452568(ARHGDIG);LOC102452758(FGF1);LOC102454192(PR…
GO:0045639	positive regulation of myeloid cell differentiation	Biological Process	biological regulation	46	-0.47676	-1.50822	0.0150376	0.107451	LOC102443642(CCL4);LOC102443693(--);LOC102444457(TNFSF11);LOC102444624(Tesc);LOC102444801(SCIN);LOC102444998(ITGB3);LOC102445665(RB1);LOC102445994(OGT);LOC102446177(LIF);LOC102447524(TPO);LOC102447550(IKZF1);LOC102447970(--);LOC102448271(FADD);LOC102449025(IL12B);LOC102449532(TNF);LOC102449641(CA1);LOC102450188(GATA2);LOC102450649(CREB1);LOC102450707(ID4);LOC102450791(TMEM64);LOC102451139(CSF1);L…
GO:0044420	extracellular matrix component	Cellular Component	extracellular matrix component	118	-0.404761	-1.50812	0.00203666	0.107204	LOC102443377(COL4A6);LOC102443508(AGRN);LOC102443872(HMCN1);LOC102444120(ERBIN);LOC102444832(P3H2);LOC102444833(LAMA4);LOC102445225(COL4A3);LOC102445383(Itgb4);LOC102445411(COL1A1);LOC102445635(SPARC);LOC102445876(LAMA3);LOC102446188(NID2);LOC102446213(Egfl6);LOC102446266(MFAP2);LOC102446323(ENTPD2);LOC102446503(FGF9);LOC102446520(MATN2);LOC102446672(Mdk);LOC102446747(FREM1);LOC102446884(COL17A1)…
GO:0048568	embryonic organ development	Biological Process	single-organism process	320	-0.361347	-1.50762	0	0.107263	LOC102443531(MAB21L1);LOC102443536(CITED2);LOC102443693(--);LOC102443708(PDGFRA);LOC102443772(FGFR2);LOC102443817(BBS4);LOC102443952(MYCN);LOC102444171(RBM24);LOC102444198(ARL13B);LOC102444206(--);LOC102444283(E2F7);LOC102444508(GFI1);LOC102444566(Nap1l1);LOC102444628(hoxa1);LOC102444691(SHH);LOC102444710(TGFBR2);LOC102444853(Hoxc9);LOC102444955(TH);LOC102445090(HOXC8);LOC102445142(HEYL);LOC10244…
GO:0045619	regulation of lymphocyte differentiation	Biological Process	biological regulation	70	-0.437344	-1.50702	0.0213592	0.107484	LOC102443811(HSP90AA1);LOC102443813(IL2RG);LOC102443844(DTX1);LOC102443850(SOX13);LOC102443884(FBXO7);LOC102444344(BTN2A1);LOC102444691(SHH);LOC102444710(TGFBR2);LOC102445681(NCKAP1L);LOC102445936(VNN3);LOC102446166(CARD11);LOC102446172(VNN3);LOC102447248(RORC);LOC102447273(IRF1);LOC102447306(GLI2);LOC102447550(IKZF1);LOC102449244(ZBTB1);LOC102449514(Commd3);LOC102449535(CDKN2B);LOC102449610(ITPK…
GO:0032835	glomerulus development	Biological Process	single-organism process	39	-0.491909	-1.50683	0.0116279	0.107311	LOC102443708(PDGFRA);LOC102444998(ITGB3);LOC102445269(LGR4);LOC102445469(prom1a);LOC102445492(PODXL);LOC102445711(not2);LOC102445942(GPR33);LOC102446095(not2);LOC102446905(rbpj);LOC102447996(C3ar1);LOC102448099(NPHS2);LOC102448731(MYO1F);LOC102449103(LMX1A);LOC102449308(CFC1);LOC102449341(Tcf21);LOC102449702(CFC1);LOC102449886(tbx6);LOC102450579(MSC);LOC102451953(Cd34);LOC102453061(MAGI2);LOC1024…
GO:0045944	positive regulation of transcription from RNA polymerase II promoter	Biological Process	biological regulation	43	-0.472243	-1.50636	0.0180361	0.107445	LOC102443761(NACA);LOC102443949(RXRA);LOC102443970(Dlx3);LOC102444315(CARF);LOC102445495(RBPJL);LOC102446394(Taf1);LOC102446805(HNF1A);LOC102446905(rbpj);LOC102447903(RXRG);LOC102448827(VEGFA);LOC102449049(Notch1);LOC102449190(SMAD9);LOC102449551(ATF4);LOC102449569(TBPL1);LOC102449844(Mrtfa);LOC102450135(MYOCD);LOC102451352(EP300);LOC102451519(PPARA);LOC102451536(RBM15);LOC102454651(MYOCD);LOC102…
GO:0003013	circulatory system process	Biological Process	multicellular organismal process	407	-0.353681	-1.50568	0	0.107777	LOC102443361(ILK);LOC102443405(EGFR);LOC102443435(HTR1B);LOC102443460(lmna);LOC102443476(Adra1d);LOC102443539(GRK2);LOC102443554(MEOX2);LOC102443570(ATP2A2);LOC102443635(TGFBR3);LOC102443642(CCL4);LOC102443696(CAV3);LOC102443808(PLA2G6);LOC102443811(HSP90AA1);LOC102443817(BBS4);LOC102443828(ACE);LOC102443842(SLC6A4);LOC102443935(PTPRJ);LOC102443965(ERAP2);LOC102444048(PAWR);LOC102444053(Nkx2-1);L…
GO:0071902	positive regulation of protein serine/threonine kinase activity	Biological Process	biological regulation	58	-0.451042	-1.50514	0.0204461	0.107924	LOC102443800(vUbi);LOC102443920(Mapk8ip3);LOC102443925(Map3k11);LOC102444127(TLR9);LOC102444206(--);LOC102444358(Map3k20);LOC102444457(TNFSF11);LOC102444660(Edn1);LOC102444705(MUL1);LOC102444978(ERCC6);LOC102445071(Marcks);LOC102445198(INS);LOC102445513(PTPN1);LOC102445565(MDFIC);LOC102446357(TNFRSF11A);LOC102446396(ATP2B4);LOC102446525(SIRT1);LOC102446766(Adipoq);LOC102447628(EPHA4);LOC102447937…
GO:0007599	hemostasis	Biological Process	biological regulation	435	-0.351232	-1.50465	0	0.107998	LOC102443361(ILK);LOC102443365(UBASH3B);LOC102443466(FAP);LOC102443473(A2M);LOC102443557(PROS1);LOC102443561(Rhoa);LOC102443570(ATP2A2);LOC102443591(ABCC4);LOC102443652(RHOC);LOC102443708(PDGFRA);LOC102443709(ABCC4);LOC102443935(PTPRJ);LOC102443957(A2M);LOC102444055(RAP1B);LOC102444117(RAPGEF4);LOC102444205(MAFF);LOC102444396(CBX5);LOC102444404(Stxbp2);LOC102444454(GUCY1A2);LOC102444471(ITGAX);LO…
GO:0046471	phosphatidylglycerol metabolic process	Biological Process	single-organism process	26	-0.534555	-1.50384	0.0297398	0.108317	LOC102443808(PLA2G6);LOC102445188(PLA2G2F);LOC102446282(PGS1);LOC102447780(PLA2G2E);LOC102449068(PLA2G4F);LOC102449310(PLA2G4F);LOC102450040(Cds1);LOC102450224(LPCAT1);LOC102450660(Stoml2);LOC102451529(PLA2G4B);LOC102453095(SLC27A1);LOC102453139(Pld1);LOC102453375(PLD2);LOC102454341(Crls1);LOC102455091(PLD4);LOC102458559(PLA2G4A);LOC102458699(LPCAT4);LOC102459546(Slc27a4);LOC102459636(pld3);LOC10…
GO:0009799	specification of symmetry	Biological Process	single-organism process	104	-0.408152	-1.50367	0.00408163	0.108208	LOC102443356(JAZF1);LOC102443536(CITED2);LOC102443817(BBS4);LOC102443958(Ift88);LOC102444198(ARL13B);LOC102444202(DNAH7);LOC102444606(Rpgrip1l);LOC102444619(TGIF2);LOC102444691(SHH);LOC102445659(TBX6L);LOC102445711(not2);LOC102445797(Dnaaf1);LOC102445991(HSPB7);LOC102445992(CCDC103);LOC102446095(not2);LOC102446506(CER1);LOC102446691(arl6);LOC102446756(DLL1);LOC102446905(rbpj);LOC102447606(Acvrl1)…
GO:0098727	maintenance of cell number	Biological Process	developmental process	99	-0.415766	-1.5029	0.00784314	0.108542	LOC102443599(PROX1);LOC102443720(SOX2);LOC102444007(Srrt);LOC102444432(PAX2);LOC102444604(CNOT3);LOC102444715(FGFR3);LOC102444849(Nanos2);LOC102445558(NFYA);LOC102445609(Mmp24);LOC102445663(ELAVL1);LOC102446135(CDH2);LOC102446254(Piwil2);LOC102446268(PBX1);LOC102446336(SOX1);LOC102446588(SALL1);LOC102446756(DLL1);LOC102446815(LIN28A);LOC102446905(rbpj);LOC102447532(Pla2g2d);LOC102447780(PLA2G2E);…
GO:0043551	regulation of phosphatidylinositol 3-kinase activity	Biological Process	biological regulation	21	-0.56043	-1.50163	0.0244821	0.109328	LOC102443708(PDGFRA);LOC102444715(FGFR3);LOC102445163(VAV2);LOC102445198(INS);LOC102446559(PIK3IP1);LOC102447391(CDC42);LOC102450683(CCR7);LOC102451068(KIT);LOC102452758(FGF1);LOC102455188(RAC1);LOC102455375(RAC3);LOC102456773(FLT1);LOC102456833(WASHC1);LOC102457133(TEK);LOC102457520(RAC2);LOC102458824(VAV3);LOC102460895(PDGFRB);LOC102462684(ERBB4);LOC106732304(Erbb4);LOC106732306(ERBB4);MSTRG.65…
GO:0018212	peptidyl-tyrosine modification	Biological Process	cellular process	75	-0.430148	-1.49826	0.00196078	0.112117	LOC102443642(CCL4);LOC102443696(CAV3);LOC102444462(PECAM1);LOC102444715(FGFR3);LOC102445357(TNFRSF1A);LOC102446177(LIF);LOC102446185(PPP2CA);LOC102446420(PPP2R1A);LOC102446686(CAV1);LOC102447273(IRF1);LOC102447418(ZFP91);LOC102447653(PRLR);LOC102447815(HDAC1);LOC102447937(ADRA2C);LOC102448083(IL22);LOC102448416(ISL2);LOC102448450(ZNF692);LOC102449025(IL12B);LOC102450313(IL6);LOC102450554(CNTF);LO…
GO:0042439	ethanolamine-containing compound metabolic process	Biological Process	single-organism process	60	-0.451914	-1.49782	0.0133588	0.112171	LOC102443502(Plaat3);LOC102443808(PLA2G6);LOC102444412(PLA2G4C);LOC102445188(PLA2G2F);LOC102445412(DMGDH);LOC102445976(PLBD1);LOC102446068(SPTLC1);LOC102446445(MBOAT1);LOC102446609(FABP3);LOC102446932(PHKA1);LOC102446973(SPTLC3);LOC102447344(ENPP7);LOC102447520(Chdh);LOC102447532(Pla2g2d);LOC102447780(PLA2G2E);LOC102449068(PLA2G4F);LOC102449310(PLA2G4F);LOC102449332(ACSL3);LOC102449950(Enpp6);LOC…
GO:0031532	actin cytoskeleton reorganization	Biological Process	cellular component organization or biogenesis	16	-0.608966	-1.49722	0.0341556	0.112445	LOC102443708(PDGFRA);LOC102445778(Gmfg);LOC102447788(Ajm1);LOC102447991(NRAS);LOC102450646(KRAS);LOC102452712(F11r);LOC102453044(RHOF);LOC102454370(Hcls1);LOC102454701(SEMA3E);LOC102457133(TEK);LOC102457627(HRAS);LOC102458426(GMFB);LOC102459860(CD2AP);LOC102460494(CSF1R);LOC102460804(NTRK3);LOC106733094(--)
GO:0032147	activation of protein kinase activity	Biological Process	biological regulation	193	-0.378262	-1.49681	0.00194553	0.11244	LOC102443405(EGFR);LOC102443508(AGRN);LOC102443800(vUbi);LOC102443920(Mapk8ip3);LOC102443925(Map3k11);LOC102444055(RAP1B);LOC102444057(ADCY2);LOC102444206(--);LOC102444314(FRS3);LOC102444358(Map3k20);LOC102444457(TNFSF11);LOC102444500(CD81);LOC102444705(MUL1);LOC102444800(ADAM20);LOC102444875(UBC);LOC102444974(MRGPRD);LOC102444978(ERCC6);LOC102445040(ADAM9);LOC102445140(PROK1);LOC102445198(INS);L…
GO:0030545	receptor regulator activity	Molecular Function	molecular function regulator	18	-0.587426	-1.49677	0.0353635	0.112141	LOC102443508(AGRN);LOC102443642(CCL4);LOC102444521(Actn3);LOC102445459(IGF2);LOC102447175(med16);LOC102449116(BAZ1B);LOC102452430(FNTA);LOC102452906(PRKCE);LOC102453220(ANXA1);LOC102461640(ACTN2);LOC102462521(MED1);LOC102463449(CCL3);LOC102463713(CCL5);LOC102463959(CCL3);LOC106732085(med1);LOC106732940(ANXA2);LOC112546357(Ccl12);LOC112546422(AGRN)
GO:0009855	determination of bilateral symmetry	Biological Process	single-organism process	104	-0.408152	-1.4945	0.00753296	0.113846	LOC102443356(JAZF1);LOC102443536(CITED2);LOC102443817(BBS4);LOC102443958(Ift88);LOC102444198(ARL13B);LOC102444202(DNAH7);LOC102444606(Rpgrip1l);LOC102444619(TGIF2);LOC102444691(SHH);LOC102445659(TBX6L);LOC102445711(not2);LOC102445797(Dnaaf1);LOC102445991(HSPB7);LOC102445992(CCDC103);LOC102446095(not2);LOC102446506(CER1);LOC102446691(arl6);LOC102446756(DLL1);LOC102446905(rbpj);LOC102447606(Acvrl1)…
GO:0061311	cell surface receptor signaling pathway involved in heart development	Biological Process	biological regulation	16	-0.597792	-1.49375	0.0514403	0.114194	LOC102444691(SHH);LOC102445711(not2);LOC102446095(not2);LOC102446905(rbpj);LOC102447050(MSGN1);LOC102449886(tbx6);LOC102451591(Tmem88);LOC102452540(TMEM88);LOC102453485(chrd);LOC102456935(TBXT);LOC102457876(POU5F3);LOC102458588(SMAD5);LOC102458907(Dkk2);LOC102463019(DKK1);LOC102463209(SMAD1);LOC102463769(SOX17)
GO:0045580	regulation of T cell differentiation	Biological Process	biological regulation	58	-0.44471	-1.49332	0.0200401	0.114302	LOC102443811(HSP90AA1);LOC102443813(IL2RG);LOC102443844(DTX1);LOC102443850(SOX13);LOC102444344(BTN2A1);LOC102444691(SHH);LOC102444710(TGFBR2);LOC102445681(NCKAP1L);LOC102445936(VNN3);LOC102446172(VNN3);LOC102447248(RORC);LOC102447273(IRF1);LOC102447306(GLI2);LOC102447550(IKZF1);LOC102449244(ZBTB1);LOC102449514(Commd3);LOC102449535(CDKN2B);LOC102449610(ITPKA);LOC102449770(IL7R);LOC102449917(BMI1);…
GO:0002761	regulation of myeloid leukocyte differentiation	Biological Process	biological regulation	96	-0.414492	-1.4927	0.0121457	0.11453	LOC102443642(CCL4);LOC102443660(V-MAF);LOC102443693(--);LOC102444025(KITLG);LOC102444457(TNFSF11);LOC102444574(ADAM10);LOC102444580(--);LOC102444624(Tesc);LOC102444998(ITGB3);LOC102445037(bglap);LOC102445132(APCS);LOC102445629(APCS);LOC102445665(RB1);LOC102445784(CD69);LOC102445994(OGT);LOC102446177(LIF);LOC102446475(C1QB);LOC102446766(Adipoq);LOC102447550(IKZF1);LOC102447970(--);LOC102448036(RAR…
GO:0048663	neuron fate commitment	Biological Process	single-organism process	47	-0.472473	-1.49157	0.0253906	0.115377	LOC102443458(GSX2);LOC102443970(Dlx3);LOC102444053(Nkx2-1);LOC102444691(SHH);LOC102445805(LHX3);LOC102445974(Lhx4);LOC102446185(PPP2CA);LOC102446336(SOX1);LOC102446619(HOXC10);LOC102446690(BCL11B);LOC102446756(DLL1);LOC102446905(rbpj);LOC102447562(Dlx2);LOC102447985(dlx1a);LOC102448288(OLIG3);LOC102448416(ISL2);LOC102449049(Notch1);LOC102449504(nkx2.2a);LOC102450188(GATA2);LOC102450855(SATB2);LOC…
GO:0000982	transcription factor activity, RNA polymerase II core promoter proximal region sequence-specific binding	Molecular Function	nucleic acid binding transcription factor activity	276	-0.360793	-1.49004	0	0.116498	LOC102443442(NKX6-1);LOC102443474(Tcf4);LOC102443527(POU1F1);LOC102443554(MEOX2);LOC102443660(V-MAF);LOC102443693(--);LOC102443720(SOX2);LOC102443967(TFEB);LOC102443970(Dlx3);LOC102444115(TLX3);LOC102444227(CTCFL);LOC102444315(CARF);LOC102444504(CLOCK);LOC102444508(GFI1);LOC102444517(NFE2L3);LOC102444619(TGIF2);LOC102444962(PATZ1);LOC102444988(otx5);LOC102445142(HEYL);LOC102445154(Nacc2);LOC10244…
GO:0006084	acetyl-CoA metabolic process	Biological Process	cellular process	17	-0.580437	-1.48925	0.0545113	0.116949	LOC102443615(AADAT);LOC102444372(NUDT7);LOC102444696(ACLY);LOC102447912(Acss1);LOC102448901(Pdhb);LOC102449575(ACSS1);LOC102450456(KYNU);LOC102454542(AASS);LOC102457494(MLYCD);LOC102458098(Pdk4);LOC102459982(Dph3);LOC102460117(Mvk);LOC102460410(ACSS2);LOC102461754(DLAT);LOC102462504(DLD);LOC102462717(Pdha1);LOC102463594(AADAT)
GO:0048588	developmental cell growth	Biological Process	single-organism process	95	-0.417832	-1.48891	0.00585938	0.116935	LOC102444495(DCLK1);LOC102444626(APP);LOC102444687(ASAH1);LOC102444691(SHH);LOC102444710(TGFBR2);LOC102444738(CXCL12);LOC102444752(MAP1B);LOC102445881(Camk2d);LOC102445941(Dcc);LOC102445950(Cdkl3);LOC102446185(PPP2CA);LOC102447028(Plxna3);LOC102447216(PLXNB1);LOC102447628(EPHA4);LOC102447737(OMG);LOC102447763(emx1);LOC102448065(SEMA3D);LOC102448416(ISL2);LOC102448785(MAPK14);LOC102448792(SEMA3A);…
GO:1903725	regulation of phospholipid metabolic process	Biological Process	biological regulation	29	-0.512291	-1.48837	0.0332681	0.1171	LOC102443708(PDGFRA);LOC102444453(HTR2A);LOC102444500(CD81);LOC102444715(FGFR3);LOC102445163(VAV2);LOC102445198(INS);LOC102446559(PIK3IP1);LOC102447391(CDC42);LOC102448275(ZP3);LOC102450660(Stoml2);LOC102450683(CCR7);LOC102451068(KIT);LOC102452758(FGF1);LOC102455188(RAC1);LOC102455314(ZP3);LOC102455375(RAC3);LOC102456773(FLT1);LOC102456833(WASHC1);LOC102457133(TEK);LOC102457520(RAC2);LOC102457888…
GO:0032611	interleukin-1 beta production	Biological Process	single-organism process	52	-0.452564	-1.48833	0.0120482	0.116822	LOC102443642(CCL4);LOC102444196(Nlrp1b);LOC102445807(Nlrp1b);LOC102446277(Trim16);LOC102448416(ISL2);LOC102449871(SMAD3);LOC102449993(ARRB2);LOC102450291(Tnfaip3);LOC102450483(MLNR);LOC102450683(CCR7);LOC102450994(GHSR);LOC102451191(ZCCHC9);LOC102451726(ISL1);LOC102452058(F2RL1);LOC102452619(HSPB1);LOC102453021(NLRP12);LOC102453414(ACP5);LOC102454210(CHRNA7);LOC102454836(CCR5);LOC102455214(NLRP3)…
GO:0005903	brush border	Cellular Component	cell part	49	-0.464074	-1.48634	0.0244361	0.118355	LOC102443731(CUBN);LOC102443811(HSP90AA1);LOC102443828(ACE);LOC102444059(MTTP);LOC102444577(SLC9A3);LOC102445016(LRP2);LOC102446066(Slc5a2);LOC102446182(SLC34A2);LOC102446246(FOLR1);LOC102446851(SLC22A5);LOC102447394(Slc6a18);LOC102447644(Slc6a19);LOC102448282(Folr1);LOC102449325(prkcb);LOC102449497(ITLN1);LOC102449905(Itln1);LOC102449908(cybrd1);LOC102449940(HSP90AB1);LOC102450134(Itln1);LOC1024…
GO:0034329	cell junction assembly	Biological Process	cellular component organization or biogenesis	150	-0.387304	-1.48631	0.00567108	0.118042	LOC102443368(HDAC7);LOC102443412(PKP4);LOC102443561(Rhoa);LOC102443652(RHOC);LOC102443696(CAV3);LOC102443828(ACE);LOC102444040(FERMT2);LOC102444313(TRPV4);LOC102444512(TJP1);LOC102444521(Actn3);LOC102444525(PKN2);LOC102444749(--);LOC102444993(Mtdh);LOC102444998(ITGB3);LOC102445168(GJA4);LOC102445175(CLDN15);LOC102445383(Itgb4);LOC102445390(RHOB);LOC102445570(OCLN);LOC102445876(LAMA3);LOC102445917…
GO:0008047	enzyme activator activity	Molecular Function	molecular function regulator	268	-0.360599	-1.48617	0.00187266	0.117859	LOC102443403(ELMOD1);LOC102443508(AGRN);LOC102443627(NKX3-1);LOC102443642(CCL4);LOC102443696(CAV3);LOC102443705(BCL2L13);LOC102443851(CHN2);LOC102443859(ASAP3);LOC102444084(AGAP2);LOC102444192(GNB2L1);LOC102444196(Nlrp1b);LOC102444238(ARHGEF15);LOC102444314(FRS3);LOC102444338(AHSA1);LOC102444401(Arhgap44);LOC102444580(--);LOC102444626(APP);LOC102444779(TBC1D5);LOC102444870(CDK5R1);LOC102444924(PC…
GO:0031226	intrinsic component of plasma membrane	Cellular Component	cell part	108	-0.404712	-1.48554	0.00582524	0.118188	LOC102443465(PKHD1);LOC102444471(ITGAX);LOC102444622(Hyal2);LOC102444717(TSPAN32);LOC102444800(ADAM20);LOC102444901(C7);LOC102444998(ITGB3);LOC102445038(LRRTM4);LOC102445298(C6);LOC102445307(ITGA10);LOC102445383(Itgb4);LOC102445434(GGT7);LOC102445765(CSF2RB);LOC102445814(ITGA9);LOC102445917(ITGA5);LOC102445987(CD28);LOC102446205(GABBR2);LOC102446246(FOLR1);LOC102446602(Dlgap3);LOC102446638(CACNG2…
GO:0009967	positive regulation of signal transduction	Biological Process	biological regulation	499	-0.342388	-1.48501	0	0.118366	LOC102443361(ILK);LOC102443405(EGFR);LOC102443409(TRIM27);LOC102443461(PELI1);LOC102443536(CITED2);LOC102443565(Trim39);LOC102443573(PTEN);LOC102443605(CYP27B1);LOC102443627(NKX3-1);LOC102443634(MYORG);LOC102443642(CCL4);LOC102443661(FGF23);LOC102443693(--);LOC102443696(CAV3);LOC102443708(PDGFRA);LOC102443724(--);LOC102443772(FGFR2);LOC102443800(vUbi);LOC102443920(Mapk8ip3);LOC102443925(Map3k11);…
GO:0005882	intermediate filament	Cellular Component	supramolecular fiber	48	-0.464566	-1.48272	0.0238095	0.120268	LOC102443460(lmna);LOC102445574(LMNB2);LOC102446002(EIF6);LOC102447368(narf);LOC102448453(FBF1);LOC102448632(lmna);LOC102448776(Nefm);LOC102449258(NEFL);LOC102450392(Nefh);LOC102450473(KRT8);LOC102450508(SHANK2);LOC102451558(KRT24);LOC102451681(Dlgap2);LOC102451791(KRT12);LOC102451887(KRT18);LOC102452037(Krt20);LOC102452496(Ina);LOC102452530(KRT15);LOC102452790(krt18);LOC102452818(NRP1);LOC102453…
GO:0001819	positive regulation of cytokine production	Biological Process	biological regulation	269	-0.361114	-1.48253	0	0.120107	LOC102443642(CCL4);LOC102443714(IFIH1);LOC102443724(--);LOC102443800(vUbi);LOC102443826(Rgcc);LOC102444127(TLR9);LOC102444196(Nlrp1b);LOC102444253(CRTAM);LOC102444580(--);LOC102444622(Hyal2);LOC102444875(UBC);LOC102444984(CCL3);LOC102445063(TLR2);LOC102445089(TLR10);LOC102445198(INS);LOC102445415(XRCC6);LOC102445423(Tlr8);LOC102445441(MIF);LOC102445807(Nlrp1b);LOC102445987(CD28);LOC102446063(Dhx5…
GO:0010631	epithelial cell migration	Biological Process	localization	208	-0.371525	-1.48166	0	0.120715	LOC102443368(HDAC7);LOC102443466(FAP);LOC102443573(PTEN);LOC102443599(PROX1);LOC102443635(TGFBR3);LOC102443640(ADGRA3);LOC102443806(PTPRQ);LOC102443826(Rgcc);LOC102443862(MCC);LOC102443875(SEMA4A);LOC102443982(CNN2);LOC102444366(--);LOC102444644(SCARB1);LOC102444660(Edn1);LOC102444710(TGFBR2);LOC102444749(--);LOC102444800(ADAM20);LOC102444998(ITGB3);LOC102445040(ADAM9);LOC102445635(SPARC);LOC1024…
GO:0002263	cell activation involved in immune response	Biological Process	response to stimulus	75	-0.434852	-1.48148	0.0123967	0.120565	LOC102443642(CCL4);LOC102443875(SEMA4A);LOC102444404(Stxbp2);LOC102444562(PLCL2);LOC102444580(--);LOC102444655(GPR183);LOC102445852(EOMES);LOC102445987(CD28);LOC102446179(RORA);LOC102446184(BPI);LOC102446608(IL18R1);LOC102447248(RORC);LOC102447403(THOC1);LOC102447721(UNC13D);LOC102447859(GADD45G);LOC102448120(TYROBP);LOC102448388(GPR183);LOC102448516(ANXA10);LOC102448711(LCP1);LOC102448731(MYO1F)…
GO:0045860	positive regulation of protein kinase activity	Biological Process	biological regulation	281	-0.360068	-1.48074	0	0.120988	LOC102443405(EGFR);LOC102443508(AGRN);LOC102443642(CCL4);LOC102443800(vUbi);LOC102443828(ACE);LOC102443920(Mapk8ip3);LOC102443925(Map3k11);LOC102444055(RAP1B);LOC102444057(ADCY2);LOC102444127(TLR9);LOC102444206(--);LOC102444314(FRS3);LOC102444358(Map3k20);LOC102444394(ADNP);LOC102444457(TNFSF11);LOC102444500(CD81);LOC102444660(Edn1);LOC102444705(MUL1);LOC102444710(TGFBR2);LOC102444800(ADAM20);LOC…
GO:0018108	peptidyl-tyrosine phosphorylation	Biological Process	cellular process	75	-0.430148	-1.48029	0.00729927	0.121052	LOC102443642(CCL4);LOC102443696(CAV3);LOC102444462(PECAM1);LOC102444715(FGFR3);LOC102445357(TNFRSF1A);LOC102446177(LIF);LOC102446185(PPP2CA);LOC102446420(PPP2R1A);LOC102446686(CAV1);LOC102447273(IRF1);LOC102447418(ZFP91);LOC102447653(PRLR);LOC102447815(HDAC1);LOC102447937(ADRA2C);LOC102448083(IL22);LOC102448416(ISL2);LOC102448450(ZNF692);LOC102449025(IL12B);LOC102450313(IL6);LOC102450554(CNTF);LO…
GO:0022804	active transmembrane transporter activity	Molecular Function	transporter activity	223	-0.366459	-1.47998	0	0.12102	LOC102443454(Slc25a18);LOC102443517(ATP5F1B);LOC102443570(ATP2A2);LOC102443591(ABCC4);LOC102443709(ABCC4);LOC102443790(ABCD3);LOC102443842(SLC6A4);LOC102444003(SLC5A5);LOC102444011(SLC35A1);LOC102444013(SLC5A12);LOC102444368(ATP5MG);LOC102444492(CLCN3);LOC102444558(ATP5F1B);LOC102444577(SLC9A3);LOC102444650(SLC6A1);LOC102444684(SLC20A2);LOC102444792(Tuba8);LOC102444886(SLC1A4);LOC102444909(ABCC1)…
GO:0043406	positive regulation of MAP kinase activity	Biological Process	biological regulation	50	-0.462053	-1.47995	0.0246679	0.120737	LOC102443800(vUbi);LOC102443920(Mapk8ip3);LOC102443925(Map3k11);LOC102444127(TLR9);LOC102444206(--);LOC102444358(Map3k20);LOC102444457(TNFSF11);LOC102444660(Edn1);LOC102444705(MUL1);LOC102444978(ERCC6);LOC102445198(INS);LOC102445513(PTPN1);LOC102445565(MDFIC);LOC102446357(TNFRSF11A);LOC102447628(EPHA4);LOC102447937(ADRA2C);LOC102448923(DAXX);LOC102448973(vangl2);LOC102448977(Map3k7cl);LOC10244953…
GO:0000981	RNA polymerase II transcription factor activity, sequence-specific DNA binding	Molecular Function	nucleic acid binding transcription factor activity	441	-0.345344	-1.4792	0.00196078	0.121074	LOC102443442(NKX6-1);LOC102443474(Tcf4);LOC102443526(ATF5);LOC102443527(POU1F1);LOC102443552(PKNOX1);LOC102443554(MEOX2);LOC102443599(PROX1);LOC102443627(NKX3-1);LOC102443631(GTF2IRD1);LOC102443644(mnt);LOC102443660(V-MAF);LOC102443693(--);LOC102443720(SOX2);LOC102443949(RXRA);LOC102443967(TFEB);LOC102443970(Dlx3);LOC102444053(Nkx2-1);LOC102444115(TLX3);LOC102444227(CTCFL);LOC102444265(DR1);LOC10…
GO:0090130	tissue migration	Biological Process	single-organism process	210	-0.371768	-1.47765	0.00374532	0.122193	LOC102443368(HDAC7);LOC102443466(FAP);LOC102443573(PTEN);LOC102443599(PROX1);LOC102443635(TGFBR3);LOC102443640(ADGRA3);LOC102443806(PTPRQ);LOC102443826(Rgcc);LOC102443862(MCC);LOC102443875(SEMA4A);LOC102443982(CNN2);LOC102444366(--);LOC102444644(SCARB1);LOC102444660(Edn1);LOC102444710(TGFBR2);LOC102444749(--);LOC102444800(ADAM20);LOC102444998(ITGB3);LOC102445040(ADAM9);LOC102445635(SPARC);LOC1024…
GO:0003700	transcription factor activity, sequence-specific DNA binding	Molecular Function	nucleic acid binding transcription factor activity	461	-0.341771	-1.4775	0	0.121984	LOC102443442(NKX6-1);LOC102443474(Tcf4);LOC102443526(ATF5);LOC102443527(POU1F1);LOC102443552(PKNOX1);LOC102443554(MEOX2);LOC102443599(PROX1);LOC102443627(NKX3-1);LOC102443631(GTF2IRD1);LOC102443644(mnt);LOC102443660(V-MAF);LOC102443693(--);LOC102443720(SOX2);LOC102443949(RXRA);LOC102443967(TFEB);LOC102443970(Dlx3);LOC102444053(Nkx2-1);LOC102444115(TLX3);LOC102444227(CTCFL);LOC102444265(DR1);LOC10…
GO:0045637	regulation of myeloid cell differentiation	Biological Process	biological regulation	117	-0.395049	-1.47722	0.00742115	0.121885	LOC102443642(CCL4);LOC102443660(V-MAF);LOC102443693(--);LOC102444025(KITLG);LOC102444457(TNFSF11);LOC102444574(ADAM10);LOC102444580(--);LOC102444624(Tesc);LOC102444801(SCIN);LOC102444998(ITGB3);LOC102445037(bglap);LOC102445132(APCS);LOC102445301(H4-I);LOC102445629(APCS);LOC102445665(RB1);LOC102445784(CD69);LOC102445994(OGT);LOC102446177(LIF);LOC102446475(C1QB);LOC102446766(Adipoq);LOC102447524(TP…
GO:2000146	negative regulation of cell motility	Biological Process	biological regulation	44	-0.479363	-1.47659	0.0177866	0.12216	LOC102443599(PROX1);LOC102443638(NBL1);LOC102443826(Rgcc);LOC102444738(CXCL12);LOC102445533(MMP28);LOC102445544(Padi2);LOC102446580(HDAC5);LOC102446766(Adipoq);LOC102447606(Acvrl1);LOC102447926(THBS1);LOC102448035(Inppl1);LOC102448633(ANGPT4);LOC102448772(inppl1a);LOC102448844(Klf4);LOC102449049(Notch1);LOC102449434(Rgcc);LOC102452410(DLL4);LOC102452568(ARHGDIG);LOC102452758(FGF1);LOC102454192(PR…
GO:0003279	cardiac septum development	Biological Process	single-organism process	54	-0.457839	-1.47632	0.0225141	0.122033	LOC102443536(CITED2);LOC102443599(PROX1);LOC102443772(FGFR2);LOC102444307(PARVB);LOC102445142(HEYL);LOC102445486(TBX3);LOC102445659(TBX6L);LOC102446101(GATA6);LOC102446885(SOX11);LOC102448036(RARB);LOC102448416(ISL2);LOC102448962(Sox4);LOC102448973(vangl2);LOC102449049(Notch1);LOC102449811(RARA);LOC102449995(Sox12);LOC102450552(TBX1);LOC102451016(PITX2);LOC102451536(RBM15);LOC102451640(MSX2);LOC1…
GO:1902936	phosphatidylinositol bisphosphate binding	Molecular Function	binding	55	-0.452482	-1.47485	0.0190476	0.123127	LOC102443463(Apba2);LOC102444072(Zfyve1);LOC102444748(FRMPD4);LOC102444801(SCIN);LOC102447376(PLEKHA1);LOC102447706(SLC9A1);LOC102447775(Jph2);LOC102447956(TIRAP);LOC102448379(AKT3);LOC102448900(ASAP1);LOC102449013(Plek);LOC102450532(KRIT1);LOC102450624(SESTD1);LOC102450682(COMMD1);LOC102450938(AMER2);LOC102452251(MYO1A);LOC102453220(ANXA1);LOC102453530(GAB2);LOC102453670(Cadps);LOC102453802(Tulp…
GO:0006820	anion transport	Biological Process	localization	381	-0.348425	-1.47464	0	0.122986	LOC102443435(HTR1B);LOC102443443(SLC43A1);LOC102443454(Slc25a18);LOC102443588(CLCN1);LOC102443591(ABCC4);LOC102443600(Ca9);LOC102443624(grifin);LOC102443661(FGF23);LOC102443709(ABCC4);LOC102443790(ABCD3);LOC102443808(PLA2G6);LOC102443828(ACE);LOC102443927(MYO6);LOC102444003(SLC5A5);LOC102444011(SLC35A1);LOC102444078(TMEM30C);LOC102444305(Tspoap1);LOC102444319(Slc27a6);LOC102444461(ANO1);LOC102444…
GO:0031252	cell leading edge	Cellular Component	cell part	244	-0.363349	-1.4745	0	0.122803	LOC102443361(ILK);LOC102443390(Mcf2l);LOC102443466(FAP);LOC102443523(ATP6V1B2);LOC102443561(Rhoa);LOC102443652(RHOC);LOC102443836(--);LOC102443859(ASAP3);LOC102443862(MCC);LOC102443920(Mapk8ip3);LOC102443927(MYO6);LOC102444152(FGD3);LOC102444167(MYO1D);LOC102444307(PARVB);LOC102444313(TRPV4);LOC102444404(Stxbp2);LOC102444473(ACTR3B);LOC102444525(PKN2);LOC102444590(MTM1);LOC102444624(Tesc);LOC1024…
GO:0042312	regulation of vasodilation	Biological Process	biological regulation	30	-0.507757	-1.47382	0.0322581	0.123152	LOC102443405(EGFR);LOC102443808(PLA2G6);LOC102445168(GJA4);LOC102445198(INS);LOC102446430(Ptgdrl);LOC102446525(SIRT1);LOC102447515(cnp-3);LOC102447829(CFTR);LOC102448076(KAT2B);LOC102451309(KDR);LOC102451957(PPARD);LOC102452058(F2RL1);LOC102454378(GJA5);LOC102456168(Gper1);LOC102456356(ADRB2);LOC102456998(AGTR2);LOC102457597(VIP);LOC102458391(SMAD6);LOC102460408(ADORA2B);LOC102460668(Uts2);LOC102…
GO:0050867	positive regulation of cell activation	Biological Process	biological regulation	111	-0.401999	-1.47197	0.0100604	0.124531	LOC102443696(CAV3);LOC102443811(HSP90AA1);LOC102443894(Cd3g);LOC102444691(SHH);LOC102444710(TGFBR2);LOC102445459(IGF2);LOC102445681(NCKAP1L);LOC102445987(CD28);LOC102446166(CARD11);LOC102446184(BPI);LOC102446371(IL1RL1);LOC102446686(CAV1);LOC102447075(AP1G1);LOC102447273(IRF1);LOC102447391(CDC42);LOC102447519(SPACA3);LOC102447550(IKZF1);LOC102447645(PTPN11);LOC102447926(THBS1);LOC102448271(FADD);…
GO:0003170	heart valve development	Biological Process	single-organism process	34	-0.491464	-1.47177	0.0460922	0.124353	LOC102443702(Pdcd4);LOC102445142(HEYL);LOC102446518(TWIST2);LOC102448962(Sox4);LOC102448993(PDCD4);LOC102449049(Notch1);LOC102449995(Sox12);LOC102450188(GATA2);LOC102451016(PITX2);LOC102451711(SMAD4);LOC102451740(TBX20);LOC102452046(GATA4);LOC102452225(NOTCH2);LOC102452242(NFATC1);LOC102452255(HEY1);LOC102453522(TBX5);LOC102453728(HEY2);LOC102454317(Mef2a);LOC102454378(GJA5);LOC102455326(ACVR1);L…
GO:0032651	regulation of interleukin-1 beta production	Biological Process	biological regulation	50	-0.455727	-1.47164	0.0233918	0.124176	LOC102443642(CCL4);LOC102444196(Nlrp1b);LOC102445807(Nlrp1b);LOC102446277(Trim16);LOC102448416(ISL2);LOC102449871(SMAD3);LOC102449993(ARRB2);LOC102450291(Tnfaip3);LOC102450483(MLNR);LOC102450683(CCR7);LOC102450994(GHSR);LOC102451191(ZCCHC9);LOC102451726(ISL1);LOC102452619(HSPB1);LOC102453021(NLRP12);LOC102453414(ACP5);LOC102454210(CHRNA7);LOC102454836(CCR5);LOC102455214(NLRP3);LOC102455403(CCR6);…
GO:0060193	positive regulation of lipase activity	Biological Process	biological regulation	81	-0.421417	-1.47134	0.0140845	0.124107	LOC102443405(EGFR);LOC102443539(GRK2);LOC102443642(CCL4);LOC102443708(PDGFRA);LOC102444057(ADCY2);LOC102444453(HTR2A);LOC102445071(Marcks);LOC102445281(ADRA1A);LOC102445645(Lpar1);LOC102445759(ADCY1);LOC102446930(PDE1C);LOC102447107(LPAR2);LOC102447383(NMUR1);LOC102447887(DLC1);LOC102447902(NMUR2);LOC102448197(ADCY9);LOC102448834(ADCY6);LOC102448868(SELE);LOC102448969(ADCY8);LOC102449070(Pde1b);L…
GO:0097205	renal filtration	Biological Process	multicellular organismal process	25	-0.525025	-1.47098	0.0317797	0.124165	LOC102444635(Uts2r);LOC102445110(Jchain);LOC102445168(GJA4);LOC102446540(APOL2);LOC102447391(CDC42);LOC102447863(Uts2r);LOC102448731(MYO1F);LOC102448830(PTPRO);LOC102450558(XPNPEP3);LOC102450587(MCAM);LOC102451953(Cd34);LOC102452058(F2RL1);LOC102453249(CRB2);LOC102454378(GJA5);LOC102454652(SULF1);LOC102455620(MYO1E);LOC102455997(EDNRA);LOC102457520(RAC2);LOC102458848(GAS6);LOC102460668(Uts2);LOC1…
GO:0045111	intermediate filament cytoskeleton	Cellular Component	cell part	49	-0.455238	-1.47046	0.0209924	0.124353	LOC102443460(lmna);LOC102445574(LMNB2);LOC102446002(EIF6);LOC102447368(narf);LOC102448453(FBF1);LOC102448632(lmna);LOC102448776(Nefm);LOC102449258(NEFL);LOC102450392(Nefh);LOC102450473(KRT8);LOC102450508(SHANK2);LOC102451558(KRT24);LOC102451681(Dlgap2);LOC102451791(KRT12);LOC102451887(KRT18);LOC102452037(Krt20);LOC102452496(Ina);LOC102452530(KRT15);LOC102452790(krt18);LOC102452818(NRP1);LOC102453…
GO:0045807	positive regulation of endocytosis	Biological Process	cellular component organization or biogenesis	67	-0.436415	-1.46976	0.0160966	0.124682	LOC102443557(PROS1);LOC102443696(CAV3);LOC102443725(Mfge8);LOC102443887(Hip1);LOC102447258(CALR);LOC102447519(SPACA3);LOC102448129(MYH9);LOC102448162(Tulp3);LOC102448262(Tub);LOC102448467(MERTK);LOC102449339(Ankfy1);LOC102449495(C3);LOC102449532(TNF);LOC102450179(Tor1a);LOC102450188(GATA2);LOC102450426(TOR1A);LOC102450468(MERTK);LOC102450683(CCR7);LOC102450818(CBL);LOC102451042(ACTN4);LOC10245121…
GO:0090132	epithelium migration	Biological Process	single-organism process	209	-0.369913	-1.46944	0.00585938	0.124647	LOC102443368(HDAC7);LOC102443466(FAP);LOC102443573(PTEN);LOC102443599(PROX1);LOC102443635(TGFBR3);LOC102443640(ADGRA3);LOC102443806(PTPRQ);LOC102443826(Rgcc);LOC102443862(MCC);LOC102443875(SEMA4A);LOC102443982(CNN2);LOC102444366(--);LOC102444644(SCARB1);LOC102444660(Edn1);LOC102444710(TGFBR2);LOC102444749(--);LOC102444800(ADAM20);LOC102444998(ITGB3);LOC102445040(ADAM9);LOC102445635(SPARC);LOC1024…
GO:0045017	glycerolipid biosynthetic process	Biological Process	single-organism process	73	-0.428475	-1.4674	0.00760456	0.126352	LOC102443507(Mtmr4);LOC102443573(PTEN);LOC102443808(PLA2G6);LOC102444453(HTR2A);LOC102444500(CD81);LOC102444511(MTMR3);LOC102444590(MTM1);LOC102444644(SCARB1);LOC102444711(CTDNEP1);LOC102444807(MTMR1);LOC102445475(PI4K2B);LOC102445587(VAC14);LOC102446282(PGS1);LOC102446609(FABP3);LOC102446932(PHKA1);LOC102446991(INPP5E);LOC102447518(MTMR2);LOC102448035(Inppl1);LOC102448275(ZP3);LOC102448525(Impa1…
GO:0072348	sulfur compound transport	Biological Process	localization	22	-0.545496	-1.46634	0.0471513	0.127123	LOC102444886(SLC1A4);LOC102444909(ABCC1);LOC102446187(CTNS);LOC102448545(SLC26A8);LOC102450882(SLC3A1);LOC102451081(SLC26A2);LOC102452711(SLC26A5);LOC102452966(PM20D1);LOC102455790(SLC1A5);LOC102456089(Slc26a1);LOC102456125(SLC13A1);LOC102456496(SLC26A7);LOC102457777(Tspan1);LOC102457926(SLC1A1);LOC102457949(SLC26A4);LOC102458446(Slc26a3);LOC102458563(SLC19A2);LOC102460815(SLC19A3);LOC102460829(S…
GO:0002696	positive regulation of leukocyte activation	Biological Process	biological regulation	110	-0.405912	-1.46572	0.00183824	0.127448	LOC102443696(CAV3);LOC102443811(HSP90AA1);LOC102443894(Cd3g);LOC102444691(SHH);LOC102444710(TGFBR2);LOC102445459(IGF2);LOC102445681(NCKAP1L);LOC102445987(CD28);LOC102446166(CARD11);LOC102446184(BPI);LOC102446371(IL1RL1);LOC102446686(CAV1);LOC102447075(AP1G1);LOC102447273(IRF1);LOC102447391(CDC42);LOC102447519(SPACA3);LOC102447550(IKZF1);LOC102447645(PTPN11);LOC102447926(THBS1);LOC102448271(FADD);…
GO:0046634	regulation of alpha-beta T cell activation	Biological Process	biological regulation	17	-0.580763	-1.46523	0.0435644	0.127731	LOC102443813(IL2RG);LOC102444710(TGFBR2);LOC102445681(NCKAP1L);LOC102447550(IKZF1);LOC102449025(IL12B);LOC102450254(CD83);LOC102455896(GATA3);LOC102456403(AP3D1);LOC102457371(IL23R);LOC102457373(Hsph1);LOC102457599(TGFBR2);LOC102459401(Sash3);LOC102460537(ZBTB16);LOC102461606(ADORA2A);LOC102463728(AP3B1);LOC106732293(--);LOC112545159(Trem3)
GO:0050729	positive regulation of inflammatory response	Biological Process	biological regulation	22	-0.537596	-1.46463	0.0382294	0.12802	LOC102444457(TNFSF11);LOC102446357(TNFRSF11A);LOC102449532(TNF);LOC102450251(PTGER3);LOC102450683(CCR7);LOC102451689(Ffar3);LOC102453854(CNR1);LOC102454836(CCR5);LOC102455369(TNFSF15);LOC102455403(CCR6);LOC102455787(Ffar3);LOC102456027(Ffar3);LOC102456526(Ffar2);LOC102456774(Ffar3);LOC102458559(PLA2G4A);LOC102459102(PTGS2);LOC102459240(Ccr10);LOC102460133(CCR5);LOC102460408(ADORA2B);LOC102460859(…
GO:0043471	regulation of cellular carbohydrate catabolic process	Biological Process	biological regulation	30	-0.501858	-1.46447	0.0532544	0.127835	LOC102443476(Adra1d);LOC102444453(HTR2A);LOC102445123(FBP2);LOC102445198(INS);LOC102445349(PHKG2);LOC102445441(MIF);LOC102446147(GPD1);LOC102446197(ENTPD5);LOC102446381(MIF);LOC102447129(PPP1R3B);LOC102447388(FBP1);LOC102448261(PPP1R3D);LOC102449076(gapdh-2);LOC102449445(MYC);LOC102449920(ppp1cc-b);LOC102450584(ppp1cc-a);LOC102451519(PPARA);LOC102451702(ppp1r3cb);LOC102452588(DDIT4);LOC102454948(…
GO:0016125	sterol metabolic process	Biological Process	single-organism process	92	-0.40913	-1.46399	0.00990099	0.127993	LOC102443949(RXRA);LOC102444015(SORL1);LOC102444427(APPL2);LOC102444548(MBTPS2);LOC102444614(SQLE);LOC102444626(APP);LOC102444644(SCARB1);LOC102444864(Hdlbp);LOC102444975(NPC1);LOC102445330(SCARF1);LOC102445540(CYP51A1);LOC102445577(ANGPTL3);LOC102445590(G6PD);LOC102445662(TRERF1);LOC102445694(LIPC);LOC102446152(Hsd17b10);LOC102446655(ACAA2);LOC102446805(HNF1A);LOC102446949(PEX2);LOC102447619(Nsd…
GO:0022602	ovulation cycle process	Biological Process	rhythmic process	23	-0.537342	-1.46193	0.0469043	0.129535	LOC102443708(PDGFRA);LOC102446525(SIRT1);LOC102447259(MMP13);LOC102447376(PLEKHA1);LOC102448275(ZP3);LOC102449625(KISS1);LOC102449724(BMPR1B);LOC102451041(UMODL1);LOC102451850(PGR);LOC102452658(ADAMTS1);LOC102453202(Bmpr1a);LOC102453831(LEPR);LOC102454210(CHRNA7);LOC102455314(ZP3);LOC102456423(SGPL1);LOC102457247(NRIP1);LOC102457888(ZP3);LOC102458559(PLA2G4A);LOC102459231(NPY5R);LOC102459736(Mmp1…
GO:0010811	positive regulation of cell-substrate adhesion	Biological Process	biological regulation	22	-0.532103	-1.45997	0.0418327	0.131187	LOC102443935(PTPRJ);LOC102444719(--);LOC102448698(EPB41L5);LOC102448827(VEGFA);LOC102449871(SMAD3);LOC102450600(LIMS1);LOC102451309(KDR);LOC102454083(FMN1);LOC102455144(ITGB1BP1);LOC102455188(RAC1);LOC102455275(Ppm1f);LOC102455375(RAC3);LOC102456411(VEGFA);LOC102457133(TEK);LOC102457520(RAC2);LOC102460699(LIMS2);LOC102461325(COL16A1);LOC102461936(S100A10);LOC102462681(--);LOC102463968(ROCK1);LOC1…
GO:0010518	positive regulation of phospholipase activity	Biological Process	biological regulation	79	-0.416325	-1.45991	0.0170132	0.130929	LOC102443405(EGFR);LOC102443539(GRK2);LOC102443642(CCL4);LOC102443708(PDGFRA);LOC102444057(ADCY2);LOC102444453(HTR2A);LOC102445071(Marcks);LOC102445281(ADRA1A);LOC102445645(Lpar1);LOC102445759(ADCY1);LOC102446930(PDE1C);LOC102447107(LPAR2);LOC102447383(NMUR1);LOC102447887(DLC1);LOC102447902(NMUR2);LOC102448197(ADCY9);LOC102448834(ADCY6);LOC102448868(SELE);LOC102448969(ADCY8);LOC102449070(Pde1b);L…
GO:0010092	specification of organ identity	Biological Process	single-organism process	17	-0.573822	-1.45986	0.0516899	0.130676	LOC102446015(SMARCD3);LOC102446905(rbpj);LOC102446948(SMARCD3);LOC102447050(MSGN1);LOC102448040(PAX3);LOC102448416(ISL2);LOC102450143(FGF10);LOC102450707(ID4);LOC102451726(ISL1);LOC102451763(SMARCD1);LOC102453944(id3-a);LOC102454096(FGF7);LOC102454317(Mef2a);LOC102456718(ID2);LOC102456820(FGF3);LOC102458283(GLI3);LOC102460770(MEF2C)
GO:0006637	acyl-CoA metabolic process	Biological Process	cellular process	64	-0.431031	-1.4589	0.0207939	0.131365	LOC102443615(AADAT);LOC102443911(MOGAT3);LOC102444349(ELOVL1);LOC102444372(NUDT7);LOC102444676(SUCLA2);LOC102444696(ACLY);LOC102445815(HSD17B12);LOC102446236(ELOVL4);LOC102446655(ACAA2);LOC102446989(SUCLG2);LOC102447684(ACOT1);LOC102447912(Acss1);LOC102448354(Acot3);LOC102448901(Pdhb);LOC102449332(ACSL3);LOC102449336(dgat2);LOC102449423(ACSL6);LOC102449575(ACSS1);LOC102450456(KYNU);LOC102451304(H…
GO:0000768	syncytium formation by plasma membrane fusion	Biological Process	single-organism process	44	-0.463707	-1.45581	0.022869	0.134169	LOC102443696(CAV3);LOC102444800(ADAM20);LOC102444918(Neo1);LOC102445040(ADAM9);LOC102445198(INS);LOC102445859(SH3PXD2A);LOC102445892(Crkl);LOC102445941(Dcc);LOC102446686(CAV1);LOC102447014(CD109);LOC102447501(ADAM20);LOC102447848(Dyrk1a);LOC102448129(MYH9);LOC102448384(DOCK5);LOC102450608(Ntn1);LOC102450745(NTN1);LOC102450748(JAM3);LOC102450996(ADAM9);LOC102451016(PITX2);LOC102452843(ADAM12);LOC1…
GO:0030856	regulation of epithelial cell differentiation	Biological Process	biological regulation	79	-0.417671	-1.45462	0.0222222	0.135074	LOC102443605(CYP27B1);LOC102443720(SOX2);LOC102444025(KITLG);LOC102444432(PAX2);LOC102444787(SRSF4);LOC102445339(PTCH1);LOC102445979(Numb);LOC102446177(LIF);LOC102446277(Trim16);LOC102446336(SOX1);LOC102446588(SALL1);LOC102446756(DLL1);LOC102447014(CD109);LOC102447530(APOLD1);LOC102447576(MACROH2A2);LOC102447606(Acvrl1);LOC102447798(Pax8);LOC102447961(KDF1);LOC102448185(SRSF6);LOC102448436(Btg2);…
GO:0043470	regulation of carbohydrate catabolic process	Biological Process	biological regulation	30	-0.501858	-1.45399	0.03125	0.135431	LOC102443476(Adra1d);LOC102444453(HTR2A);LOC102445123(FBP2);LOC102445198(INS);LOC102445349(PHKG2);LOC102445441(MIF);LOC102446147(GPD1);LOC102446197(ENTPD5);LOC102446381(MIF);LOC102447129(PPP1R3B);LOC102447388(FBP1);LOC102448261(PPP1R3D);LOC102449076(gapdh-2);LOC102449445(MYC);LOC102449920(ppp1cc-b);LOC102450584(ppp1cc-a);LOC102451519(PPARA);LOC102451702(ppp1r3cb);LOC102452588(DDIT4);LOC102454948(…
GO:0050673	epithelial cell proliferation	Biological Process	single-organism process	200	-0.362654	-1.45398	0.00391389	0.135114	LOC102443380(HPN);LOC102443466(FAP);LOC102443599(PROX1);LOC102443627(NKX3-1);LOC102443696(CAV3);LOC102443772(FGFR2);LOC102443826(Rgcc);LOC102444084(AGAP2);LOC102444457(TNFSF11);LOC102444644(SCARB1);LOC102444691(SHH);LOC102444715(FGFR3);LOC102444738(CXCL12);LOC102444787(SRSF4);LOC102444834(Mtss1);LOC102444998(ITGB3);LOC102445168(GJA4);LOC102445269(LGR4);LOC102445339(PTCH1);LOC102445341(Hoxc5);LOC1…
GO:0006949	syncytium formation	Biological Process	single-organism process	44	-0.463707	-1.45338	0.0376648	0.135413	LOC102443696(CAV3);LOC102444800(ADAM20);LOC102444918(Neo1);LOC102445040(ADAM9);LOC102445198(INS);LOC102445859(SH3PXD2A);LOC102445892(Crkl);LOC102445941(Dcc);LOC102446686(CAV1);LOC102447014(CD109);LOC102447501(ADAM20);LOC102447848(Dyrk1a);LOC102448129(MYH9);LOC102448384(DOCK5);LOC102450608(Ntn1);LOC102450745(NTN1);LOC102450748(JAM3);LOC102450996(ADAM9);LOC102451016(PITX2);LOC102452843(ADAM12);LOC1…
GO:0045597	positive regulation of cell differentiation	Biological Process	biological regulation	487	-0.331945	-1.45237	0	0.136096	LOC102443361(ILK);LOC102443442(NKX6-1);LOC102443458(GSX2);LOC102443474(Tcf4);LOC102443561(Rhoa);LOC102443562(PLXNB1);LOC102443599(PROX1);LOC102443605(CYP27B1);LOC102443638(NBL1);LOC102443642(CCL4);LOC102443652(RHOC);LOC102443693(--);LOC102443720(SOX2);LOC102443811(HSP90AA1);LOC102443828(ACE);LOC102443836(--);LOC102443970(Dlx3);LOC102444070(Sirt2);LOC102444102(DACT1);LOC102444432(PAX2);LOC10244445…
GO:0001817	regulation of cytokine production	Biological Process	biological regulation	420	-0.340282	-1.4522	0	0.135943	LOC102443368(HDAC7);LOC102443409(TRIM27);LOC102443608(Tril);LOC102443642(CCL4);LOC102443714(IFIH1);LOC102443724(--);LOC102443800(vUbi);LOC102443826(Rgcc);LOC102444109(TRIM27);LOC102444127(TLR9);LOC102444196(Nlrp1b);LOC102444200(--);LOC102444253(CRTAM);LOC102444580(--);LOC102444622(Hyal2);LOC102444705(MUL1);LOC102444875(UBC);LOC102444889(ACKR1);LOC102444984(CCL3);LOC102445063(TLR2);LOC102445089(TL…
GO:0010876	lipid localization	Biological Process	localization	206	-0.365364	-1.45021	0.00185529	0.137697	LOC102443469(CRY1);LOC102443627(NKX3-1);LOC102443696(CAV3);LOC102443790(ABCD3);LOC102443808(PLA2G6);LOC102443949(RXRA);LOC102444075(GLTP);LOC102444078(TMEM30C);LOC102444319(Slc27a6);LOC102444545(PITPNA);LOC102444644(SCARB1);LOC102444660(Edn1);LOC102444691(SHH);LOC102444753(pitpnc1);LOC102444847(NFKBIB);LOC102444909(ABCC1);LOC102444975(NPC1);LOC102444998(ITGB3);LOC102445239(CRHR1);LOC102445339(PTC…
GO:0002673	regulation of acute inflammatory response	Biological Process	biological regulation	79	-0.416078	-1.45003	0.0152381	0.137534	LOC102443473(A2M);LOC102443557(PROS1);LOC102443957(A2M);LOC102444457(TNFSF11);LOC102444901(C7);LOC102444987(CFH);LOC102445132(APCS);LOC102445198(INS);LOC102445298(C6);LOC102445441(MIF);LOC102445629(APCS);LOC102446357(TNFRSF11A);LOC102446381(MIF);LOC102447898(CD55);LOC102448117(ASH1L);LOC102448142(C1qbp);LOC102448833(A2M);LOC102449495(C3);LOC102449532(TNF);LOC102449550(EDNRB);LOC102450098(SELENOS)…
GO:0034333	adherens junction assembly	Biological Process	cellular component organization or biogenesis	26	-0.514835	-1.44879	0.0410156	0.138418	LOC102444040(FERMT2);LOC102444521(Actn3);LOC102446571(Arhgef7);LOC102446575(Whamm);LOC102447887(DLC1);LOC102448635(Ptprk);LOC102449361(Arhgap6);LOC102449706(CTTN1);LOC102450324(LPXN);LOC102450458(PIP5K1A);LOC102451155(SORBS1);LOC102452879(TESK2);LOC102452981(ITGA2);LOC102453044(RHOF);LOC102453609(ACTN1);LOC102453973(Arhgap6);LOC102454521(DLC1);LOC102455468(Arhgef7);LOC102456739(THY1);LOC102458254…
GO:0055090	acylglycerol homeostasis	Biological Process	biological regulation	15	-0.597725	-1.44855	0.0660194	0.138338	LOC102444644(SCARB1);LOC102445577(ANGPTL3);LOC102445694(LIPC);LOC102446179(RORA);LOC102450583(Hnf4a);LOC102450810(PLA2G12B);LOC102451506(YY1);LOC102452475(SESN2);LOC102453310(CETP);LOC102453378(hnf4b);LOC102456906(LPL);LOC102460093(PPARG);LOC102461982(GCKR);LOC102462146(NR1H3);LOC102463562(Angptl4)
GO:0043647	inositol phosphate metabolic process	Biological Process	single-organism process	19	-0.554595	-1.44848	0.0556586	0.138058	LOC102443527(POU1F1);LOC102445948(P2RY1);LOC102447733(RPS10);LOC102448035(Inppl1);LOC102448749(IPMK);LOC102448772(inppl1a);LOC102450079(IP6K3);LOC102452019(ITPK1);LOC102452758(FGF1);LOC102454220(PLCG2);LOC102455868(PLCD1);LOC102456168(Gper1);LOC102458846(NTSR1);LOC102459599(EYA3);LOC102459944(PLCG1);LOC102461099(Plcg1);LOC102461487(SCP2);LOC106732593(Plcg1);LOC112546611(ITPK1)
GO:0001889	liver development	Biological Process	single-organism process	21	-0.534033	-1.44831	0.0376238	0.137948	LOC102443599(PROX1);LOC102445332(UCP3);LOC102445577(ANGPTL3);LOC102447130(NCL);LOC102448472(Cpb2);LOC102449208(POU2F1);LOC102453303(RGN);LOC102453557(RGN);LOC102454192(PROX1);LOC102454904(Gfer);LOC102455178(Gak);LOC102456080(FGA);LOC102456356(ADRB2);LOC102456589(PTPN3);LOC102459166(Ucp2);LOC102459987(Atp6ap2);LOC102461964(SOX9);LOC102463562(Angptl4);LOC102463571(PRICKLE1);LOC106732445(CEBPB);LOC1…
GO:0002675	positive regulation of acute inflammatory response	Biological Process	biological regulation	20	-0.551913	-1.44802	0.0473485	0.137902	LOC102444457(TNFSF11);LOC102446357(TNFRSF11A);LOC102449532(TNF);LOC102450251(PTGER3);LOC102450683(CCR7);LOC102451689(Ffar3);LOC102453854(CNR1);LOC102454836(CCR5);LOC102455403(CCR6);LOC102455787(Ffar3);LOC102456027(Ffar3);LOC102456526(Ffar2);LOC102456774(Ffar3);LOC102458559(PLA2G4A);LOC102459102(PTGS2);LOC102459240(Ccr10);LOC102460133(CCR5);LOC102460859(CCR5);LOC102463713(CCL5);LOC112546357(Ccl12)
GO:0006026	aminoglycan catabolic process	Biological Process	metabolic process	40	-0.469614	-1.44773	0.04	0.137856	LOC102443508(AGRN);LOC102444622(Hyal2);LOC102445221(GALNS);LOC102446451(HGSNAT);LOC102446513(HEXA);LOC102447587(GPC5);LOC102447706(SLC9A1);LOC102447844(ASPN);LOC102447899(Ids);LOC102448102(OMD);LOC102448207(FMOD);LOC102448498(CHP1);LOC102449055(HYAL4);LOC102449136(OGN);LOC102449494(LYVE1);LOC102449878(PRELP);LOC102450198(HYAL2);LOC102450514(HPSE);LOC102452468(CEMIP);LOC102452758(FGF1);LOC10245329…
GO:0033674	positive regulation of kinase activity	Biological Process	biological regulation	285	-0.350139	-1.44731	0	0.137954	LOC102443405(EGFR);LOC102443508(AGRN);LOC102443642(CCL4);LOC102443800(vUbi);LOC102443828(ACE);LOC102443920(Mapk8ip3);LOC102443925(Map3k11);LOC102444055(RAP1B);LOC102444057(ADCY2);LOC102444127(TLR9);LOC102444206(--);LOC102444314(FRS3);LOC102444358(Map3k20);LOC102444394(ADNP);LOC102444457(TNFSF11);LOC102444500(CD81);LOC102444660(Edn1);LOC102444705(MUL1);LOC102444710(TGFBR2);LOC102444800(ADAM20);LOC…
GO:0001656	metanephros development	Biological Process	single-organism process	16	-0.578391	-1.44495	0.0557769	0.140119	LOC102444432(PAX2);LOC102444546(Nrtn);LOC102446177(LIF);LOC102446588(SALL1);LOC102447125(FRAS1);LOC102447798(Pax8);LOC102448218(--);LOC102450143(FGF10);LOC102454096(FGF7);LOC102456820(FGF3);LOC102456998(AGTR2);LOC102457389(STAT2);LOC102459127(RET);LOC102460895(PDGFRB);LOC102461533(GDNF);LOC102462741(STAT1)
GO:0002762	negative regulation of myeloid leukocyte differentiation	Biological Process	biological regulation	41	-0.460246	-1.44441	0.0316832	0.140356	LOC102443642(CCL4);LOC102443660(V-MAF);LOC102444580(--);LOC102445132(APCS);LOC102445629(APCS);LOC102445784(CD69);LOC102446475(C1QB);LOC102446766(Adipoq);LOC102448036(RARB);LOC102448480(FSTL3);LOC102449445(MYC);LOC102449811(RARA);LOC102450188(GATA2);LOC102450309(LRRC17);LOC102451101(HOXB7);LOC102454053(INPP4B);LOC102454057(TOB2);LOC102454187(Gpr68);LOC102455041(RARG);LOC102455274(THOC5);LOC1024565…
GO:0043583	ear development	Biological Process	single-organism process	126	-0.383855	-1.44426	0.00929368	0.140178	LOC102443438(ADGRV1);LOC102443573(PTEN);LOC102443599(PROX1);LOC102443660(V-MAF);LOC102443708(PDGFRA);LOC102443720(SOX2);LOC102443734(Pcdh15);LOC102443927(MYO6);LOC102444628(hoxa1);LOC102444691(SHH);LOC102444715(FGFR3);LOC102445259(EYA2);LOC102445420(DDT);LOC102445441(MIF);LOC102445635(SPARC);LOC102445805(LHX3);LOC102445964(Cdh23);LOC102446003(Phox2a);LOC102446050(NEUROD6);LOC102446336(SOX1);LOC10…
GO:0060411	cardiac septum morphogenesis	Biological Process	single-organism process	52	-0.446201	-1.44389	0.0245747	0.140276	LOC102443536(CITED2);LOC102443599(PROX1);LOC102443772(FGFR2);LOC102444307(PARVB);LOC102445142(HEYL);LOC102445486(TBX3);LOC102445659(TBX6L);LOC102446101(GATA6);LOC102446885(SOX11);LOC102448036(RARB);LOC102448416(ISL2);LOC102448962(Sox4);LOC102448973(vangl2);LOC102449049(Notch1);LOC102449811(RARA);LOC102449995(Sox12);LOC102450552(TBX1);LOC102451016(PITX2);LOC102451536(RBM15);LOC102451640(MSX2);LOC1…
GO:0071813	lipoprotein particle binding	Molecular Function	binding	17	-0.572103	-1.44367	0.0582121	0.140165	LOC102444015(SORL1);LOC102444644(SCARB1);LOC102445330(SCARF1);LOC102445694(LIPC);LOC102447730(APOA2);LOC102447926(THBS1);LOC102448507(LSR);LOC102451080(lgals3bpa);LOC102452119(Cd36);LOC102453023(SCARA5);LOC102453252(CDH13);LOC102453879(STAB2);LOC102457008(CRP);LOC102457846(PON2);LOC102458759(LRP8);LOC102463303(COLEC12);LOC112545070(--)
GO:0046578	regulation of Ras protein signal transduction	Biological Process	biological regulation	80	-0.408231	-1.44325	0.0172084	0.140271	LOC102443385(IQCB1);LOC102444025(KITLG);LOC102444323(Arhgef40);LOC102444431(TNFAIP1);LOC102445123(FBP2);LOC102445198(INS);LOC102445281(ADRA1A);LOC102445645(Lpar1);LOC102445881(Camk2d);LOC102445994(OGT);LOC102446135(CDH2);LOC102446185(PPP2CA);LOC102446368(FLCN);LOC102446392(EFTUD2);LOC102446437(ARPP19);LOC102447012(Mfn2);LOC102447107(LPAR2);LOC102447154(Mfn1);LOC102447388(FBP1);LOC102447496(Trim67…
GO:0050727	regulation of inflammatory response	Biological Process	biological regulation	97	-0.398612	-1.443	0.0193424	0.140217	LOC102443473(A2M);LOC102443557(PROS1);LOC102443957(A2M);LOC102444457(TNFSF11);LOC102444901(C7);LOC102444987(CFH);LOC102445132(APCS);LOC102445198(INS);LOC102445298(C6);LOC102445441(MIF);LOC102445629(APCS);LOC102445987(CD28);LOC102446357(TNFRSF11A);LOC102446381(MIF);LOC102447898(CD55);LOC102448117(ASH1L);LOC102448142(C1qbp);LOC102448275(ZP3);LOC102448833(A2M);LOC102449025(IL12B);LOC102449495(C3);LO…
GO:0090207	regulation of triglyceride metabolic process	Biological Process	biological regulation	16	-0.583385	-1.44272	0.0715631	0.140204	LOC102444644(SCARB1);LOC102444711(CTDNEP1);LOC102445604(PLIN3);LOC102446470(PLIN3);LOC102448682(GPAM);LOC102448848(GPLD1);LOC102449423(ACSL6);LOC102450379(Pnpla2);LOC102450404(cnep1r1);LOC102453057(ACSL6);LOC102453303(RGN);LOC102453557(RGN);LOC102462146(NR1H3);LOC102463431(ACSL5);LOC102463898(ABHD5);LOC102463960(AADAC)
GO:0043542	endothelial cell migration	Biological Process	localization	114	-0.387514	-1.44191	0.00785855	0.14075	LOC102443368(HDAC7);LOC102443599(PROX1);LOC102443640(ADGRA3);LOC102443826(Rgcc);LOC102443982(CNN2);LOC102444644(SCARB1);LOC102444660(Edn1);LOC102444998(ITGB3);LOC102445635(SPARC);LOC102445917(ITGA5);LOC102446129(--);LOC102446343(Prkd1);LOC102446503(FGF9);LOC102446525(SIRT1);LOC102446580(HDAC5);LOC102446616(snai1);LOC102446906(HDAC9);LOC102447079(MET);LOC102447606(Acvrl1);LOC102447926(THBS1);LOC10…
GO:0051235	maintenance of location	Biological Process	biological regulation	167	-0.36667	-1.44054	0.00770713	0.141822	LOC102443469(CRY1);LOC102443642(CCL4);LOC102443696(CAV3);LOC102443817(BBS4);LOC102443911(MOGAT3);LOC102444015(SORL1);LOC102444441(Topors);LOC102444453(HTR2A);LOC102444562(PLCL2);LOC102444580(--);LOC102444644(SCARB1);LOC102444656(Supt7l);LOC102444847(NFKBIB);LOC102444998(ITGB3);LOC102445096(SLC30A8);LOC102445577(ANGPTL3);LOC102445604(PLIN3);LOC102445881(Camk2d);LOC102445917(ITGA5);LOC102446214(PLN…
GO:0007045	cell-substrate adherens junction assembly	Biological Process	cellular component organization or biogenesis	26	-0.514835	-1.44048	0.058	0.141544	LOC102444040(FERMT2);LOC102444521(Actn3);LOC102446571(Arhgef7);LOC102446575(Whamm);LOC102447887(DLC1);LOC102448635(Ptprk);LOC102449361(Arhgap6);LOC102449706(CTTN1);LOC102450324(LPXN);LOC102450458(PIP5K1A);LOC102451155(SORBS1);LOC102452879(TESK2);LOC102452981(ITGA2);LOC102453044(RHOF);LOC102453609(ACTN1);LOC102453973(Arhgap6);LOC102454521(DLC1);LOC102455468(Arhgef7);LOC102456739(THY1);LOC102458254…
GO:0071715	icosanoid transport	Biological Process	localization	27	-0.510759	-1.43975	0.0414938	0.142007	LOC102443808(PLA2G6);LOC102443828(ACE);LOC102444660(Edn1);LOC102445441(MIF);LOC102446381(MIF);LOC102446398(drd2-a);LOC102447016(P2ry2);LOC102447573(gpr54);LOC102447902(NMUR2);LOC102449068(PLA2G4F);LOC102449310(PLA2G4F);LOC102453220(ANXA1);LOC102453224(MAPK9);LOC102456057(Slco2b1);LOC102456919(ACSL4);LOC102456998(AGTR2);LOC102457062(PLA2R1);LOC102458559(PLA2G4A);LOC102458846(NTSR1);LOC102458909(CY…
GO:0002250	adaptive immune response	Biological Process	response to stimulus	121	-0.382563	-1.43822	0.0077821	0.143362	LOC102443409(TRIM27);LOC102445423(Tlr8);LOC102445441(MIF);LOC102445942(GPR33);LOC102445987(CD28);LOC102446371(IL1RL1);LOC102446381(MIF);LOC102446525(SIRT1);LOC102447273(IRF1);LOC102447385(Rsad2);LOC102447403(THOC1);LOC102447555(CD40LG);LOC102447721(UNC13D);LOC102447898(CD55);LOC102447996(C3ar1);LOC102448150(CD55);LOC102448271(FADD);LOC102448275(ZP3);LOC102448827(VEGFA);LOC102448887(TLR4);LOC10244…
GO:0035383	thioester metabolic process	Biological Process	cellular process	64	-0.431031	-1.43771	0.0277228	0.143596	LOC102443615(AADAT);LOC102443911(MOGAT3);LOC102444349(ELOVL1);LOC102444372(NUDT7);LOC102444676(SUCLA2);LOC102444696(ACLY);LOC102445815(HSD17B12);LOC102446236(ELOVL4);LOC102446655(ACAA2);LOC102446989(SUCLG2);LOC102447684(ACOT1);LOC102447912(Acss1);LOC102448354(Acot3);LOC102448901(Pdhb);LOC102449332(ACSL3);LOC102449336(dgat2);LOC102449423(ACSL6);LOC102449575(ACSS1);LOC102450456(KYNU);LOC102451304(H…
GO:0001954	positive regulation of cell-matrix adhesion	Biological Process	biological regulation	22	-0.532103	-1.43737	0.0579151	0.143595	LOC102443935(PTPRJ);LOC102444719(--);LOC102448698(EPB41L5);LOC102448827(VEGFA);LOC102449871(SMAD3);LOC102450600(LIMS1);LOC102451309(KDR);LOC102454083(FMN1);LOC102455144(ITGB1BP1);LOC102455188(RAC1);LOC102455275(Ppm1f);LOC102455375(RAC3);LOC102456411(VEGFA);LOC102457133(TEK);LOC102457520(RAC2);LOC102460699(LIMS2);LOC102461325(COL16A1);LOC102461936(S100A10);LOC102462681(--);LOC102463968(ROCK1);LOC1…
GO:0019216	regulation of lipid metabolic process	Biological Process	biological regulation	175	-0.369232	-1.43603	0.00927644	0.144683	LOC102443599(PROX1);LOC102443605(CYP27B1);LOC102443693(--);LOC102443708(PDGFRA);LOC102443861(ACADVL);LOC102444084(AGAP2);LOC102444299(Stub1);LOC102444453(HTR2A);LOC102444500(CD81);LOC102444508(GFI1);LOC102444644(SCARB1);LOC102444711(CTDNEP1);LOC102444715(FGFR3);LOC102445163(VAV2);LOC102445198(INS);LOC102445416(RBL2);LOC102445459(IGF2);LOC102445587(VAC14);LOC102445604(PLIN3);LOC102445665(RB1);LOC1…
GO:0061008	hepaticobiliary system development	Biological Process	single-organism process	21	-0.534033	-1.43584	0.0625	0.144536	LOC102443599(PROX1);LOC102445332(UCP3);LOC102445577(ANGPTL3);LOC102447130(NCL);LOC102448472(Cpb2);LOC102449208(POU2F1);LOC102453303(RGN);LOC102453557(RGN);LOC102454192(PROX1);LOC102454904(Gfer);LOC102455178(Gak);LOC102456080(FGA);LOC102456356(ADRB2);LOC102456589(PTPN3);LOC102459166(Ucp2);LOC102459987(Atp6ap2);LOC102461964(SOX9);LOC102463562(Angptl4);LOC102463571(PRICKLE1);LOC106732445(CEBPB);LOC1…
GO:0030203	glycosaminoglycan metabolic process	Biological Process	metabolic process	106	-0.395728	-1.43572	0.00986193	0.144342	LOC102443521(B3GNT3);LOC102444622(Hyal2);LOC102444677(B3GNT4);LOC102444940(CHSY3);LOC102445002(CHST9);LOC102445221(GALNS);LOC102445335(PGLYRP1);LOC102445789(LYG2);LOC102445811(DSE);LOC102445982(CCND3);LOC102446513(HEXA);LOC102446589(CHST3);LOC102446763(EXT2);LOC102446783(CHPF);LOC102447091(CSGALNACT1);LOC102447194(SLC35D2);LOC102447217(PXYLP1);LOC102447519(SPACA3);LOC102447575(CHST4);LOC102447706…
GO:0032309	icosanoid secretion	Biological Process	localization	26	-0.505581	-1.43505	0.0574257	0.144667	LOC102443808(PLA2G6);LOC102443828(ACE);LOC102444660(Edn1);LOC102445441(MIF);LOC102446381(MIF);LOC102446398(drd2-a);LOC102447016(P2ry2);LOC102447573(gpr54);LOC102447902(NMUR2);LOC102449068(PLA2G4F);LOC102449310(PLA2G4F);LOC102453220(ANXA1);LOC102453224(MAPK9);LOC102456919(ACSL4);LOC102456998(AGTR2);LOC102457062(PLA2R1);LOC102458559(PLA2G4A);LOC102458846(NTSR1);LOC102458909(CYP4F22);LOC102459639(PN…
GO:0045664	regulation of neuron differentiation	Biological Process	biological regulation	237	-0.354474	-1.43406	0.00571429	0.145413	LOC102443561(Rhoa);LOC102443620(FAT3);LOC102443652(RHOC);LOC102443693(--);LOC102443836(--);LOC102444055(RAP1B);LOC102444117(RAPGEF4);LOC102444312(Tenm3);LOC102444313(TRPV4);LOC102444394(ADNP);LOC102444508(GFI1);LOC102444691(SHH);LOC102444727(CDC20);LOC102444738(CXCL12);LOC102444870(CDK5R1);LOC102445071(Marcks);LOC102445330(SCARF1);LOC102445390(RHOB);LOC102445645(Lpar1);LOC102445648(PMP22);LOC1024…
GO:0001816	cytokine production	Biological Process	single-organism process	484	-0.332444	-1.43389	0	0.145296	LOC102443368(HDAC7);LOC102443409(TRIM27);LOC102443461(PELI1);LOC102443608(Tril);LOC102443642(CCL4);LOC102443714(IFIH1);LOC102443724(--);LOC102443753(Litaf);LOC102443800(vUbi);LOC102443826(Rgcc);LOC102444048(PAWR);LOC102444109(TRIM27);LOC102444127(TLR9);LOC102444196(Nlrp1b);LOC102444200(--);LOC102444253(CRTAM);LOC102444286(TRIM56);LOC102444580(--);LOC102444622(Hyal2);LOC102444691(SHH);LOC102444705…
GO:0005887	integral component of plasma membrane	Cellular Component	cell part	92	-0.403967	-1.43362	0.0139721	0.14531	LOC102444471(ITGAX);LOC102444717(TSPAN32);LOC102444901(C7);LOC102444998(ITGB3);LOC102445038(LRRTM4);LOC102445298(C6);LOC102445307(ITGA10);LOC102445383(Itgb4);LOC102445765(CSF2RB);LOC102445814(ITGA9);LOC102445917(ITGA5);LOC102445987(CD28);LOC102446205(GABBR2);LOC102446602(Dlgap3);LOC102446638(CACNG2);LOC102447140(VWC2);LOC102447155(ITGAE);LOC102447527(SHISA9);LOC102447653(PRLR);LOC102448129(MYH9);…
GO:0048589	developmental growth	Biological Process	single-organism process	311	-0.343971	-1.43348	0.00185874	0.145102	LOC102443442(NKX6-1);LOC102443468(LARGE1);LOC102443508(AGRN);LOC102443527(POU1F1);LOC102443599(PROX1);LOC102443720(SOX2);LOC102443761(NACA);LOC102443772(FGFR2);LOC102443802(RBBP4);LOC102443817(BBS4);LOC102443867(LFNG);LOC102444439(BNC2);LOC102444495(DCLK1);LOC102444593(HSPA9);LOC102444626(APP);LOC102444687(ASAH1);LOC102444691(SHH);LOC102444710(TGFBR2);LOC102444738(CXCL12);LOC102444752(MAP1B);LOC1…
GO:0051931	regulation of sensory perception	Biological Process	biological regulation	31	-0.487995	-1.43308	0.0349515	0.145222	LOC102443642(CCL4);LOC102444165(NCAM1);LOC102444580(--);LOC102444660(Edn1);LOC102446038(NPY2R);LOC102447663(TAFA4);LOC102447706(SLC9A1);LOC102447937(ADRA2C);LOC102448887(TLR4);LOC102449230(CCK);LOC102449550(EDNRB);LOC102450177(SPX);LOC102450636(TAFA2);LOC102456356(ADRB2);LOC102457597(VIP);LOC102457690(MGLL);LOC102458846(NTSR1);LOC102458936(CTSS);LOC102458939(ACPP);LOC102459109(Comt);LOC102460801(…
GO:0010669	epithelial structure maintenance	Biological Process	biological regulation	17	-0.557852	-1.43305	0.0635838	0.144921	LOC102443629(MUC6);LOC102444107(VSIG1);LOC102448887(TLR4);LOC102450575(STRAP);LOC102453848(MUC2);LOC102455601(RBP4);LOC102456489(RBP4);LOC102456575(Znf830);LOC102456753(RBP4);LOC102459050(--);LOC102459799(TFF2);LOC102460039(p2);LOC102460273(TFF3);LOC102460523(TWF2);LOC102461964(SOX9);LOC102464097(MUC2);LOC106732736(MUC2)
GO:0050777	negative regulation of immune response	Biological Process	biological regulation	18	-0.573765	-1.43292	0.0777989	0.144745	LOC102445784(CD69);LOC102446371(IL1RL1);LOC102447273(IRF1);LOC102447403(THOC1);LOC102447730(APOA2);LOC102448633(ANGPT4);LOC102449532(TNF);LOC102450488(BCL6);LOC102450493(PTPN6);LOC102452857(Bcl6b);LOC102456006(ANGPT1);LOC102457828(Xcl1);LOC102459014(Ndfip1);LOC102459395(IL4R);LOC102460246(SUSD4);LOC102460867(Angpt1);LOC102461457(HLX);LOC102462727(HMOX1)
GO:0060602	branch elongation of an epithelium	Biological Process	single-organism process	15	-0.599337	-1.43184	0.0432099	0.145661	LOC102443772(FGFR2);LOC102444691(SHH);LOC102445625(TMTC3);LOC102449321(YAP1);LOC102450143(FGF10);LOC102450974(dhh-a);LOC102452758(FGF1);LOC102454096(FGF7);LOC102456765(ESR1);LOC102456820(FGF3);LOC102459138(WWTR1);LOC102459458(SPRY2);LOC102460287(rdh10-b);LOC102462211(RDH10);LOC102462359(SPRY1)
GO:0007260	tyrosine phosphorylation of STAT protein	Biological Process	biological regulation	52	-0.44292	-1.43174	0.0320755	0.145424	LOC102443642(CCL4);LOC102443696(CAV3);LOC102444462(PECAM1);LOC102444715(FGFR3);LOC102445357(TNFRSF1A);LOC102446177(LIF);LOC102446185(PPP2CA);LOC102446420(PPP2R1A);LOC102446686(CAV1);LOC102447273(IRF1);LOC102447418(ZFP91);LOC102447815(HDAC1);LOC102448083(IL22);LOC102448416(ISL2);LOC102448450(ZNF692);LOC102449025(IL12B);LOC102450313(IL6);LOC102450554(CNTF);LOC102450583(Hnf4a);LOC102450731(CRLF1);LO…
GO:0048706	embryonic skeletal system development	Biological Process	single-organism process	59	-0.434774	-1.43128	0.0313725	0.145608	LOC102443708(PDGFRA);LOC102443772(FGFR2);LOC102444477(EXT1);LOC102444710(TGFBR2);LOC102445168(GJA4);LOC102445305(LEO1);LOC102445371(EIF4A3);LOC102445609(Mmp24);LOC102445623(Rnf2);LOC102446518(TWIST2);LOC102446619(HOXC10);LOC102446858(hoxc11a);LOC102447028(Plxna3);LOC102447303(ALX1);LOC102447419(IRX5);LOC102447562(Dlx2);LOC102447881(Mmp16);LOC102448056(RALB);LOC102448065(SEMA3D);LOC102449454(FAM20…
GO:0034332	adherens junction organization	Biological Process	cellular component organization or biogenesis	26	-0.514835	-1.43065	0.0495049	0.145991	LOC102444040(FERMT2);LOC102444521(Actn3);LOC102446571(Arhgef7);LOC102446575(Whamm);LOC102447887(DLC1);LOC102448635(Ptprk);LOC102449361(Arhgap6);LOC102449706(CTTN1);LOC102450324(LPXN);LOC102450458(PIP5K1A);LOC102451155(SORBS1);LOC102452879(TESK2);LOC102452981(ITGA2);LOC102453044(RHOF);LOC102453609(ACTN1);LOC102453973(Arhgap6);LOC102454521(DLC1);LOC102455468(Arhgef7);LOC102456739(THY1);LOC102458254…
GO:0043467	regulation of generation of precursor metabolites and energy	Biological Process	biological regulation	47	-0.4515	-1.43033	0.0416667	0.145977	LOC102443476(Adra1d);LOC102444192(GNB2L1);LOC102444453(HTR2A);LOC102444830(DYRK2);LOC102445123(FBP2);LOC102445198(INS);LOC102445349(PHKG2);LOC102445441(MIF);LOC102445459(IGF2);LOC102445707(C1qtnf2);LOC102446147(GPD1);LOC102446197(ENTPD5);LOC102446381(MIF);LOC102446970(PASK);LOC102447098(ENPP1);LOC102447388(FBP1);LOC102448379(AKT3);LOC102448990(CISD1);LOC102449076(gapdh-2);LOC102449342(GRB10);LOC1…
GO:0001667	ameboidal-type cell migration	Biological Process	localization	345	-0.337003	-1.4293	0	0.146808	LOC102443361(ILK);LOC102443368(HDAC7);LOC102443466(FAP);LOC102443561(Rhoa);LOC102443573(PTEN);LOC102443599(PROX1);LOC102443635(TGFBR3);LOC102443640(ADGRA3);LOC102443652(RHOC);LOC102443796(ANXA6);LOC102443806(PTPRQ);LOC102443826(Rgcc);LOC102443862(MCC);LOC102443875(SEMA4A);LOC102443982(CNN2);LOC102444025(KITLG);LOC102444366(--);LOC102444474(Plod3);LOC102444525(PKN2);LOC102444546(Nrtn);LOC102444644…
GO:0048871	multicellular organismal homeostasis	Biological Process	biological regulation	180	-0.363053	-1.42753	0.00413223	0.148348	LOC102443629(MUC6);LOC102443739(FTO);LOC102443817(BBS4);LOC102443861(ACADVL);LOC102444107(VSIG1);LOC102444453(HTR2A);LOC102444457(TNFSF11);LOC102444622(Hyal2);LOC102444691(SHH);LOC102444951(CLDN7);LOC102445347(Klhl10);LOC102445432(MRAP);LOC102445545(COL14A1);LOC102446065(RPA1);LOC102446357(TNFRSF11A);LOC102446398(drd2-a);LOC102446497(Crocc);LOC102446709(ACTB);LOC102446805(HNF1A);LOC102446974(CLDN…
GO:0032846	positive regulation of homeostatic process	Biological Process	biological regulation	78	-0.407005	-1.42742	0.0268041	0.148125	LOC102443719(SEC24A);LOC102444313(TRPV4);LOC102444457(TNFSF11);LOC102444975(NPC1);LOC102444998(ITGB3);LOC102445096(SLC30A8);LOC102445681(NCKAP1L);LOC102446194(TNKS2);LOC102446357(TNFRSF11A);LOC102446362(NPSR1);LOC102446507(metrnl);LOC102446708(LTBP3);LOC102446851(SLC22A5);LOC102448781(GPR39);LOC102448785(MAPK14);LOC102448906(TNKS);LOC102449442(F2RL3);LOC102449477(TAL2);LOC102449641(CA1);LOC102449…
GO:0098742	cell-cell adhesion via plasma-membrane adhesion molecules	Biological Process	biological adhesion	147	-0.371697	-1.4274	0.00195695	0.14781	LOC102443430(COLEC10);LOC102443584(Kiaa0319l);LOC102443620(FAT3);LOC102443924(SCARF2);LOC102444027(CDH6);LOC102444165(NCAM1);LOC102444312(Tenm3);LOC102444450(PCDHB16);LOC102444654(CADM3);LOC102444674(PCDHB16);LOC102444951(CLDN7);LOC102445530(PCDHB16);LOC102445773(PCDHB16);LOC102445849(CadN);LOC102445917(ITGA5);LOC102445964(Cdh23);LOC102446005(TENM2);LOC102446008(PCDHB16);LOC102446021(Cldn16);LOC1…
GO:0002718	regulation of cytokine production involved in immune response	Biological Process	biological regulation	26	-0.505089	-1.42564	0.0623782	0.149393	LOC102445441(MIF);LOC102446381(MIF);LOC102447083(GPRC5B);LOC102447385(Rsad2);LOC102447730(APOA2);LOC102448633(ANGPT4);LOC102448887(TLR4);LOC102449532(TNF);LOC102450488(BCL6);LOC102452058(F2RL1);LOC102452119(Cd36);LOC102452857(Bcl6b);LOC102454417(Spon2);LOC102456006(ANGPT1);LOC102456853(CD74);LOC102457133(TEK);LOC102457158(TLR2-2);LOC102457570(TLR2-2);LOC102457717(Sema7a);LOC102457828(Xcl1);LOC102…
GO:1901571	fatty acid derivative transport	Biological Process	localization	27	-0.510759	-1.425	0.0470348	0.149843	LOC102443808(PLA2G6);LOC102443828(ACE);LOC102444660(Edn1);LOC102445441(MIF);LOC102446381(MIF);LOC102446398(drd2-a);LOC102447016(P2ry2);LOC102447573(gpr54);LOC102447902(NMUR2);LOC102449068(PLA2G4F);LOC102449310(PLA2G4F);LOC102453220(ANXA1);LOC102453224(MAPK9);LOC102456057(Slco2b1);LOC102456919(ACSL4);LOC102456998(AGTR2);LOC102457062(PLA2R1);LOC102458559(PLA2G4A);LOC102458846(NTSR1);LOC102458909(CY…
GO:1903578	regulation of ATP metabolic process	Biological Process	biological regulation	19	-0.551749	-1.42456	0.0869565	0.150019	LOC102444453(HTR2A);LOC102445123(FBP2);LOC102445198(INS);LOC102445441(MIF);LOC102446147(GPD1);LOC102446197(ENTPD5);LOC102446381(MIF);LOC102447388(FBP1);LOC102449076(gapdh-2);LOC102449445(MYC);LOC102451519(PPARA);LOC102452588(DDIT4);LOC102454948(IGF1);LOC102456685(gpd1);LOC102457736(HIF1A);LOC102459083(INSR);LOC102461734(HDAC4);LOC102462937(HTR2C);LOC102463192(DDIT4L)
GO:0006869	lipid transport	Biological Process	localization	184	-0.364911	-1.42387	0	0.150489	LOC102443469(CRY1);LOC102443627(NKX3-1);LOC102443696(CAV3);LOC102443790(ABCD3);LOC102443808(PLA2G6);LOC102443949(RXRA);LOC102444075(GLTP);LOC102444078(TMEM30C);LOC102444319(Slc27a6);LOC102444545(PITPNA);LOC102444644(SCARB1);LOC102444660(Edn1);LOC102444691(SHH);LOC102444753(pitpnc1);LOC102444909(ABCC1);LOC102444975(NPC1);LOC102444998(ITGB3);LOC102445239(CRHR1);LOC102445339(PTCH1);LOC102445441(MIF)…
GO:0071363	cellular response to growth factor stimulus	Biological Process	response to stimulus	289	-0.342928	-1.42231	0.00380952	0.151884	LOC102443361(ILK);LOC102443507(Mtmr4);LOC102443536(CITED2);LOC102443635(TGFBR3);LOC102443638(NBL1);LOC102443642(CCL4);LOC102443661(FGF23);LOC102443696(CAV3);LOC102443721(fbxl15);LOC102443772(FGFR2);LOC102443800(vUbi);LOC102443970(Dlx3);LOC102444053(Nkx2-1);LOC102444055(RAP1B);LOC102444146(CHRDL2);LOC102444230(ZFYVE9);LOC102444299(Stub1);LOC102444357(SOSTDC1);LOC102444568(TMPRSS6);LOC102444622(Hya…
GO:0060078	regulation of postsynaptic membrane potential	Biological Process	biological regulation	16	-0.585175	-1.41914	0.0806142	0.15525	LOC102447221(ADRB1);LOC102447313(GLRA1);LOC102448916(CHRNA4);LOC102449639(IGSF9B);LOC102455154(Ccl21b);LOC102456900(RIMS4);LOC102458236(CCL2);LOC102458846(NTSR1);LOC102459322(GLRA3);LOC102459976(GLRA3);LOC102461606(ADORA2A);LOC102461730(RIMS3);LOC102462546(Unc13b);LOC102462694(NPAS4);LOC102463239(SLC6A7);MSTRG.26098(NPAS4)
GO:0009072	aromatic amino acid family metabolic process	Biological Process	single-organism process	23	-0.512998	-1.41846	0.0587045	0.155684	LOC102443606(Hgd);LOC102443615(AADAT);LOC102444955(TH);LOC102445567(HPD);LOC102445658(TPH2);LOC102446036(KYAT1);LOC102446096(TH);LOC102447289(haao);LOC102447335(Tat);LOC102449347(QDPR);LOC102450145(TYRP1);LOC102450421(SPR);LOC102450456(KYNU);LOC102453712(IDO2);LOC102454532(TYR);LOC102454689(PAH);LOC102455437(Ido1);LOC102456671(PCBD1);LOC102459761(KYAT3);LOC102460535(TPH1);LOC102462957(Gstz1);LOC1…
GO:0032675	regulation of interleukin-6 production	Biological Process	biological regulation	38	-0.464356	-1.41712	0.030426	0.156813	LOC102446518(TWIST2);LOC102447130(NCL);LOC102447956(TIRAP);LOC102448080(CARD9);LOC102448887(TLR4);LOC102450198(HYAL2);LOC102450483(MLNR);LOC102450994(GHSR);LOC102451091(C1qtnf3);LOC102452058(F2RL1);LOC102452102(RABGEF1);LOC102453021(NLRP12);LOC102455656(NLRP12);LOC102455899(NLRP3);LOC102455967(TLR7);LOC102456154(NLRP12);LOC102456214(Tlr8);LOC102456470(Tlr8);LOC102456823(NLRP3);LOC102458195(Nlrp1b…
GO:0016722	oxidoreductase activity, oxidizing metal ions	Molecular Function	catalytic activity	16	-0.570339	-1.41707	0.082	0.15654	LOC102446988(frrs1);LOC102448653(GSR);LOC102449421(TXNRD1);LOC102449888(HEPHL1);LOC102449908(cybrd1);LOC102454196(Fxn);LOC102455071(CYB561);LOC102455957(TXNRD3);LOC102456122(ETFDH);LOC102458023(CP);LOC102459032(FTH);LOC102459615(PIP5K1B);LOC102459827(Txnrd2);LOC102460548(HEPH);LOC102462424(fth1-a);LOC102462504(DLD)
GO:0001664	G-protein coupled receptor binding	Molecular Function	binding	142	-0.371422	-1.41705	0.0136187	0.156208	LOC102443539(GRK2);LOC102443570(ATP2A2);LOC102443642(CCL4);LOC102443691(--);LOC102443828(ACE);LOC102444499(Rtp1);LOC102444580(--);LOC102444606(Rpgrip1l);LOC102444660(Edn1);LOC102444738(CXCL12);LOC102444954(RTP3);LOC102445015(gnb1);LOC102445033(NMU);LOC102445432(MRAP);LOC102445948(P2RY1);LOC102446304(ROR2);LOC102446477(FEM1C);LOC102446907(GNB4);LOC102447016(P2ry2);LOC102447221(ADRB1);LOC102447339(…
GO:0050671	positive regulation of lymphocyte proliferation	Biological Process	biological regulation	22	-0.523544	-1.41634	0.0712788	0.156746	LOC102445459(IGF2);LOC102445987(CD28);LOC102448271(FADD);LOC102448682(GPAM);LOC102449025(IL12B);LOC102450126(PTPRC);LOC102452898(--);LOC102454836(CCR5);LOC102454948(IGF1);LOC102456694(--);LOC102457272(--);LOC102457371(IL23R);LOC102457732(BLM);LOC102458088(EBI3);LOC102458195(Nlrp1b);LOC102458637(--);LOC102459066(Pycard);LOC102460133(CCR5);LOC102460264(PYCARD);LOC102460859(CCR5);LOC102461132(RIPK2)…
GO:0032640	tumor necrosis factor production	Biological Process	single-organism process	96	-0.397388	-1.41633	0.0125224	0.156411	LOC102443409(TRIM27);LOC102443642(CCL4);LOC102443724(--);LOC102445438(HSF1);LOC102446184(BPI);LOC102446485(HDAC3);LOC102446518(TWIST2);LOC102446525(SIRT1);LOC102446766(Adipoq);LOC102447130(NCL);LOC102447815(HDAC1);LOC102447926(THBS1);LOC102447956(TIRAP);LOC102448036(RARB);LOC102448080(CARD9);LOC102448271(FADD);LOC102448416(ISL2);LOC102448633(ANGPT4);LOC102448887(TLR4);LOC102449025(IL12B);LOC10244…
GO:1901136	carbohydrate derivative catabolic process	Biological Process	metabolic process	66	-0.42041	-1.41478	0.0277228	0.157863	LOC102443432(ITPA);LOC102443508(AGRN);LOC102444485(CDA);LOC102444491(NT5E);LOC102444622(Hyal2);LOC102444858(NUDT16L1);LOC102445221(GALNS);LOC102446451(HGSNAT);LOC102446513(HEXA);LOC102446930(PDE1C);LOC102447070(APOBEC2);LOC102447587(GPC5);LOC102447706(SLC9A1);LOC102447844(ASPN);LOC102447899(Ids);LOC102447968(NUDT18);LOC102448102(OMD);LOC102448207(FMOD);LOC102448498(CHP1);LOC102449055(HYAL4);LOC10…
GO:0009880	embryonic pattern specification	Biological Process	single-organism process	60	-0.422621	-1.4142	0.0262664	0.158158	LOC102443554(MEOX2);LOC102444055(RAP1B);LOC102444314(FRS3);LOC102444988(otx5);LOC102445339(PTCH1);LOC102445486(TBX3);LOC102445659(TBX6L);LOC102445681(NCKAP1L);LOC102445917(ITGA5);LOC102446756(DLL1);LOC102447821(TMED2);LOC102448698(EPB41L5);LOC102448792(SEMA3A);LOC102449702(CFC1);LOC102449871(SMAD3);LOC102449886(tbx6);LOC102449899(Cobl);LOC102450003(OTX2);LOC102451711(SMAD4);LOC102451740(TBX20);LO…
GO:0001990	regulation of systemic arterial blood pressure by hormone	Biological Process	biological regulation	18	-0.548246	-1.41419	0.0740741	0.15784	LOC102443828(ACE);LOC102444053(Nkx2-1);LOC102444660(Edn1);LOC102447588(ECE1);LOC102447598(TACR1);LOC102448850(CORIN);LOC102448935(CORIN);LOC102449099(NOX1);LOC102449370(Cyba);LOC102449918(Rasl10b);LOC102452377(ENPEP);LOC102452629(ENPEP);LOC102452742(ACE2);LOC102455529(AGTR1);LOC102456998(AGTR2);LOC102460094(Nkx2-1);LOC102463928(REN);MSTRG.24832(EDN3)
GO:0031644	regulation of neurological system process	Biological Process	biological regulation	32	-0.472171	-1.41391	0.0466019	0.157816	LOC102443642(CCL4);LOC102444048(PAWR);LOC102444165(NCAM1);LOC102444580(--);LOC102444660(Edn1);LOC102446038(NPY2R);LOC102447663(TAFA4);LOC102447706(SLC9A1);LOC102447937(ADRA2C);LOC102448887(TLR4);LOC102449230(CCK);LOC102449550(EDNRB);LOC102450177(SPX);LOC102450636(TAFA2);LOC102456356(ADRB2);LOC102457597(VIP);LOC102457690(MGLL);LOC102458846(NTSR1);LOC102458936(CTSS);LOC102458939(ACPP);LOC102459109(…
GO:0034121	regulation of toll-like receptor signaling pathway	Biological Process	biological regulation	19	-0.547307	-1.41384	0.0633397	0.157543	LOC102443461(PELI1);LOC102446184(BPI);LOC102447273(IRF1);LOC102447385(Rsad2);LOC102447956(TIRAP);LOC102449442(F2RL3);LOC102449565(Mog);LOC102450291(Tnfaip3);LOC102452058(F2RL1);LOC102452641(TF);LOC102453823(PELI2);LOC102456325(Cd300ld3);LOC102456747(CD300LB);LOC102461246(Peli3);LOC102462146(NR1H3);LOC102462917(IRF3);LOC106732773(TICAM2);LOC112543595(Cd300lb);LOC112547665(MOG)
GO:0006022	aminoglycan metabolic process	Biological Process	metabolic process	147	-0.367247	-1.41346	0.00934579	0.157624	LOC102443508(AGRN);LOC102443521(B3GNT3);LOC102444477(EXT1);LOC102444622(Hyal2);LOC102444677(B3GNT4);LOC102444803(HS3ST3A1);LOC102444940(CHSY3);LOC102444953(Hs3st1);LOC102445002(CHST9);LOC102445195(HS3ST2);LOC102445221(GALNS);LOC102445335(PGLYRP1);LOC102445652(HS2ST1);LOC102445789(LYG2);LOC102445811(DSE);LOC102445982(CCND3);LOC102446034(HS3ST3A1);LOC102446451(HGSNAT);LOC102446513(HEXA);LOC10244658…
GO:0071706	tumor necrosis factor superfamily cytokine production	Biological Process	single-organism process	99	-0.38828	-1.413	0.010352	0.157835	LOC102443409(TRIM27);LOC102443642(CCL4);LOC102443724(--);LOC102444127(TLR9);LOC102445194(AZI2);LOC102445438(HSF1);LOC102446184(BPI);LOC102446485(HDAC3);LOC102446518(TWIST2);LOC102446525(SIRT1);LOC102446766(Adipoq);LOC102447130(NCL);LOC102447815(HDAC1);LOC102447926(THBS1);LOC102447956(TIRAP);LOC102448036(RARB);LOC102448080(CARD9);LOC102448271(FADD);LOC102448416(ISL2);LOC102448633(ANGPT4);LOC102448…
GO:0007162	negative regulation of cell adhesion	Biological Process	biological regulation	93	-0.395924	-1.41249	0.0151803	0.158114	LOC102443461(PELI1);LOC102443517(ATP5F1B);LOC102443573(PTEN);LOC102443635(TGFBR3);LOC102443826(Rgcc);LOC102444558(ATP5F1B);LOC102444691(SHH);LOC102444710(TGFBR2);LOC102445188(PLA2G2F);LOC102445220(PTPN22);LOC102445411(COL1A1);LOC102445451(MAD2L2);LOC102445456(BTN1A1);LOC102445492(PODXL);LOC102445500(MYADM);LOC102446129(--);LOC102446316(PAG1);LOC102446422(PLG);LOC102446616(snai1);LOC102446766(Adip…
GO:0002695	negative regulation of leukocyte activation	Biological Process	biological regulation	39	-0.46068	-1.41222	0.0425139	0.158148	LOC102444691(SHH);LOC102444717(TSPAN32);LOC102445456(BTN1A1);LOC102446184(BPI);LOC102447273(IRF1);LOC102447316(BTN1A1);LOC102447403(THOC1);LOC102448467(MERTK);LOC102450340(TYRO3);LOC102450468(MERTK);LOC102450488(BCL6);LOC102450868(Btn1a1);LOC102450974(dhh-a);LOC102452068(Trim11);LOC102452102(RABGEF1);LOC102452149(Cd300a);LOC102452270(Zc3h12a);LOC102452857(Bcl6b);LOC102453388(RC3H1);LOC102453854(C…
GO:0006110	regulation of glycolytic process	Biological Process	biological regulation	19	-0.551749	-1.41158	0.0720887	0.158545	LOC102444453(HTR2A);LOC102445123(FBP2);LOC102445198(INS);LOC102445441(MIF);LOC102446147(GPD1);LOC102446197(ENTPD5);LOC102446381(MIF);LOC102447388(FBP1);LOC102449076(gapdh-2);LOC102449445(MYC);LOC102451519(PPARA);LOC102452588(DDIT4);LOC102454948(IGF1);LOC102456685(gpd1);LOC102457736(HIF1A);LOC102459083(INSR);LOC102461734(HDAC4);LOC102462937(HTR2C);LOC102463192(DDIT4L)
GO:0043009	chordate embryonic development	Biological Process	single-organism process	320	-0.339176	-1.41075	0.00189394	0.159195	LOC102443441(Etnk2);LOC102443463(Apba2);LOC102443471(MBNL1);LOC102443536(CITED2);LOC102443558(ANKRD11);LOC102443635(TGFBR3);LOC102443708(PDGFRA);LOC102443772(FGFR2);LOC102443949(RXRA);LOC102444205(MAFF);LOC102444206(--);LOC102444283(E2F7);LOC102444474(Plod3);LOC102444477(EXT1);LOC102444545(PITPNA);LOC102444574(ADAM10);LOC102444606(Rpgrip1l);LOC102444660(Edn1);LOC102444691(SHH);LOC102444710(TGFBR2…
GO:0042509	regulation of tyrosine phosphorylation of STAT protein	Biological Process	biological regulation	52	-0.44292	-1.41072	0.0418327	0.15888	LOC102443642(CCL4);LOC102443696(CAV3);LOC102444462(PECAM1);LOC102444715(FGFR3);LOC102445357(TNFRSF1A);LOC102446177(LIF);LOC102446185(PPP2CA);LOC102446420(PPP2R1A);LOC102446686(CAV1);LOC102447273(IRF1);LOC102447418(ZFP91);LOC102447815(HDAC1);LOC102448083(IL22);LOC102448416(ISL2);LOC102448450(ZNF692);LOC102449025(IL12B);LOC102450313(IL6);LOC102450554(CNTF);LOC102450583(Hnf4a);LOC102450731(CRLF1);LO…
GO:0034097	response to cytokine	Biological Process	response to stimulus	437	-0.328841	-1.41048	0	0.158816	LOC102443442(NKX6-1);LOC102443605(CYP27B1);LOC102443627(NKX3-1);LOC102443642(CCL4);LOC102443675(Rnasel);LOC102443693(--);LOC102443696(CAV3);LOC102443724(--);LOC102443811(HSP90AA1);LOC102443813(IL2RG);LOC102443817(BBS4);LOC102443820(Mme);LOC102443983(Otub1);LOC102444048(PAWR);LOC102444130(CXCR5);LOC102444253(CRTAM);LOC102444302(--);LOC102444449(ACKR2);LOC102444457(TNFSF11);LOC102444508(GFI1);LOC10…
GO:0015081	sodium ion transmembrane transporter activity	Molecular Function	transporter activity	56	-0.426602	-1.41012	0.03	0.158881	LOC102443842(SLC6A4);LOC102444003(SLC5A5);LOC102444650(SLC6A1);LOC102444684(SLC20A2);LOC102445725(Slc20a1);LOC102445975(SCNN1A);LOC102446066(Slc5a2);LOC102446182(SLC34A2);LOC102447008(SCNN1G);LOC102447172(SLC6A2);LOC102447330(ASIC5);LOC102447365(SLC13A3);LOC102447404(slc17a7);LOC102447521(SLC24A2);LOC102447706(SLC9A1);LOC102447971(SLC6A15);LOC102448256(SLC6A11);LOC102448819(SCNN1B);LOC102448980(s…
GO:0006023	aminoglycan biosynthetic process	Biological Process	single-organism process	100	-0.388353	-1.40996	0.0195312	0.158713	LOC102443508(AGRN);LOC102443521(B3GNT3);LOC102444477(EXT1);LOC102444677(B3GNT4);LOC102444803(HS3ST3A1);LOC102444940(CHSY3);LOC102444953(Hs3st1);LOC102445002(CHST9);LOC102445195(HS3ST2);LOC102445652(HS2ST1);LOC102445811(DSE);LOC102445982(CCND3);LOC102446034(HS3ST3A1);LOC102446589(CHST3);LOC102446763(EXT2);LOC102446783(CHPF);LOC102447091(CSGALNACT1);LOC102447194(SLC35D2);LOC102447217(PXYLP1);LOC102…
GO:0042537	benzene-containing compound metabolic process	Biological Process	cellular process	25	-0.507607	-1.40938	0.0661323	0.159144	LOC102443615(AADAT);LOC102444955(TH);LOC102446036(KYAT1);LOC102446096(TH);LOC102447367(Got2);LOC102451013(Cyp4b1);LOC102451036(HSD17B3);LOC102451701(SRD5A2);LOC102452267(Cyp4b1);LOC102452682(Cyp4b1);LOC102452751(Cyp4b1);LOC102452942(Cyp4b1);LOC102454984(CMPK);LOC102455057(cyp11a1);LOC102457785(CYP17A1);LOC102459107(STAR);LOC102459111(CYP19A1);LOC102459148(HSD11B1);LOC102459410(hsd11b1l-a);LOC1024…
GO:0045123	cellular extravasation	Biological Process	localization	22	-0.525121	-1.40888	0.0639535	0.159432	LOC102444048(PAWR);LOC102444738(CXCL12);LOC102448271(FADD);LOC102451749(RIPK3);LOC102452735(ITGA4);LOC102454836(CCR5);LOC102455154(Ccl21b);LOC102455188(RAC1);LOC102456329(--);LOC102456885(Adam8);LOC102457520(RAC2);LOC102458236(CCL2);LOC102460133(CCR5);LOC102460755(OLFM4);LOC102460859(CCR5);LOC102460883(PLCB1);LOC102463713(CCL5);LOC102464054(PTGER4);LOC106733094(--);LOC112545159(Trem3);LOC11254635…
GO:0001935	endothelial cell proliferation	Biological Process	single-organism process	87	-0.393392	-1.40631	0.0179641	0.162028	LOC102443599(PROX1);LOC102443696(CAV3);LOC102443826(Rgcc);LOC102444715(FGFR3);LOC102444738(CXCL12);LOC102444998(ITGB3);LOC102445168(GJA4);LOC102445635(SPARC);LOC102446192(PPP1R16B);LOC102446343(Prkd1);LOC102446503(FGF9);LOC102446686(CAV1);LOC102447339(CAV2);LOC102447492(THBS4);LOC102447606(Acvrl1);LOC102447727(TNMD);LOC102447926(THBS1);LOC102448379(AKT3);LOC102448633(ANGPT4);LOC102448824(FGF20);L…
GO:0099503	secretory vesicle	Cellular Component	cell part	170	-0.361187	-1.4054	0.00578035	0.16274	LOC102443439(ZP1);LOC102443473(A2M);LOC102443528(SPACA1);LOC102443557(PROS1);LOC102443591(ABCC4);LOC102443695(ZP1);LOC102443696(CAV3);LOC102443709(ABCC4);LOC102443713(CRISP3);LOC102443745(--);LOC102443796(ANXA6);LOC102443930(ZP1);LOC102443950(--);LOC102443957(A2M);LOC102443958(Ift88);LOC102444182(Clip2);LOC102444204(LNPEP);LOC102444404(Stxbp2);LOC102444492(CLCN3);LOC102444521(Actn3);LOC102444626(…
GO:0019932	second-messenger-mediated signaling	Biological Process	biological regulation	189	-0.353507	-1.40523	0.00589391	0.16262	LOC102443381(Cabyr);LOC102443405(EGFR);LOC102443570(ATP2A2);LOC102443642(CCL4);LOC102443915(KSR2);LOC102444117(RAPGEF4);LOC102444165(NCAM1);LOC102444580(--);LOC102444600(--);LOC102444630(MIOX);LOC102444660(Edn1);LOC102444823(NCR2);LOC102444905(Ppp1r9b);LOC102444935(FIS1);LOC102444986(EXOC4);LOC102445255(Mgrn1);LOC102445477(TGL2);LOC102445485(BCAP31);LOC102445642(Trat1);LOC102445775(PPP3CC);LOC102…
GO:0010594	regulation of endothelial cell migration	Biological Process	biological regulation	92	-0.394503	-1.4051	0.0121457	0.162427	LOC102443368(HDAC7);LOC102443599(PROX1);LOC102443640(ADGRA3);LOC102443826(Rgcc);LOC102443982(CNN2);LOC102444644(SCARB1);LOC102444660(Edn1);LOC102444998(ITGB3);LOC102445635(SPARC);LOC102446129(--);LOC102446343(Prkd1);LOC102446580(HDAC5);LOC102446616(snai1);LOC102446906(HDAC9);LOC102447079(MET);LOC102447606(Acvrl1);LOC102447926(THBS1);LOC102448379(AKT3);LOC102448516(ANXA10);LOC102448633(ANGPT4);LOC…
GO:0002763	positive regulation of myeloid leukocyte differentiation	Biological Process	biological regulation	40	-0.450588	-1.40464	0.0419847	0.162648	LOC102443642(CCL4);LOC102443693(--);LOC102444457(TNFSF11);LOC102444624(Tesc);LOC102444998(ITGB3);LOC102445665(RB1);LOC102445994(OGT);LOC102446177(LIF);LOC102447550(IKZF1);LOC102447970(--);LOC102448271(FADD);LOC102449025(IL12B);LOC102449532(TNF);LOC102449641(CA1);LOC102450649(CREB1);LOC102450707(ID4);LOC102450791(TMEM64);LOC102451139(CSF1);LOC102452225(NOTCH2);LOC102453298(CA2);LOC102453944(id3-a)…
GO:0042102	positive regulation of T cell proliferation	Biological Process	biological regulation	22	-0.523544	-1.4042	0.064833	0.162819	LOC102445459(IGF2);LOC102445987(CD28);LOC102448271(FADD);LOC102448682(GPAM);LOC102449025(IL12B);LOC102450126(PTPRC);LOC102452898(--);LOC102454836(CCR5);LOC102454948(IGF1);LOC102456694(--);LOC102457272(--);LOC102457371(IL23R);LOC102457732(BLM);LOC102458088(EBI3);LOC102458195(Nlrp1b);LOC102458637(--);LOC102459066(Pycard);LOC102460133(CCR5);LOC102460264(PYCARD);LOC102460859(CCR5);LOC102461132(RIPK2)…
GO:0072089	stem cell proliferation	Biological Process	single-organism process	54	-0.426731	-1.40336	0.0332031	0.163424	LOC102443548(Phf14);LOC102443772(FGFR2);LOC102443828(ACE);LOC102443952(MYCN);LOC102444691(SHH);LOC102444710(TGFBR2);LOC102445979(Numb);LOC102446283(ATXN1L);LOC102446503(FGF9);LOC102446708(LTBP3);LOC102446951(MECOM);LOC102446995(PDCD2);LOC102448513(BARX2);LOC102448824(FGF20);LOC102448827(VEGFA);LOC102449445(MYC);LOC102449543(EIF2AK2);LOC102450552(TBX1);LOC102450974(dhh-a);LOC102450997(FGF16);LOC10…
GO:0043550	regulation of lipid kinase activity	Biological Process	biological regulation	29	-0.482963	-1.40329	0.0474308	0.163189	LOC102443708(PDGFRA);LOC102444084(AGAP2);LOC102444500(CD81);LOC102444715(FGFR3);LOC102445163(VAV2);LOC102445198(INS);LOC102446559(PIK3IP1);LOC102447391(CDC42);LOC102448036(RARB);LOC102448844(Klf4);LOC102449811(RARA);LOC102450683(CCR7);LOC102451068(KIT);LOC102452758(FGF1);LOC102452954(PIK3R5);LOC102453204(PIK3R6);LOC102455188(RAC1);LOC102455375(RAC3);LOC102456773(FLT1);LOC102456833(WASHC1);LOC1024…
GO:0005326	neurotransmitter transporter activity	Molecular Function	transporter activity	19	-0.535369	-1.40222	0.0779468	0.164075	LOC102443842(SLC6A4);LOC102444650(SLC6A1);LOC102447172(SLC6A2);LOC102447394(Slc6a18);LOC102447644(Slc6a19);LOC102447971(SLC6A15);LOC102448256(SLC6A11);LOC102449556(slc18a3a);LOC102449895(SLC6A1);LOC102451769(SLC6A17);LOC102453284(SLC6A6);LOC102453630(Slc6a11);LOC102453936(Slc6a20a);LOC102458649(SLC6A13);LOC102459437(Slc6a14);LOC102460968(SLC6A15);LOC102461792(SLC6A4);LOC102461831(SLC6A5);LOC11254…
GO:0006024	glycosaminoglycan biosynthetic process	Biological Process	single-organism process	68	-0.411744	-1.40184	0.025974	0.164192	LOC102444677(B3GNT4);LOC102444940(CHSY3);LOC102445002(CHST9);LOC102445811(DSE);LOC102445982(CCND3);LOC102446589(CHST3);LOC102446763(EXT2);LOC102446783(CHPF);LOC102447091(CSGALNACT1);LOC102447194(SLC35D2);LOC102447217(PXYLP1);LOC102447575(CHST4);LOC102447844(ASPN);LOC102447941(B4GALT5);LOC102448102(OMD);LOC102448207(FMOD);LOC102448209(ST3GAL4);LOC102448633(ANGPT4);LOC102448658(St3gal2);LOC10244886…
GO:0006576	cellular biogenic amine metabolic process	Biological Process	cellular process	99	-0.38415	-1.40181	0.0180723	0.163883	LOC102443502(Plaat3);LOC102443615(AADAT);LOC102443768(AGMAT);LOC102443808(PLA2G6);LOC102444412(PLA2G4C);LOC102445188(PLA2G2F);LOC102445403(HDC);LOC102445412(DMGDH);LOC102445658(TPH2);LOC102445830(SMS);LOC102445976(PLBD1);LOC102446036(KYAT1);LOC102446068(SPTLC1);LOC102446445(MBOAT1);LOC102446543(AGMAT);LOC102446609(FABP3);LOC102446932(PHKA1);LOC102446973(SPTLC3);LOC102447289(haao);LOC102447344(ENP…
GO:0035148	tube formation	Biological Process	single-organism process	113	-0.383408	-1.40117	0.00591716	0.164332	LOC102443536(CITED2);LOC102443817(BBS4);LOC102444018(Sema4c);LOC102444041(ARID1A);LOC102444432(PAX2);LOC102444619(TGIF2);LOC102444627(LIAS);LOC102444691(SHH);LOC102444911(LMO4);LOC102445142(HEYL);LOC102445339(PTCH1);LOC102445477(TGL2);LOC102445492(PODXL);LOC102445652(HS2ST1);LOC102445681(NCKAP1L);LOC102446518(TWIST2);LOC102446588(SALL1);LOC102446672(Mdk);LOC102446805(HNF1A);LOC102446885(SOX11);LO…
GO:0050848	regulation of calcium-mediated signaling	Biological Process	biological regulation	50	-0.438706	-1.40041	0.0308008	0.16491	LOC102443642(CCL4);LOC102444165(NCAM1);LOC102444580(--);LOC102444600(--);LOC102444823(NCR2);LOC102444986(EXOC4);LOC102445642(Trat1);LOC102446396(ATP2B4);LOC102447706(SLC9A1);LOC102447775(Jph2);LOC102447882(GSTO1);LOC102448489(ATP2B2);LOC102448498(CHP1);LOC102448841(Itgal);LOC102449013(Plek);LOC102450648(CIB1);LOC102451309(KDR);LOC102452499(CALM1);LOC102452550(ADORA3);LOC102453192(CLIC2);LOC102453…
GO:0052689	carboxylic ester hydrolase activity	Molecular Function	catalytic activity	79	-0.401031	-1.40011	0.0235507	0.164944	LOC102443808(PLA2G6);LOC102444070(Sirt2);LOC102444412(PLA2G4C);LOC102444844(PPME1);LOC102445188(PLA2G2F);LOC102445213(DDHD1);LOC102445976(PLBD1);LOC102446020(MACROD2);LOC102446196(PLA2G15);LOC102446525(SIRT1);LOC102446945(PLA2G4C);LOC102447328(Oard1);LOC102447532(Pla2g2d);LOC102447780(PLA2G2E);LOC102448529(ABHD15);LOC102448536(APMAP);LOC102448607(NAAA);LOC102449068(PLA2G4F);LOC102449310(PLA2G4F);…
GO:0002260	lymphocyte homeostasis	Biological Process	biological regulation	24	-0.510187	-1.39982	0.0630975	0.164985	LOC102445681(NCKAP1L);LOC102446589(CHST3);LOC102448271(FADD);LOC102448879(CCNB1);LOC102449034(Bcl2l11);LOC102450291(Tnfaip3);LOC102450405(Rc3h2);LOC102451749(RIPK3);LOC102452112(TNFSF13B);LOC102453294(SLC46A2);LOC102453388(RC3H1);LOC102453558(Ppp3cb);LOC102454201(PMAIP1);LOC102454317(Mef2a);LOC102454676(IKBKB);LOC102454875(CCNB2);LOC102456638(SLC39A3);LOC102457660(Sh2b2);LOC102457736(HIF1A);LOC10…
GO:0034330	cell junction organization	Biological Process	cellular component organization or biogenesis	215	-0.348787	-1.39955	0.00580271	0.164974	LOC102443368(HDAC7);LOC102443412(PKP4);LOC102443561(Rhoa);LOC102443652(RHOC);LOC102443696(CAV3);LOC102443828(ACE);LOC102443933(CADM2);LOC102444027(CDH6);LOC102444040(FERMT2);LOC102444313(TRPV4);LOC102444512(TJP1);LOC102444521(Actn3);LOC102444525(PKN2);LOC102444654(CADM3);LOC102444749(--);LOC102444834(Mtss1);LOC102444951(CLDN7);LOC102444993(Mtdh);LOC102444998(ITGB3);LOC102445168(GJA4);LOC102445175…
GO:0061383	trabecula morphogenesis	Biological Process	single-organism process	29	-0.491008	-1.39888	0.0604167	0.165455	LOC102443635(TGFBR3);LOC102443696(CAV3);LOC102443761(NACA);LOC102445411(COL1A1);LOC102446686(CAV1);LOC102449049(Notch1);LOC102451640(MSX2);LOC102452242(NFATC1);LOC102452255(HEY1);LOC102452658(ADAMTS1);LOC102453728(HEY2);LOC102454124(EGLN3);LOC102454403(S1PR5);LOC102455197(FHL2);LOC102455601(RBP4);LOC102456489(RBP4);LOC102456753(RBP4);LOC102457131(msxc);LOC102457133(TEK);LOC102457512(SMARCA4);LOC1…
GO:0051238	sequestering of metal ion	Biological Process	biological regulation	66	-0.412388	-1.39854	0.0313653	0.165568	LOC102443642(CCL4);LOC102444453(HTR2A);LOC102444580(--);LOC102445096(SLC30A8);LOC102445881(Camk2d);LOC102446214(PLN);LOC102446398(drd2-a);LOC102447156(ERO1A);LOC102447775(Jph2);LOC102447882(GSTO1);LOC102447920(Cherp);LOC102448363(DDIT3);LOC102449703(SLC8A1);LOC102450312(IBTK);LOC102450683(CCR7);LOC102450980(DMD);LOC102452499(CALM1);LOC102452601(PDE4D);LOC102452758(FGF1);LOC102452906(PRKCE);LOC102…
GO:0014812	muscle cell migration	Biological Process	localization	59	-0.418117	-1.39709	0.0411765	0.166924	LOC102443361(ILK);LOC102443642(CCL4);LOC102443761(NACA);LOC102443828(ACE);LOC102444015(SORL1);LOC102444117(RAPGEF4);LOC102444307(PARVB);LOC102444998(ITGB3);LOC102445441(MIF);LOC102445645(Lpar1);LOC102445810(TMSB4);LOC102445881(Camk2d);LOC102446381(MIF);LOC102446766(Adipoq);LOC102446905(rbpj);LOC102447016(P2ry2);LOC102447492(THBS4);LOC102447598(TACR1);LOC102448112(P2RY3);LOC102450593(PLAT);LOC1024…
GO:0007204	positive regulation of cytosolic calcium ion concentration	Biological Process	biological regulation	105	-0.379174	-1.39639	0.0233918	0.167365	LOC102443365(UBASH3B);LOC102443642(CCL4);LOC102443696(CAV3);LOC102444453(HTR2A);LOC102444580(--);LOC102444660(Edn1);LOC102444998(ITGB3);LOC102445281(ADRA1A);LOC102445351(JPH1);LOC102445477(TGL2);LOC102445645(Lpar1);LOC102445881(Camk2d);LOC102445948(P2RY1);LOC102446214(PLN);LOC102446343(Prkd1);LOC102446362(NPSR1);LOC102446398(drd2-a);LOC102446686(CAV1);LOC102447107(LPAR2);LOC102447135(DIAPH1);LOC1…
GO:0006641	triglyceride metabolic process	Biological Process	single-organism process	82	-0.403051	-1.39629	0.0295276	0.167199	LOC102443697(GPAT3);LOC102443911(MOGAT3);LOC102444349(ELOVL1);LOC102444644(SCARB1);LOC102444696(ACLY);LOC102444711(CTDNEP1);LOC102445604(PLIN3);LOC102445694(LIPC);LOC102445815(HSD17B12);LOC102446025(AGPAT3);LOC102446147(GPD1);LOC102446236(ELOVL4);LOC102446470(PLIN3);LOC102446525(SIRT1);LOC102446609(FABP3);LOC102446902(AGPAT4);LOC102447294(FABP5);LOC102447474(FABP6);LOC102447541(PMP2);LOC102447791…
GO:0071814	protein-lipid complex binding	Molecular Function	binding	18	-0.548822	-1.39509	0.0825147	0.168359	LOC102444015(SORL1);LOC102444644(SCARB1);LOC102445330(SCARF1);LOC102445694(LIPC);LOC102447730(APOA2);LOC102447926(THBS1);LOC102448507(LSR);LOC102450787(MAPT);LOC102451080(lgals3bpa);LOC102452119(Cd36);LOC102453023(SCARA5);LOC102453252(CDH13);LOC102453879(STAB2);LOC102457008(CRP);LOC102457846(PON2);LOC102458759(LRP8);LOC102463303(COLEC12);LOC112545070(--)
GO:0044275	cellular carbohydrate catabolic process	Biological Process	cellular process	31	-0.484425	-1.39425	0.0488281	0.169043	LOC102443476(Adra1d);LOC102444453(HTR2A);LOC102445123(FBP2);LOC102445198(INS);LOC102445349(PHKG2);LOC102445441(MIF);LOC102446147(GPD1);LOC102446197(ENTPD5);LOC102446381(MIF);LOC102447129(PPP1R3B);LOC102447388(FBP1);LOC102448261(PPP1R3D);LOC102449076(gapdh-2);LOC102449445(MYC);LOC102449920(ppp1cc-b);LOC102450584(ppp1cc-a);LOC102451519(PPARA);LOC102451702(ppp1r3cb);LOC102452588(DDIT4);LOC102454948(…
GO:0008202	steroid metabolic process	Biological Process	single-organism process	249	-0.340517	-1.39389	0.00383877	0.16919	LOC102443599(PROX1);LOC102443605(CYP27B1);LOC102443661(FGF23);LOC102443693(--);LOC102443708(PDGFRA);LOC102443731(CUBN);LOC102443861(ACADVL);LOC102443949(RXRA);LOC102444001(HSD17B6);LOC102444015(SORL1);LOC102444241(RDH16);LOC102444263(SRD5A3);LOC102444299(Stub1);LOC102444319(Slc27a6);LOC102444427(APPL2);LOC102444463(Sult1d1);LOC102444508(GFI1);LOC102444548(MBTPS2);LOC102444614(SQLE);LOC102444626(A…
GO:0001936	regulation of endothelial cell proliferation	Biological Process	biological regulation	77	-0.397246	-1.39354	0.0268714	0.169239	LOC102443599(PROX1);LOC102443696(CAV3);LOC102443826(Rgcc);LOC102444715(FGFR3);LOC102444738(CXCL12);LOC102444998(ITGB3);LOC102445168(GJA4);LOC102445635(SPARC);LOC102446192(PPP1R16B);LOC102446343(Prkd1);LOC102446686(CAV1);LOC102447339(CAV2);LOC102447492(THBS4);LOC102447606(Acvrl1);LOC102447727(TNMD);LOC102447926(THBS1);LOC102448379(AKT3);LOC102448827(VEGFA);LOC102449370(Cyba);LOC102449434(Rgcc);LOC…
GO:0045666	positive regulation of neuron differentiation	Biological Process	biological regulation	23	-0.518308	-1.39333	0.0869565	0.169196	LOC102443836(--);LOC102444691(SHH);LOC102444738(CXCL12);LOC102447747(Reg4);LOC102448827(VEGFA);LOC102449616(DSCAM);LOC102449696(Elavl4);LOC102449899(Cobl);LOC102450102(VLDLR);LOC102450974(dhh-a);LOC102452476(Reg4);LOC102452818(NRP1);LOC102453330(Ezh2);LOC102453657(PTPRZ1);LOC102456232(BMPR2);LOC102456411(VEGFA);LOC102457008(CRP);LOC102457259(OPA1);LOC102458227(SEMA5A);LOC102458759(LRP8);LOC102459…
GO:0032881	regulation of polysaccharide metabolic process	Biological Process	biological regulation	33	-0.466879	-1.39311	0.0717054	0.169081	LOC102443476(Adra1d);LOC102444192(GNB2L1);LOC102444830(DYRK2);LOC102445198(INS);LOC102445349(PHKG2);LOC102445459(IGF2);LOC102445707(C1qtnf2);LOC102446970(PASK);LOC102447098(ENPP1);LOC102447129(PPP1R3B);LOC102448261(PPP1R3D);LOC102448379(AKT3);LOC102449342(GRB10);LOC102449920(ppp1cc-b);LOC102450078(ENPP3);LOC102450098(SELENOS);LOC102450584(ppp1cc-a);LOC102451155(SORBS1);LOC102451702(ppp1r3cb);LOC1…
GO:0050730	regulation of peptidyl-tyrosine phosphorylation	Biological Process	biological regulation	65	-0.409673	-1.39296	0.0333333	0.168971	LOC102443642(CCL4);LOC102443696(CAV3);LOC102444462(PECAM1);LOC102444715(FGFR3);LOC102445357(TNFRSF1A);LOC102446177(LIF);LOC102446185(PPP2CA);LOC102446420(PPP2R1A);LOC102446686(CAV1);LOC102447273(IRF1);LOC102447418(ZFP91);LOC102447815(HDAC1);LOC102447937(ADRA2C);LOC102448083(IL22);LOC102448416(ISL2);LOC102448450(ZNF692);LOC102449025(IL12B);LOC102450313(IL6);LOC102450554(CNTF);LOC102450583(Hnf4a);L…
GO:0032635	interleukin-6 production	Biological Process	single-organism process	38	-0.464356	-1.39232	0.0575397	0.169444	LOC102446518(TWIST2);LOC102447130(NCL);LOC102447956(TIRAP);LOC102448080(CARD9);LOC102448887(TLR4);LOC102450198(HYAL2);LOC102450483(MLNR);LOC102450994(GHSR);LOC102451091(C1qtnf3);LOC102452058(F2RL1);LOC102452102(RABGEF1);LOC102453021(NLRP12);LOC102455656(NLRP12);LOC102455899(NLRP3);LOC102455967(TLR7);LOC102456154(NLRP12);LOC102456214(Tlr8);LOC102456470(Tlr8);LOC102456823(NLRP3);LOC102458195(Nlrp1b…
GO:0010863	positive regulation of phospholipase C activity	Biological Process	biological regulation	56	-0.417876	-1.39199	0.0371094	0.169512	LOC102443405(EGFR);LOC102443539(GRK2);LOC102444057(ADCY2);LOC102444453(HTR2A);LOC102445281(ADRA1A);LOC102445645(Lpar1);LOC102445759(ADCY1);LOC102446930(PDE1C);LOC102447107(LPAR2);LOC102447383(NMUR1);LOC102447887(DLC1);LOC102448197(ADCY9);LOC102448834(ADCY6);LOC102448868(SELE);LOC102448969(ADCY8);LOC102449070(Pde1b);LOC102449077(PRKAR1A);LOC102449192(ADCY7);LOC102449361(Arhgap6);LOC102449833(ITPR3…
GO:0030141	secretory granule	Cellular Component	cell part	170	-0.361187	-1.39194	0.00775194	0.169251	LOC102443439(ZP1);LOC102443473(A2M);LOC102443528(SPACA1);LOC102443557(PROS1);LOC102443591(ABCC4);LOC102443695(ZP1);LOC102443696(CAV3);LOC102443709(ABCC4);LOC102443713(CRISP3);LOC102443745(--);LOC102443796(ANXA6);LOC102443930(ZP1);LOC102443950(--);LOC102443957(A2M);LOC102443958(Ift88);LOC102444182(Clip2);LOC102444204(LNPEP);LOC102444404(Stxbp2);LOC102444492(CLCN3);LOC102444521(Actn3);LOC102444626(…
GO:0051251	positive regulation of lymphocyte activation	Biological Process	biological regulation	94	-0.387224	-1.39179	0.0251938	0.169134	LOC102443696(CAV3);LOC102443811(HSP90AA1);LOC102443894(Cd3g);LOC102444691(SHH);LOC102444710(TGFBR2);LOC102445459(IGF2);LOC102445681(NCKAP1L);LOC102445987(CD28);LOC102446166(CARD11);LOC102446686(CAV1);LOC102447075(AP1G1);LOC102447273(IRF1);LOC102447391(CDC42);LOC102447550(IKZF1);LOC102447645(PTPN11);LOC102448271(FADD);LOC102448379(AKT3);LOC102448682(GPAM);LOC102448816(CD247);LOC102449025(IL12B);LO…
GO:0035023	regulation of Rho protein signal transduction	Biological Process	biological regulation	34	-0.467073	-1.39136	0.051756	0.169285	LOC102443385(IQCB1);LOC102444323(Arhgef40);LOC102444431(TNFAIP1);LOC102445198(INS);LOC102445281(ADRA1A);LOC102445645(Lpar1);LOC102446368(FLCN);LOC102447107(LPAR2);LOC102447978(COL3A1);LOC102450050(ECT2L);LOC102450488(BCL6);LOC102451845(Cul3);LOC102452058(F2RL1);LOC102452555(ITGB1);LOC102452770(AKAP13);LOC102452857(Bcl6b);LOC102454981(KANK1);LOC102455122(ARHGAP20);LOC102455188(RAC1);LOC102455375(R…
GO:0044057	regulation of system process	Biological Process	biological regulation	343	-0.331786	-1.3888	0.00188679	0.172144	LOC102443361(ILK);LOC102443405(EGFR);LOC102443476(Adra1d);LOC102443539(GRK2);LOC102443561(Rhoa);LOC102443570(ATP2A2);LOC102443631(GTF2IRD1);LOC102443642(CCL4);LOC102443652(RHOC);LOC102443696(CAV3);LOC102443796(ANXA6);LOC102443808(PLA2G6);LOC102443811(HSP90AA1);LOC102443828(ACE);LOC102444048(PAWR);LOC102444165(NCAM1);LOC102444273(GNIH);LOC102444307(PARVB);LOC102444453(HTR2A);LOC102444580(--);LOC10…
GO:0090183	regulation of kidney development	Biological Process	biological regulation	20	-0.52718	-1.38815	0.0965251	0.172555	LOC102444432(PAX2);LOC102444546(Nrtn);LOC102444998(ITGB3);LOC102445942(GPR33);LOC102446177(LIF);LOC102446588(SALL1);LOC102446805(HNF1A);LOC102447798(Pax8);LOC102447996(C3ar1);LOC102449321(YAP1);LOC102455896(GATA3);LOC102456998(AGTR2);LOC102457389(STAT2);LOC102459127(RET);LOC102459138(WWTR1);LOC102459315(NOG);LOC102460895(PDGFRB);LOC102461282(osr1);LOC102461533(GDNF);LOC102462741(STAT1)
GO:0004674	protein serine/threonine kinase activity	Molecular Function	catalytic activity	166	-0.35492	-1.38796	0.0138067	0.172448	LOC102443405(EGFR);LOC102443539(GRK2);LOC102443635(TGFBR3);LOC102443642(CCL4);LOC102443711(wdr5);LOC102443925(Map3k11);LOC102444339(EEF2K);LOC102444358(Map3k20);LOC102444525(PKN2);LOC102444580(--);LOC102444710(TGFBR2);LOC102444814(Cdk10);LOC102444851(CKS2);LOC102444870(CDK5R1);LOC102445212(NLK);LOC102445349(PHKG2);LOC102445557(MAPK6);LOC102445806(--);LOC102445881(Camk2d);LOC102445950(Cdkl3);LOC10…
GO:0009308	amine metabolic process	Biological Process	metabolic process	130	-0.370688	-1.3878	0.0166052	0.172298	LOC102443502(Plaat3);LOC102443615(AADAT);LOC102443768(AGMAT);LOC102443808(PLA2G6);LOC102444412(PLA2G4C);LOC102444463(Sult1d1);LOC102444644(SCARB1);LOC102445188(PLA2G2F);LOC102445403(HDC);LOC102445412(DMGDH);LOC102445658(TPH2);LOC102445830(SMS);LOC102445976(PLBD1);LOC102445978(PEBP1);LOC102446036(KYAT1);LOC102446068(SPTLC1);LOC102446396(ATP2B4);LOC102446445(MBOAT1);LOC102446543(AGMAT);LOC102446609…
GO:0005253	anion channel activity	Molecular Function	transporter activity	58	-0.424717	-1.38768	0.0380762	0.172089	LOC102443588(CLCN1);LOC102443591(ABCC4);LOC102443709(ABCC4);LOC102443773(ANO3);LOC102444461(ANO1);LOC102444492(CLCN3);LOC102444886(SLC1A4);LOC102445043(Gabrb2);LOC102445366(GABRA2);LOC102445683(ANO8);LOC102445767(GABRA4);LOC102446296(Ano2);LOC102446590(BEST3);LOC102447313(GLRA1);LOC102447829(CFTR);LOC102447835(Gabrr3);LOC102447902(NMUR2);LOC102448211(ANO5);LOC102448375(GABRG1);LOC102448545(SLC26A…
GO:0051196	regulation of coenzyme metabolic process	Biological Process	biological regulation	30	-0.47612	-1.38749	0.0669371	0.172001	LOC102444453(HTR2A);LOC102445123(FBP2);LOC102445198(INS);LOC102445441(MIF);LOC102446147(GPD1);LOC102446197(ENTPD5);LOC102446381(MIF);LOC102447388(FBP1);LOC102448901(Pdhb);LOC102449076(gapdh-2);LOC102449445(MYC);LOC102451519(PPARA);LOC102452588(DDIT4);LOC102453190(PDP1);LOC102453635(PDPR);LOC102454133(PDK2);LOC102454948(IGF1);LOC102456685(gpd1);LOC102457736(HIF1A);LOC102458098(Pdk4);LOC102458322(P…
GO:0006040	amino sugar metabolic process	Biological Process	metabolic process	30	-0.47367	-1.38636	0.0596708	0.173043	LOC102443468(LARGE1);LOC102443645(GNPNAT1);LOC102444949(GNPDA2);LOC102445309(SLC35A3);LOC102445994(OGT);LOC102446128(ST6GAL1);LOC102446763(EXT2);LOC102447091(CSGALNACT1);LOC102447575(CHST4);LOC102448246(B4GALNT2);LOC102449697(Nagk);LOC102450434(NANP);LOC102451916(GNPDA1);LOC102451920(OGA);LOC102452146(LARGE2);LOC102453477(ST6GAL2);LOC102453785(GNE);LOC102454695(Chst5);LOC102455857(Gfpt2);LOC10245…
GO:0008422	beta-glucosidase activity	Molecular Function	catalytic activity	16	-0.567521	-1.38607	0.0998043	0.173101	LOC102443634(MYORG);LOC102443828(ACE);LOC102446320(EDEM3);LOC102449540(GANC);LOC102449928(MAN1A1);LOC102450910(MANEAL);LOC102451146(MANEAL);LOC102451974(MAN1C1);LOC102453471(MAN1A2);LOC102454978(MYORG);LOC102455233(MYORG);LOC102455673(MAN1B1);LOC102459056(EDEM2);LOC102459905(MAN2A1);LOC102461960(MAN2B2);LOC102463269(Edem1)
GO:0003205	cardiac chamber development	Biological Process	single-organism process	109	-0.382331	-1.38575	0.0182927	0.173181	LOC102443536(CITED2);LOC102443599(PROX1);LOC102443761(NACA);LOC102443772(FGFR2);LOC102444307(PARVB);LOC102444314(FRS3);LOC102444911(LMO4);LOC102445142(HEYL);LOC102445486(TBX3);LOC102445659(TBX6L);LOC102446015(SMARCD3);LOC102446038(NPY2R);LOC102446101(GATA6);LOC102446185(PPP2CA);LOC102446503(FGF9);LOC102446506(CER1);LOC102446588(SALL1);LOC102446885(SOX11);LOC102446905(rbpj);LOC102446948(SMARCD3);L…
GO:0015103	inorganic anion transmembrane transporter activity	Molecular Function	transporter activity	51	-0.425978	-1.38527	0.0435644	0.173494	LOC102443588(CLCN1);LOC102443773(ANO3);LOC102444003(SLC5A5);LOC102444461(ANO1);LOC102444492(CLCN3);LOC102445683(ANO8);LOC102445725(Slc20a1);LOC102446182(SLC34A2);LOC102446296(Ano2);LOC102447404(slc17a7);LOC102447829(CFTR);LOC102447902(NMUR2);LOC102447907(MFSD5);LOC102448211(ANO5);LOC102448265(Slc12a7);LOC102448545(SLC26A8);LOC102449669(CLCN5);LOC102450580(ANO9);LOC102450809(SLC12A2);LOC102451081(…
GO:0005548	phospholipid transporter activity	Molecular Function	transporter activity	22	-0.514345	-1.38499	0.079922	0.173526	LOC102443773(ANO3);LOC102444461(ANO1);LOC102444545(PITPNA);LOC102444753(pitpnc1);LOC102445683(ANO8);LOC102446296(Ano2);LOC102447680(cptp);LOC102448925(FABP1);LOC102450580(ANO9);LOC102452868(cptp);LOC102453833(ANO10);LOC102454575(Pitpnm1);LOC102454917(PITPNC1);LOC102457045(PITPNM3);LOC102458843(PCTP);LOC102459368(PITPNB);LOC102460202(ANO4);LOC102461487(SCP2);LOC102463900(ANO6);LOC106731943(PITPNB)…
GO:0043549	regulation of kinase activity	Biological Process	biological regulation	459	-0.321058	-1.38491	0	0.173245	LOC102443361(ILK);LOC102443405(EGFR);LOC102443508(AGRN);LOC102443573(PTEN);LOC102443599(PROX1);LOC102443642(CCL4);LOC102443696(CAV3);LOC102443702(Pdcd4);LOC102443708(PDGFRA);LOC102443800(vUbi);LOC102443826(Rgcc);LOC102443828(ACE);LOC102443884(FBXO7);LOC102443920(Mapk8ip3);LOC102443925(Map3k11);LOC102443935(PTPRJ);LOC102444015(SORL1);LOC102444025(KITLG);LOC102444055(RAP1B);LOC102444057(ADCY2);LOC1…
GO:0097164	ammonium ion metabolic process	Biological Process	metabolic process	95	-0.386486	-1.3848	0.0263158	0.173061	LOC102443502(Plaat3);LOC102443808(PLA2G6);LOC102444412(PLA2G4C);LOC102444955(TH);LOC102445188(PLA2G2F);LOC102445403(HDC);LOC102445412(DMGDH);LOC102445658(TPH2);LOC102445820(acer1);LOC102445976(PLBD1);LOC102446068(SPTLC1);LOC102446096(TH);LOC102446445(MBOAT1);LOC102446609(FABP3);LOC102446932(PHKA1);LOC102446973(SPTLC3);LOC102447172(SLC6A2);LOC102447344(ENPP7);LOC102447520(Chdh);LOC102447532(Pla2g2…
GO:0015711	organic anion transport	Biological Process	localization	251	-0.338992	-1.38464	0.00182149	0.172884	LOC102443443(SLC43A1);LOC102443454(Slc25a18);LOC102443600(Ca9);LOC102443790(ABCD3);LOC102443808(PLA2G6);LOC102443828(ACE);LOC102443927(MYO6);LOC102444011(SLC35A1);LOC102444078(TMEM30C);LOC102444305(Tspoap1);LOC102444319(Slc27a6);LOC102444486(SEPTIN2);LOC102444650(SLC6A1);LOC102444660(Edn1);LOC102444686(--);LOC102444886(SLC1A4);LOC102444909(ABCC1);LOC102444931(slc43a2);LOC102444939(Slc25a31);LOC10…
GO:0007548	sex differentiation	Biological Process	developmental process	210	-0.346136	-1.38419	0.00570342	0.173134	LOC102443434(EIF2S2);LOC102443536(CITED2);LOC102443627(NKX3-1);LOC102443708(PDGFRA);LOC102443720(SOX2);LOC102443828(ACE);LOC102443867(LFNG);LOC102443972(Tfpt);LOC102444025(KITLG);LOC102444027(CDH6);LOC102444053(Nkx2-1);LOC102444127(TLR9);LOC102444353(MAMLD1);LOC102444624(Tesc);LOC102444691(SHH);LOC102444962(PATZ1);LOC102444974(MRGPRD);LOC102445269(LGR4);LOC102445347(Klhl10);LOC102445486(TBX3);LOC…
GO:0070229	negative regulation of lymphocyte apoptotic process	Biological Process	biological regulation	15	-0.565369	-1.38357	0.0947581	0.173636	LOC102443642(CCL4);LOC102447248(RORC);LOC102453294(SLC46A2);LOC102453686(PRKCQ);LOC102455437(Ido1);LOC102455661(VHL);LOC102457732(BLM);LOC102457736(HIF1A);LOC102458877(Ptcra);LOC102460797(DOCK8);LOC102463449(CCL3);LOC102463645(RAG1);LOC102463713(CCL5);LOC102463959(CCL3);LOC112546357(Ccl12)
GO:0015849	organic acid transport	Biological Process	localization	198	-0.348444	-1.38305	0.0134357	0.173945	LOC102443443(SLC43A1);LOC102443454(Slc25a18);LOC102443790(ABCD3);LOC102443808(PLA2G6);LOC102443828(ACE);LOC102443927(MYO6);LOC102444305(Tspoap1);LOC102444319(Slc27a6);LOC102444486(SEPTIN2);LOC102444650(SLC6A1);LOC102444660(Edn1);LOC102444686(--);LOC102444886(SLC1A4);LOC102444909(ABCC1);LOC102444931(slc43a2);LOC102445441(MIF);LOC102445538(DPYSL2);LOC102445630(SLC7A9);LOC102445756(Tspoap1);LOC10244…
GO:0035303	regulation of dephosphorylation	Biological Process	biological regulation	102	-0.377763	-1.38299	0.0260223	0.173684	LOC102443380(HPN);LOC102444033(nifk);LOC102444048(PAWR);LOC102444072(Zfyve1);LOC102444167(MYO1D);LOC102444691(SHH);LOC102445474(MASTL);LOC102445681(NCKAP1L);LOC102445791(RRP1B);LOC102445836(WDR81);LOC102446185(PPP2CA);LOC102446192(PPP1R16B);LOC102446398(drd2-a);LOC102446521(PPP1R17);LOC102446693(Sh2d4a);LOC102446934(Sfi1);LOC102447381(GRXCR1);LOC102447606(Acvrl1);LOC102447702(Cry2);LOC102448432(P…
GO:1903317	regulation of protein maturation	Biological Process	biological regulation	37	-0.453048	-1.38229	0.0610998	0.174212	LOC102443380(HPN);LOC102443473(A2M);LOC102443957(A2M);LOC102445298(C6);LOC102447336(MDM2);LOC102447596(Chac1);LOC102447618(TMEM59);LOC102447926(THBS1);LOC102448129(MYH9);LOC102448472(Cpb2);LOC102448703(CLEC3B);LOC102448833(A2M);LOC102449152(CNTN2);LOC102449355(Ccbe1);LOC102449495(C3);LOC102449532(TNF);LOC102449691(ASTL);LOC102452901(C3);LOC102453208(MDM2);LOC102453736(A2M);LOC102454111(GLG1);LOC1…
GO:0008038	neuron recognition	Biological Process	single-organism process	40	-0.444511	-1.38172	0.0464646	0.174654	LOC102444626(APP);LOC102444870(CDK5R1);LOC102445611(EPHB5);LOC102445759(ADCY1);LOC102445980(NCAM2);LOC102446247(EPHB2);LOC102447628(EPHA4);LOC102448065(SEMA3D);LOC102448792(SEMA3A);LOC102448969(ADCY8);LOC102449152(CNTN2);LOC102449616(DSCAM);LOC102450701(PLXNA4);LOC102451636(DYNLL2);LOC102451805(neurog1);LOC102452063(NEUROG3);LOC102452252(Celsr3);LOC102452818(NRP1);LOC102453657(PTPRZ1);LOC10245385…
GO:0009612	response to mechanical stimulus	Biological Process	response to stimulus	125	-0.364728	-1.38106	0.00803213	0.175132	LOC102443368(HDAC7);LOC102443405(EGFR);LOC102443545(KCNMA1);LOC102443693(--);LOC102443696(CAV3);LOC102443720(SOX2);LOC102443982(CNN2);LOC102444048(PAWR);LOC102444127(TLR9);LOC102444432(PAX2);LOC102444453(HTR2A);LOC102444468(AFAP1);LOC102444508(GFI1);LOC102444660(Edn1);LOC102444998(ITGB3);LOC102445168(GJA4);LOC102445357(TNFRSF1A);LOC102445411(COL1A1);LOC102445423(Tlr8);LOC102445459(IGF2);LOC102445…
GO:1901981	phosphatidylinositol phosphate binding	Molecular Function	binding	91	-0.389561	-1.38012	0.0338645	0.175993	LOC102443463(Apba2);LOC102444040(FERMT2);LOC102444072(Zfyve1);LOC102444748(FRMPD4);LOC102444801(SCIN);LOC102445829(ZFYVE19);LOC102445994(OGT);LOC102446159(NCF4);LOC102446218(VPS36);LOC102446256(ZFYVE26);LOC102446269(Snx13);LOC102447238(MYO10);LOC102447376(PLEKHA1);LOC102447706(SLC9A1);LOC102447775(Jph2);LOC102447795(MYO10);LOC102447956(TIRAP);LOC102448035(Inppl1);LOC102448379(AKT3);LOC102448651(Z…
GO:0019751	polyol metabolic process	Biological Process	single-organism process	64	-0.413092	-1.38	0.0331384	0.175826	LOC102443527(POU1F1);LOC102444630(MIOX);LOC102445019(COQ2);LOC102445164(GK5);LOC102445577(ANGPTL3);LOC102445820(acer1);LOC102445938(GALK1);LOC102445948(P2RY1);LOC102446068(SPTLC1);LOC102446973(SPTLC3);LOC102447509(IMPAD1);LOC102447733(RPS10);LOC102447768(ACER2);LOC102448035(Inppl1);LOC102448168(COQ3);LOC102448525(Impa1);LOC102448749(IPMK);LOC102448772(inppl1a);LOC102448904(GBA);LOC102449089(mogat…
GO:0032228	regulation of synaptic transmission, GABAergic	Biological Process	biological regulation	20	-0.517748	-1.37998	0.08125	0.17554	LOC102443435(HTR1B);LOC102444404(Stxbp2);LOC102444650(SLC6A1);LOC102445281(ADRA1A);LOC102447598(TACR1);LOC102449641(CA1);LOC102449895(SLC6A1);LOC102452906(PRKCE);LOC102453298(CA2);LOC102455251(CA7);LOC102458010(HTR1D);LOC102459231(NPY5R);LOC102459863(NPS);LOC102459998(TAC1);LOC102461606(ADORA2A);LOC102461617(ADORA1);LOC102462684(ERBB4);LOC102463667(Cnr2);LOC106732304(Erbb4);LOC106732306(ERBB4)
GO:2000107	negative regulation of leukocyte apoptotic process	Biological Process	biological regulation	15	-0.565369	-1.37936	0.116601	0.175975	LOC102443642(CCL4);LOC102447248(RORC);LOC102453294(SLC46A2);LOC102453686(PRKCQ);LOC102455437(Ido1);LOC102455661(VHL);LOC102457732(BLM);LOC102457736(HIF1A);LOC102458877(Ptcra);LOC102460797(DOCK8);LOC102463449(CCL3);LOC102463645(RAG1);LOC102463713(CCL5);LOC102463959(CCL3);LOC112546357(Ccl12)
GO:0044106	cellular amine metabolic process	Biological Process	cellular process	128	-0.369562	-1.37755	0.0153846	0.177869	LOC102443502(Plaat3);LOC102443615(AADAT);LOC102443768(AGMAT);LOC102443808(PLA2G6);LOC102444412(PLA2G4C);LOC102444463(Sult1d1);LOC102444644(SCARB1);LOC102445188(PLA2G2F);LOC102445403(HDC);LOC102445412(DMGDH);LOC102445658(TPH2);LOC102445830(SMS);LOC102445976(PLBD1);LOC102445978(PEBP1);LOC102446036(KYAT1);LOC102446068(SPTLC1);LOC102446396(ATP2B4);LOC102446445(MBOAT1);LOC102446543(AGMAT);LOC102446609…
GO:0050663	cytokine secretion	Biological Process	localization	44	-0.441191	-1.37728	0.046	0.177874	LOC102443409(TRIM27);LOC102444109(TRIM27);LOC102445456(BTN1A1);LOC102446398(drd2-a);LOC102446905(rbpj);LOC102448626(Mog);LOC102448682(GPAM);LOC102449025(IL12B);LOC102449037(RNF19B);LOC102449049(Notch1);LOC102449442(F2RL3);LOC102449565(Mog);LOC102450683(CCR7);LOC102451953(Cd34);LOC102452058(F2RL1);LOC102452068(Trim11);LOC102452225(NOTCH2);LOC102452313(MOG);LOC102452824(BTNL8);LOC102453021(NLRP12);…
GO:2000826	regulation of heart morphogenesis	Biological Process	biological regulation	19	-0.526387	-1.37689	0.0998117	0.178077	LOC102445259(EYA2);LOC102446905(rbpj);LOC102447050(MSGN1);LOC102448416(ISL2);LOC102449049(Notch1);LOC102450552(TBX1);LOC102451711(SMAD4);LOC102451726(ISL1);LOC102452073(Six2);LOC102453522(TBX5);LOC102457322(NKX-2.5);LOC102457784(GNG5);LOC102457892(TBX5);LOC102458552(EYA1);LOC102458752(hes1);LOC102458851(HAND2);LOC102459136(NKX-2.5);LOC102459664(six1b);LOC102463824(HES1)
GO:1903034	regulation of response to wounding	Biological Process	biological regulation	168	-0.353698	-1.37671	0.00189036	0.177985	LOC102443365(UBASH3B);LOC102443466(FAP);LOC102443473(A2M);LOC102443557(PROS1);LOC102443708(PDGFRA);LOC102443935(PTPRJ);LOC102443957(A2M);LOC102444457(TNFSF11);LOC102444568(TMPRSS6);LOC102444610(ADAMTS18);LOC102444710(TGFBR2);LOC102444787(SRSF4);LOC102444901(C7);LOC102444987(CFH);LOC102445132(APCS);LOC102445198(INS);LOC102445298(C6);LOC102445441(MIF);LOC102445629(APCS);LOC102445987(CD28);LOC102446…
GO:0050767	regulation of neurogenesis	Biological Process	biological regulation	347	-0.327878	-1.37593	0	0.178649	LOC102443442(NKX6-1);LOC102443458(GSX2);LOC102443526(ATF5);LOC102443561(Rhoa);LOC102443620(FAT3);LOC102443652(RHOC);LOC102443693(--);LOC102443720(SOX2);LOC102443836(--);LOC102443952(MYCN);LOC102444055(RAP1B);LOC102444070(Sirt2);LOC102444117(RAPGEF4);LOC102444312(Tenm3);LOC102444313(TRPV4);LOC102444394(ADNP);LOC102444508(GFI1);LOC102444691(SHH);LOC102444715(FGFR3);LOC102444727(CDC20);LOC102444738(…
GO:0032722	positive regulation of chemokine production	Biological Process	biological regulation	30	-0.476168	-1.37577	0.0803922	0.17849	LOC102443724(--);LOC102445441(MIF);LOC102446371(IL1RL1);LOC102446381(MIF);LOC102446518(TWIST2);LOC102446766(Adipoq);LOC102447815(HDAC1);LOC102447956(TIRAP);LOC102449532(TNF);LOC102452071(Hdac2);LOC102453292(TMED7);LOC102455369(TNFSF15);LOC102456651(TLR3);LOC102456853(CD74);LOC102457272(--);LOC102458195(Nlrp1b);LOC102458637(--);LOC102459066(Pycard);LOC102459395(IL4R);LOC102460229(TICAM1);LOC102460…
GO:0071696	ectodermal placode development	Biological Process	single-organism process	29	-0.471344	-1.37563	0.0712831	0.178343	LOC102443599(PROX1);LOC102443720(SOX2);LOC102443970(Dlx3);LOC102444314(FRS3);LOC102446336(SOX1);LOC102447391(CDC42);LOC102447815(HDAC1);LOC102448480(FSTL3);LOC102449208(POU2F1);LOC102449804(EDA);LOC102452071(Hdac2);LOC102452073(Six2);LOC102452666(FGF8);LOC102452818(NRP1);LOC102453485(chrd);LOC102453812(FST);LOC102454192(PROX1);LOC102455896(GATA3);LOC102456820(FGF3);LOC102457131(msxc);LOC102458588…
GO:0005604	basement membrane	Cellular Component	extracellular region part	21	-0.519519	-1.37455	0.0854369	0.179385	LOC102443508(AGRN);LOC102444833(LAMA4);LOC102445876(LAMA3);LOC102446323(ENTPD2);LOC102447125(FRAS1);LOC102450093(Fn1);LOC102452116(LAMA1);LOC102452816(ENTPD1);LOC102456101(Entpd2);LOC102456905(COLQ);LOC102458094(COL4A5);LOC102458379(LAMA5);LOC102458677(LAMB3);LOC102458826(Lamb1);LOC102461806(LAMC3);LOC102462123(LAMC2);LOC102462364(Lamc1);LOC102462585(Lama2);LOC102464065(NID1);LOC112546422(AGRN);M…
GO:0007266	Rho protein signal transduction	Biological Process	biological regulation	34	-0.467073	-1.37454	0.0580913	0.179063	LOC102443385(IQCB1);LOC102444323(Arhgef40);LOC102444431(TNFAIP1);LOC102445198(INS);LOC102445281(ADRA1A);LOC102445645(Lpar1);LOC102446368(FLCN);LOC102447107(LPAR2);LOC102447978(COL3A1);LOC102450050(ECT2L);LOC102450488(BCL6);LOC102451845(Cul3);LOC102452058(F2RL1);LOC102452555(ITGB1);LOC102452770(AKAP13);LOC102452857(Bcl6b);LOC102454981(KANK1);LOC102455122(ARHGAP20);LOC102455188(RAC1);LOC102455375(R…
GO:0051056	regulation of small GTPase mediated signal transduction	Biological Process	biological regulation	91	-0.384902	-1.37408	0.0391061	0.179312	LOC102443385(IQCB1);LOC102443747(ARHGAP45);LOC102444025(KITLG);LOC102444323(Arhgef40);LOC102444431(TNFAIP1);LOC102445123(FBP2);LOC102445166(icmt);LOC102445198(INS);LOC102445281(ADRA1A);LOC102445645(Lpar1);LOC102445881(Camk2d);LOC102445994(OGT);LOC102446135(CDH2);LOC102446185(PPP2CA);LOC102446368(FLCN);LOC102446392(EFTUD2);LOC102446437(ARPP19);LOC102447012(Mfn2);LOC102447107(LPAR2);LOC102447154(Mf…
GO:0048754	branching morphogenesis of an epithelial tube	Biological Process	single-organism process	81	-0.390666	-1.37388	0.0481696	0.179228	LOC102443361(ILK);LOC102443536(CITED2);LOC102443720(SOX2);LOC102443772(FGFR2);LOC102444053(Nkx2-1);LOC102444432(PAX2);LOC102444546(Nrtn);LOC102444691(SHH);LOC102445259(EYA2);LOC102445339(PTCH1);LOC102445341(Hoxc5);LOC102445486(TBX3);LOC102446268(PBX1);LOC102446336(SOX1);LOC102446588(SALL1);LOC102447291(CTSZ);LOC102447391(CDC42);LOC102447798(Pax8);LOC102447991(NRAS);LOC102448444(CTSD);LOC102448973…
GO:0055074	calcium ion homeostasis	Biological Process	biological regulation	258	-0.336156	-1.37382	0.0070922	0.178947	LOC102443365(UBASH3B);LOC102443570(ATP2A2);LOC102443639(MCHR1);LOC102443642(CCL4);LOC102443696(CAV3);LOC102443708(PDGFRA);LOC102443808(PLA2G6);LOC102444130(CXCR5);LOC102444313(TRPV4);LOC102444453(HTR2A);LOC102444580(--);LOC102444626(APP);LOC102444635(Uts2r);LOC102444660(Edn1);LOC102444738(CXCL12);LOC102444935(FIS1);LOC102444996(ATP7B);LOC102444998(ITGB3);LOC102445015(gnb1);LOC102445168(GJA4);LOC1…
GO:0033333	fin development	Biological Process	single-organism process	45	-0.435535	-1.37323	0.0420842	0.179418	LOC102443872(HMCN1);LOC102444691(SHH);LOC102444940(CHSY3);LOC102445168(GJA4);LOC102445411(COL1A1);LOC102445475(PI4K2B);LOC102445623(Rnf2);LOC102446503(FGF9);LOC102446665(TCF7L2);LOC102446691(arl6);LOC102446763(EXT2);LOC102447079(MET);LOC102447125(FRAS1);LOC102447271(PLOD1);LOC102447985(dlx1a);LOC102448006(COL22A1);LOC102448824(FGF20);LOC102449157(TLL1);LOC102449811(RARA);LOC102450997(FGF16);LOC10…
GO:0006874	cellular calcium ion homeostasis	Biological Process	biological regulation	258	-0.336156	-1.37278	0	0.179718	LOC102443365(UBASH3B);LOC102443570(ATP2A2);LOC102443639(MCHR1);LOC102443642(CCL4);LOC102443696(CAV3);LOC102443708(PDGFRA);LOC102443808(PLA2G6);LOC102444130(CXCR5);LOC102444313(TRPV4);LOC102444453(HTR2A);LOC102444580(--);LOC102444626(APP);LOC102444635(Uts2r);LOC102444660(Edn1);LOC102444738(CXCL12);LOC102444935(FIS1);LOC102444996(ATP7B);LOC102444998(ITGB3);LOC102445015(gnb1);LOC102445168(GJA4);LOC1…
GO:0045859	regulation of protein kinase activity	Biological Process	biological regulation	424	-0.324991	-1.37244	0.00187266	0.179791	LOC102443361(ILK);LOC102443405(EGFR);LOC102443508(AGRN);LOC102443573(PTEN);LOC102443599(PROX1);LOC102443642(CCL4);LOC102443696(CAV3);LOC102443702(Pdcd4);LOC102443800(vUbi);LOC102443826(Rgcc);LOC102443828(ACE);LOC102443884(FBXO7);LOC102443920(Mapk8ip3);LOC102443925(Map3k11);LOC102443935(PTPRJ);LOC102444015(SORL1);LOC102444025(KITLG);LOC102444055(RAP1B);LOC102444057(ADCY2);LOC102444092(PPEF2);LOC10…
GO:1900274	regulation of phospholipase C activity	Biological Process	biological regulation	56	-0.417876	-1.37153	0.0461538	0.180722	LOC102443405(EGFR);LOC102443539(GRK2);LOC102444057(ADCY2);LOC102444453(HTR2A);LOC102445281(ADRA1A);LOC102445645(Lpar1);LOC102445759(ADCY1);LOC102446930(PDE1C);LOC102447107(LPAR2);LOC102447383(NMUR1);LOC102447887(DLC1);LOC102448197(ADCY9);LOC102448834(ADCY6);LOC102448868(SELE);LOC102448969(ADCY8);LOC102449070(Pde1b);LOC102449077(PRKAR1A);LOC102449192(ADCY7);LOC102449361(Arhgap6);LOC102449833(ITPR3…
GO:0014059	regulation of dopamine secretion	Biological Process	biological regulation	15	-0.548514	-1.37122	0.0916031	0.180785	LOC102444485(CDA);LOC102444738(CXCL12);LOC102446038(NPY2R);LOC102446398(drd2-a);LOC102448916(CHRNA4);LOC102450194(CHRNB2);LOC102452816(ENTPD1);LOC102453854(CNR1);LOC102454086(CHRNA6);LOC102455037(HTR6);LOC102457617(CHRNB4);LOC102461533(GDNF);LOC102462992(C5);LOC102464018(SLC18A1);MSTRG.1550(GABBR1)
GO:0072503	cellular divalent inorganic cation homeostasis	Biological Process	biological regulation	266	-0.334952	-1.37114	0.00380952	0.180568	LOC102443365(UBASH3B);LOC102443570(ATP2A2);LOC102443639(MCHR1);LOC102443642(CCL4);LOC102443696(CAV3);LOC102443708(PDGFRA);LOC102443808(PLA2G6);LOC102444130(CXCR5);LOC102444313(TRPV4);LOC102444453(HTR2A);LOC102444580(--);LOC102444626(APP);LOC102444635(Uts2r);LOC102444660(Edn1);LOC102444738(CXCL12);LOC102444935(FIS1);LOC102444996(ATP7B);LOC102444998(ITGB3);LOC102445015(gnb1);LOC102445096(SLC30A8);L…
GO:0046474	glycerophospholipid biosynthetic process	Biological Process	single-organism process	62	-0.411385	-1.37091	0.0411765	0.180539	LOC102443507(Mtmr4);LOC102443573(PTEN);LOC102443808(PLA2G6);LOC102444453(HTR2A);LOC102444500(CD81);LOC102444511(MTMR3);LOC102444590(MTM1);LOC102444807(MTMR1);LOC102445475(PI4K2B);LOC102445587(VAC14);LOC102446282(PGS1);LOC102446609(FABP3);LOC102446932(PHKA1);LOC102446991(INPP5E);LOC102447518(MTMR2);LOC102448035(Inppl1);LOC102448275(ZP3);LOC102448525(Impa1);LOC102448772(inppl1a);LOC102449332(ACSL3)…
GO:0006909	phagocytosis	Biological Process	localization	58	-0.417305	-1.36812	0.054902	0.183862	LOC102443725(Mfge8);LOC102444644(SCARB1);LOC102445477(TGL2);LOC102445917(ITGA5);LOC102447312(FCN2);LOC102447557(FCN2);LOC102447803(FCN1);LOC102447926(THBS1);LOC102448036(RARB);LOC102448059(FCN1);LOC102448467(MERTK);LOC102448793(Fcn2);LOC102449036(FCN2);LOC102449495(C3);LOC102449739(Fcn1);LOC102449811(RARA);LOC102450340(TYRO3);LOC102450468(MERTK);LOC102451080(lgals3bpa);LOC102451216(SIRPB1);LOC102…
GO:0051960	regulation of nervous system development	Biological Process	biological regulation	385	-0.323459	-1.36804	0	0.183634	LOC102443442(NKX6-1);LOC102443458(GSX2);LOC102443508(AGRN);LOC102443526(ATF5);LOC102443561(Rhoa);LOC102443573(PTEN);LOC102443620(FAT3);LOC102443652(RHOC);LOC102443693(--);LOC102443720(SOX2);LOC102443836(--);LOC102443842(SLC6A4);LOC102443952(MYCN);LOC102444055(RAP1B);LOC102444070(Sirt2);LOC102444117(RAPGEF4);LOC102444312(Tenm3);LOC102444313(TRPV4);LOC102444394(ADNP);LOC102444508(GFI1);LOC102444691…
GO:0050678	regulation of epithelial cell proliferation	Biological Process	biological regulation	146	-0.358486	-1.36788	0.0169492	0.183513	LOC102443380(HPN);LOC102443599(PROX1);LOC102443627(NKX3-1);LOC102443696(CAV3);LOC102443772(FGFR2);LOC102443826(Rgcc);LOC102444084(AGAP2);LOC102444691(SHH);LOC102444715(FGFR3);LOC102444738(CXCL12);LOC102444787(SRSF4);LOC102444998(ITGB3);LOC102445168(GJA4);LOC102445341(Hoxc5);LOC102445635(SPARC);LOC102445997(PTN);LOC102446129(--);LOC102446192(PPP1R16B);LOC102446343(Prkd1);LOC102446518(TWIST2);LOC10…
GO:0015297	antiporter activity	Molecular Function	transporter activity	20	-0.516654	-1.36641	0.0863454	0.185156	LOC102444577(SLC9A3);LOC102445064(SLC9A5);LOC102446848(SLC9A4);LOC102446851(SLC22A5);LOC102447686(Slc9a8);LOC102447706(SLC9A1);LOC102448496(SLC9A2);LOC102449703(SLC8A1);LOC102452034(SLC9A7);LOC102452630(SLC8B1);LOC102454649(SLC9A2);LOC102457704(SLC9A9);LOC102457773(Slc47a2);LOC102459451(SLC9A6);LOC102460310(slc22a6-a);LOC102460551(slc22a6-a);LOC102460791(slc22a6-a);LOC102463939(SLC8A1);LOC1024639…
GO:0072372	primary cilium	Cellular Component	cell part	90	-0.380511	-1.36569	0.0326923	0.185756	LOC102443385(IQCB1);LOC102443386(B9D1);LOC102443639(MCHR1);LOC102443734(Pcdh15);LOC102443817(BBS4);LOC102443958(Ift88);LOC102444117(RAPGEF4);LOC102444268(CC2D2A);LOC102444431(TNFAIP1);LOC102444441(Topors);LOC102444459(NPHP4);LOC102444721(CEP290);LOC102444752(MAP1B);LOC102445015(gnb1);LOC102445842(TMEM216);LOC102445964(Cdh23);LOC102446038(NPY2R);LOC102446200(MYO5A);LOC102446265(CEP89);LOC102446296…
GO:0072507	divalent inorganic cation homeostasis	Biological Process	biological regulation	269	-0.331846	-1.36517	0.00366972	0.186095	LOC102443365(UBASH3B);LOC102443570(ATP2A2);LOC102443639(MCHR1);LOC102443642(CCL4);LOC102443696(CAV3);LOC102443708(PDGFRA);LOC102443808(PLA2G6);LOC102444130(CXCR5);LOC102444313(TRPV4);LOC102444453(HTR2A);LOC102444580(--);LOC102444626(APP);LOC102444635(Uts2r);LOC102444660(Edn1);LOC102444738(CXCL12);LOC102444935(FIS1);LOC102444996(ATP7B);LOC102444998(ITGB3);LOC102445015(gnb1);LOC102445096(SLC30A8);L…
GO:0008361	regulation of cell size	Biological Process	cellular component organization or biogenesis	60	-0.408974	-1.36434	0.0597302	0.186917	LOC102443545(KCNMA1);LOC102443573(PTEN);LOC102443696(CAV3);LOC102443811(HSP90AA1);LOC102444492(CLCN3);LOC102444630(MIOX);LOC102444660(Edn1);LOC102444738(CXCL12);LOC102445994(OGT);LOC102446090(DEPTOR);LOC102446686(CAV1);LOC102447028(Plxna3);LOC102447628(EPHA4);LOC102447737(OMG);LOC102448065(SEMA3D);LOC102448379(AKT3);LOC102448785(MAPK14);LOC102448792(SEMA3A);LOC102448827(VEGFA);LOC102449013(Plek);…
GO:0042100	B cell proliferation	Biological Process	single-organism process	46	-0.42663	-1.36333	0.0588235	0.18791	LOC102443461(PELI1);LOC102444048(PAWR);LOC102444500(CD81);LOC102444655(GPR183);LOC102445441(MIF);LOC102445681(NCKAP1L);LOC102446166(CARD11);LOC102446381(MIF);LOC102447555(CD40LG);LOC102447956(TIRAP);LOC102448388(GPR183);LOC102448887(TLR4);LOC102449327(Ighm);LOC102449514(Commd3);LOC102449535(CDKN2B);LOC102449795(Ighm);LOC102449917(BMI1);LOC102450126(PTPRC);LOC102450194(CHRNB2);LOC102450272(CDKN2B)…
GO:0006821	chloride transport	Biological Process	localization	80	-0.389651	-1.36298	0.0311891	0.188043	LOC102443588(CLCN1);LOC102443591(ABCC4);LOC102443709(ABCC4);LOC102444461(ANO1);LOC102444492(CLCN3);LOC102444886(SLC1A4);LOC102445043(Gabrb2);LOC102445366(GABRA2);LOC102445683(ANO8);LOC102445767(GABRA4);LOC102446296(Ano2);LOC102446590(BEST3);LOC102447016(P2ry2);LOC102447234(ANO7);LOC102447313(GLRA1);LOC102447404(slc17a7);LOC102447829(CFTR);LOC102447835(Gabrr3);LOC102447902(NMUR2);LOC102448112(P2RY…
GO:0045638	negative regulation of myeloid cell differentiation	Biological Process	biological regulation	51	-0.422535	-1.36276	0.0592885	0.188008	LOC102443642(CCL4);LOC102443660(V-MAF);LOC102444580(--);LOC102445132(APCS);LOC102445301(H4-I);LOC102445629(APCS);LOC102445784(CD69);LOC102446475(C1QB);LOC102446766(Adipoq);LOC102448036(RARB);LOC102448415(H4-I);LOC102448480(FSTL3);LOC102448654(H4-I);LOC102449445(MYC);LOC102449811(RARA);LOC102450092(H4-I);LOC102450188(GATA2);LOC102450309(LRRC17);LOC102450562(H4-I);LOC102450648(CIB1);LOC102450788(H4…
GO:0032844	regulation of homeostatic process	Biological Process	biological regulation	238	-0.337924	-1.36221	0.011976	0.188294	LOC102443365(UBASH3B);LOC102443642(CCL4);LOC102443660(V-MAF);LOC102443687(TNFRSF11B);LOC102443693(--);LOC102443696(CAV3);LOC102443719(SEC24A);LOC102443796(ANXA6);LOC102444313(TRPV4);LOC102444453(HTR2A);LOC102444457(TNFSF11);LOC102444580(--);LOC102444635(Uts2r);LOC102444660(Edn1);LOC102444975(NPC1);LOC102444998(ITGB3);LOC102445037(bglap);LOC102445096(SLC30A8);LOC102445168(GJA4);LOC102445332(UCP3);…
GO:0008625	extrinsic apoptotic signaling pathway via death domain receptors	Biological Process	biological regulation	28	-0.483562	-1.36114	0.0907298	0.189354	LOC102446231(TRPS1);LOC102446554(RNF34);LOC102447926(THBS1);LOC102448271(FADD);LOC102448293(ITPRIP);LOC102448539(PIDD1);LOC102449131(Faf1);LOC102449724(BMPR1B);LOC102450291(Tnfaip3);LOC102451652(RFFL);LOC102452202(TMBIM1);LOC102453202(Bmpr1a);LOC102453960(PEA15);LOC102454201(PMAIP1);LOC102455667(Fgg);LOC102455694(FAIM);LOC102456080(FGA);LOC102456321(FGB);LOC102458500(ZSWIM2);LOC102458748(RAF1);LO…
GO:0051932	synaptic transmission, GABAergic	Biological Process	single-organism process	20	-0.517748	-1.36108	0.0953307	0.189099	LOC102443435(HTR1B);LOC102444404(Stxbp2);LOC102444650(SLC6A1);LOC102445281(ADRA1A);LOC102447598(TACR1);LOC102449641(CA1);LOC102449895(SLC6A1);LOC102452906(PRKCE);LOC102453298(CA2);LOC102455251(CA7);LOC102458010(HTR1D);LOC102459231(NPY5R);LOC102459863(NPS);LOC102459998(TAC1);LOC102461606(ADORA2A);LOC102461617(ADORA1);LOC102462684(ERBB4);LOC102463667(Cnr2);LOC106732304(Erbb4);LOC106732306(ERBB4)
GO:0010770	positive regulation of cell morphogenesis involved in differentiation	Biological Process	cellular component organization or biogenesis	86	-0.38401	-1.36086	0.0313112	0.189032	LOC102443361(ILK);LOC102443561(Rhoa);LOC102443562(PLXNB1);LOC102443652(RHOC);LOC102444473(ACTR3B);LOC102444738(CXCL12);LOC102445364(RUFY3);LOC102445390(RHOB);LOC102445500(MYADM);LOC102445950(Cdkl3);LOC102446185(PPP2CA);LOC102446411(NTRK2);LOC102446571(Arhgef7);LOC102446695(TIAM1);LOC102446942(FBXW8);LOC102447079(MET);LOC102447216(PLXNB1);LOC102447258(CALR);LOC102447391(CDC42);LOC102447628(EPHA4);…
GO:0003206	cardiac chamber morphogenesis	Biological Process	single-organism process	85	-0.376559	-1.35982	0.030888	0.190081	LOC102443536(CITED2);LOC102443599(PROX1);LOC102443772(FGFR2);LOC102444307(PARVB);LOC102445142(HEYL);LOC102445486(TBX3);LOC102445659(TBX6L);LOC102446015(SMARCD3);LOC102446038(NPY2R);LOC102446101(GATA6);LOC102446503(FGF9);LOC102446885(SOX11);LOC102446905(rbpj);LOC102446948(SMARCD3);LOC102447050(MSGN1);LOC102448036(RARB);LOC102448416(ISL2);LOC102448824(FGF20);LOC102448947(Dsp);LOC102448962(Sox4);LOC…
GO:0016311	dephosphorylation	Biological Process	cellular process	216	-0.339982	-1.35941	0.00992064	0.190271	LOC102443358(IGSF22);LOC102443365(UBASH3B);LOC102443380(HPN);LOC102443507(Mtmr4);LOC102443573(PTEN);LOC102443806(PTPRQ);LOC102443874(MTMR8);LOC102443910(Ptpn11);LOC102443935(PTPRJ);LOC102444033(nifk);LOC102444048(PAWR);LOC102444072(Zfyve1);LOC102444106(Asb12);LOC102444167(MYO1D);LOC102444511(MTMR3);LOC102444590(MTM1);LOC102444601(HACD1);LOC102444691(SHH);LOC102444807(MTMR1);LOC102445220(PTPN22);L…
GO:0030031	cell projection assembly	Biological Process	cellular component organization or biogenesis	162	-0.351176	-1.35921	0.0168856	0.19022	LOC102443811(HSP90AA1);LOC102443817(BBS4);LOC102444055(RAP1B);LOC102444152(FGD3);LOC102444198(ARL13B);LOC102444307(PARVB);LOC102444473(ACTR3B);LOC102444521(Actn3);LOC102444569(CEP250);LOC102444613(ARHGEF26);LOC102444834(Mtss1);LOC102444905(Ppp1r9b);LOC102445163(VAV2);LOC102445383(Itgb4);LOC102445492(PODXL);LOC102445645(Lpar1);LOC102445648(PMP22);LOC102445681(NCKAP1L);LOC102445782(ACTR2);LOC102445…
GO:0031346	positive regulation of cell projection organization	Biological Process	cellular component organization or biogenesis	72	-0.392856	-1.35669	0.0380762	0.193263	LOC102443508(AGRN);LOC102443836(--);LOC102444473(ACTR3B);LOC102444738(CXCL12);LOC102445071(Marcks);LOC102446005(TENM2);LOC102447391(CDC42);LOC102447747(Reg4);LOC102447991(NRAS);LOC102448056(RALB);LOC102448827(VEGFA);LOC102449266(TENM1);LOC102449349(MYO3A);LOC102449610(ITPKA);LOC102449616(DSCAM);LOC102449696(Elavl4);LOC102449899(Cobl);LOC102449984(ACTR3);LOC102450102(VLDLR);LOC102450214(Carmil2);L…
GO:0042578	phosphoric ester hydrolase activity	Molecular Function	catalytic activity	319	-0.323423	-1.35358	0	0.197272	LOC102443358(IGSF22);LOC102443365(UBASH3B);LOC102443507(Mtmr4);LOC102443573(PTEN);LOC102443642(CCL4);LOC102443806(PTPRQ);LOC102443874(MTMR8);LOC102443891(PPM1J);LOC102443910(Ptpn11);LOC102443935(PTPRJ);LOC102444092(PPEF2);LOC102444106(Asb12);LOC102444491(NT5E);LOC102444511(MTMR3);LOC102444562(PLCL2);LOC102444590(MTM1);LOC102444601(HACD1);LOC102444711(CTDNEP1);LOC102444798(PFKFB3);LOC102444807(MTM…
GO:1902041	regulation of extrinsic apoptotic signaling pathway via death domain receptors	Biological Process	biological regulation	27	-0.477938	-1.35302	0.0678899	0.197678	LOC102446231(TRPS1);LOC102446554(RNF34);LOC102447926(THBS1);LOC102448271(FADD);LOC102448293(ITPRIP);LOC102448539(PIDD1);LOC102449131(Faf1);LOC102449724(BMPR1B);LOC102450291(Tnfaip3);LOC102451652(RFFL);LOC102452202(TMBIM1);LOC102453202(Bmpr1a);LOC102453960(PEA15);LOC102454201(PMAIP1);LOC102455667(Fgg);LOC102455694(FAIM);LOC102456080(FGA);LOC102456321(FGB);LOC102458500(ZSWIM2);LOC102458748(RAF1);LO…
GO:0032845	negative regulation of homeostatic process	Biological Process	biological regulation	91	-0.374839	-1.35302	0.0287908	0.197341	LOC102443642(CCL4);LOC102443660(V-MAF);LOC102443687(TNFRSF11B);LOC102443796(ANXA6);LOC102444453(HTR2A);LOC102444580(--);LOC102445332(UCP3);LOC102445881(Camk2d);LOC102446214(PLN);LOC102446368(FLCN);LOC102446398(drd2-a);LOC102447156(ERO1A);LOC102447775(Jph2);LOC102447882(GSTO1);LOC102447920(Cherp);LOC102447937(ADRA2C);LOC102448363(DDIT3);LOC102448648(ENY2);LOC102448827(VEGFA);LOC102449703(SLC8A1);L…
GO:0045834	positive regulation of lipid metabolic process	Biological Process	biological regulation	27	-0.469324	-1.35257	0.0884615	0.197623	LOC102445459(IGF2);LOC102445707(C1qtnf2);LOC102446609(FABP3);LOC102447860(FDPS);LOC102449532(TNF);LOC102450009(PRL);LOC102450583(Hnf4a);LOC102451519(PPARA);LOC102452758(FGF1);LOC102453293(Nucb2);LOC102453303(RGN);LOC102453557(RGN);LOC102453831(LEPR);LOC102454948(IGF1);LOC102455369(TNFSF15);LOC102455492(PC);LOC102455576(IGF1R);LOC102457003(CYP7A1);LOC102457313(Mid1ip1);LOC102457494(MLYCD);LOC10245…
GO:0010921	regulation of phosphatase activity	Biological Process	biological regulation	97	-0.377099	-1.35146	0.0368217	0.198765	LOC102443380(HPN);LOC102444033(nifk);LOC102444048(PAWR);LOC102444072(Zfyve1);LOC102444167(MYO1D);LOC102444691(SHH);LOC102445474(MASTL);LOC102445681(NCKAP1L);LOC102445791(RRP1B);LOC102445836(WDR81);LOC102446185(PPP2CA);LOC102446398(drd2-a);LOC102446693(Sh2d4a);LOC102446934(Sfi1);LOC102447381(GRXCR1);LOC102447606(Acvrl1);LOC102447702(Cry2);LOC102448432(PPP6R3);LOC102448498(CHP1);LOC102448748(Sema4d…
GO:0070613	regulation of protein processing	Biological Process	biological regulation	37	-0.453048	-1.35095	0.0763359	0.199119	LOC102443380(HPN);LOC102443473(A2M);LOC102443957(A2M);LOC102445298(C6);LOC102447336(MDM2);LOC102447596(Chac1);LOC102447618(TMEM59);LOC102447926(THBS1);LOC102448129(MYH9);LOC102448472(Cpb2);LOC102448703(CLEC3B);LOC102448833(A2M);LOC102449152(CNTN2);LOC102449355(Ccbe1);LOC102449495(C3);LOC102449532(TNF);LOC102449691(ASTL);LOC102452901(C3);LOC102453208(MDM2);LOC102453736(A2M);LOC102454111(GLG1);LOC1…
GO:0016638	oxidoreductase activity, acting on the CH-NH2 group of donors	Molecular Function	catalytic activity	25	-0.481264	-1.35055	0.0789474	0.199301	LOC102447497(Loxl1);LOC102448157(EIF1AY);LOC102448543(MAOA);LOC102449651(GLUD2);LOC102450414(PCCB);LOC102451010(GLDC);LOC102452260(JOSD2);LOC102453477(ST6GAL2);LOC102454164(--);LOC102455646(LOX);LOC102456866(Loxl3);LOC102456958(--);LOC102457207(--);LOC102457453(--);LOC102458176(MAOB);LOC102458451(--);LOC102458650(LOXL2);LOC102461230(DDO);LOC102461812(Il4i1);LOC102461938(--);LOC102462192(DAO);LOC1…
GO:1903036	positive regulation of response to wounding	Biological Process	biological regulation	32	-0.452503	-1.3489	0.0691824	0.201211	LOC102444457(TNFSF11);LOC102446357(TNFRSF11A);LOC102446403(F5);LOC102446422(PLG);LOC102447926(THBS1);LOC102448472(Cpb2);LOC102449532(TNF);LOC102449827(F2);LOC102450251(PTGER3);LOC102450683(CCR7);LOC102451001(USF1);LOC102451689(Ffar3);LOC102452851(APOH);LOC102453854(CNR1);LOC102454836(CCR5);LOC102455369(TNFSF15);LOC102455403(CCR6);LOC102455787(Ffar3);LOC102456027(Ffar3);LOC102456526(Ffar2);LOC1024…
GO:0060562	epithelial tube morphogenesis	Biological Process	single-organism process	223	-0.335365	-1.34815	0.00378788	0.202062	LOC102443361(ILK);LOC102443536(CITED2);LOC102443680(Ttc26);LOC102443720(SOX2);LOC102443772(FGFR2);LOC102443817(BBS4);LOC102444053(Nkx2-1);LOC102444130(CXCR5);LOC102444171(RBM24);LOC102444198(ARL13B);LOC102444432(PAX2);LOC102444546(Nrtn);LOC102444691(SHH);LOC102444834(Mtss1);LOC102444851(CKS2);LOC102445142(HEYL);LOC102445168(GJA4);LOC102445259(EYA2);LOC102445269(LGR4);LOC102445339(PTCH1);LOC102445…
GO:0007339	binding of sperm to zona pellucida	Biological Process	multi-organism process	15	-0.548041	-1.34802	0.115308	0.201921	LOC102443439(ZP1);LOC102443695(ZP1);LOC102443930(ZP1);LOC102446153(ZAN);LOC102448275(ZP3);LOC102449691(ASTL);LOC102455024(ASTL);LOC102455314(ZP3);LOC102457888(ZP3);LOC102458137(ZP3);LOC102460479(ZP4);LOC102462629(ZP4);LOC102462865(ZP4);LOC106732265(ZP1);LOC106732662(Zan)
GO:0015696	ammonium transport	Biological Process	localization	48	-0.412163	-1.34748	0.0576923	0.202303	LOC102443435(HTR1B);LOC102443624(grifin);LOC102443842(SLC6A4);LOC102444485(CDA);LOC102444738(CXCL12);LOC102445944(SLC22A2);LOC102446038(NPY2R);LOC102446181(SLC22A3);LOC102446398(drd2-a);LOC102446851(SLC22A5);LOC102447172(SLC6A2);LOC102448543(MAOA);LOC102448916(CHRNA4);LOC102449402(SLC5A7);LOC102449556(slc18a3a);LOC102450115(SLC44A1);LOC102450194(CHRNB2);LOC102450809(SLC12A2);LOC102451320(SLC22A2)…
GO:0009166	nucleotide catabolic process	Biological Process	single-organism process	45	-0.425562	-1.34578	0.0782241	0.20446	LOC102443432(ITPA);LOC102444192(GNB2L1);LOC102444453(HTR2A);LOC102444491(NT5E);LOC102444858(NUDT16L1);LOC102445123(FBP2);LOC102445182(HINT1);LOC102445198(INS);LOC102445441(MIF);LOC102446147(GPD1);LOC102446197(ENTPD5);LOC102446381(MIF);LOC102446844(NT5M);LOC102446930(PDE1C);LOC102447388(FBP1);LOC102447968(NUDT18);LOC102449070(Pde1b);LOC102449076(gapdh-2);LOC102449256(AMPD3);LOC102449445(MYC);LOC10…
GO:0071697	ectodermal placode morphogenesis	Biological Process	single-organism process	29	-0.471344	-1.34578	0.073922	0.204111	LOC102443599(PROX1);LOC102443720(SOX2);LOC102443970(Dlx3);LOC102444314(FRS3);LOC102446336(SOX1);LOC102447391(CDC42);LOC102447815(HDAC1);LOC102448480(FSTL3);LOC102449208(POU2F1);LOC102449804(EDA);LOC102452071(Hdac2);LOC102452073(Six2);LOC102452666(FGF8);LOC102452818(NRP1);LOC102453485(chrd);LOC102453812(FST);LOC102454192(PROX1);LOC102455896(GATA3);LOC102456820(FGF3);LOC102457131(msxc);LOC102458588…
GO:0004672	protein kinase activity	Molecular Function	catalytic activity	393	-0.317866	-1.34482	0.00187617	0.20511	LOC102443361(ILK);LOC102443405(EGFR);LOC102443539(GRK2);LOC102443635(TGFBR3);LOC102443642(CCL4);LOC102443708(PDGFRA);LOC102443711(wdr5);LOC102443772(FGFR2);LOC102443915(KSR2);LOC102443925(Map3k11);LOC102444123(EPHA7);LOC102444201(EPHB1);LOC102444290(MAP3K15);LOC102444324(SBK3);LOC102444339(EEF2K);LOC102444358(Map3k20);LOC102444483(Prpf6);LOC102444485(CDA);LOC102444495(DCLK1);LOC102444525(PKN2);LO…
GO:0002683	negative regulation of immune system process	Biological Process	biological regulation	187	-0.338183	-1.34473	0.00943396	0.204871	LOC102443638(NBL1);LOC102443642(CCL4);LOC102443660(V-MAF);LOC102444025(KITLG);LOC102444127(TLR9);LOC102444130(CXCR5);LOC102444258(MASP1);LOC102444437(AMBP);LOC102444580(--);LOC102444691(SHH);LOC102444705(MUL1);LOC102444717(TSPAN32);LOC102444738(CXCL12);LOC102445132(APCS);LOC102445156(VSIR);LOC102445198(INS);LOC102445269(LGR4);LOC102445301(H4-I);LOC102445335(PGLYRP1);LOC102445441(MIF);LOC102445456…
GO:0002819	regulation of adaptive immune response	Biological Process	biological regulation	69	-0.397957	-1.34441	0.0454545	0.205007	LOC102443409(TRIM27);LOC102445441(MIF);LOC102445987(CD28);LOC102446371(IL1RL1);LOC102446381(MIF);LOC102446525(SIRT1);LOC102447273(IRF1);LOC102447385(Rsad2);LOC102447403(THOC1);LOC102448271(FADD);LOC102448977(Map3k7cl);LOC102449025(IL12B);LOC102449187(HSPD1);LOC102449532(TNF);LOC102449635(TRAF2);LOC102450041(Map3k7);LOC102450126(PTPRC);LOC102450488(BCL6);LOC102450493(PTPN6);LOC102450683(CCR7);LOC1…
GO:0048562	embryonic organ morphogenesis	Biological Process	single-organism process	237	-0.333063	-1.34299	0.00580271	0.206676	LOC102443531(MAB21L1);LOC102443536(CITED2);LOC102443708(PDGFRA);LOC102443772(FGFR2);LOC102443817(BBS4);LOC102443952(MYCN);LOC102444171(RBM24);LOC102444198(ARL13B);LOC102444206(--);LOC102444628(hoxa1);LOC102444691(SHH);LOC102444710(TGFBR2);LOC102444853(Hoxc9);LOC102444955(TH);LOC102445090(HOXC8);LOC102445168(GJA4);LOC102445259(EYA2);LOC102445289(CRYAA);LOC102445305(LEO1);LOC102445341(Hoxc5);LOC102…
GO:0005216	ion channel activity	Molecular Function	transporter activity	182	-0.341577	-1.34276	0.0144404	0.206643	LOC102443380(HPN);LOC102443503(Piezo2);LOC102443545(KCNMA1);LOC102443588(CLCN1);LOC102443591(ABCC4);LOC102443665(Cacfd1);LOC102443709(ABCC4);LOC102443773(ANO3);LOC102443796(ANXA6);LOC102443874(MTMR8);LOC102444313(TRPV4);LOC102444461(ANO1);LOC102444492(CLCN3);LOC102444682(KCNAB2);LOC102444743(GJD2);LOC102444843(TRPM8);LOC102444886(SLC1A4);LOC102445043(Gabrb2);LOC102445268(HTR3A);LOC102445366(GABRA…
GO:0035412	regulation of catenin import into nucleus	Biological Process	biological regulation	18	-0.520122	-1.34252	0.109375	0.206642	LOC102443405(EGFR);LOC102444102(DACT1);LOC102446129(--);LOC102446616(snai1);LOC102448328(NKD1);LOC102449871(SMAD3);LOC102450683(CCR7);LOC102453328(EGF);LOC102454981(KANK1);LOC102456826(SNAI2);LOC102457876(POU5F3);LOC102457921(SMAD2);LOC102458227(SEMA5A);LOC102458617(BAMBI);LOC102459138(WWTR1);LOC102461043(KANK1);LOC102463006(APC2);LOC112547785(dact1)
GO:0030811	regulation of nucleotide catabolic process	Biological Process	biological regulation	25	-0.475456	-1.34236	0.0893536	0.206525	LOC102444192(GNB2L1);LOC102444453(HTR2A);LOC102445123(FBP2);LOC102445198(INS);LOC102445441(MIF);LOC102446147(GPD1);LOC102446197(ENTPD5);LOC102446381(MIF);LOC102447388(FBP1);LOC102449076(gapdh-2);LOC102449445(MYC);LOC102449993(ARRB2);LOC102451519(PPARA);LOC102452588(DDIT4);LOC102454124(EGLN3);LOC102454948(IGF1);LOC102455075(ARRB1);LOC102456685(gpd1);LOC102457736(HIF1A);LOC102459083(INSR);LOC102461…
GO:0045927	positive regulation of growth	Biological Process	biological regulation	68	-0.39584	-1.34092	0.0386847	0.208246	LOC102443361(ILK);LOC102443599(PROX1);LOC102444394(ADNP);LOC102444738(CXCL12);LOC102444752(MAP1B);LOC102444775(SERP1);LOC102445666(GOLGA4);LOC102445667(SERP2);LOC102446042(IST1);LOC102447560(Trpv2);LOC102448218(--);LOC102448461(ARX);LOC102448574(RND3);LOC102448748(Sema4d);LOC102448827(VEGFA);LOC102449152(CNTN2);LOC102449321(YAP1);LOC102449616(DSCAM);LOC102450093(Fn1);LOC102450523(ARX);LOC10245060…
GO:0048729	tissue morphogenesis	Biological Process	single-organism process	453	-0.309217	-1.34037	0.00188679	0.208705	LOC102443361(ILK);LOC102443405(EGFR);LOC102443536(CITED2);LOC102443599(PROX1);LOC102443627(NKX3-1);LOC102443635(TGFBR3);LOC102443680(Ttc26);LOC102443720(SOX2);LOC102443772(FGFR2);LOC102443817(BBS4);LOC102443949(RXRA);LOC102444053(Nkx2-1);LOC102444102(DACT1);LOC102444130(CXCR5);LOC102444171(RBM24);LOC102444185(GRSF1);LOC102444198(ARL13B);LOC102444314(FRS3);LOC102444357(SOSTDC1);LOC102444380(ptcd2)…
GO:0051100	negative regulation of binding	Biological Process	biological regulation	49	-0.419206	-1.34008	0.0684105	0.208756	LOC102444206(--);LOC102445142(HEYL);LOC102445451(MAD2L2);LOC102445565(MDFIC);LOC102446194(TNKS2);LOC102446214(PLN);LOC102446518(TWIST2);LOC102446766(Adipoq);LOC102446885(SOX11);LOC102447815(HDAC1);LOC102447851(HABP4);LOC102448363(DDIT3);LOC102448890(E2F1);LOC102448906(TNKS);LOC102448962(Sox4);LOC102450707(ID4);LOC102450795(HSPA4);LOC102450962(WFIKKN2);LOC102451519(PPARA);LOC102451640(MSX2);LOC102…
GO:0006282	regulation of DNA repair	Biological Process	biological regulation	27	-0.466606	-1.33932	0.101923	0.209515	LOC102443405(EGFR);LOC102443885(BABAM2);LOC102444250(ABRAXAS1);LOC102444700(Babam1);LOC102445259(EYA2);LOC102445660(DEK);LOC102446525(SIRT1);LOC102446790(NPAS2);LOC102448362(tmem161);LOC102448540(CEBPG);LOC102448866(NPAS2);LOC102450143(FGF10);LOC102450452(PARG);LOC102450880(RNF168);LOC102454096(FGF7);LOC102454618(PML);LOC102454665(Brcc3);LOC102456820(FGF3);LOC102457490(ERCC8);LOC102458552(EYA1);L…
GO:0035270	endocrine system development	Biological Process	single-organism process	92	-0.375405	-1.3392	0.0466926	0.209331	LOC102443442(NKX6-1);LOC102443536(CITED2);LOC102443708(PDGFRA);LOC102444053(Nkx2-1);LOC102444504(CLOCK);LOC102444691(SHH);LOC102445239(CRHR1);LOC102445341(Hoxc5);LOC102445711(not2);LOC102445892(Crkl);LOC102445917(ITGA5);LOC102446095(not2);LOC102446101(GATA6);LOC102446268(PBX1);LOC102446270(GCM2);LOC102446588(SALL1);LOC102446651(kdrl);LOC102446672(Mdk);LOC102446905(rbpj);LOC102447227(NKX6-2);LOC10…
GO:0070848	response to growth factor	Biological Process	response to stimulus	364	-0.318498	-1.33847	0	0.210032	LOC102443361(ILK);LOC102443405(EGFR);LOC102443507(Mtmr4);LOC102443536(CITED2);LOC102443635(TGFBR3);LOC102443638(NBL1);LOC102443642(CCL4);LOC102443661(FGF23);LOC102443696(CAV3);LOC102443708(PDGFRA);LOC102443721(fbxl15);LOC102443772(FGFR2);LOC102443800(vUbi);LOC102443970(Dlx3);LOC102444053(Nkx2-1);LOC102444055(RAP1B);LOC102444070(Sirt2);LOC102444146(CHRDL2);LOC102444230(ZFYVE9);LOC102444299(Stub1);…
GO:0006470	protein dephosphorylation	Biological Process	cellular process	200	-0.338607	-1.33817	0.015625	0.210115	LOC102443358(IGSF22);LOC102443365(UBASH3B);LOC102443380(HPN);LOC102443507(Mtmr4);LOC102443573(PTEN);LOC102443806(PTPRQ);LOC102443874(MTMR8);LOC102443910(Ptpn11);LOC102443935(PTPRJ);LOC102444033(nifk);LOC102444048(PAWR);LOC102444072(Zfyve1);LOC102444106(Asb12);LOC102444167(MYO1D);LOC102444511(MTMR3);LOC102444590(MTM1);LOC102444601(HACD1);LOC102444691(SHH);LOC102444807(MTMR1);LOC102445220(PTPN22);L…
GO:0042698	ovulation cycle	Biological Process	rhythmic process	28	-0.476072	-1.33708	0.0996094	0.211383	LOC102443708(PDGFRA);LOC102444394(ADNP);LOC102446525(SIRT1);LOC102447259(MMP13);LOC102447376(PLEKHA1);LOC102447875(ESR2);LOC102448275(ZP3);LOC102449625(KISS1);LOC102449724(BMPR1B);LOC102451041(UMODL1);LOC102451045(CYP1B1);LOC102451850(PGR);LOC102452658(ADAMTS1);LOC102453202(Bmpr1a);LOC102453220(ANXA1);LOC102453831(LEPR);LOC102454210(CHRNA7);LOC102455314(ZP3);LOC102456356(ADRB2);LOC102456423(SGPL1…
GO:0099516	ion antiporter activity	Molecular Function	transporter activity	18	-0.51638	-1.33648	0.111328	0.211894	LOC102444577(SLC9A3);LOC102445064(SLC9A5);LOC102446848(SLC9A4);LOC102447686(Slc9a8);LOC102447706(SLC9A1);LOC102448496(SLC9A2);LOC102449703(SLC8A1);LOC102452034(SLC9A7);LOC102452630(SLC8B1);LOC102454649(SLC9A2);LOC102457704(SLC9A9);LOC102459451(SLC9A6);LOC102460310(slc22a6-a);LOC102460551(slc22a6-a);LOC102460791(slc22a6-a);LOC102463939(SLC8A1);LOC102463953(slc22a6-a);MSTRG.6625(Slc9a5)
GO:1901565	organonitrogen compound catabolic process	Biological Process	metabolic process	131	-0.354975	-1.3363	0.0307102	0.211796	LOC102443432(ITPA);LOC102443487(DBT);LOC102443508(AGRN);LOC102443615(AADAT);LOC102443828(ACE);LOC102444204(LNPEP);LOC102444437(AMBP);LOC102444485(CDA);LOC102444491(NT5E);LOC102444622(Hyal2);LOC102444858(NUDT16L1);LOC102445182(HINT1);LOC102445221(GALNS);LOC102445517(Bckdhb);LOC102446152(Hsd17b10);LOC102446230(Hmox2);LOC102446396(ATP2B4);LOC102446451(HGSNAT);LOC102446513(HEXA);LOC102446722(CDO1);LO…
GO:0051283	negative regulation of sequestering of calcium ion	Biological Process	biological regulation	62	-0.39904	-1.33622	0.0589391	0.211556	LOC102443642(CCL4);LOC102444453(HTR2A);LOC102444580(--);LOC102445881(Camk2d);LOC102446214(PLN);LOC102446398(drd2-a);LOC102447156(ERO1A);LOC102447775(Jph2);LOC102447882(GSTO1);LOC102447920(Cherp);LOC102448363(DDIT3);LOC102449703(SLC8A1);LOC102450312(IBTK);LOC102450683(CCR7);LOC102450980(DMD);LOC102452499(CALM1);LOC102452601(PDE4D);LOC102452758(FGF1);LOC102452906(PRKCE);LOC102453192(CLIC2);LOC10245…
GO:0022838	substrate-specific channel activity	Molecular Function	transporter activity	182	-0.341577	-1.33596	0.0191205	0.211566	LOC102443380(HPN);LOC102443503(Piezo2);LOC102443545(KCNMA1);LOC102443588(CLCN1);LOC102443591(ABCC4);LOC102443665(Cacfd1);LOC102443709(ABCC4);LOC102443773(ANO3);LOC102443796(ANXA6);LOC102443874(MTMR8);LOC102444313(TRPV4);LOC102444461(ANO1);LOC102444492(CLCN3);LOC102444682(KCNAB2);LOC102444743(GJD2);LOC102444843(TRPM8);LOC102444886(SLC1A4);LOC102445043(Gabrb2);LOC102445268(HTR3A);LOC102445366(GABRA…
GO:0019209	kinase activator activity	Molecular Function	molecular function regulator	39	-0.432599	-1.3359	0.0792079	0.211315	LOC102443508(AGRN);LOC102443642(CCL4);LOC102444870(CDK5R1);LOC102444978(ERCC6);LOC102445459(IGF2);LOC102445972(POMK);LOC102446660(ABI1);LOC102446944(Parp16);LOC102448633(ANGPT4);LOC102449454(FAM20B);LOC102450102(VLDLR);LOC102452137(CAB39L);LOC102452499(CALM1);LOC102452641(TF);LOC102453328(EGF);LOC102453932(UCKL1);LOC102454393(PCM3);LOC102454659(GREM1);LOC102454948(IGF1);LOC102455261(FGGY);LOC1024…
GO:0046942	carboxylic acid transport	Biological Process	localization	193	-0.341297	-1.33585	0.0227704	0.211039	LOC102443443(SLC43A1);LOC102443454(Slc25a18);LOC102443790(ABCD3);LOC102443808(PLA2G6);LOC102443828(ACE);LOC102443927(MYO6);LOC102444305(Tspoap1);LOC102444319(Slc27a6);LOC102444486(SEPTIN2);LOC102444650(SLC6A1);LOC102444660(Edn1);LOC102444686(--);LOC102444886(SLC1A4);LOC102444909(ABCC1);LOC102444931(slc43a2);LOC102445441(MIF);LOC102445538(DPYSL2);LOC102445630(SLC7A9);LOC102445756(Tspoap1);LOC10244…
GO:0045926	negative regulation of growth	Biological Process	biological regulation	43	-0.417668	-1.33583	0.0784314	0.210709	LOC102443573(PTEN);LOC102443842(SLC6A4);LOC102444715(FGFR3);LOC102444870(CDK5R1);LOC102445941(Dcc);LOC102445950(Cdkl3);LOC102446033(MUSK);LOC102446185(PPP2CA);LOC102446705(WWC2);LOC102446947(CLDN22);LOC102447028(Plxna3);LOC102447628(EPHA4);LOC102448065(SEMA3D);LOC102448328(NKD1);LOC102448668(GAL);LOC102448792(SEMA3A);LOC102450553(Spart);LOC102450608(Ntn1);LOC102450745(NTN1);LOC102450849(TNR);LOC1…
GO:0045682	regulation of epidermis development	Biological Process	biological regulation	27	-0.469291	-1.3354	0.101124	0.210991	LOC102443605(CYP27B1);LOC102444787(SRSF4);LOC102446277(Trim16);LOC102447014(CD109);LOC102447576(MACROH2A2);LOC102448185(SRSF6);LOC102448668(GAL);LOC102449049(Notch1);LOC102450544(VDR);LOC102450844(ALOX12B);LOC102451101(HOXB7);LOC102451640(MSX2);LOC102451957(PPARD);LOC102453728(HEY2);LOC102455385(CDH1);LOC102455872(CDH1);LOC102457091(ROCK2);LOC102457131(msxc);LOC102457988(PRKCH);LOC102458811(HOXA7…
GO:0021879	forebrain neuron differentiation	Biological Process	single-organism process	46	-0.41867	-1.33497	0.0733083	0.211302	LOC102443458(GSX2);LOC102443526(ATF5);LOC102443599(PROX1);LOC102443772(FGFR2);LOC102444053(Nkx2-1);LOC102446588(SALL1);LOC102446690(BCL11B);LOC102447028(Plxna3);LOC102447562(Dlx2);LOC102447763(emx1);LOC102447985(dlx1a);LOC102449220(Uqcrq);LOC102450188(GATA2);LOC102450855(SATB2);LOC102451445(Sall3);LOC102452541(Nkx2-4);LOC102453830(Hes5);LOC102453928(ROBO2);LOC102454192(PROX1);LOC102454225(Hes5);L…
GO:0070304	positive regulation of stress-activated protein kinase signaling cascade	Biological Process	biological regulation	48	-0.411094	-1.3335	0.0726141	0.213109	LOC102443925(Map3k11);LOC102444127(TLR9);LOC102444457(TNFSF11);LOC102445574(LMNB2);LOC102447391(CDC42);LOC102447859(GADD45G);LOC102447956(TIRAP);LOC102447991(NRAS);LOC102448080(CARD9);LOC102448827(VEGFA);LOC102448887(TLR4);LOC102448977(Map3k7cl);LOC102449099(NOX1);LOC102449532(TNF);LOC102449983(SASH1);LOC102450041(Map3k7);LOC102450646(KRAS);LOC102450683(CCR7);LOC102451227(MAP3K5);LOC102452058(F2R…
GO:0070873	regulation of glycogen metabolic process	Biological Process	biological regulation	25	-0.48293	-1.33332	0.110429	0.213025	LOC102443476(Adra1d);LOC102444192(GNB2L1);LOC102444830(DYRK2);LOC102445198(INS);LOC102445349(PHKG2);LOC102445459(IGF2);LOC102445707(C1qtnf2);LOC102446970(PASK);LOC102447098(ENPP1);LOC102448379(AKT3);LOC102449342(GRB10);LOC102450078(ENPP3);LOC102450098(SELENOS);LOC102451155(SORBS1);LOC102453850(AKT1);LOC102454948(IGF1);LOC102455857(Gfpt2);LOC102457021(GFPT1);LOC102457862(GRB7);LOC102459083(INSR);L…
GO:0042692	muscle cell differentiation	Biological Process	single-organism process	306	-0.324426	-1.33235	0.0078125	0.214083	LOC102443361(ILK);LOC102443460(lmna);LOC102443471(MBNL1);LOC102443493(Neu2);LOC102443539(GRK2);LOC102443554(MEOX2);LOC102443559(NLN);LOC102443599(PROX1);LOC102443634(MYORG);LOC102443696(CAV3);LOC102443708(PDGFRA);LOC102443738(Neu2);LOC102443761(NACA);LOC102443772(FGFR2);LOC102443811(HSP90AA1);LOC102443949(RXRA);LOC102444171(RBM24);LOC102444380(ptcd2);LOC102444521(Actn3);LOC102444601(HACD1);LOC102…
GO:0044431	Golgi apparatus part	Cellular Component	cell part	230	-0.332442	-1.33154	0.0128205	0.214908	LOC102443360(MUC15);LOC102443468(LARGE1);LOC102443508(AGRN);LOC102443557(PROS1);LOC102443629(MUC6);LOC102443745(--);LOC102443867(LFNG);LOC102443948(ST6GALNAC4);LOC102444058(TMED4);LOC102444191(SAR1B);LOC102444207(ST8SIA6);LOC102444456(DIPK2A);LOC102444599(AP4B1);LOC102444626(APP);LOC102444917(GALNT2);LOC102444920(ITM2B);LOC102444929(SPPL2B);LOC102444940(CHSY3);LOC102445061(Fut9);LOC102445168(GJA4…
GO:0015075	ion transmembrane transporter activity	Molecular Function	transporter activity	465	-0.309646	-1.33136	0	0.214837	LOC102443380(HPN);LOC102443443(SLC43A1);LOC102443503(Piezo2);LOC102443517(ATP5F1B);LOC102443523(ATP6V1B2);LOC102443545(KCNMA1);LOC102443570(ATP2A2);LOC102443588(CLCN1);LOC102443591(ABCC4);LOC102443665(Cacfd1);LOC102443709(ABCC4);LOC102443773(ANO3);LOC102443796(ANXA6);LOC102443839(Uqcr11);LOC102443842(SLC6A4);LOC102443874(MTMR8);LOC102443990(Tusc3);LOC102444003(SLC5A5);LOC102444011(SLC35A1);LOC102…
GO:0060788	ectodermal placode formation	Biological Process	single-organism process	29	-0.471344	-1.33105	0.0797546	0.214964	LOC102443599(PROX1);LOC102443720(SOX2);LOC102443970(Dlx3);LOC102444314(FRS3);LOC102446336(SOX1);LOC102447391(CDC42);LOC102447815(HDAC1);LOC102448480(FSTL3);LOC102449208(POU2F1);LOC102449804(EDA);LOC102452071(Hdac2);LOC102452073(Six2);LOC102452666(FGF8);LOC102452818(NRP1);LOC102453485(chrd);LOC102453812(FST);LOC102454192(PROX1);LOC102455896(GATA3);LOC102456820(FGF3);LOC102457131(msxc);LOC102458588…
GO:0033028	myeloid cell apoptotic process	Biological Process	single-organism process	16	-0.527188	-1.33096	0.121043	0.214776	LOC102443642(CCL4);LOC102444805(TCP1);LOC102446525(SIRT1);LOC102446766(Adipoq);LOC102449535(CDKN2B);LOC102450098(SELENOS);LOC102450272(CDKN2B);LOC102454317(Mef2a);LOC102454836(CCR5);LOC102459445(EPO);LOC102460133(CCR5);LOC102460770(MEF2C);LOC102460859(CCR5);LOC102463713(CCL5);LOC102463959(CCL3);LOC112546357(Ccl12)
GO:0051208	sequestering of calcium ion	Biological Process	biological regulation	62	-0.39904	-1.33017	0.0639535	0.21557	LOC102443642(CCL4);LOC102444453(HTR2A);LOC102444580(--);LOC102445881(Camk2d);LOC102446214(PLN);LOC102446398(drd2-a);LOC102447156(ERO1A);LOC102447775(Jph2);LOC102447882(GSTO1);LOC102447920(Cherp);LOC102448363(DDIT3);LOC102449703(SLC8A1);LOC102450312(IBTK);LOC102450683(CCR7);LOC102450980(DMD);LOC102452499(CALM1);LOC102452601(PDE4D);LOC102452758(FGF1);LOC102452906(PRKCE);LOC102453192(CLIC2);LOC10245…
GO:0010975	regulation of neuron projection development	Biological Process	cellular component organization or biogenesis	212	-0.335055	-1.32949	0.0179211	0.21625	LOC102443561(Rhoa);LOC102443620(FAT3);LOC102443652(RHOC);LOC102443693(--);LOC102443836(--);LOC102444055(RAP1B);LOC102444117(RAPGEF4);LOC102444312(Tenm3);LOC102444313(TRPV4);LOC102444394(ADNP);LOC102444508(GFI1);LOC102444727(CDC20);LOC102444738(CXCL12);LOC102444870(CDK5R1);LOC102445071(Marcks);LOC102445330(SCARF1);LOC102445390(RHOB);LOC102445645(Lpar1);LOC102445648(PMP22);LOC102445941(Dcc);LOC1024…
GO:0004953	icosanoid receptor activity	Molecular Function	molecular transducer activity	17	-0.522429	-1.32946	0.10387	0.215944	LOC102445774(AKR1C5);LOC102446010(AKR1C3);LOC102446253(Akr1c6);LOC102446430(Ptgdrl);LOC102446555(CYSLTR1);LOC102450251(PTGER3);LOC102451029(LTB4R2);LOC102451270(LTB4R);LOC102451451(TBXA2R);LOC102451957(PPARD);LOC102454640(PTGIR);LOC102456143(CYSLTR2);LOC102457970(HPGD);LOC102458147(PTGER1);LOC102458414(PTGFR);LOC102460093(PPARG);LOC102464054(PTGER4)
GO:0005057	receptor signaling protein activity	Molecular Function	signal transducer activity	55	-0.404503	-1.32938	0.0623782	0.215724	LOC102443405(EGFR);LOC102443925(Map3k11);LOC102444358(Map3k20);LOC102445212(NLK);LOC102445557(MAPK6);LOC102446527(MOS);LOC102448785(MAPK14);LOC102448977(Map3k7cl);LOC102448997(BRAF);LOC102449190(SMAD9);LOC102449478(ADCK2);LOC102449631(ppp4cb);LOC102449833(ITPR3);LOC102449858(ALK);LOC102449871(SMAD3);LOC102450041(Map3k7);LOC102450150(ALPK1);LOC102450212(CDKN1C);LOC102450235(ADCK1);LOC102451227(MAP…
GO:1903522	regulation of blood circulation	Biological Process	biological regulation	211	-0.328805	-1.32918	0.0170132	0.21571	LOC102443361(ILK);LOC102443405(EGFR);LOC102443476(Adra1d);LOC102443539(GRK2);LOC102443570(ATP2A2);LOC102443696(CAV3);LOC102443808(PLA2G6);LOC102443811(HSP90AA1);LOC102443828(ACE);LOC102444307(PARVB);LOC102444453(HTR2A);LOC102444635(Uts2r);LOC102444660(Edn1);LOC102444955(TH);LOC102445168(GJA4);LOC102445198(INS);LOC102445281(ADRA1A);LOC102445881(Camk2d);LOC102445948(P2RY1);LOC102445978(PEBP1);LOC10…
GO:0009306	protein secretion	Biological Process	localization	273	-0.322001	-1.32874	0.00965251	0.215992	LOC102443409(TRIM27);LOC102443442(NKX6-1);LOC102443484(Hadh);LOC102443642(CCL4);LOC102443719(SEC24A);LOC102443808(PLA2G6);LOC102443909(GLUL);LOC102444055(RAP1B);LOC102444109(TRIM27);LOC102444117(RAPGEF4);LOC102444487(STXBP5L);LOC102444504(CLOCK);LOC102444580(--);LOC102444621(SPCS2);LOC102444642(mtnr1c);LOC102444775(SERP1);LOC102444800(ADAM20);LOC102444918(Neo1);LOC102444939(Slc25a31);LOC102445037…
GO:0005261	cation channel activity	Molecular Function	transporter activity	91	-0.36956	-1.32869	0.0436681	0.215711	LOC102443380(HPN);LOC102443545(KCNMA1);LOC102443665(Cacfd1);LOC102443796(ANXA6);LOC102443874(MTMR8);LOC102444313(TRPV4);LOC102444461(ANO1);LOC102444682(KCNAB2);LOC102444843(TRPM8);LOC102445268(HTR3A);LOC102445523(Htr3b);LOC102445917(ITGA5);LOC102445975(SCNN1A);LOC102446296(Ano2);LOC102446638(CACNG2);LOC102447008(SCNN1G);LOC102447214(TRPV6);LOC102447330(ASIC5);LOC102447521(SLC24A2);LOC102447560(Tr…
GO:0071495	cellular response to endogenous stimulus	Biological Process	response to stimulus	498	-0.306521	-1.32713	0	0.217603	LOC102443361(ILK);LOC102443405(EGFR);LOC102443442(NKX6-1);LOC102443469(CRY1);LOC102443507(Mtmr4);LOC102443536(CITED2);LOC102443561(Rhoa);LOC102443627(NKX3-1);LOC102443635(TGFBR3);LOC102443638(NBL1);LOC102443652(RHOC);LOC102443661(FGF23);LOC102443696(CAV3);LOC102443721(fbxl15);LOC102443772(FGFR2);LOC102443800(vUbi);LOC102443949(RXRA);LOC102443960(Ddrgk1);LOC102443991(RAD51);LOC102444003(SLC5A5);LO…
GO:0051282	regulation of sequestering of calcium ion	Biological Process	biological regulation	62	-0.39904	-1.32691	0.0529301	0.217607	LOC102443642(CCL4);LOC102444453(HTR2A);LOC102444580(--);LOC102445881(Camk2d);LOC102446214(PLN);LOC102446398(drd2-a);LOC102447156(ERO1A);LOC102447775(Jph2);LOC102447882(GSTO1);LOC102447920(Cherp);LOC102448363(DDIT3);LOC102449703(SLC8A1);LOC102450312(IBTK);LOC102450683(CCR7);LOC102450980(DMD);LOC102452499(CALM1);LOC102452601(PDE4D);LOC102452758(FGF1);LOC102452906(PRKCE);LOC102453192(CLIC2);LOC10245…
GO:0030295	protein kinase activator activity	Molecular Function	molecular function regulator	39	-0.432599	-1.32667	0.0989247	0.217611	LOC102443508(AGRN);LOC102443642(CCL4);LOC102444870(CDK5R1);LOC102444978(ERCC6);LOC102445459(IGF2);LOC102445972(POMK);LOC102446660(ABI1);LOC102446944(Parp16);LOC102448633(ANGPT4);LOC102449454(FAM20B);LOC102450102(VLDLR);LOC102452137(CAB39L);LOC102452499(CALM1);LOC102452641(TF);LOC102453328(EGF);LOC102453932(UCKL1);LOC102454393(PCM3);LOC102454659(GREM1);LOC102454948(IGF1);LOC102455261(FGGY);LOC1024…
GO:0009611	response to wounding	Biological Process	response to stimulus	406	-0.312344	-1.32593	0.00383877	0.218318	LOC102443361(ILK);LOC102443365(UBASH3B);LOC102443466(FAP);LOC102443468(LARGE1);LOC102443473(A2M);LOC102443557(PROS1);LOC102443696(CAV3);LOC102443708(PDGFRA);LOC102443720(SOX2);LOC102443761(NACA);LOC102443802(RBBP4);LOC102443815(MATN4);LOC102443867(LFNG);LOC102443935(PTPRJ);LOC102443957(A2M);LOC102443982(CNN2);LOC102444165(NCAM1);LOC102444404(Stxbp2);LOC102444457(TNFSF11);LOC102444462(PECAM1);LOC1…
GO:0003158	endothelium development	Biological Process	developmental process	79	-0.375924	-1.32549	0.053719	0.218625	LOC102443599(PROX1);LOC102444055(RAP1B);LOC102444512(TJP1);LOC102444691(SHH);LOC102445142(HEYL);LOC102445500(MYADM);LOC102445711(not2);LOC102446095(not2);LOC102446192(PPP1R16B);LOC102446333(RAP2A);LOC102446522(MARVELD2);LOC102446905(rbpj);LOC102447606(Acvrl1);LOC102448633(ANGPT4);LOC102448926(EDF1);LOC102449049(Notch1);LOC102449477(TAL2);LOC102450193(S1PR3);LOC102450532(KRIT1);LOC102450974(dhh-a)…
GO:0042522	regulation of tyrosine phosphorylation of Stat5 protein	Biological Process	biological regulation	17	-0.517794	-1.32445	0.120316	0.219813	LOC102443696(CAV3);LOC102444462(PECAM1);LOC102446686(CAV1);LOC102449025(IL12B);LOC102450583(Hnf4a);LOC102451068(KIT);LOC102454948(IGF1);LOC102456619(PTPN2);LOC102457243(Nf2);LOC102457371(IL23R);LOC102459059(IL31RA);LOC102459445(EPO);LOC102459490(NF2);LOC102460820(GH);LOC102462684(ERBB4);LOC106732304(Erbb4);LOC106732306(ERBB4)
GO:0035725	sodium ion transmembrane transport	Biological Process	localization	19	-0.511522	-1.3241	0.104536	0.219975	LOC102444624(Tesc);LOC102447706(SLC9A1);LOC102448498(CHP1);LOC102448519(ATP1B2);LOC102449703(SLC8A1);LOC102449893(Ca13);LOC102451042(ACTN4);LOC102452724(ATP12A);LOC102454468(Stoml3);LOC102458081(ATP1B1);LOC102458961(SLC9A3R1);LOC102459025(Chp2);LOC102460426(STOM);LOC102460622(ATP1A1);LOC102460753(ATP1B3);LOC102460883(PLCB1);LOC102462326(ATP1A2);LOC102463939(SLC8A1);LOC112546422(AGRN)
GO:0035411	catenin import into nucleus	Biological Process	localization	18	-0.520122	-1.32361	0.105368	0.220343	LOC102443405(EGFR);LOC102444102(DACT1);LOC102446129(--);LOC102446616(snai1);LOC102448328(NKD1);LOC102449871(SMAD3);LOC102450683(CCR7);LOC102453328(EGF);LOC102454981(KANK1);LOC102456826(SNAI2);LOC102457876(POU5F3);LOC102457921(SMAD2);LOC102458227(SEMA5A);LOC102458617(BAMBI);LOC102459138(WWTR1);LOC102461043(KANK1);LOC102463006(APC2);LOC112547785(dact1)
GO:0035304	regulation of protein dephosphorylation	Biological Process	biological regulation	100	-0.361528	-1.32302	0.0414313	0.220847	LOC102443380(HPN);LOC102444033(nifk);LOC102444048(PAWR);LOC102444072(Zfyve1);LOC102444167(MYO1D);LOC102444691(SHH);LOC102445474(MASTL);LOC102445681(NCKAP1L);LOC102445791(RRP1B);LOC102445836(WDR81);LOC102446185(PPP2CA);LOC102446192(PPP1R16B);LOC102446398(drd2-a);LOC102446693(Sh2d4a);LOC102446934(Sfi1);LOC102447381(GRXCR1);LOC102447606(Acvrl1);LOC102447702(Cry2);LOC102448432(PPP6R3);LOC102448498(CH…
GO:0002009	morphogenesis of an epithelium	Biological Process	single-organism process	358	-0.313999	-1.3229	0.0037594	0.22071	LOC102443361(ILK);LOC102443405(EGFR);LOC102443536(CITED2);LOC102443627(NKX3-1);LOC102443680(Ttc26);LOC102443720(SOX2);LOC102443772(FGFR2);LOC102443817(BBS4);LOC102444053(Nkx2-1);LOC102444102(DACT1);LOC102444130(CXCR5);LOC102444171(RBM24);LOC102444185(GRSF1);LOC102444198(ARL13B);LOC102444314(FRS3);LOC102444357(SOSTDC1);LOC102444432(PAX2);LOC102444474(Plod3);LOC102444546(Nrtn);LOC102444606(Rpgrip1l…
GO:0002460	adaptive immune response based on somatic recombination of immune receptors built from immunoglobulin superfamily domains	Biological Process	response to stimulus	99	-0.371041	-1.32281	0.0582878	0.220512	LOC102445423(Tlr8);LOC102445942(GPR33);LOC102445987(CD28);LOC102446371(IL1RL1);LOC102447273(IRF1);LOC102447385(Rsad2);LOC102447403(THOC1);LOC102447555(CD40LG);LOC102447721(UNC13D);LOC102447898(CD55);LOC102447996(C3ar1);LOC102448150(CD55);LOC102448275(ZP3);LOC102448827(VEGFA);LOC102448887(TLR4);LOC102448977(Map3k7cl);LOC102449025(IL12B);LOC102449083(IGHM);LOC102449187(HSPD1);LOC102449243(--);LOC10…
GO:0001101	response to acid chemical	Biological Process	response to stimulus	306	-0.320267	-1.32192	0.00376648	0.22143	LOC102443377(COL4A6);LOC102443405(EGFR);LOC102443605(CYP27B1);LOC102443635(TGFBR3);LOC102443708(PDGFRA);LOC102443720(SOX2);LOC102443842(SLC6A4);LOC102443911(MOGAT3);LOC102443949(RXRA);LOC102444432(PAX2);LOC102444587(Acat2);LOC102444624(Tesc);LOC102444628(hoxa1);LOC102444660(Edn1);LOC102444691(SHH);LOC102444719(--);LOC102445015(gnb1);LOC102445068(UBR2);LOC102445332(UCP3);LOC102445339(PTCH1);LOC102…
GO:0007340	acrosome reaction	Biological Process	multi-organism process	16	-0.539277	-1.32157	0.12024	0.221575	LOC102443439(ZP1);LOC102443695(ZP1);LOC102443930(ZP1);LOC102447313(GLRA1);LOC102448275(ZP3);LOC102455314(ZP3);LOC102457888(ZP3);LOC102458137(ZP3);LOC102459322(GLRA3);LOC102459976(GLRA3);LOC102460479(ZP4);LOC102460883(PLCB1);LOC102462629(ZP4);LOC102462865(ZP4);LOC102463957(PLB1);LOC106732265(ZP1)
GO:0051241	negative regulation of multicellular organismal process	Biological Process	biological regulation	416	-0.310764	-1.32096	0.00594059	0.222163	LOC102443365(UBASH3B);LOC102443368(HDAC7);LOC102443409(TRIM27);LOC102443442(NKX6-1);LOC102443466(FAP);LOC102443476(Adra1d);LOC102443526(ATF5);LOC102443557(PROS1);LOC102443620(FAT3);LOC102443642(CCL4);LOC102443660(V-MAF);LOC102443661(FGF23);LOC102443687(TNFRSF11B);LOC102443696(CAV3);LOC102443714(IFIH1);LOC102443724(--);LOC102443800(vUbi);LOC102443826(Rgcc);LOC102443952(MYCN);LOC102444070(Sirt2);LO…
GO:0007265	Ras protein signal transduction	Biological Process	biological regulation	131	-0.351351	-1.32061	0.0235294	0.222272	LOC102443385(IQCB1);LOC102443561(Rhoa);LOC102443652(RHOC);LOC102444025(KITLG);LOC102444147(Nisch);LOC102444323(Arhgef40);LOC102444431(TNFAIP1);LOC102444462(PECAM1);LOC102445123(FBP2);LOC102445198(INS);LOC102445253(HACD3);LOC102445281(ADRA1A);LOC102445390(RHOB);LOC102445645(Lpar1);LOC102445881(Camk2d);LOC102445994(OGT);LOC102446135(CDH2);LOC102446185(PPP2CA);LOC102446333(RAP2A);LOC102446368(FLCN);…
GO:0010976	positive regulation of neuron projection development	Biological Process	cellular component organization or biogenesis	21	-0.499298	-1.31994	0.109827	0.222908	LOC102443836(--);LOC102444738(CXCL12);LOC102447747(Reg4);LOC102448827(VEGFA);LOC102449616(DSCAM);LOC102449696(Elavl4);LOC102449899(Cobl);LOC102450102(VLDLR);LOC102452476(Reg4);LOC102452818(NRP1);LOC102453330(Ezh2);LOC102453657(PTPRZ1);LOC102456232(BMPR2);LOC102456411(VEGFA);LOC102457008(CRP);LOC102457259(OPA1);LOC102458227(SEMA5A);LOC102458759(LRP8);LOC102459275(SEZ6);LOC102460804(NTRK3);LOC10246…
GO:0031228	intrinsic component of Golgi membrane	Cellular Component	cell part	43	-0.419195	-1.3199	0.0757576	0.222626	LOC102443468(LARGE1);LOC102443867(LFNG);LOC102443948(ST6GALNAC4);LOC102444207(ST8SIA6);LOC102444917(GALNT2);LOC102446128(ST6GAL1);LOC102447013(ENTPD7);LOC102447091(CSGALNACT1);LOC102447768(ACER2);LOC102448209(ST3GAL4);LOC102449749(TBC1D20);LOC102450767(ST8SIA3);LOC102451023(ST8SIA2);LOC102451911(UBIAD1);LOC102451974(MAN1C1);LOC102452146(LARGE2);LOC102453012(ST8SIA4);LOC102453424(QSOX1);LOC1024534…
GO:0038127	ERBB signaling pathway	Biological Process	biological regulation	195	-0.334493	-1.31972	0.0193424	0.222595	LOC102443405(EGFR);LOC102443539(GRK2);LOC102443573(PTEN);LOC102443661(FGF23);LOC102443708(PDGFRA);LOC102443772(FGFR2);LOC102443800(vUbi);LOC102443806(PTPRQ);LOC102443935(PTPRJ);LOC102444025(KITLG);LOC102444057(ADCY2);LOC102444120(ERBIN);LOC102444314(FRS3);LOC102444574(ADAM10);LOC102444592(MVB12A);LOC102444872(KL);LOC102444875(UBC);LOC102445642(Trat1);LOC102445759(ADCY1);LOC102445987(CD28);LOC1024…
GO:0015698	inorganic anion transport	Biological Process	localization	110	-0.356055	-1.31942	0.0233918	0.22268	LOC102443588(CLCN1);LOC102443591(ABCC4);LOC102443709(ABCC4);LOC102444003(SLC5A5);LOC102444461(ANO1);LOC102444492(CLCN3);LOC102444684(SLC20A2);LOC102444886(SLC1A4);LOC102445043(Gabrb2);LOC102445366(GABRA2);LOC102445683(ANO8);LOC102445725(Slc20a1);LOC102445767(GABRA4);LOC102446182(SLC34A2);LOC102446296(Ano2);LOC102446590(BEST3);LOC102446628(CLCN2);LOC102447016(P2ry2);LOC102447098(ENPP1);LOC10244723…
GO:0016485	protein processing	Biological Process	metabolic process	134	-0.347476	-1.31941	0.0344168	0.222345	LOC102443380(HPN);LOC102443473(A2M);LOC102443575(ERO1B);LOC102443800(vUbi);LOC102443820(Mme);LOC102443828(ACE);LOC102443957(A2M);LOC102443958(Ift88);LOC102444048(PAWR);LOC102444621(SPCS2);LOC102444691(SHH);LOC102444875(UBC);LOC102445228(TRADD);LOC102445298(C6);LOC102446758(--);LOC102446822(Rce1);LOC102447109(BACE2);LOC102447156(ERO1A);LOC102447177(RNF139);LOC102447336(MDM2);LOC102447342(Diablo);L…
GO:0097191	extrinsic apoptotic signaling pathway	Biological Process	biological regulation	150	-0.342282	-1.31936	0.0246212	0.22207	LOC102443460(lmna);LOC102443624(grifin);LOC102443696(CAV3);LOC102444084(AGAP2);LOC102444174(BID);LOC102444216(unc5b-b);LOC102444457(TNFSF11);LOC102444561(GFRAL);LOC102444622(Hyal2);LOC102445160(WWOX);LOC102445228(TRADD);LOC102445259(EYA2);LOC102445357(TNFRSF1A);LOC102445728(CX3CR1);LOC102445917(ITGA5);LOC102446074(SH3RF1);LOC102446090(DEPTOR);LOC102446129(--);LOC102446231(TRPS1);LOC102446420(PPP2…
GO:1904892	regulation of STAT cascade	Biological Process	biological regulation	76	-0.379713	-1.31921	0.0552268	0.221943	LOC102443642(CCL4);LOC102443696(CAV3);LOC102444084(AGAP2);LOC102444462(PECAM1);LOC102444715(FGFR3);LOC102444870(CDK5R1);LOC102445212(NLK);LOC102445357(TNFRSF1A);LOC102445909(LEPROTL1);LOC102446050(NEUROD6);LOC102446177(LIF);LOC102446185(PPP2CA);LOC102446420(PPP2R1A);LOC102446686(CAV1);LOC102447273(IRF1);LOC102447418(ZFP91);LOC102447653(PRLR);LOC102447815(HDAC1);LOC102448083(IL22);LOC102448329(IL2…
GO:0044291	cell-cell contact zone	Cellular Component	cell junction	49	-0.414014	-1.3192	0.0803922	0.221624	LOC102443570(ATP2A2);LOC102443696(CAV3);LOC102444040(FERMT2);LOC102444512(TJP1);LOC102445168(GJA4);LOC102445881(Camk2d);LOC102445983(MYH1B);LOC102446135(CDH2);LOC102446383(MYH1B);LOC102446622(MYH8);LOC102447430(DSC1);LOC102447706(SLC9A1);LOC102448947(Dsp);LOC102449618(DSC1);LOC102449703(SLC8A1);LOC102450691(YWHAG);LOC102450717(SCN4B);LOC102451884(GJC1);LOC102452062(SCN1B);LOC102452555(ITGB1);LOC1…
GO:0001570	vasculogenesis	Biological Process	single-organism process	34	-0.445595	-1.31871	0.0963391	0.22208	LOC102443635(TGFBR3);LOC102444055(RAP1B);LOC102444691(SHH);LOC102444853(Hoxc9);LOC102445142(HEYL);LOC102446503(FGF9);LOC102447229(ASB4);LOC102448633(ANGPT4);LOC102448824(FGF20);LOC102449049(Notch1);LOC102450479(HOXB9);LOC102450974(dhh-a);LOC102450997(FGF16);LOC102451309(KDR);LOC102451953(Cd34);LOC102452046(GATA4);LOC102452255(HEY1);LOC102452758(FGF1);LOC102452818(NRP1);LOC102453522(TBX5);LOC10245…
GO:0005929	cilium	Cellular Component	cell part	272	-0.320534	-1.31808	0.0215264	0.222685	LOC102443381(Cabyr);LOC102443385(IQCB1);LOC102443386(B9D1);LOC102443406(TNPO1);LOC102443465(PKHD1);LOC102443483(Wdr34);LOC102443539(GRK2);LOC102443637(Tsga10);LOC102443639(MCHR1);LOC102443680(Ttc26);LOC102443734(Pcdh15);LOC102443817(BBS4);LOC102443828(ACE);LOC102443958(Ift88);LOC102444117(RAPGEF4);LOC102444198(ARL13B);LOC102444202(DNAH7);LOC102444268(CC2D2A);LOC102444431(TNFAIP1);LOC102444441(Top…
GO:0006109	regulation of carbohydrate metabolic process	Biological Process	biological regulation	141	-0.345396	-1.31808	0.0373134	0.222348	LOC102443476(Adra1d);LOC102443527(POU1F1);LOC102443711(wdr5);LOC102444192(GNB2L1);LOC102444394(ADNP);LOC102444453(HTR2A);LOC102444830(DYRK2);LOC102444974(MRGPRD);LOC102445123(FBP2);LOC102445198(INS);LOC102445349(PHKG2);LOC102445441(MIF);LOC102445459(IGF2);LOC102445707(C1qtnf2);LOC102445948(P2RY1);LOC102445994(OGT);LOC102446059(GCGR);LOC102446147(GPD1);LOC102446179(RORA);LOC102446197(ENTPD5);LOC10…
GO:0010977	negative regulation of neuron projection development	Biological Process	cellular component organization or biogenesis	18	-0.515999	-1.31761	0.138996	0.222709	LOC102443620(FAT3);LOC102445941(Dcc);LOC102447028(Plxna3);LOC102447628(EPHA4);LOC102448065(SEMA3D);LOC102448792(SEMA3A);LOC102449482(KIAA0319);LOC102450553(Spart);LOC102450849(TNR);LOC102452818(NRP1);LOC102453657(PTPRZ1);LOC102453928(ROBO2);LOC102455394(Ryk);LOC102457697(BCL11A);LOC102458227(SEMA5A);LOC102459275(SEZ6);LOC102463070(DCC);LOC106732933(SEMA3F)
GO:0032432	actin filament bundle	Cellular Component	cell part	74	-0.377882	-1.31743	0.0516252	0.222649	LOC102443361(ILK);LOC102443982(CNN2);LOC102444040(FERMT2);LOC102444064(LASP1);LOC102445031(PDLIM2);LOC102445169(MYL9);LOC102445278(gas2l2.L);LOC102445883(MYH11);LOC102446120(ACTA1);LOC102446391(FBLIM1);LOC102446709(ACTB);LOC102447412(NEBL);LOC102447645(PTPN11);LOC102448129(MYH9);LOC102448711(LCP1);LOC102448973(vangl2);LOC102449079(Pdlim7);LOC102449143(ACTG2);LOC102449245(FHL3);LOC102449303(Pstpip…
GO:0060249	anatomical structure homeostasis	Biological Process	biological regulation	152	-0.345965	-1.31724	0.0241636	0.22259	LOC102443558(ANKRD11);LOC102443629(MUC6);LOC102443817(BBS4);LOC102443821(NSMCE2);LOC102443947(POLD4);LOC102444107(VSIG1);LOC102444457(TNFSF11);LOC102444691(SHH);LOC102445347(Klhl10);LOC102445545(COL14A1);LOC102446065(RPA1);LOC102446084(STN1);LOC102446155(CTC1);LOC102446194(TNKS2);LOC102446497(Crocc);LOC102446709(ACTB);LOC102446805(HNF1A);LOC102447447(CTSK);LOC102447519(SPACA3);LOC102447645(PTPN11…
GO:0044344	cellular response to fibroblast growth factor stimulus	Biological Process	response to stimulus	19	-0.507741	-1.31617	0.129293	0.223819	LOC102443661(FGF23);LOC102443772(FGFR2);LOC102444715(FGFR3);LOC102444872(KL);LOC102446503(FGF9);LOC102447830(OFD1);LOC102448824(FGF20);LOC102450143(FGF10);LOC102450997(FGF16);LOC102452758(FGF1);LOC102454096(FGF7);LOC102455896(GATA3);LOC102456820(FGF3);LOC102457231(fgf4-b);LOC102458701(KLB);LOC102459315(NOG);LOC102459766(FGF18);LOC106731625(churc1);MSTRG.17121(fuz)
GO:0071384	cellular response to corticosteroid stimulus	Biological Process	response to stimulus	31	-0.448356	-1.3154	0.100935	0.224663	LOC102443405(EGFR);LOC102446489(NTS);LOC102448589(ABCG2);LOC102448827(VEGFA);LOC102449314(CRH);LOC102449673(ARG1);LOC102449917(BMI1);LOC102450313(IL6);LOC102450593(PLAT);LOC102451352(EP300);LOC102451768(DNMT3B);LOC102453313(RELN);LOC102453978(Trim63);LOC102454070(NR3C1);LOC102454761(ASL2);LOC102455154(Ccl21b);LOC102455529(AGTR1);LOC102456411(VEGFA);LOC102456582(SMYD3);LOC102456862(PNMT);LOC102456…
GO:0006639	acylglycerol metabolic process	Biological Process	single-organism process	114	-0.357565	-1.31537	0.0392523	0.224365	LOC102443696(CAV3);LOC102443697(GPAT3);LOC102443911(MOGAT3);LOC102444059(MTTP);LOC102444349(ELOVL1);LOC102444644(SCARB1);LOC102444696(ACLY);LOC102444711(CTDNEP1);LOC102445577(ANGPTL3);LOC102445604(PLIN3);LOC102445694(LIPC);LOC102445815(HSD17B12);LOC102446025(AGPAT3);LOC102446147(GPD1);LOC102446236(ELOVL4);LOC102446282(PGS1);LOC102446470(PLIN3);LOC102446525(SIRT1);LOC102446609(FABP3);LOC102446686(…
GO:0021675	nerve development	Biological Process	single-organism process	77	-0.376641	-1.31511	0.0475285	0.22442	LOC102443970(Dlx3);LOC102444201(EPHB1);LOC102444432(PAX2);LOC102444628(hoxa1);LOC102444691(SHH);LOC102444997(ATOH7);LOC102445482(Drgx);LOC102445611(EPHB5);LOC102445665(RB1);LOC102445809(SLITRK6);LOC102446003(Phox2a);LOC102446247(EPHB2);LOC102446588(SALL1);LOC102446640(PHOX2B);LOC102447028(Plxna3);LOC102447306(GLI2);LOC102448065(SEMA3D);LOC102448416(ISL2);LOC102448792(SEMA3A);LOC102449504(nkx2.2a)…
GO:0051346	negative regulation of hydrolase activity	Biological Process	biological regulation	117	-0.351054	-1.31508	0.043299	0.224111	LOC102443473(A2M);LOC102443525(CSTB);LOC102443557(PROS1);LOC102443957(A2M);LOC102444015(SORL1);LOC102444127(TLR9);LOC102444427(APPL2);LOC102444437(AMBP);LOC102444626(APP);LOC102444776(COL28A1);LOC102444914(--);LOC102445132(APCS);LOC102445474(MASTL);LOC102445629(APCS);LOC102445681(NCKAP1L);LOC102445812(RARRES1);LOC102445978(PEBP1);LOC102446121(CPAMD8);LOC102446214(PLN);LOC102446493(TFPI2);LOC10244…
GO:0015872	dopamine transport	Biological Process	localization	15	-0.548514	-1.3144	0.140873	0.22473	LOC102444485(CDA);LOC102444738(CXCL12);LOC102446038(NPY2R);LOC102446398(drd2-a);LOC102448916(CHRNA4);LOC102450194(CHRNB2);LOC102452816(ENTPD1);LOC102453854(CNR1);LOC102454086(CHRNA6);LOC102455037(HTR6);LOC102457617(CHRNB4);LOC102461533(GDNF);LOC102462992(C5);LOC102464018(SLC18A1);MSTRG.1550(GABBR1)
GO:0007423	sensory organ development	Biological Process	single-organism process	433	-0.307918	-1.31434	0.00373134	0.224491	LOC102443386(B9D1);LOC102443405(EGFR);LOC102443438(ADGRV1);LOC102443531(MAB21L1);LOC102443536(CITED2);LOC102443552(PKNOX1);LOC102443573(PTEN);LOC102443599(PROX1);LOC102443620(FAT3);LOC102443635(TGFBR3);LOC102443660(V-MAF);LOC102443696(CAV3);LOC102443708(PDGFRA);LOC102443720(SOX2);LOC102443734(Pcdh15);LOC102443817(BBS4);LOC102443902(--);LOC102443927(MYO6);LOC102443949(RXRA);LOC102443970(Dlx3);LOC1…
GO:0008483	transaminase activity	Molecular Function	catalytic activity	20	-0.495841	-1.31421	0.119141	0.224409	LOC102443615(AADAT);LOC102446036(KYAT1);LOC102447335(Tat);LOC102447367(Got2);LOC102448082(ADAT1);LOC102449032(AGXT2);LOC102450878(ABAT);LOC102453796(pdxdc1);LOC102454056(PSAT1);LOC102455686(OAT);LOC102455857(Gfpt2);LOC102456710(BCAT1);LOC102457021(GFPT1);LOC102458275(GPT2);LOC102459319(GOT1);LOC102459761(KYAT3);LOC102462952(GOT1);LOC102463594(AADAT);LOC106731855(AGXT);LOC112547575(--)
GO:0010463	mesenchymal cell proliferation	Biological Process	single-organism process	31	-0.44379	-1.31413	0.0946197	0.224182	LOC102443548(Phf14);LOC102443772(FGFR2);LOC102443952(MYCN);LOC102444691(SHH);LOC102444710(TGFBR2);LOC102446503(FGF9);LOC102448513(BARX2);LOC102448824(FGF20);LOC102448827(VEGFA);LOC102449445(MYC);LOC102450552(TBX1);LOC102450974(dhh-a);LOC102450997(FGF16);LOC102451309(KDR);LOC102452056(ARHGAP5);LOC102452073(Six2);LOC102453202(Bmpr1a);LOC102453299(Gpc3);LOC102453485(chrd);LOC102456051(BARX1B);LOC102…
GO:0004559	alpha-mannosidase activity	Molecular Function	catalytic activity	39	-0.430251	-1.31394	0.0828516	0.224077	LOC102443634(MYORG);LOC102443828(ACE);LOC102444522(MANEA);LOC102444844(PPME1);LOC102445213(DDHD1);LOC102445976(PLBD1);LOC102446320(EDEM3);LOC102446502(MAN2B1);LOC102448529(ABHD15);LOC102449540(GANC);LOC102449928(MAN1A1);LOC102450910(MANEAL);LOC102451146(MANEAL);LOC102451974(MAN1C1);LOC102452674(Pla1a);LOC102452869(edem3);LOC102452905(PNPLA1);LOC102453155(PNPLA1);LOC102453471(MAN1A2);LOC102453934(…
GO:0050866	negative regulation of cell activation	Biological Process	biological regulation	47	-0.405191	-1.31377	0.0826923	0.223975	LOC102443365(UBASH3B);LOC102444610(ADAMTS18);LOC102444691(SHH);LOC102444717(TSPAN32);LOC102445456(BTN1A1);LOC102446184(BPI);LOC102447273(IRF1);LOC102447316(BTN1A1);LOC102447403(THOC1);LOC102448467(MERTK);LOC102450340(TYRO3);LOC102450468(MERTK);LOC102450488(BCL6);LOC102450868(Btn1a1);LOC102450974(dhh-a);LOC102451674(PRKCD);LOC102452068(Trim11);LOC102452102(RABGEF1);LOC102452149(Cd300a);LOC10245227…
GO:0051193	regulation of cofactor metabolic process	Biological Process	biological regulation	31	-0.44914	-1.31364	0.102317	0.223829	LOC102444453(HTR2A);LOC102445123(FBP2);LOC102445198(INS);LOC102445441(MIF);LOC102446147(GPD1);LOC102446197(ENTPD5);LOC102446381(MIF);LOC102447388(FBP1);LOC102448901(Pdhb);LOC102449076(gapdh-2);LOC102449445(MYC);LOC102451519(PPARA);LOC102452588(DDIT4);LOC102453190(PDP1);LOC102453635(PDPR);LOC102454133(PDK2);LOC102454948(IGF1);LOC102456685(gpd1);LOC102457736(HIF1A);LOC102458098(Pdk4);LOC102458322(P…
GO:0010720	positive regulation of cell development	Biological Process	biological regulation	210	-0.32536	-1.31332	0.0173077	0.223972	LOC102443361(ILK);LOC102443442(NKX6-1);LOC102443458(GSX2);LOC102443561(Rhoa);LOC102443562(PLXNB1);LOC102443599(PROX1);LOC102443652(RHOC);LOC102443720(SOX2);LOC102443828(ACE);LOC102443836(--);LOC102444070(Sirt2);LOC102444457(TNFSF11);LOC102444473(ACTR3B);LOC102444660(Edn1);LOC102444691(SHH);LOC102444738(CXCL12);LOC102445198(INS);LOC102445294(ASPA);LOC102445364(RUFY3);LOC102445390(RHOB);LOC10244541…
GO:0001228	transcriptional activator activity, RNA polymerase II transcription regulatory region sequence-specific binding	Molecular Function	nucleic acid binding transcription factor activity	31	-0.453959	-1.31288	0.110236	0.224349	LOC102443554(MEOX2);LOC102446268(PBX1);LOC102447047(CDX4);LOC102447275(SIX6);LOC102447302(CDX4);LOC102448408(NFE2L1);LOC102449504(nkx2.2a);LOC102451579(Hoxb5);LOC102451670(SIX3);LOC102452242(NFATC1);LOC102453008(TARDBP);LOC102453129(Sebox);LOC102453399(NFE2L1);LOC102453572(Sub1);LOC102453834(BACH1);LOC102454317(Mef2a);LOC102454318(Fubp1);LOC102454364(Sub1);LOC102455928(Cux1);LOC102456138(ARID3B);…
GO:0006865	amino acid transport	Biological Process	localization	76	-0.377489	-1.31284	0.0613497	0.22408	LOC102443443(SLC43A1);LOC102443454(Slc25a18);LOC102444486(SEPTIN2);LOC102444650(SLC6A1);LOC102444886(SLC1A4);LOC102444931(slc43a2);LOC102445538(DPYSL2);LOC102445630(SLC7A9);LOC102445895(Slc1a7);LOC102446187(CTNS);LOC102447365(SLC13A3);LOC102447394(Slc6a18);LOC102447404(slc17a7);LOC102447472(SLC25A13);LOC102447644(Slc6a19);LOC102447971(SLC6A15);LOC102448256(SLC6A11);LOC102448864(DPYSL4);LOC1024488…
GO:0010675	regulation of cellular carbohydrate metabolic process	Biological Process	biological regulation	141	-0.345396	-1.31236	0.0259481	0.224487	LOC102443476(Adra1d);LOC102443527(POU1F1);LOC102443711(wdr5);LOC102444192(GNB2L1);LOC102444394(ADNP);LOC102444453(HTR2A);LOC102444830(DYRK2);LOC102444974(MRGPRD);LOC102445123(FBP2);LOC102445198(INS);LOC102445349(PHKG2);LOC102445441(MIF);LOC102445459(IGF2);LOC102445707(C1qtnf2);LOC102445948(P2RY1);LOC102445994(OGT);LOC102446059(GCGR);LOC102446147(GPD1);LOC102446179(RORA);LOC102446197(ENTPD5);LOC10…
GO:0046425	regulation of JAK-STAT cascade	Biological Process	biological regulation	76	-0.379713	-1.31226	0.0407767	0.224298	LOC102443642(CCL4);LOC102443696(CAV3);LOC102444084(AGAP2);LOC102444462(PECAM1);LOC102444715(FGFR3);LOC102444870(CDK5R1);LOC102445212(NLK);LOC102445357(TNFRSF1A);LOC102445909(LEPROTL1);LOC102446050(NEUROD6);LOC102446177(LIF);LOC102446185(PPP2CA);LOC102446420(PPP2R1A);LOC102446686(CAV1);LOC102447273(IRF1);LOC102447418(ZFP91);LOC102447653(PRLR);LOC102447815(HDAC1);LOC102448083(IL22);LOC102448329(IL2…
GO:0007411	axon guidance	Biological Process	cellular component organization or biogenesis	113	-0.356671	-1.3121	0.0426357	0.224176	LOC102443851(CHN2);LOC102444074(TMEM41B);LOC102444123(EPHA7);LOC102444201(EPHB1);LOC102444216(unc5b-b);LOC102444626(APP);LOC102444628(hoxa1);LOC102444691(SHH);LOC102444738(CXCL12);LOC102445225(COL4A3);LOC102445611(EPHB5);LOC102445665(RB1);LOC102445759(ADCY1);LOC102445805(LHX3);LOC102445941(Dcc);LOC102445974(Lhx4);LOC102446247(EPHB2);LOC102446690(BCL11B);LOC102446763(EXT2);LOC102447028(Plxna3);LOC…
GO:0007589	body fluid secretion	Biological Process	biological regulation	56	-0.404136	-1.31204	0.0916667	0.223942	LOC102443605(CYP27B1);LOC102443696(CAV3);LOC102443697(GPAT3);LOC102444996(ATP7B);LOC102445292(AGR2);LOC102445484(APRT);LOC102445792(Agr3);LOC102446396(ATP2B4);LOC102446686(CAV1);LOC102446722(CDO1);LOC102447079(MET);LOC102447172(SLC6A2);LOC102447221(ADRB1);LOC102447378(EIF2AK3);LOC102447598(TACR1);LOC102447653(PRLR);LOC102448489(ATP2B2);LOC102448827(VEGFA);LOC102450009(PRL);LOC102450143(FGF10);LOC…
GO:0051604	protein maturation	Biological Process	metabolic process	134	-0.347476	-1.31185	0.0313725	0.223882	LOC102443380(HPN);LOC102443473(A2M);LOC102443575(ERO1B);LOC102443800(vUbi);LOC102443820(Mme);LOC102443828(ACE);LOC102443957(A2M);LOC102443958(Ift88);LOC102444048(PAWR);LOC102444621(SPCS2);LOC102444691(SHH);LOC102444875(UBC);LOC102445228(TRADD);LOC102445298(C6);LOC102446758(--);LOC102446822(Rce1);LOC102447109(BACE2);LOC102447156(ERO1A);LOC102447177(RNF139);LOC102447336(MDM2);LOC102447342(Diablo);L…
GO:0042992	negative regulation of transcription factor import into nucleus	Biological Process	biological regulation	15	-0.536536	-1.31171	0.135922	0.223768	LOC102444206(--);LOC102444502(Mxi1);LOC102444830(DYRK2);LOC102444847(NFKBIB);LOC102448234(AKAP1);LOC102449131(Faf1);LOC102451745(G3BP2);LOC102456797(NFKBIE);LOC102459299(THRA);LOC102460666(NFKBIA);LOC102461748(GSK3B);LOC102461787(SUFU);LOC102463278(Mapk7);LOC102463406(Gsk3a);LOC102463942(Tbc1d10c)
GO:0016773	phosphotransferase activity, alcohol group as acceptor	Molecular Function	catalytic activity	431	-0.307146	-1.31144	0.00185185	0.223852	LOC102443361(ILK);LOC102443405(EGFR);LOC102443539(GRK2);LOC102443541(PIP5KL1);LOC102443635(TGFBR3);LOC102443642(CCL4);LOC102443708(PDGFRA);LOC102443711(wdr5);LOC102443718(RBKS);LOC102443772(FGFR2);LOC102443915(KSR2);LOC102443925(Map3k11);LOC102444123(EPHA7);LOC102444201(EPHB1);LOC102444290(MAP3K15);LOC102444324(SBK3);LOC102444339(EEF2K);LOC102444358(Map3k20);LOC102444395(N4BP2);LOC102444483(Prpf6…
GO:0014046	dopamine secretion	Biological Process	localization	15	-0.548514	-1.31102	0.119048	0.224149	LOC102444485(CDA);LOC102444738(CXCL12);LOC102446038(NPY2R);LOC102446398(drd2-a);LOC102448916(CHRNA4);LOC102450194(CHRNB2);LOC102452816(ENTPD1);LOC102453854(CNR1);LOC102454086(CHRNA6);LOC102455037(HTR6);LOC102457617(CHRNB4);LOC102461533(GDNF);LOC102462992(C5);LOC102464018(SLC18A1);MSTRG.1550(GABBR1)
GO:0060706	cell differentiation involved in embryonic placenta development	Biological Process	single-organism process	24	-0.473989	-1.31073	0.0988372	0.224263	LOC102444206(--);LOC102444283(E2F7);LOC102445669(GJB5);LOC102446177(LIF);LOC102446422(PLG);LOC102446616(snai1);LOC102447093(GJB5);LOC102447347(GJB5);LOC102447704(E2F8);LOC102448379(AKT3);LOC102451596(NR2F2);LOC102453850(AKT1);LOC102454214(dnajb6-a);LOC102454613(PRDM1);LOC102455595(nr2f5);LOC102455799(SENP2);LOC102456826(SNAI2);LOC102458254(ITGAV);LOC102458851(HAND2);LOC102460913(DNAJB8);LOC102462…
GO:0001890	placenta development	Biological Process	single-organism process	24	-0.473989	-1.30984	0.111332	0.225134	LOC102444206(--);LOC102444283(E2F7);LOC102445669(GJB5);LOC102446177(LIF);LOC102446422(PLG);LOC102446616(snai1);LOC102447093(GJB5);LOC102447347(GJB5);LOC102447704(E2F8);LOC102448379(AKT3);LOC102451596(NR2F2);LOC102453850(AKT1);LOC102454214(dnajb6-a);LOC102454613(PRDM1);LOC102455595(nr2f5);LOC102455799(SENP2);LOC102456826(SNAI2);LOC102458254(ITGAV);LOC102458851(HAND2);LOC102460913(DNAJB8);LOC102462…
GO:0061061	muscle structure development	Biological Process	single-organism process	442	-0.305868	-1.30973	0.003663	0.224975	LOC102443361(ILK);LOC102443368(HDAC7);LOC102443460(lmna);LOC102443468(LARGE1);LOC102443471(MBNL1);LOC102443493(Neu2);LOC102443536(CITED2);LOC102443539(GRK2);LOC102443554(MEOX2);LOC102443559(NLN);LOC102443599(PROX1);LOC102443634(MYORG);LOC102443635(TGFBR3);LOC102443696(CAV3);LOC102443708(PDGFRA);LOC102443738(Neu2);LOC102443761(NACA);LOC102443772(FGFR2);LOC102443811(HSP90AA1);LOC102443949(RXRA);LOC…
GO:0033032	regulation of myeloid cell apoptotic process	Biological Process	biological regulation	16	-0.527188	-1.30936	0.123288	0.225208	LOC102443642(CCL4);LOC102444805(TCP1);LOC102446525(SIRT1);LOC102446766(Adipoq);LOC102449535(CDKN2B);LOC102450098(SELENOS);LOC102450272(CDKN2B);LOC102454317(Mef2a);LOC102454836(CCR5);LOC102459445(EPO);LOC102460133(CCR5);LOC102460770(MEF2C);LOC102460859(CCR5);LOC102463713(CCL5);LOC102463959(CCL3);LOC112546357(Ccl12)
GO:0030888	regulation of B cell proliferation	Biological Process	biological regulation	45	-0.41246	-1.30932	0.0930233	0.224919	LOC102443461(PELI1);LOC102444048(PAWR);LOC102444500(CD81);LOC102444655(GPR183);LOC102445441(MIF);LOC102445681(NCKAP1L);LOC102446166(CARD11);LOC102446381(MIF);LOC102447555(CD40LG);LOC102447956(TIRAP);LOC102448388(GPR183);LOC102448887(TLR4);LOC102449327(Ighm);LOC102449514(Commd3);LOC102449535(CDKN2B);LOC102449795(Ighm);LOC102449917(BMI1);LOC102450126(PTPRC);LOC102450194(CHRNB2);LOC102450272(CDKN2B)…
GO:0001892	embryonic placenta development	Biological Process	single-organism process	24	-0.473989	-1.30925	0.118644	0.224678	LOC102444206(--);LOC102444283(E2F7);LOC102445669(GJB5);LOC102446177(LIF);LOC102446422(PLG);LOC102446616(snai1);LOC102447093(GJB5);LOC102447347(GJB5);LOC102447704(E2F8);LOC102448379(AKT3);LOC102451596(NR2F2);LOC102453850(AKT1);LOC102454214(dnajb6-a);LOC102454613(PRDM1);LOC102455595(nr2f5);LOC102455799(SENP2);LOC102456826(SNAI2);LOC102458254(ITGAV);LOC102458851(HAND2);LOC102460913(DNAJB8);LOC102462…
GO:0060343	trabecula formation	Biological Process	single-organism process	22	-0.495947	-1.30913	0.138196	0.224528	LOC102443635(TGFBR3);LOC102443696(CAV3);LOC102445411(COL1A1);LOC102446686(CAV1);LOC102451640(MSX2);LOC102452255(HEY1);LOC102452658(ADAMTS1);LOC102453728(HEY2);LOC102454124(EGLN3);LOC102455197(FHL2);LOC102455601(RBP4);LOC102456489(RBP4);LOC102456753(RBP4);LOC102457131(msxc);LOC102457133(TEK);LOC102457512(SMARCA4);LOC102459136(NKX-2.5);LOC102460656(Adamts4);LOC102462349(EGLN1);LOC102463152(MMP2);LO…
GO:0006638	neutral lipid metabolic process	Biological Process	single-organism process	114	-0.357565	-1.30853	0.0516605	0.225095	LOC102443696(CAV3);LOC102443697(GPAT3);LOC102443911(MOGAT3);LOC102444059(MTTP);LOC102444349(ELOVL1);LOC102444644(SCARB1);LOC102444696(ACLY);LOC102444711(CTDNEP1);LOC102445577(ANGPTL3);LOC102445604(PLIN3);LOC102445694(LIPC);LOC102445815(HSD17B12);LOC102446025(AGPAT3);LOC102446147(GPD1);LOC102446236(ELOVL4);LOC102446282(PGS1);LOC102446470(PLIN3);LOC102446525(SIRT1);LOC102446609(FABP3);LOC102446686(…
GO:0004114	3',5'-cyclic-nucleotide phosphodiesterase activity	Molecular Function	catalytic activity	29	-0.443954	-1.30783	0.105578	0.225867	LOC102445641(PDE8A);LOC102446773(PDE7A);LOC102446930(PDE1C);LOC102447595(USB1);LOC102448336(Pde7b);LOC102449070(Pde1b);LOC102449950(Enpp6);LOC102452601(PDE4D);LOC102453317(PDE6D);LOC102453734(PDE11A);LOC102454054(PDE1A);LOC102455428(TDP2);LOC102456233(PDE12);LOC102456365(SMPDL3A);LOC102456429(PDE6C);LOC102456580(PDE5A);LOC102456997(Pde6b);LOC102457882(PDE4B);LOC102458263(Pde10a);LOC102458869(SMPD…
GO:0001704	formation of primary germ layer	Biological Process	single-organism process	73	-0.376851	-1.30777	0.0513308	0.225634	LOC102445212(NLK);LOC102445305(LEO1);LOC102445659(TBX6L);LOC102445711(not2);LOC102445852(EOMES);LOC102446095(not2);LOC102446101(GATA6);LOC102446506(CER1);LOC102446616(snai1);LOC102446763(EXT2);LOC102446805(HNF1A);LOC102447050(MSGN1);LOC102447848(Dyrk1a);LOC102448526(Nr4a3);LOC102448817(WLS);LOC102449077(PRKAR1A);LOC102449157(TLL1);LOC102449190(SMAD9);LOC102449287(NANOG);LOC102449308(CFC1);LOC1024…
GO:0022803	passive transmembrane transporter activity	Molecular Function	transporter activity	216	-0.322246	-1.30718	0.0169811	0.226186	LOC102443380(HPN);LOC102443503(Piezo2);LOC102443545(KCNMA1);LOC102443588(CLCN1);LOC102443591(ABCC4);LOC102443658(NUP107);LOC102443665(Cacfd1);LOC102443709(ABCC4);LOC102443773(ANO3);LOC102443796(ANXA6);LOC102443874(MTMR8);LOC102444313(TRPV4);LOC102444461(ANO1);LOC102444492(CLCN3);LOC102444682(KCNAB2);LOC102444683(TOMM40);LOC102444743(GJD2);LOC102444843(TRPM8);LOC102444886(SLC1A4);LOC102445043(Gabr…
GO:0050691	regulation of defense response to virus by host	Biological Process	biological regulation	18	-0.50745	-1.30691	0.137736	0.226275	LOC102443724(--);LOC102447277(CGAS);LOC102449025(IL12B);LOC102452744(DDX58);LOC102454007(STING1);LOC102454618(PML);LOC102457272(--);LOC102457371(IL23R);LOC102458195(Nlrp1b);LOC102458637(--);LOC102459066(Pycard);LOC102460264(PYCARD);LOC102463637(TRAF3IP2);LOC102463713(CCL5);LOC106731873(--);LOC112544782(CGAS);LOC112544783(--);LOC112544784(--)
GO:0032874	positive regulation of stress-activated MAPK cascade	Biological Process	biological regulation	48	-0.411094	-1.30667	0.07	0.226343	LOC102443925(Map3k11);LOC102444127(TLR9);LOC102444457(TNFSF11);LOC102445574(LMNB2);LOC102447391(CDC42);LOC102447859(GADD45G);LOC102447956(TIRAP);LOC102447991(NRAS);LOC102448080(CARD9);LOC102448827(VEGFA);LOC102448887(TLR4);LOC102448977(Map3k7cl);LOC102449099(NOX1);LOC102449532(TNF);LOC102449983(SASH1);LOC102450041(Map3k7);LOC102450646(KRAS);LOC102450683(CCR7);LOC102451227(MAP3K5);LOC102452058(F2R…
GO:0007602	phototransduction	Biological Process	biological regulation	75	-0.377954	-1.30613	0.0619137	0.22685	LOC102443508(AGRN);LOC102445015(gnb1);LOC102445076(Rbp2);LOC102445774(AKR1C5);LOC102445977(DHRS3);LOC102446010(AKR1C3);LOC102446253(Akr1c6);LOC102446483(AKR1C3);LOC102446647(RDH12);LOC102446727(AKR1B1);LOC102446907(GNB4);LOC102447223(AKR1B1);LOC102447587(GPC5);LOC102447730(APOA2);LOC102448403(PRA1);LOC102448447(AKR1B1);LOC102449422(RCVRN);LOC102449716(RHO);LOC102451163(NAPEPLD);LOC102452195(TTR);…
GO:0097696	STAT cascade	Biological Process	biological regulation	84	-0.37077	-1.30599	0.0499002	0.22674	LOC102443642(CCL4);LOC102443696(CAV3);LOC102444084(AGAP2);LOC102444462(PECAM1);LOC102444715(FGFR3);LOC102444870(CDK5R1);LOC102445212(NLK);LOC102445357(TNFRSF1A);LOC102445513(PTPN1);LOC102445909(LEPROTL1);LOC102446050(NEUROD6);LOC102446177(LIF);LOC102446185(PPP2CA);LOC102446420(PPP2R1A);LOC102446686(CAV1);LOC102447273(IRF1);LOC102447418(ZFP91);LOC102447653(PRLR);LOC102447815(HDAC1);LOC102448083(IL…
GO:0006195	purine nucleotide catabolic process	Biological Process	single-organism process	16	-0.523183	-1.3059	0.121649	0.226549	LOC102443432(ITPA);LOC102444491(NT5E);LOC102444858(NUDT16L1);LOC102445182(HINT1);LOC102446930(PDE1C);LOC102447968(NUDT18);LOC102449070(Pde1b);LOC102449256(AMPD3);LOC102453734(PDE11A);LOC102453788(NUDT9);LOC102454054(PDE1A);LOC102456580(PDE5A);LOC102457494(MLYCD);LOC102458263(Pde10a);LOC102462196(PDE2A);LOC102462474(NUDT1)
GO:0021602	cranial nerve morphogenesis	Biological Process	single-organism process	42	-0.421818	-1.30582	0.102913	0.226334	LOC102444201(EPHB1);LOC102444432(PAX2);LOC102444628(hoxa1);LOC102444691(SHH);LOC102445611(EPHB5);LOC102446003(Phox2a);LOC102446247(EPHB2);LOC102446640(PHOX2B);LOC102447028(Plxna3);LOC102447306(GLI2);LOC102448065(SEMA3D);LOC102448792(SEMA3A);LOC102450194(CHRNB2);LOC102450273(Klf7);LOC102450552(TBX1);LOC102450701(PLXNA4);LOC102450980(DMD);LOC102452073(Six2);LOC102452632(HOXB1);LOC102452818(NRP1);LO…
GO:0009250	glucan biosynthetic process	Biological Process	single-organism process	30	-0.448034	-1.30531	0.105163	0.226766	LOC102444192(GNB2L1);LOC102444830(DYRK2);LOC102445198(INS);LOC102445459(IGF2);LOC102445707(C1qtnf2);LOC102446970(PASK);LOC102447098(ENPP1);LOC102447129(PPP1R3B);LOC102448261(PPP1R3D);LOC102448379(AKT3);LOC102449342(GRB10);LOC102449920(ppp1cc-b);LOC102450078(ENPP3);LOC102450098(SELENOS);LOC102450584(ppp1cc-a);LOC102451155(SORBS1);LOC102451702(ppp1r3cb);LOC102453850(AKT1);LOC102454948(IGF1);LOC1024…
GO:0044070	regulation of anion transport	Biological Process	biological regulation	76	-0.3799	-1.30526	0.0626186	0.226514	LOC102443435(HTR1B);LOC102443624(grifin);LOC102443661(FGF23);LOC102443808(PLA2G6);LOC102444485(CDA);LOC102444486(SEPTIN2);LOC102444650(SLC6A1);LOC102444660(Edn1);LOC102444738(CXCL12);LOC102445441(MIF);LOC102445538(DPYSL2);LOC102446038(NPY2R);LOC102446381(MIF);LOC102446398(drd2-a);LOC102447016(P2ry2);LOC102447702(Cry2);LOC102447829(CFTR);LOC102447926(THBS1);LOC102448379(AKT3);LOC102448543(MAOA);LO…
GO:0032496	response to lipopolysaccharide	Biological Process	multi-organism process	117	-0.355654	-1.3047	0.0505618	0.226994	LOC102443693(--);LOC102443753(Litaf);LOC102444127(TLR9);LOC102444508(GFI1);LOC102444800(ADAM20);LOC102444847(NFKBIB);LOC102444982(MRC1);LOC102444984(CCL3);LOC102444987(CFH);LOC102445040(ADAM9);LOC102445748(BYSL);LOC102445951(Shpk);LOC102445994(OGT);LOC102446184(BPI);LOC102446323(ENTPD2);LOC102446580(HDAC5);LOC102447016(P2ry2);LOC102447130(NCL);LOC102447501(ADAM20);LOC102448036(RARB);LOC102448785(…
GO:0043534	blood vessel endothelial cell migration	Biological Process	localization	35	-0.441258	-1.3045	0.107547	0.226969	LOC102443368(HDAC7);LOC102445917(ITGA5);LOC102446525(SIRT1);LOC102446580(HDAC5);LOC102446906(HDAC9);LOC102448827(VEGFA);LOC102448844(Klf4);LOC102448848(GPLD1);LOC102449049(Notch1);LOC102449355(Ccbe1);LOC102450615(CXCR4);LOC102450648(CIB1);LOC102451309(KDR);LOC102452410(DLL4);LOC102452555(ITGB1);LOC102452758(FGF1);LOC102452818(NRP1);LOC102454484(nr4a1);LOC102454659(GREM1);LOC102454836(CCR5);LOC102…
GO:0071385	cellular response to glucocorticoid stimulus	Biological Process	response to stimulus	31	-0.448356	-1.30436	0.10338	0.226863	LOC102443405(EGFR);LOC102446489(NTS);LOC102448589(ABCG2);LOC102448827(VEGFA);LOC102449314(CRH);LOC102449673(ARG1);LOC102449917(BMI1);LOC102450313(IL6);LOC102450593(PLAT);LOC102451352(EP300);LOC102451768(DNMT3B);LOC102453313(RELN);LOC102453978(Trim63);LOC102454070(NR3C1);LOC102454761(ASL2);LOC102455154(Ccl21b);LOC102455529(AGTR1);LOC102456411(VEGFA);LOC102456582(SMYD3);LOC102456862(PNMT);LOC102456…
GO:0010962	regulation of glucan biosynthetic process	Biological Process	biological regulation	30	-0.448034	-1.30368	0.124	0.227582	LOC102444192(GNB2L1);LOC102444830(DYRK2);LOC102445198(INS);LOC102445459(IGF2);LOC102445707(C1qtnf2);LOC102446970(PASK);LOC102447098(ENPP1);LOC102447129(PPP1R3B);LOC102448261(PPP1R3D);LOC102448379(AKT3);LOC102449342(GRB10);LOC102449920(ppp1cc-b);LOC102450078(ENPP3);LOC102450098(SELENOS);LOC102450584(ppp1cc-a);LOC102451155(SORBS1);LOC102451702(ppp1r3cb);LOC102453850(AKT1);LOC102454948(IGF1);LOC1024…
GO:0097006	regulation of plasma lipoprotein particle levels	Biological Process	biological regulation	36	-0.439373	-1.30315	0.0994036	0.228103	LOC102443911(MOGAT3);LOC102444644(SCARB1);LOC102444876(MYLIP);LOC102445694(LIPC);LOC102446766(Adipoq);LOC102447730(APOA2);LOC102448190(Lrpap1);LOC102448848(GPLD1);LOC102449332(ACSL3);LOC102449336(dgat2);LOC102450102(VLDLR);LOC102451297(ABCG4);LOC102451710(EHD1);LOC102452000(Ehd4);LOC102452119(Cd36);LOC102453200(ARF1);LOC102453310(CETP);LOC102453357(DGAT2);LOC102454048(MPO);LOC102455366(LIPG);LOC1…
GO:0010464	regulation of mesenchymal cell proliferation	Biological Process	biological regulation	28	-0.457884	-1.30283	0.114662	0.228276	LOC102443548(Phf14);LOC102443772(FGFR2);LOC102443952(MYCN);LOC102444691(SHH);LOC102444710(TGFBR2);LOC102446503(FGF9);LOC102448513(BARX2);LOC102448824(FGF20);LOC102448827(VEGFA);LOC102449445(MYC);LOC102450552(TBX1);LOC102450974(dhh-a);LOC102450997(FGF16);LOC102451309(KDR);LOC102452056(ARHGAP5);LOC102452073(Six2);LOC102453202(Bmpr1a);LOC102453485(chrd);LOC102456051(BARX1B);LOC102456411(VEGFA);LOC10…
GO:0031344	regulation of cell projection organization	Biological Process	cellular component organization or biogenesis	315	-0.314259	-1.30126	0.00886525	0.230326	LOC102443508(AGRN);LOC102443561(Rhoa);LOC102443573(PTEN);LOC102443620(FAT3);LOC102443652(RHOC);LOC102443693(--);LOC102443811(HSP90AA1);LOC102443817(BBS4);LOC102443836(--);LOC102444055(RAP1B);LOC102444117(RAPGEF4);LOC102444312(Tenm3);LOC102444313(TRPV4);LOC102444394(ADNP);LOC102444473(ACTR3B);LOC102444508(GFI1);LOC102444727(CDC20);LOC102444738(CXCL12);LOC102444870(CDK5R1);LOC102445071(Marcks);LOC1…
GO:0021545	cranial nerve development	Biological Process	single-organism process	71	-0.377696	-1.30101	0.0567108	0.230373	LOC102443970(Dlx3);LOC102444201(EPHB1);LOC102444432(PAX2);LOC102444628(hoxa1);LOC102444691(SHH);LOC102444997(ATOH7);LOC102445482(Drgx);LOC102445611(EPHB5);LOC102445665(RB1);LOC102445809(SLITRK6);LOC102446003(Phox2a);LOC102446247(EPHB2);LOC102446588(SALL1);LOC102446640(PHOX2B);LOC102447028(Plxna3);LOC102447306(GLI2);LOC102448065(SEMA3D);LOC102448416(ISL2);LOC102448792(SEMA3A);LOC102449504(nkx2.2a)…
GO:0071900	regulation of protein serine/threonine kinase activity	Biological Process	biological regulation	190	-0.329142	-1.29982	0.027027	0.231727	LOC102443361(ILK);LOC102443405(EGFR);LOC102443573(PTEN);LOC102443599(PROX1);LOC102443696(CAV3);LOC102443702(Pdcd4);LOC102443800(vUbi);LOC102443826(Rgcc);LOC102443884(FBXO7);LOC102443920(Mapk8ip3);LOC102443925(Map3k11);LOC102443935(PTPRJ);LOC102444015(SORL1);LOC102444025(KITLG);LOC102444092(PPEF2);LOC102444127(TLR9);LOC102444206(--);LOC102444358(Map3k20);LOC102444453(HTR2A);LOC102444457(TNFSF11);L…
GO:0021872	forebrain generation of neurons	Biological Process	single-organism process	47	-0.414037	-1.29924	0.0912698	0.232272	LOC102443458(GSX2);LOC102443526(ATF5);LOC102443599(PROX1);LOC102443772(FGFR2);LOC102444053(Nkx2-1);LOC102445979(Numb);LOC102446588(SALL1);LOC102446690(BCL11B);LOC102447028(Plxna3);LOC102447562(Dlx2);LOC102447763(emx1);LOC102447985(dlx1a);LOC102449220(Uqcrq);LOC102450188(GATA2);LOC102450855(SATB2);LOC102451445(Sall3);LOC102452541(Nkx2-4);LOC102453830(Hes5);LOC102453928(ROBO2);LOC102454192(PROX1);L…
GO:0007259	JAK-STAT cascade	Biological Process	biological regulation	84	-0.37077	-1.29817	0.0691589	0.23351	LOC102443642(CCL4);LOC102443696(CAV3);LOC102444084(AGAP2);LOC102444462(PECAM1);LOC102444715(FGFR3);LOC102444870(CDK5R1);LOC102445212(NLK);LOC102445357(TNFRSF1A);LOC102445513(PTPN1);LOC102445909(LEPROTL1);LOC102446050(NEUROD6);LOC102446177(LIF);LOC102446185(PPP2CA);LOC102446420(PPP2R1A);LOC102446686(CAV1);LOC102447273(IRF1);LOC102447418(ZFP91);LOC102447653(PRLR);LOC102447815(HDAC1);LOC102448083(IL…
GO:0031328	positive regulation of cellular biosynthetic process	Biological Process	biological regulation	333	-0.307736	-1.29762	0.0128913	0.233936	LOC102443405(EGFR);LOC102443635(TGFBR3);LOC102443711(wdr5);LOC102443761(NACA);LOC102443800(vUbi);LOC102443811(HSP90AA1);LOC102443949(RXRA);LOC102443960(Ddrgk1);LOC102443970(Dlx3);LOC102444048(PAWR);LOC102444057(ADCY2);LOC102444127(TLR9);LOC102444242(ELOC);LOC102444315(CARF);LOC102444394(ADNP);LOC102444454(GUCY1A2);LOC102444457(TNFSF11);LOC102444504(CLOCK);LOC102444642(mtnr1c);LOC102444660(Edn1);L…
GO:0015926	glucosidase activity	Molecular Function	catalytic activity	27	-0.462955	-1.29753	0.112167	0.233755	LOC102443634(MYORG);LOC102443828(ACE);LOC102444522(MANEA);LOC102444872(KL);LOC102446320(EDEM3);LOC102446502(MAN2B1);LOC102449540(GANC);LOC102449928(MAN1A1);LOC102450910(MANEAL);LOC102451082(GBA3);LOC102451146(MANEAL);LOC102451974(MAN1C1);LOC102452333(PGGHG);LOC102452869(edem3);LOC102452896(MGAM);LOC102453471(MAN1A2);LOC102454978(MYORG);LOC102455233(MYORG);LOC102455673(MAN1B1);LOC102457634(MAN2C1)…
GO:0000187	activation of MAPK activity	Biological Process	biological regulation	36	-0.428571	-1.29736	0.0970874	0.233699	LOC102443800(vUbi);LOC102443920(Mapk8ip3);LOC102443925(Map3k11);LOC102444206(--);LOC102444358(Map3k20);LOC102444457(TNFSF11);LOC102444705(MUL1);LOC102444978(ERCC6);LOC102445198(INS);LOC102445513(PTPN1);LOC102445565(MDFIC);LOC102447937(ADRA2C);LOC102448923(DAXX);LOC102450683(CCR7);LOC102451227(MAP3K5);LOC102452641(TF);LOC102452720(mul1a);LOC102453224(MAPK9);LOC102454064(CHUK);LOC102455021(CCDC88C)…
GO:0051961	negative regulation of nervous system development	Biological Process	biological regulation	67	-0.377945	-1.29683	0.0875486	0.234163	LOC102443442(NKX6-1);LOC102443526(ATF5);LOC102443620(FAT3);LOC102443952(MYCN);LOC102444070(Sirt2);LOC102444715(FGFR3);LOC102445471(Etfb);LOC102445941(Dcc);LOC102446185(PPP2CA);LOC102446815(LIN28A);LOC102446987(Lingo4);LOC102447028(Plxna3);LOC102447227(NKX6-2);LOC102447418(ZFP91);LOC102447562(Dlx2);LOC102447628(EPHA4);LOC102447985(dlx1a);LOC102448065(SEMA3D);LOC102448450(ZNF692);LOC102448735(vax2-…
GO:2000021	regulation of ion homeostasis	Biological Process	biological regulation	123	-0.347614	-1.2968	0.0469667	0.233894	LOC102443365(UBASH3B);LOC102443642(CCL4);LOC102443696(CAV3);LOC102444453(HTR2A);LOC102444580(--);LOC102444635(Uts2r);LOC102444660(Edn1);LOC102444998(ITGB3);LOC102445168(GJA4);LOC102445881(Camk2d);LOC102446214(PLN);LOC102446343(Prkd1);LOC102446362(NPSR1);LOC102446398(drd2-a);LOC102446686(CAV1);LOC102447135(DIAPH1);LOC102447156(ERO1A);LOC102447598(TACR1);LOC102447775(Jph2);LOC102447863(Uts2r);LOC10…
GO:0030855	epithelial cell differentiation	Biological Process	single-organism process	432	-0.304311	-1.29664	0.004	0.233813	LOC102443386(B9D1);LOC102443442(NKX6-1);LOC102443599(PROX1);LOC102443605(CYP27B1);LOC102443693(--);LOC102443696(CAV3);LOC102443697(GPAT3);LOC102443720(SOX2);LOC102443772(FGFR2);LOC102443927(MYO6);LOC102443949(RXRA);LOC102443970(Dlx3);LOC102444025(KITLG);LOC102444053(Nkx2-1);LOC102444055(RAP1B);LOC102444205(MAFF);LOC102444283(E2F7);LOC102444314(FRS3);LOC102444432(PAX2);LOC102444474(Plod3);LOC10244…
GO:0031253	cell projection membrane	Cellular Component	cell part	187	-0.32881	-1.2966	0.0171429	0.233552	LOC102443438(ADGRV1);LOC102443466(FAP);LOC102443561(Rhoa);LOC102443652(RHOC);LOC102443811(HSP90AA1);LOC102443836(--);LOC102443920(Mapk8ip3);LOC102443927(MYO6);LOC102443935(PTPRJ);LOC102444040(FERMT2);LOC102444167(MYO1D);LOC102444313(TRPV4);LOC102444624(Tesc);LOC102444686(--);LOC102444905(Ppp1r9b);LOC102444998(ITGB3);LOC102445015(gnb1);LOC102445100(RASGRP2);LOC102445145(UTRN);LOC102445148(SGCA);LO…
GO:0035050	embryonic heart tube development	Biological Process	single-organism process	92	-0.365697	-1.29649	0.0608365	0.233398	LOC102443536(CITED2);LOC102443817(BBS4);LOC102444171(RBM24);LOC102444198(ARL13B);LOC102444691(SHH);LOC102445168(GJA4);LOC102445486(TBX3);LOC102445659(TBX6L);LOC102445711(not2);LOC102445797(Dnaaf1);LOC102445810(TMSB4);LOC102445992(CCDC103);LOC102446095(not2);LOC102446101(GATA6);LOC102446506(CER1);LOC102446609(FABP3);LOC102446756(DLL1);LOC102446905(rbpj);LOC102447022(--);LOC102447050(MSGN1);LOC1024…
GO:0008610	lipid biosynthetic process	Biological Process	single-organism process	250	-0.316241	-1.29603	0.0145985	0.233767	LOC102443507(Mtmr4);LOC102443573(PTEN);LOC102443599(PROX1);LOC102443605(CYP27B1);LOC102443693(--);LOC102443808(PLA2G6);LOC102444001(HSD17B6);LOC102444241(RDH16);LOC102444263(SRD5A3);LOC102444319(Slc27a6);LOC102444349(ELOVL1);LOC102444453(HTR2A);LOC102444500(CD81);LOC102444508(GFI1);LOC102444511(MTMR3);LOC102444519(DHDDS);LOC102444590(MTM1);LOC102444601(HACD1);LOC102444614(SQLE);LOC102444627(LIAS)…
GO:0009891	positive regulation of biosynthetic process	Biological Process	biological regulation	418	-0.303788	-1.29513	0.00798403	0.234897	LOC102443405(EGFR);LOC102443635(TGFBR3);LOC102443642(CCL4);LOC102443711(wdr5);LOC102443761(NACA);LOC102443800(vUbi);LOC102443811(HSP90AA1);LOC102443826(Rgcc);LOC102443949(RXRA);LOC102443960(Ddrgk1);LOC102443970(Dlx3);LOC102444048(PAWR);LOC102444057(ADCY2);LOC102444127(TLR9);LOC102444242(ELOC);LOC102444315(CARF);LOC102444394(ADNP);LOC102444454(GUCY1A2);LOC102444457(TNFSF11);LOC102444491(NT5E);LOC1…
GO:0022604	regulation of cell morphogenesis	Biological Process	cellular component organization or biogenesis	384	-0.306454	-1.29441	0.00398406	0.235638	LOC102443361(ILK);LOC102443380(HPN);LOC102443561(Rhoa);LOC102443562(PLXNB1);LOC102443573(PTEN);LOC102443635(TGFBR3);LOC102443642(CCL4);LOC102443652(RHOC);LOC102443767(LZTS1);LOC102443817(BBS4);LOC102443826(Rgcc);LOC102443851(CHN2);LOC102443875(SEMA4A);LOC102443923(tbc1d24);LOC102443958(Ift88);LOC102444040(FERMT2);LOC102444053(Nkx2-1);LOC102444152(FGD3);LOC102444432(PAX2);LOC102444458(LRRC4C);LOC1…
GO:0005254	chloride channel activity	Molecular Function	transporter activity	18	-0.498908	-1.29412	0.133065	0.235724	LOC102443588(CLCN1);LOC102443773(ANO3);LOC102444461(ANO1);LOC102444492(CLCN3);LOC102445683(ANO8);LOC102446296(Ano2);LOC102447902(NMUR2);LOC102448211(ANO5);LOC102449669(CLCN5);LOC102450580(ANO9);LOC102451273(CLCN6);LOC102451892(CLCN4);LOC102453833(ANO10);LOC102458405(ttyh3);LOC102460202(ANO4);LOC102462787(clcD);LOC102463900(ANO6);LOC106731446(--)
GO:0009792	embryo development ending in birth or egg hatching	Biological Process	single-organism process	368	-0.305284	-1.29364	0.0019685	0.236152	LOC102443441(Etnk2);LOC102443463(Apba2);LOC102443471(MBNL1);LOC102443505(ORC1);LOC102443536(CITED2);LOC102443539(GRK2);LOC102443558(ANKRD11);LOC102443635(TGFBR3);LOC102443708(PDGFRA);LOC102443772(FGFR2);LOC102443949(RXRA);LOC102444205(MAFF);LOC102444206(--);LOC102444283(E2F7);LOC102444474(Plod3);LOC102444477(EXT1);LOC102444545(PITPNA);LOC102444574(ADAM10);LOC102444606(Rpgrip1l);LOC102444660(Edn1)…
GO:0045216	cell-cell junction organization	Biological Process	cellular component organization or biogenesis	151	-0.339166	-1.2936	0.0405157	0.235898	LOC102443561(Rhoa);LOC102443652(RHOC);LOC102443933(CADM2);LOC102444027(CDH6);LOC102444040(FERMT2);LOC102444512(TJP1);LOC102444521(Actn3);LOC102444525(PKN2);LOC102444654(CADM3);LOC102444749(--);LOC102444993(Mtdh);LOC102445168(GJA4);LOC102445175(CLDN15);LOC102445390(RHOB);LOC102445570(OCLN);LOC102445979(Numb);LOC102446129(--);LOC102446135(CDH2);LOC102446198(FRMPD2);LOC102446522(MARVELD2);LOC1024465…
GO:0060401	cytosolic calcium ion transport	Biological Process	localization	79	-0.368189	-1.29334	0.0680934	0.235918	LOC102443365(UBASH3B);LOC102443642(CCL4);LOC102443696(CAV3);LOC102444580(--);LOC102444998(ITGB3);LOC102445881(Camk2d);LOC102446214(PLN);LOC102446343(Prkd1);LOC102446362(NPSR1);LOC102446398(drd2-a);LOC102446686(CAV1);LOC102447135(DIAPH1);LOC102447775(Jph2);LOC102447882(GSTO1);LOC102448129(MYH9);LOC102448781(GPR39);LOC102449370(Cyba);LOC102449442(F2RL3);LOC102449703(SLC8A1);LOC102449827(F2);LOC1024…
GO:0007389	pattern specification process	Biological Process	single-organism process	491	-0.299886	-1.29301	0.00361664	0.23613	LOC102443356(JAZF1);LOC102443458(GSX2);LOC102443515(POFUT1);LOC102443536(CITED2);LOC102443554(MEOX2);LOC102443627(NKX3-1);LOC102443638(NBL1);LOC102443660(V-MAF);LOC102443696(CAV3);LOC102443721(fbxl15);LOC102443817(BBS4);LOC102443867(LFNG);LOC102443958(Ift88);LOC102444053(Nkx2-1);LOC102444055(RAP1B);LOC102444146(CHRDL2);LOC102444171(RBM24);LOC102444185(GRSF1);LOC102444198(ARL13B);LOC102444202(DNAH…
GO:0052745	inositol phosphate phosphatase activity	Molecular Function	catalytic activity	40	-0.423948	-1.29263	0.108365	0.236387	LOC102443573(PTEN);LOC102443806(PTPRQ);LOC102446662(VMA21);LOC102446844(NT5M);LOC102446991(INPP5E);LOC102447217(PXYLP1);LOC102447470(INPP5A);LOC102447509(IMPAD1);LOC102448035(Inppl1);LOC102448525(Impa1);LOC102448772(inppl1a);LOC102449725(INPP5B);LOC102450271(Mtmr7);LOC102450274(DUSP11);LOC102450918(SGPP2);LOC102451110(FIG4);LOC102451171(MTMR6);LOC102451414(Tns2);LOC102451462(INPP5J);LOC102451653(…
GO:0071774	response to fibroblast growth factor	Biological Process	response to stimulus	19	-0.507741	-1.29237	0.142857	0.236459	LOC102443661(FGF23);LOC102443772(FGFR2);LOC102444715(FGFR3);LOC102444872(KL);LOC102446503(FGF9);LOC102447830(OFD1);LOC102448824(FGF20);LOC102450143(FGF10);LOC102450997(FGF16);LOC102452758(FGF1);LOC102454096(FGF7);LOC102455896(GATA3);LOC102456820(FGF3);LOC102457231(fgf4-b);LOC102458701(KLB);LOC102459315(NOG);LOC102459766(FGF18);LOC106731625(churc1);MSTRG.17121(fuz)
GO:0046470	phosphatidylcholine metabolic process	Biological Process	single-organism process	42	-0.419613	-1.2921	0.100402	0.236541	LOC102443502(Plaat3);LOC102443808(PLA2G6);LOC102444412(PLA2G4C);LOC102445188(PLA2G2F);LOC102445976(PLBD1);LOC102446445(MBOAT1);LOC102446609(FABP3);LOC102446932(PHKA1);LOC102447532(Pla2g2d);LOC102447780(PLA2G2E);LOC102449068(PLA2G4F);LOC102449310(PLA2G4F);LOC102449332(ACSL3);LOC102450040(Cds1);LOC102450224(LPCAT1);LOC102451529(PLA2G4B);LOC102451799(DBI);LOC102455555(mboat2);LOC102456389(CHKA);LOC1…
GO:0045893	positive regulation of transcription, DNA-templated	Biological Process	biological regulation	205	-0.321102	-1.29205	0.0230769	0.23629	LOC102443635(TGFBR3);LOC102443761(NACA);LOC102443800(vUbi);LOC102443949(RXRA);LOC102443960(Ddrgk1);LOC102443970(Dlx3);LOC102444127(TLR9);LOC102444242(ELOC);LOC102444315(CARF);LOC102444457(TNFSF11);LOC102444504(CLOCK);LOC102444691(SHH);LOC102444875(UBC);LOC102444993(Mtdh);LOC102445083(Psma6);LOC102445130(BRDT);LOC102445198(INS);LOC102445228(TRADD);LOC102445305(LEO1);LOC102445495(RBPJL);LOC10244616…
GO:0050768	negative regulation of neurogenesis	Biological Process	biological regulation	67	-0.377945	-1.29102	0.0882957	0.237571	LOC102443442(NKX6-1);LOC102443526(ATF5);LOC102443620(FAT3);LOC102443952(MYCN);LOC102444070(Sirt2);LOC102444715(FGFR3);LOC102445471(Etfb);LOC102445941(Dcc);LOC102446185(PPP2CA);LOC102446815(LIN28A);LOC102446987(Lingo4);LOC102447028(Plxna3);LOC102447227(NKX6-2);LOC102447418(ZFP91);LOC102447562(Dlx2);LOC102447628(EPHA4);LOC102447985(dlx1a);LOC102448065(SEMA3D);LOC102448450(ZNF692);LOC102448735(vax2-…
GO:0038093	Fc receptor signaling pathway	Biological Process	biological regulation	251	-0.318639	-1.291	0.0170455	0.23729	LOC102443405(EGFR);LOC102443452(IGLV3-21);LOC102443573(PTEN);LOC102443661(FGF23);LOC102443708(PDGFRA);LOC102443772(FGFR2);LOC102443800(vUbi);LOC102443941(IGLV3-21);LOC102444025(KITLG);LOC102444172(IGLV3-25);LOC102444261(IGHV4-38-2);LOC102444314(FRS3);LOC102444328(IGHV4-61);LOC102444346(IGKV3-15);LOC102444646(IGLV3-21);LOC102444872(KL);LOC102444875(UBC);LOC102445163(VAV2);LOC102445375(IGLV3-21);LO…
GO:0060402	calcium ion transport into cytosol	Biological Process	biological regulation	79	-0.368189	-1.291	0.083499	0.23697	LOC102443365(UBASH3B);LOC102443642(CCL4);LOC102443696(CAV3);LOC102444580(--);LOC102444998(ITGB3);LOC102445881(Camk2d);LOC102446214(PLN);LOC102446343(Prkd1);LOC102446362(NPSR1);LOC102446398(drd2-a);LOC102446686(CAV1);LOC102447135(DIAPH1);LOC102447775(Jph2);LOC102447882(GSTO1);LOC102448129(MYH9);LOC102448781(GPR39);LOC102449370(Cyba);LOC102449442(F2RL3);LOC102449703(SLC8A1);LOC102449827(F2);LOC1024…
GO:0031983	vesicle lumen	Cellular Component	organelle part	59	-0.387792	-1.29043	0.0757282	0.237492	LOC102443405(EGFR);LOC102443473(A2M);LOC102443557(PROS1);LOC102443811(HSP90AA1);LOC102443957(A2M);LOC102444521(Actn3);LOC102444626(APP);LOC102445181(MMRN1);LOC102445198(INS);LOC102445459(IGF2);LOC102445635(SPARC);LOC102445810(TMSB4);LOC102446403(F5);LOC102446422(PLG);LOC102446530(VWF);LOC102447258(CALR);LOC102447926(THBS1);LOC102448827(VEGFA);LOC102448833(A2M);LOC102449400(Aldoa);LOC102450093(Fn1…
GO:0072524	pyridine-containing compound metabolic process	Biological Process	cellular process	64	-0.383774	-1.28972	0.078	0.238339	LOC102444382(Nmnat3);LOC102444453(HTR2A);LOC102444662(nadk2);LOC102445123(FBP2);LOC102445198(INS);LOC102445441(MIF);LOC102445590(G6PD);LOC102446147(GPD1);LOC102446197(ENTPD5);LOC102446255(Mdh2);LOC102446381(MIF);LOC102446618(Tkt);LOC102447124(RPIA);LOC102447289(haao);LOC102447300(IDH3B);LOC102447388(FBP1);LOC102448872(PFKM);LOC102448979(LDHB);LOC102449076(gapdh-2);LOC102449099(NOX1);LOC102449445(…
GO:0003231	cardiac ventricle development	Biological Process	single-organism process	59	-0.396637	-1.2896	0.0998081	0.238224	LOC102443536(CITED2);LOC102444314(FRS3);LOC102444911(LMO4);LOC102445142(HEYL);LOC102446015(SMARCD3);LOC102446038(NPY2R);LOC102446101(GATA6);LOC102446503(FGF9);LOC102446588(SALL1);LOC102446905(rbpj);LOC102446948(SMARCD3);LOC102448416(ISL2);LOC102448824(FGF20);LOC102448947(Dsp);LOC102448962(Sox4);LOC102449049(Notch1);LOC102449792(TRIP11);LOC102449995(Sox12);LOC102450249(HOXB13);LOC102450997(FGF16);…
GO:0009617	response to bacterium	Biological Process	multi-organism process	388	-0.304311	-1.28957	0.00803213	0.237933	LOC102443461(PELI1);LOC102443557(PROS1);LOC102443605(CYP27B1);LOC102443693(--);LOC102443724(--);LOC102443753(Litaf);LOC102443828(ACE);LOC102444048(PAWR);LOC102444053(Nkx2-1);LOC102444063(PENK);LOC102444070(Sirt2);LOC102444127(TLR9);LOC102444165(NCAM1);LOC102444196(Nlrp1b);LOC102444235(Adamts5);LOC102444508(GFI1);LOC102444512(TJP1);LOC102444600(--);LOC102444627(LIAS);LOC102444644(SCARB1);LOC102444…
GO:0005543	phospholipid binding	Molecular Function	binding	204	-0.325562	-1.28876	0.0222635	0.238908	LOC102443390(Mcf2l);LOC102443463(Apba2);LOC102443725(Mfge8);LOC102443796(ANXA6);LOC102443887(Hip1);LOC102444040(FERMT2);LOC102444072(Zfyve1);LOC102444147(Nisch);LOC102444230(ZFYVE9);LOC102444545(PITPNA);LOC102444590(MTM1);LOC102444644(SCARB1);LOC102444748(FRMPD4);LOC102444801(SCIN);LOC102445071(Marcks);LOC102445110(Jchain);LOC102445732(Snap91);LOC102445829(ZFYVE19);LOC102445859(SH3PXD2A);LOC10244…
GO:0000976	transcription regulatory region sequence-specific DNA binding	Molecular Function	binding	386	-0.301034	-1.28871	0.00551471	0.23866	LOC102443442(NKX6-1);LOC102443469(CRY1);LOC102443474(Tcf4);LOC102443526(ATF5);LOC102443527(POU1F1);LOC102443554(MEOX2);LOC102443599(PROX1);LOC102443644(mnt);LOC102443720(SOX2);LOC102443802(RBBP4);LOC102443949(RXRA);LOC102443970(Dlx3);LOC102444053(Nkx2-1);LOC102444227(CTCFL);LOC102444283(E2F7);LOC102444432(PAX2);LOC102444504(CLOCK);LOC102444517(NFE2L3);LOC102444530(His3.3A);LOC102444619(TGIF2);LOC…
GO:0015267	channel activity	Molecular Function	transporter activity	215	-0.322799	-1.2886	0.0185529	0.238536	LOC102443380(HPN);LOC102443503(Piezo2);LOC102443545(KCNMA1);LOC102443588(CLCN1);LOC102443591(ABCC4);LOC102443658(NUP107);LOC102443665(Cacfd1);LOC102443709(ABCC4);LOC102443773(ANO3);LOC102443796(ANXA6);LOC102443874(MTMR8);LOC102444313(TRPV4);LOC102444461(ANO1);LOC102444492(CLCN3);LOC102444682(KCNAB2);LOC102444683(TOMM40);LOC102444743(GJD2);LOC102444843(TRPM8);LOC102444886(SLC1A4);LOC102445043(Gabr…
GO:0015924	mannosyl-oligosaccharide mannosidase activity	Molecular Function	catalytic activity	28	-0.448888	-1.28827	0.125984	0.238681	LOC102444844(PPME1);LOC102445213(DDHD1);LOC102445976(PLBD1);LOC102446320(EDEM3);LOC102448529(ABHD15);LOC102449928(MAN1A1);LOC102451974(MAN1C1);LOC102452674(Pla1a);LOC102452869(edem3);LOC102452905(PNPLA1);LOC102453155(PNPLA1);LOC102453471(MAN1A2);LOC102453934(USF3);LOC102454143(LIPH);LOC102455673(MAN1B1);LOC102456454(PLAAT1);LOC102457445(Lipm);LOC102457693(LIPA);LOC102458231(DDHD2);LOC102458419(LI…
GO:0032885	regulation of polysaccharide biosynthetic process	Biological Process	biological regulation	30	-0.448034	-1.28793	0.138258	0.23891	LOC102444192(GNB2L1);LOC102444830(DYRK2);LOC102445198(INS);LOC102445459(IGF2);LOC102445707(C1qtnf2);LOC102446970(PASK);LOC102447098(ENPP1);LOC102447129(PPP1R3B);LOC102448261(PPP1R3D);LOC102448379(AKT3);LOC102449342(GRB10);LOC102449920(ppp1cc-b);LOC102450078(ENPP3);LOC102450098(SELENOS);LOC102450584(ppp1cc-a);LOC102451155(SORBS1);LOC102451702(ppp1r3cb);LOC102453850(AKT1);LOC102454948(IGF1);LOC1024…
GO:0001773	myeloid dendritic cell activation	Biological Process	single-organism process	23	-0.474278	-1.2879	0.148936	0.238614	LOC102444710(TGFBR2);LOC102446905(rbpj);LOC102452225(NOTCH2);LOC102452554(Dock2);LOC102453308(BATF2);LOC102453809(DHRS4);LOC102455048(BATF);LOC102455798(DOCK2);LOC102456360(IRF4);LOC102457272(--);LOC102457383(DOCK2);LOC102457599(TGFBR2);LOC102457670(DOCK2);LOC102458195(Nlrp1b);LOC102458637(--);LOC102458917(DOCK2);LOC102459066(Pycard);LOC102460264(PYCARD);LOC102462142(PYCARD);LOC102463157(DCSTAMP)…
GO:0002367	cytokine production involved in immune response	Biological Process	response to stimulus	33	-0.435644	-1.28782	0.100775	0.238411	LOC102445063(TLR2);LOC102445441(MIF);LOC102446381(MIF);LOC102447083(GPRC5B);LOC102447385(Rsad2);LOC102447730(APOA2);LOC102447898(CD55);LOC102448633(ANGPT4);LOC102448887(TLR4);LOC102449187(HSPD1);LOC102449532(TNF);LOC102450488(BCL6);LOC102451068(KIT);LOC102452058(F2RL1);LOC102452119(Cd36);LOC102452857(Bcl6b);LOC102453799(SLC11A1);LOC102454417(Spon2);LOC102456006(ANGPT1);LOC102456651(TLR3);LOC10245…
GO:0048066	developmental pigmentation	Biological Process	single-organism process	53	-0.39238	-1.28641	0.0881148	0.240297	LOC102443817(BBS4);LOC102443912(MLPH);LOC102444025(KITLG);LOC102445305(LEO1);LOC102446200(MYO5A);LOC102447075(AP1G1);LOC102447085(VPS33A);LOC102447815(HDAC1);LOC102448056(RALB);LOC102448063(BLOC1S5);LOC102449034(Bcl2l11);LOC102449550(EDNRB);LOC102449858(ALK);LOC102449922(MITF);LOC102450145(TYRP1);LOC102450590(BLOC1S6);LOC102450974(dhh-a);LOC102451068(KIT);LOC102451107(AP1M1);LOC102451722(Slc45a2)…
GO:0001508	action potential	Biological Process	biological regulation	56	-0.387779	-1.28599	0.0798403	0.240614	LOC102443570(ATP2A2);LOC102443696(CAV3);LOC102444048(PAWR);LOC102445168(GJA4);LOC102445281(ADRA1A);LOC102445881(Camk2d);LOC102446686(CAV1);LOC102447430(DSC1);LOC102447598(TACR1);LOC102447706(SLC9A1);LOC102448181(CTNNA3);LOC102448947(Dsp);LOC102449532(TNF);LOC102449618(DSC1);LOC102450025(Scn2b);LOC102450475(GPR88);LOC102450481(NOS1AP);LOC102450717(SCN4B);LOC102450980(DMD);LOC102451600(ASB7);LOC102…
GO:0042506	tyrosine phosphorylation of Stat5 protein	Biological Process	biological regulation	17	-0.517794	-1.28582	0.164729	0.240609	LOC102443696(CAV3);LOC102444462(PECAM1);LOC102446686(CAV1);LOC102449025(IL12B);LOC102450583(Hnf4a);LOC102451068(KIT);LOC102454948(IGF1);LOC102456619(PTPN2);LOC102457243(Nf2);LOC102457371(IL23R);LOC102459059(IL31RA);LOC102459445(EPO);LOC102459490(NF2);LOC102460820(GH);LOC102462684(ERBB4);LOC106732304(Erbb4);LOC106732306(ERBB4)
GO:0045444	fat cell differentiation	Biological Process	single-organism process	68	-0.378506	-1.28508	0.0703422	0.2414	LOC102443740(ZNF516);LOC102443806(PTPRQ);LOC102443958(Ift88);LOC102444070(Sirt2);LOC102444372(NUDT7);LOC102444571(ATAT1);LOC102444786(C6orf136);LOC102444833(LAMA4);LOC102445198(INS);LOC102445432(MRAP);LOC102445520(Plac8);LOC102445821(ARL4D);LOC102446007(AACS);LOC102446129(--);LOC102446507(metrnl);LOC102446525(SIRT1);LOC102446616(snai1);LOC102446652(Ebf2);LOC102446766(Adipoq);LOC102446951(MECOM);L…
GO:0032870	cellular response to hormone stimulus	Biological Process	response to stimulus	290	-0.310772	-1.28478	0.0172084	0.241554	LOC102443405(EGFR);LOC102443442(NKX6-1);LOC102443469(CRY1);LOC102443561(Rhoa);LOC102443627(NKX3-1);LOC102443652(RHOC);LOC102443696(CAV3);LOC102443949(RXRA);LOC102443960(Ddrgk1);LOC102444003(SLC5A5);LOC102444041(ARID1A);LOC102444080(Ddx54);LOC102444504(CLOCK);LOC102444566(Nap1l1);LOC102444660(Edn1);LOC102444695(MED30);LOC102444752(MAP1B);LOC102444974(MRGPRD);LOC102444975(NPC1);LOC102444998(ITGB3);…
GO:0035065	regulation of histone acetylation	Biological Process	cellular component organization or biogenesis	16	-0.506022	-1.2845	0.152964	0.241639	LOC102446177(LIF);LOC102446525(SIRT1);LOC102446580(HDAC5);LOC102447972(WBP2);LOC102448076(KAT2B);LOC102448532(arr3);LOC102449993(ARRB2);LOC102451245(CHEK1);LOC102451846(ctbp2);LOC102454667(Ctbp1);LOC102455075(ARRB1);LOC102462263(CTBP1);LOC102462940(IWS1);LOC102463628(KMT2A);LOC102464062(Wbp2);LOC106732445(CEBPB)
GO:0006873	cellular ion homeostasis	Biological Process	biological regulation	426	-0.301626	-1.28443	0.00967118	0.241418	LOC102443365(UBASH3B);LOC102443465(PKHD1);LOC102443517(ATP5F1B);LOC102443523(ATP6V1B2);LOC102443545(KCNMA1);LOC102443570(ATP2A2);LOC102443639(MCHR1);LOC102443642(CCL4);LOC102443661(FGF23);LOC102443696(CAV3);LOC102443708(PDGFRA);LOC102443808(PLA2G6);LOC102444130(CXCR5);LOC102444234(RMDN3);LOC102444313(TRPV4);LOC102444427(APPL2);LOC102444453(HTR2A);LOC102444492(CLCN3);LOC102444558(ATP5F1B);LOC10244…
GO:0031128	developmental induction	Biological Process	developmental process	16	-0.506686	-1.28384	0.140873	0.242002	LOC102443720(SOX2);LOC102446035(HIPK1);LOC102446336(SOX1);LOC102446588(SALL1);LOC102446905(rbpj);LOC102447050(MSGN1);LOC102447275(SIX6);LOC102449208(POU2F1);LOC102451670(SIX3);LOC102452708(irx1-a);LOC102459891(SIX6);LOC102459922(RCJMB04_12m8);LOC102461700(HIPK2);LOC102461964(SOX9);LOC102463615(sox8);LOC102464046(SOX3)
GO:0072523	purine-containing compound catabolic process	Biological Process	cellular process	18	-0.506986	-1.28318	0.163776	0.242669	LOC102443432(ITPA);LOC102444491(NT5E);LOC102444858(NUDT16L1);LOC102445182(HINT1);LOC102446930(PDE1C);LOC102447968(NUDT18);LOC102449070(Pde1b);LOC102449256(AMPD3);LOC102453734(PDE11A);LOC102453788(NUDT9);LOC102454054(PDE1A);LOC102454275(Gda);LOC102456580(PDE5A);LOC102456948(ENPP4);LOC102457494(MLYCD);LOC102458263(Pde10a);LOC102462196(PDE2A);LOC102462474(NUDT1)
GO:0072091	regulation of stem cell proliferation	Biological Process	biological regulation	35	-0.422662	-1.28308	0.114563	0.242465	LOC102443548(Phf14);LOC102443772(FGFR2);LOC102443828(ACE);LOC102443952(MYCN);LOC102444691(SHH);LOC102444710(TGFBR2);LOC102446283(ATXN1L);LOC102446503(FGF9);LOC102446708(LTBP3);LOC102446995(PDCD2);LOC102448513(BARX2);LOC102448824(FGF20);LOC102448827(VEGFA);LOC102449445(MYC);LOC102449543(EIF2AK2);LOC102450552(TBX1);LOC102450974(dhh-a);LOC102450997(FGF16);LOC102451309(KDR);LOC102452056(ARHGAP5);LOC1…
GO:1990837	sequence-specific double-stranded DNA binding	Molecular Function	binding	388	-0.302376	-1.28304	0.00779727	0.242191	LOC102443442(NKX6-1);LOC102443469(CRY1);LOC102443474(Tcf4);LOC102443526(ATF5);LOC102443527(POU1F1);LOC102443554(MEOX2);LOC102443599(PROX1);LOC102443644(mnt);LOC102443720(SOX2);LOC102443802(RBBP4);LOC102443949(RXRA);LOC102443970(Dlx3);LOC102444053(Nkx2-1);LOC102444227(CTCFL);LOC102444283(E2F7);LOC102444432(PAX2);LOC102444504(CLOCK);LOC102444517(NFE2L3);LOC102444530(His3.3A);LOC102444619(TGIF2);LOC…
GO:0035254	glutamate receptor binding	Molecular Function	binding	32	-0.438115	-1.28274	0.130705	0.242335	LOC102446398(drd2-a);LOC102446638(CACNG2);LOC102448718(NETO1);LOC102450508(SHANK2);LOC102452499(CALM1);LOC102453289(CACNG3);LOC102453366(RAPSN);LOC102453695(CACNG4);LOC102454393(PCM3);LOC102455112(MYO5B);LOC102456016(CANX);LOC102456219(CALM1);LOC102456356(ADRB2);LOC102456765(ESR1);LOC102456795(CALM1);LOC102457529(NETO2);LOC102458420(cam1);LOC102459065(CCM1);LOC102460038(OPHN1);LOC102460385(SHANK3…
GO:0008375	acetylglucosaminyltransferase activity	Molecular Function	catalytic activity	42	-0.415055	-1.28241	0.0998004	0.242518	LOC102443383(MGAT4A);LOC102443521(B3GNT3);LOC102443867(LFNG);LOC102444477(EXT1);LOC102444677(B3GNT4);LOC102445777(PIGH);LOC102445994(OGT);LOC102446260(MGAT4C);LOC102446763(EXT2);LOC102447893(mgat4b);LOC102448245(EOGT);LOC102448885(MGAT2);LOC102449351(GCNT1);LOC102450203(MGAT3);LOC102450449(B3gnt7);LOC102450756(Alg13);LOC102451232(EXTL3);LOC102451504(PIGA);LOC102452152(PIGP);LOC102452538(CCDC126);…
GO:0009712	catechol-containing compound metabolic process	Biological Process	cellular process	49	-0.394662	-1.28197	0.1	0.242862	LOC102444463(Sult1d1);LOC102444955(TH);LOC102445403(HDC);LOC102446096(TH);LOC102446398(drd2-a);LOC102446719(LRTOMT);LOC102447172(SLC6A2);LOC102448215(Gucy2g);LOC102448526(Nr4a3);LOC102448543(MAOA);LOC102449070(Pde1b);LOC102450194(CHRNB2);LOC102450421(SPR);LOC102451401(GPR37L1);LOC102451562(PRKN);LOC102452131(Sult1d1);LOC102452351(DDC);LOC102452952(--);LOC102453156(EPAS1);LOC102453562(Pnkd);LOC102…
GO:2000756	regulation of peptidyl-lysine acetylation	Biological Process	biological regulation	16	-0.506022	-1.28179	0.153996	0.242798	LOC102446177(LIF);LOC102446525(SIRT1);LOC102446580(HDAC5);LOC102447972(WBP2);LOC102448076(KAT2B);LOC102448532(arr3);LOC102449993(ARRB2);LOC102451245(CHEK1);LOC102451846(ctbp2);LOC102454667(Ctbp1);LOC102455075(ARRB1);LOC102462263(CTBP1);LOC102462940(IWS1);LOC102463628(KMT2A);LOC102464062(Wbp2);LOC106732445(CEBPB)
GO:0060485	mesenchyme development	Biological Process	single-organism process	169	-0.328654	-1.28172	0.040153	0.242578	LOC102443380(HPN);LOC102443436(TGFBR3);LOC102443536(CITED2);LOC102443635(TGFBR3);LOC102443772(FGFR2);LOC102443826(Rgcc);LOC102444053(Nkx2-1);LOC102444432(PAX2);LOC102444660(Edn1);LOC102444691(SHH);LOC102444710(TGFBR2);LOC102445142(HEYL);LOC102445168(GJA4);LOC102445305(LEO1);LOC102445341(Hoxc5);LOC102445411(COL1A1);LOC102445451(MAD2L2);LOC102445497(Vgll2);LOC102445659(TBX6L);LOC102445852(EOMES);LO…
GO:0035567	non-canonical Wnt signaling pathway	Biological Process	biological regulation	23	-0.465369	-1.28152	0.147287	0.242568	LOC102444102(DACT1);LOC102446304(ROR2);LOC102446460(MLLT3);LOC102448328(NKD1);LOC102448973(vangl2);LOC102452899(Fjx1);LOC102453061(MAGI2);LOC102453070(MKS1);LOC102453299(Gpc3);LOC102455021(CCDC88C);LOC102455188(RAC1);LOC102455375(RAC3);LOC102455394(Ryk);LOC102455631(Cthrc1);LOC102457520(RAC2);LOC102457566(NPHP3);LOC102457756(GPC3);LOC102460576(ZNRF3);LOC102460978(DAB2);LOC102461542(Celsr1);LOC112…
GO:0050864	regulation of B cell activation	Biological Process	biological regulation	68	-0.378912	-1.28135	0.0806452	0.242529	LOC102443461(PELI1);LOC102443813(IL2RG);LOC102444048(PAWR);LOC102444500(CD81);LOC102444655(GPR183);LOC102445441(MIF);LOC102445681(NCKAP1L);LOC102445987(CD28);LOC102446166(CARD11);LOC102446381(MIF);LOC102447403(THOC1);LOC102447550(IKZF1);LOC102447555(CD40LG);LOC102447956(TIRAP);LOC102448388(GPR183);LOC102448887(TLR4);LOC102449083(IGHM);LOC102449327(Ighm);LOC102449514(Commd3);LOC102449535(CDKN2B);L…
GO:0090066	regulation of anatomical structure size	Biological Process	biological regulation	326	-0.306884	-1.28119	0.0110701	0.242451	LOC102443405(EGFR);LOC102443409(TRIM27);LOC102443435(HTR1B);LOC102443476(Adra1d);LOC102443545(KCNMA1);LOC102443561(Rhoa);LOC102443573(PTEN);LOC102443652(RHOC);LOC102443696(CAV3);LOC102443808(PLA2G6);LOC102443811(HSP90AA1);LOC102443817(BBS4);LOC102443828(ACE);LOC102443842(SLC6A4);LOC102444108(LGALSL);LOC102444109(TRIM27);LOC102444192(GNB2L1);LOC102444453(HTR2A);LOC102444473(ACTR3B);LOC102444474(Pl…
GO:0018958	phenol-containing compound metabolic process	Biological Process	cellular process	78	-0.372107	-1.27792	0.0554493	0.247382	LOC102443380(HPN);LOC102443691(--);LOC102444003(SLC5A5);LOC102444463(Sult1d1);LOC102444955(TH);LOC102445235(CPQ);LOC102445403(HDC);LOC102445420(DDT);LOC102445658(TPH2);LOC102446096(TH);LOC102446187(CTNS);LOC102446200(MYO5A);LOC102446396(ATP2B4);LOC102446398(drd2-a);LOC102446719(LRTOMT);LOC102447172(SLC6A2);LOC102447391(CDC42);LOC102447524(TPO);LOC102447798(Pax8);LOC102448215(Gucy2g);LOC102448489(…
GO:0098900	regulation of action potential	Biological Process	biological regulation	21	-0.475507	-1.2776	0.147929	0.247614	LOC102443570(ATP2A2);LOC102443696(CAV3);LOC102445881(Camk2d);LOC102446686(CAV1);LOC102447430(DSC1);LOC102448181(CTNNA3);LOC102448947(Dsp);LOC102449618(DSC1);LOC102450481(NOS1AP);LOC102453372(PKP2);LOC102454378(GJA5);LOC102455596(ATP2A2);LOC102455684(CTNNA3);LOC102455766(DSG2);LOC102460685(rnf207b);LOC102460707(ATP2A2);LOC102461601(ATP2A2);LOC102461772(CAMK2A);LOC102461794(ANK3);LOC102461888(CTNNA…
[truncated: 2,270 more rows]

## Sheet: Sheet1
id	name	GO Term(level1)	GO Term(level2)	SIZE	ES	NES	NOM p-val	FDR q-val	Genes
[truncated: 837 more rows]
