# Supplementary material for: Sex-Dimorphic Differential Expression Profiles in the Brain of the Adult Chinese Soft-Shelled Turtle, Pelodiscus sinensis
Source: Animals (Basel). 2024 Nov 27;14(23):3426. doi: 10.3390/ani14233426 (PMC11640296; doi:10.3390/ani14233426)
Supplement: Supplementary file 1 [file animals-14-03426-s001.zip › Table S6.xlsx]

## Sheet: Table S6
gene_id	TF_family	Brain_F1_fpkm	Brain_F2_fpkm	Brain_F3_fpkm	Brain_M1_fpkm	Brain_M2_fpkm	Brain_M3_fpkm	Brain_F1_count	Brain_F2_count	Brain_F3_count	Brain_M1_count	Brain_M2_count	Brain_M3_count	Symbol	KEGG_A_class	KEGG_B_class	K_ID
LOC102443356	zf-C2H2	25.427	25.235	21.243	22.813	28.667	20.702	863	835	665	727	1057	711	JAZF1	-	-	-
LOC102443442	TF_Otx	0.425	0.44	0.54	0.908	0.327	0.21	6	6	7	12	5	3	NKX6-1	Human Diseases	Endocrine and metabolic disease	K08030
LOC102443446	zf-C2H2	3.404	3.471	3.707	4.222	2.208	3.095	74	73	74	86	52	68	--	-	-	-
LOC102443458	TF_Otx	0.114	0.188	0.074	0.097	0.168	0.135	5	8	3	4	8	6	GSX2	-	-	-
LOC102443471	zf-CCCH	17.238	19.193	21.665	20.86	15.781	14.272	1121	1206	1289	1263	1101	925	MBNL1	-	-	-
LOC102443474	bHLH	36.139	34.4	36.657	35.888	30.25	17.861	1796	1643	1665	1664	1608	890	Tcf4	-	-	-
LOC102443527	Pou	0.568	0.587	1.142	0.187	0.605	0.519	13	13	24	4	15	12	POU1F1	Organismal Systems	Endocrine system	K09363
LOC102443552	TF_Otx	3.145	3.528	4.01	3.065	3.109	2.061	210	226	245	190	224	141	PKNOX1	-	-	-
LOC102443554	TF_Otx	0.614	0.895	1.533	1.04	1.066	1.143	17	24	39	27	32	32	MEOX2	-	-	-
LOC102443559	TSC22	4.26	4.878	4.672	4.202	3.733	4.236	201	215	185	183	191	195	NLN	Organismal Systems	Endocrine system	K01393
LOC102443599	HPD	2.043	1.597	2.008	1.839	1.828	0.864	62	48	55	51	58	26	PROX1	-	-	-
LOC102443627	TF_Otx	0.227	0.536	0.459	0.415	0.09	0.032	7	16	13	12	3	1	NKX3-1	Human Diseases;Human Diseases	Cancer: overview;Cancer: specific types	K09348;K09348
LOC102443631	GTF2I	6.568	5.666	6.92	6.156	5.195	9.176	242	204	241	215	206	339	GTF2IRD1	Environmental Information Processing;Genetic Information Processing	Signal transduction;Transcription	K03121;K03121
LOC102443644	bHLH	5.84	5.803	6.967	6.003	5.216	3.492	176	169	193	169	170	106	mnt	-	-	-
LOC102443657	zf-C2H2	2.429	2.86	3.395	2.521	1.91	1.258	160	190	216	162	139	87	ZNF507	-	-	-
LOC102443689	zf-C2H2	1.629	1.347	2.01	2.144	1.153	1.88	30	24	34	37	23	35	ZNF2	Human Diseases	Infectious disease: viral	K09228
LOC102443693	zf-C2H2	0	0.137	0	0	0	0	0	1	0	0	0	0	--	-	-	-
LOC102443712	zf-C2H2	2.48	3.378	3.136	2.513	3.757	3.161	157	206	187	153	249	207	ZNF827	-	-	-
LOC102443720	HMG	30.434	29.5	36.1	33.174	24.493	30.578	515	483	561	526	449	523	SOX2	Environmental Information Processing;Cellular Processes	Signal transduction;Cellular community - eukaryotes	K16796;K16796
LOC102443733	zf-C2H2	1.263	1.749	1.689	1.753	1.002	0.845	75	94	93	91	58	45	ZNF707	Human Diseases	Infectious disease: viral	K09228
LOC102443735	zf-C2H2	1.276	1.64	1.588	1.966	1.363	1.552	70	87	80	101	81	86	--	Human Diseases	Infectious disease: viral	K09228
LOC102443740	zf-C2H2	2.955	3.004	3.594	2.471	2.387	2.217	120	118	134	94	105	91	ZNF516	Organismal Systems	Environmental adaptation	K22411
LOC102443748	zf-BED	2.195	1.972	3.584	1.731	2.246	2.785	46	40	69	34	51	59	C11orf95	-	-	-
LOC102443753	zf-LITAF-like	2.555	3.213	4.368	4.661	2.31	2.566	57	70	89	96	55	57	Litaf	Cellular Processes	Transport and catabolism	K19363
LOC102443792	zf-C2H2	5.49	4.858	7.136	3.808	6.398	8.249	160	137	191	104	202	243	--	-	-	-
LOC102443821	zf-MIZ	7.317	8.075	15.103	22.964	17.575	12.529	104	108	195	296	262	177	NSMCE2	-	-	-
LOC102443825	zf-C2H2	1.383	2.269	4.082	4.072	0.895	0.76	79	128	219	223	55	45	ZNF366	-	-	-
LOC102443850	HMG	5.325	5.325	5.909	5.559	3.272	5.146	319	309	330	312	210	311	SOX13	-	-	-
LOC102443908	MBD	5.021	4.88	6.402	5.764	4.404	3.299	503	473	589	541	478	334	BAZ2B	-	-	-
LOC102443949	RXR-like	1.026	1.124	1.377	0.951	0.322	0.444	21	22	26	18	7	9	RXRA	Human Diseases;Environmental Information Processing;Human Diseases;Human Diseases;Human Diseases;Human Diseases;Organismal Systems;Organismal Systems;Organismal Systems;Human Diseases;Organismal Systems;Organismal Systems;Organismal Systems;Human Diseases;Human Diseases	Cancer: overview;Signal transduction;Cancer: overview;Infectious disease: viral;Cancer: specific types;Endocrine and metabolic disease;Endocrine system;Endocrine system;Immune system;Cancer: specific types;Endocrine system;Endocrine system;Digestive system;Cancer: specific types;Cancer: specific types	K08524;K08524;K08524;K08524;K08524;K08524;K08524;K08524;K08524;K08524;K08524;K08524;K08524;K08524;K08524
LOC102443952	bHLH	12.008	9.131	11.735	10.144	14.308	11.39	367	273	329	288	470	351	MYCN	Human Diseases	Cancer: overview	K09109
LOC102443967	bHLH	1.04	1.105	1.542	1.388	0.693	0.972	36	37	49	45	26	34	TFEB	Cellular Processes	Transport and catabolism	K15590
LOC102443969	zf-C2H2	8.085	9.932	12.76	11.381	6.895	8.146	276	328	400	364	255	281	ZNF251	Human Diseases	Infectious disease: viral	K09228
LOC102443970	TF_Otx	0.304	0.315	0.53	0.195	0.225	0.151	10	10	16	6	8	5	Dlx3	-	-	-
LOC102443975	Fork head	4.805	5.901	4.749	4.532	3.309	4.872	139	168	130	119	100	141	FOXP2	-	-	-
LOC102444016	zf-C2H2	4.439	5.07	4.55	5.176	4.7	5.019	238	263	224	260	273	272	ZNF641	Human Diseases	Infectious disease: viral	K09228
LOC102444028	zf-C2H2	7.216	7.006	6.838	8.362	6.313	6.198	478	449	416	519	453	415	ZNF707	Human Diseases	Infectious disease: viral	K09228
LOC102444038	zf-BED	38.294	32.843	35.039	32.908	32.242	25.05	3349	2727	2665	2594	3112	2264	SGSM2	-	-	-
LOC102444041	ARID	11.652	10.613	11.069	10.178	13.16	9.597	853	757	742	703	1042	711	ARID1A	Organismal Systems;Human Diseases	Environmental adaptation;Cancer: specific types	K11653;K11653
LOC102444042	HMG	38.65	42.068	42.393	43.174	54.123	53.282	1220	1285	1229	1277	1851	1700	SSRP1	-	-	-
LOC102444043	zf-C2H2	0.906	0.655	0.296	0.967	0.752	1.075	10	7	3	10	9	12	--	Human Diseases	Infectious disease: viral	K09228
LOC102444053	TF_Otx	0	0	0	0	0.116	0.062	0	0	0	0	2	1	Nkx2-1	-	-	-
LOC102444093	zf-CCCH	7.75	6.207	8.346	7.203	6.098	7.64	271	210	268	236	231	270	Ppp1r10	-	-	-
LOC102444105	NF-YB	0	0	0	0	0	0	0	0	0	0	0	0	Hist3h2ba	Human Diseases;Human Diseases;Human Diseases	Cancer: overview;Substance dependence;Immune disease	K11252;K11252;K11252
LOC102444143	zf-C2H2	2.904	2.451	3.241	2.841	3.306	2.394	120	98	123	110	148	100	--	-	-	-
LOC102444181	bHLH	3.136	3.048	5.486	4.857	4.954	5.964	61	58	99	90	109	116	Mlxipl	Human Diseases;Human Diseases	Endocrine and metabolic disease;Endocrine and metabolic disease	K09113;K09113
LOC102444211	zf-C2H2	1.13	1.057	1.184	0.747	0.696	0.959	21	19	21	13	14	18	--	Human Diseases	Infectious disease: viral	K09228
LOC102444227	zf-C2H2	0.096	0.083	0.296	0.071	0.153	0.097	6	5	17	4	10	6	CTCFL	-	-	-
LOC102444247	zf-C2H2	2.337	2.793	2.704	1.598	0.674	0.542	64	74	68	41	20	15	ZNF512B	-	-	-
LOC102444265	NF-YB	6.099	4.202	5.977	6.075	6.568	5.229	30	20	27	28	35	26	DR1	-	-	-
LOC102444271	TF_Otx	6.86	8.053	9.749	8.85	6.837	7.062	355	404	463	428	386	370	ZHX2	-	-	-
LOC102444279	zf-C2H2	0.477	0.939	1.534	0.533	0.545	1.011	21	40	62	22	26	45	Znf250	Human Diseases	Infectious disease: viral	K09228
LOC102444283	E2F	0.274	0.105	0.111	0.2	0.134	0.4	19	7	7	13	10	28	E2F7	-	-	-
LOC102444289	CP2	13.889	12.727	14.163	17.22	14.6	11.648	411	368	411	476	483	347	UBP1	-	-	-
LOC102444295	zf-CCCH	8.067	8.579	7.816	7.388	6.046	7.783	443	480	446	402	459	464	ZC3H4	-	-	-
LOC102444296	LRRFIP	8.628	10.158	9.775	8.85	10.184	11.047	242	276	253	234	311	315	LRRFIP2	-	-	-
LOC102444308	zf-C2H2	7.259	7.129	8.27	7.796	6.635	4.822	485	477	526	504	505	368	PRDM2	Metabolism;Metabolism	Global and overview maps;Amino acid metabolism	K11432;K11432
LOC102444369	zf-C2H2	5.068	4.244	9.18	5.13	5.084	3.724	311	252	518	295	338	231	TSHZ1	-	-	-
LOC102444393	Fork head	0	0	0	0.158	0	0	0	0	0	2	0	0	foxa1-a	Organismal Systems;Human Diseases	Aging;Endocrine and metabolic disease	K08035;K08035
LOC102444394	TF_Otx	21.07	21.627	21.36	22.595	23.966	18.3	1029	1031	969	1048	1273	903	ADNP	-	-	-
LOC102444424	zf-C2H2	0.847	0.932	0.914	1.336	1.254	0.982	57	60	55	82	89	65	ZNF7	Human Diseases	Infectious disease: viral	K09228
LOC102444432	TF_Otx	0.086	0.089	0.047	0	0	0.128	2	2	1	0	0	3	PAX2	-	-	-
LOC102444439	zf-C2H2	0.124	0.309	0.217	0.372	0	0.123	5	12	8	14	0	5	BNC2	-	-	-
LOC102444494	zf-C2H2	3.6	2.799	4.822	4.828	3.852	10.086	113	85	139	142	131	320	ZNF251	Human Diseases	Infectious disease: viral	K09228
LOC102444502	bHLH	8.029	9.295	13.921	14.846	9.193	7.203	327	379	542	592	424	309	Mxi1	-	-	-
LOC102444504	bHLH	5.462	5.601	5.504	5.695	5.89	4.389	474	479	447	464	564	370	CLOCK	Organismal Systems;Organismal Systems	Nervous system;Environmental adaptation	K02223;K02223
LOC102444508	zf-C2H2	0.075	0	0.205	0.04	0.174	0.074	2	0	5	1	5	2	GFI1	-	-	-
LOC102444528	zf-C2HC	17.193	18.839	21.344	17.546	22.583	20.445	702	745	801	672	1000	839	Kat7	-	-	-
LOC102444578	zf-C2H2	24.624	20.318	13.14	16.65	33.586	15.883	896	716	439	568	1325	584	EGR3	Human Diseases;Human Diseases;Organismal Systems	Cancer: overview;Infectious disease: viral;Immune system	K12497;K12497;K12497
LOC102444579	T-box	0	0	0	0	0	0	0	0	0	0	0	0	TBX22	-	-	-
LOC102444596	ZBTB	0.116	0.239	0.315	0.062	0.053	0.229	2	4	5	1	1	4	ZBTB8A	-	-	-
LOC102444619	TF_Otx	0.996	0.982	1.213	0.977	0.311	1.267	21	21	24	19	7	27	TGIF2	Environmental Information Processing	Signal transduction	K19553
LOC102444620	zf-C2H2	1.453	1.422	2.346	1.967	1.27	1.258	56	53	83	71	53	49	ZNF316	Human Diseases	Infectious disease: viral	K09228
LOC102444628	TF_Otx	0	0	0	0	0.043	0	0	0	0	0	2	0	hoxa1	Cellular Processes	Cellular community - eukaryotes	K09301
LOC102444638	zf-C2H2	1.01	1.163	1.453	1.191	1.475	1.265	38	42	50	43	65	52	Glis1	-	-	-
LOC102444751	zf-C2H2	4.819	4.111	5.222	4.633	4.406	5.082	212	175	211	191	210	226	SP2	-	-	-
LOC102444762	zf-CCCH	9.586	10.535	11.98	13.08	12.097	14.406	237	252	272	303	324	360	dus3l	-	-	-
LOC102444766	zf-C2H2	4.063	5.774	5.868	6.053	4.662	5.471	144	198	191	201	179	196	ZNF143	-	-	-
LOC102444818	ZBTB	3.753	2.865	3.622	3.732	4.094	3.354	176	130	156	164	208	159	ZBTB8A	-	-	-
LOC102444842	zf-C2H2	5.861	4.31	5.138	5.997	3.993	3.368	184.38	132.31	154.29	172.93	141.62	114.44	--	-	-	-
LOC102444850	ETS	7.86	9.136	10.927	8.451	7.508	5.488	401	451	512	404	415	283	GABPA	-	-	-
LOC102444853	TF_Otx	0	0	0	0	0	0	0	0	0	0	0	0	Hoxc9	-	-	-
LOC102444894	zf-C2H2	4.954	5.092	6.818	6.118	5.722	4.245	553	550	699	640	692	479	HIVEP1	-	-	-
LOC102444919	zf-C2H2	2.937	2.361	2.848	2.96	2.41	2.253	36	28	32.06	34	32	27.91	ZNF316	Human Diseases	Infectious disease: viral	K09228
LOC102444962	zf-C2H2	8.613	9.833	8.181	6.54	7.977	11.839	171.96	189.95	150	122.36	172.55	238.92	PATZ1	-	-	-
LOC102444976	zf-C2H2	24.079	22.475	28.15	23.23	21.826	30.999	685	619	737	624	661	882	ZNF410	-	-	-
LOC102444983	zf-C2H2	5.421	5.073	6.776	6.609	3.956	4.728	126.19	112.36	168.63	144.58	97.49	109.67	ZNF560	Human Diseases	Infectious disease: viral	K09228
LOC102444988	TF_Otx	0	0	0	0	0.084	0	0	0	0	0	1	0	otx5	-	-	-
LOC102444997	bHLH	0.043	0.089	0.282	0.184	0.239	0.085	1	2	6	4	6	2	ATOH7	-	-	-
LOC102445012	TF_Otx	2.132	2.331	2.036	1.825	1.733	1.612	293	310	257	235	258	224	ZFHX3	Cellular Processes	Cellular community - eukaryotes	K09378
LOC102445048	TF_Otx	0.097	0.375	0.98	0.568	1.618	0.914	4	15	38	22	74	39	LMX1A	-	-	-
LOC102445054	zf-C2H2	4.596	4.694	4.062	4.962	4.492	5.296	85	84	69	86	90	99	ZNF276	-	-	-
LOC102445069	P53	0.17	0.044	0.554	0.091	0.117	0.168	4	1	12	2	3	4	TP63	Human Diseases	Cancer: overview	K10149
LOC102445072	MYB	10.395	9.108	11.268	12.052	14.916	9.256	440	373	438	478	684	396	MSANTD4	-	-	-
LOC102445090	TF_Otx	0	0	0	0	0	0	0	0	0	0	0	0	HOXC8	-	-	-
LOC102445134	bHLH	0	0	0	0	0	0	0	0	0	0	0	0	ASCL4	-	-	-
LOC102445142	bHLH	2.312	4.48	5.244	4.317	1.867	4.288	24	45	50	42	21	45	HEYL	Human Diseases;Human Diseases;Human Diseases;Environmental Information Processing	Cancer: overview;Infectious disease: viral;Cancer: specific types;Signal transduction	K09091;K09091;K09091;K09091
LOC102445153	zf-C2H2	3.47	2.975	3.512	3.37	1.854	1.521	95	78	88	84	54	42	ZNF777	-	-	-
LOC102445155	zf-C2H2	3.309	3.859	3.521	3.32	2.941	2.164	351	396	343	330	338	232	ZNF407	-	-	-
LOC102445171	RFX	5.634	4.476	6.262	4.348	3.976	5.39	242	186	247	175	185	234	RFX2	-	-	-
LOC102445234	RFX	0.025	0	0.055	0	0	0	1	0	2	0	0	0	RFX6	Human Diseases	Endocrine and metabolic disease	K19521
LOC102445246	zf-C2H2	6.323	6.972	7.303	7.049	5.529	5.357	494	527	524	516	468	423	Rest	Human Diseases;Cellular Processes	Neurodegenerative disease;Cellular community - eukaryotes	K09222;K09222
LOC102445283	zf-C2H2	0.105	0.103	0.191	0.299	0.065	0.098	18	17	30	48	12	17	ZNF469	-	-	-
LOC102445331	bHLH	0.702	1.022	0.486	0.579	0.765	0.568	22	31	14	17	26	18	AHR	Human Diseases;Organismal Systems	Endocrine and metabolic disease;Immune system	K09093;K09093
LOC102445341	TF_Otx	0	0	0	0	0	0	0	0	0	0	0	0	Hoxc5	-	-	-
LOC102445392	zf-C2H2	6.209	8.725	9.587	9.49	9.406	10.822	240	326	349	352	389	421	PRDM4	Organismal Systems	Nervous system	K12463
LOC102445406	ZBTB	1.678	1.762	2.495	2.3	1.649	1.228	123	125	168	158	131	91	ZBTB8B	-	-	-
LOC102445438	HSF	3.699	1.973	1.949	2.292	3.305	2.952	31	16	15	18	30	25	HSF1	Human Diseases	Infectious disease: bacterial	K09414
LOC102445460	ZBTB	9.704	8.836	8.12	7.925	11.78	7.254	311	274	239	238	409	235	ZBTB10	-	-	-
LOC102445482	TF_Otx	0	0	0	0	0	0	0	0	0	0	0	0	Drgx	-	-	-
LOC102445486	T-box	0.515	0.674	0.792	1.24	1.075	0.505	10.58	13.45	15	23.95	24	10.53	TBX3	Cellular Processes	Cellular community - eukaryotes	K10177
LOC102445495	CSL	0.188	0.291	0.664	0.801	0.087	0.836	4	6	13	16	2	18	RBPJL	Human Diseases;Human Diseases;Human Diseases;Human Diseases;Organismal Systems;Environmental Information Processing	Infectious disease: viral;Infectious disease: viral;Cancer: overview;Neurodegenerative disease;Immune system;Signal transduction	K06053;K06053;K06053;K06053;K06053;K06053
LOC102445504	CP2	0.107	0.332	0.058	0	0.247	0.159	2	6	1	0	5	3	TFCP2	-	-	-
LOC102445516	ZBTB	3.029	2.918	3.676	3.304	2.561	1.871	318	298	352.81	322	290	198	MYNN	-	-	-
LOC102445542	zf-C2H2	4.26	5.584	6.383	3.728	2.87	2.746	445	476	479.07	343	301	326	ZNF7	Human Diseases	Infectious disease: viral	K09228
LOC102445558	NF-YA	8.495	9.093	11.022	8.234	9.505	7.576	447	462	534	406	545	403	NFYA	Human Diseases;Human Diseases;Organismal Systems	Infectious disease: bacterial;Neurodegenerative disease;Immune system	K08064;K08064;K08064
LOC102445562	zf-C2H2	2.175	0.988	3.108	2.67	1.492	1.929	36.81	16.18	48.3	42.34	27.35	32.99	--	-	-	-
LOC102445588	TF_Otx	0	0	0	0	0	0	0	0	0	0	0	0	Hoxc4	-	-	-
LOC102445626	HMG	0.837	0.36	0.987	0.67	0.515	1.725	12	5	13	9	8	25	TOX4	-	-	-
LOC102445659	T-box	0.055	0.141	0.06	0.029	0.025	0.027	2	5	2	1	1	1	TBX6L	-	-	-
LOC102445662	zf-C2H2	5.056	4.076	4.79	3.819	5.118	3.448	437	343	382	311	479	303	TRERF1	-	-	-
LOC102445680	zf-LITAF-like	30.154	25.889	29.033	29.318	35.851	31.471	1328	1103	1176	1211	1710	1398	CDIP1	-	-	-
LOC102445691	zf-C2H2	2.538	3.127	3.252	2.937	2.036	2.298	130	155	153	141	113	119	ZNF777	Human Diseases	Infectious disease: viral	K09228
LOC102445704	zf-MIZ	19.592	21.236	23.483	18.433	23.635	13.487	1178	1244	1325	1034	1534	823	ZMIZ1	-	-	-
LOC102445711	TF_Otx	0.125	0.097	0.149	0.067	0.058	0.031	4	3	3	2	2	1	not2	-	-	-
LOC102445761	zf-C2H2	6.752	5.872	6.076	6.635	4.868	4.411	265	223	219	244	207	175	Znf365	-	-	-
LOC102445787	zf-C2H2	4.74	4.354	5.635	4.33	3.158	4.84	335.27	298	366	287	242	346	ZNF620	Human Diseases	Infectious disease: viral	K09228
LOC102445804	zf-C2H2	2.833	2.771	2.727	3.563	3.805	3.303	112	106	99	132	163	132	ZNF777	Human Diseases	Infectious disease: viral	K09228
LOC102445805	TF_Otx	0	0.037	0	0	0.033	0	0	1	0	0	1	0	LHX3	-	-	-
LOC102445818	Fork head	0.187	0.695	0.448	0.199	0.138	0.148	5	18	11	5	4	4	Foxl2	-	-	-
LOC102445827	zf-C2H2	1.874	4.771	2.057	5.289	3.206	3.054	76.63	184.21	79.04	192	140.14	121.77	ZNF324B	Human Diseases	Infectious disease: viral	K09228
LOC102445850	zf-C2H2	2.967	2.084	3.509	3.916	3.581	2.891	119	79	136.95	155	163	117	ZNF19	Human Diseases	Infectious disease: viral	K09228
LOC102445852	T-box	1.153	0.297	5.013	3.323	9.268	7.491	44	11	176	119	384	289	EOMES	-	-	-
LOC102445888	HMG	4.763	5.759	4.19	3.696	5.586	4.732	125	145	108	101	167	123	TOX3	-	-	-
LOC102445918	TF_Otx	19.451	20.461	20.171	20.325	18.488	23.653	672	684	640	658	692	826	CERS2	Metabolism;Environmental Information Processing;Metabolism	Global and overview maps;Signal transduction;Lipid metabolism	K04710;K04710;K04710
LOC102445974	TF_Otx	0.035	0.109	0.096	0	0	0.104	2	6	5	0	0	6	Lhx4	-	-	-
LOC102446001	Pou	0.07	0.072	0.152	0	0.176	0.035	2	2	4	0	6	1	POU2F3	Human Diseases	Infectious disease: viral	K09364
LOC102446003	TF_Otx	0	0	0	0	0	0	0	0	0	0	0	0	Phox2a	-	-	-
LOC102446026	bHLH	7.556	7.141	7.884	7.458	6.13	5.166	479	438	459	443	421	331	AHR	Human Diseases;Organismal Systems	Endocrine and metabolic disease;Immune system	K09093;K09093
LOC102446039	zf-C2H2	14.416	12.308	14.826	14.603	16.741	14.847	708	584	668	671	890	739	ZNF398	Human Diseases	Infectious disease: viral	K09228
LOC102446045	bHLH	0.189	0.078	0.165	0.566	0.206	0.075	5	2	4	14	6	2	TFEC	-	-	-
LOC102446050	bHLH	80.152	66.567	83.32	87.989	104.255	72.551	2515	2021	2401	2587	3544	2301	NEUROD6	-	-	-
LOC102446075	zf-GATA	25.743	21.409	24.026	23.548	26.383	23.764	553	445	474	474	614	516	MTA3	-	-	-
LOC102446082	zf-C2H2	2.071	2.883	2.215	1.787	1.383	1.482	47	65	47	38	34	34	ZNF704	-	-	-
LOC102446083	bHLH	0.043	0.088	0.093	0	0.059	0.042	2	4	4	0	3	2	Ahrr	-	-	-
LOC102446095	TF_Otx	0	0.177	0	0	0.079	0.085	0	2	0	0	1	1	not2	-	-	-
LOC102446101	zf-GATA	0.111	0.057	0.151	0.089	0.026	0.055	4	2	5	3	1	2	GATA6	-	-	-
LOC102446129	zf-C2H2	0	0.147	0.052	0.152	0.044	0.188	0	3	1	3	1	4	--	-	-	-
LOC102446157	zf-BED	3.852	4.022	5.051	4.761	2.123	1.342	196	198	236	227	117	69	Zbed6	-	-	-
LOC102446179	THR-like	4.756	4.339	6.707	7.228	5.287	3.34	707	623	915	1008	850	501	RORA	Human Diseases;Organismal Systems;Human Diseases;Organismal Systems	Neurodegenerative disease;Immune system;Immune disease;Environmental adaptation	K08532;K08532;K08532;K08532
LOC102446208	HSF	0.243	0.302	0.627	0.338	0.315	0.385	10	12	19	13	14	16	HSF4	-	-	-
LOC102446216	TSC22	104.114	103.99	130.656	124.014	135.404	116.837	2811	2638	3018	2874	3693	3002	TSC22D1	-	-	-
LOC102446231	zf-GATA	2.949	3.563	3.365	3.253	2.097	2.043	265	306	274	274	201	180	TRPS1	-	-	-
LOC102446243	ETS	5.024	9.677	4.078	6.376	2.315	1.63	490	911	368	578	244	159	ETS1	Human Diseases;Environmental Information Processing;Human Diseases;Cellular Processes;Human Diseases	Cancer: overview;Signal transduction;Infectious disease: viral;Cell growth and death;Cancer: specific types	K02678;K02678;K02678;K02678;K02678
LOC102446268	TF_Otx	28.83	25.66	32.284	28.729	24.051	31.717	634	546	652	592	573	705	PBX1	Human Diseases	Cancer: overview	K15610
LOC102446270	GCM	0	0.116	0.122	0.3	0	0	0	2	2	5	0	0	GCM2	Organismal Systems	Endocrine system	K21598
LOC102446281	zf-C2H2	3.115	2.507	2.25	3.292	1.88	2.37	104	81	69	103	68	80	ZNF7	Human Diseases	Infectious disease: viral	K09228
LOC102446311	zf-C2H2	1.573	1.122	1.925	1.412	1.162	1.184	71	49	79.77	59.7	56.82	54	ZNF316	Human Diseases	Infectious disease: viral	K09228
LOC102446329	HMGA	3.614	3.049	5.207	5.776	3.364	4.223	33	27	45	51	34	40	--	-	-	-
LOC102446336	HMG	3.795	2.889	2.705	2.946	2.516	3.721	110	81	72	80	79	109	SOX1	-	-	-
LOC102446341	zf-C2H2	4.564	3.209	2.075	3.616	2.503	3.353	129	90	64	104	77	95	PLAGL1	-	-	-
LOC102446352	NDT80/PhoG	0.721	0.289	0.152	1.366	0.301	0.207	31	12	6	55	14	9	MYRFL	-	-	-
LOC102446386	bHLH	7.41	6.423	7.548	7.148	4.915	4.212	302	253	283	274	218	174	ARNT	Human Diseases;Human Diseases;Environmental Information Processing;Human Diseases;Human Diseases	Cancer: overview;Endocrine and metabolic disease;Signal transduction;Cancer: specific types;Cancer: overview	K09097;K09097;K09097;K09097;K09097
LOC102446424	HMG	461.745	428.074	469.259	444.669	447.083	432.531	3554	3188	3317	3207	3728	3365	HMGB3	-	-	-
LOC102446433	MYB	9.203	8.656	11.139	9.645	9.595	8.417	278	253	309	273	314	257	DMTF1	-	-	-
LOC102446453	ETS	3.13	2.945	2.465	2.825	2.688	3.197	66	61	48	56	63	69	ETV4	Human Diseases	Cancer: overview	K15592
LOC102446464	zf-C2HC	30.081	29.547	29.53	25.775	32.217	20.902	2206	2094	1989	1771	2557	1547	Myt1l	-	-	-
LOC102446488	NCU-G1	3.086	2.126	2.613	2.195	1.846	3.335	54	36	42	36	35	59	glmp-a	-	-	-
LOC102446510	zf-C2H2	3.243	2.504	3.013	3.23	3.55	4.203	141	104	127	129	161	176	ZNF821	-	-	-
LOC102446518	bHLH	0	0.186	0.065	0.064	0	0	0	3	1	1	0	0	TWIST2	Human Diseases	Cancer: overview	K09069
LOC102446541	zf-C2HC	4.481	5.923	7.717	7.733	7.582	6.597	310	398	497	507	571	460	Myt1	-	-	-
LOC102446557	TF_Otx	6.411	8.955	9.587	11.253	12.194	12.522	255	327	338	403	520	494	MEIS1	Human Diseases;Cellular Processes	Cancer: overview;Cellular community - eukaryotes	K15613;K15613
LOC102446564	ETS	0	0	0	0	0	0.032	0	0	0	0	0	1	SPIC	-	-	-
LOC102446588	zf-C2H2	7.571	7.312	12.569	7.802	5.522	5.63	435	395	639	411	355	346	SALL1	-	-	-
LOC102446611	TF_Otx	7.186	6.072	6.351	9.345	11.617	7.964	42	37	37	54	79	49	HOPX	-	-	-
LOC102446616	zf-C2H2	1.308	1.674	1.899	1.928	1.207	1.171	21	26	28	29	21	19	snai1	Environmental Information Processing;Cellular Processes	Signal transduction;Cellular community - eukaryotes	K05706;K05706
LOC102446619	TF_Otx	0	0	0	0	0	0	0	0	0	0	0	0	HOXC10	-	-	-
LOC102446629	ZBTB	3.017	2.312	3.599	3.274	3.614	2.834	178	132	195	181	231	169	Zbtb17	Human Diseases;Human Diseases;Cellular Processes;Human Diseases	Cancer: overview;Cancer: overview;Cell growth and death;Cancer: specific types	K10500;K10500;K10500;K10500
LOC102446640	TF_Otx	0	0	0	0	0	0	0	0	0	0	0	0	PHOX2B	-	-	-
LOC102446664	zf-C2H2	3.188	2.824	4.109	3.749	3.964	3.54	49	42	58	54	66	55	--	-	-	-
LOC102446665	HMG	1.542	2.315	2.749	2.264	1.305	1.294	80	112	131	100	70	64	TCF7L2	Human Diseases;Human Diseases;Human Diseases;Human Diseases;Environmental Information Processing;Environmental Information Processing;Human Diseases;Human Diseases;Human Diseases;Cellular Processes;Human Diseases;Organismal Systems;Human Diseases;Human Diseases;Cellular Processes;Human Diseases;Human Diseases;Human Diseases;Human Diseases	Cancer: overview;Infectious disease: viral;Infectious disease: bacterial;Cancer: specific types;Signal transduction;Signal transduction;Cancer: specific types;Cancer: specific types;Endocrine and metabolic disease;Cellular community - eukaryotes;Cancer: specific types;Endocrine system;Cancer: specific types;Cardiovascular disease;Cellular community - eukaryotes;Cancer: specific types;Cancer: spec…	K02620;K02620;K02620;K02620;K02620;K02620;K02620;K02620;K02620;K02620;K02620;K02620;K02620;K02620;K02620;K02620;K02620;K02620;K02620
LOC102446675	zf-C2H2	0.13	0.134	0.047	0.046	0.04	0.086	3	3	1	1	1	2	ZNF488	-	-	-
LOC102446690	zf-C2H2	25.223	25.111	21.71	19.869	33.533	17.866	2650	2553	2099	1949	3790	1879	BCL11B	Human Diseases	Cancer: overview	K22046
LOC102446702	bHLH	14.586	13.306	14.039	16.122	13.773	9.995	784	692	693	812	802	543	MXD1	-	-	-
LOC102446707	RXR-like	0.201	0.124	0.066	0.043	0.074	0.159	10	6	3	2	4	8	HNF4G	Human Diseases	Endocrine and metabolic disease	K08037
LOC102446745	ZBTB	3.795	4.012	5.212	3.926	4.122	5.121	139	139	168	135	157	179	ZNF131	-	-	-
LOC102446752	THAP	1.362	1.636	0.94	1.365	2.33	1.504	42	47	27	40	78	46	ZNF783	Human Diseases	Infectious disease: viral	K09228
LOC102446755	E2F	1.263	0.937	1.226	1.436	1.978	1.195	46	33	41	49	78	44	E2F3	Human Diseases;Human Diseases;Human Diseases;Human Diseases;Human Diseases;Cellular Processes;Human Diseases;Human Diseases;Human Diseases;Human Diseases;Human Diseases;Human Diseases;Human Diseases;Cellular Processes;Human Diseases;Human Diseases;Human Diseases;Human Diseases;Human Diseases;Human Diseases;Human Diseases;Human Diseases;Human Diseases	Cancer: overview;Infectious disease: viral;Infectious disease: viral;Infectious disease: viral;Infectious disease: viral;Cell growth and death;Infectious disease: viral;Cancer: specific types;Infectious disease: viral;Cancer: overview;Cancer: specific types;Cancer: specific types;Endocrine and metabolic disease;Cell growth and death;Drug resistance: antineoplastic;Cancer: specific types;Cancer: s…	K06620;K06620;K06620;K06620;K06620;K06620;K06620;K06620;K06620;K06620;K06620;K06620;K06620;K06620;K06620;K06620;K06620;K06620;K06620;K06620;K06620;K06620;K06620
LOC102446790	bHLH	8.184	7.546	8.808	6.035	7.775	6.822	343	306	339	237	353	289	NPAS2	Organismal Systems	Environmental adaptation	K09026
LOC102446805	TF_Otx	0.142	0.073	0.116	0	0.065	0.245	4	2	3	0	2	7	HNF1A	Human Diseases	Endocrine and metabolic disease	K08036
LOC102446810	zf-CCCH	1.011	1.184	0.66	0.863	0.498	0.6	15	17	9	12	8	9	mkrn1	-	-	-
LOC102446815	CSD	0	0.034	0	0	0	0	0	1	0	0	0	0	LIN28A	-	-	-
LOC102446823	zf-C2H2	0	0	0.029	0	0	0	0	0	1	0	0	0	Prdm9	Metabolism;Metabolism	Global and overview maps;Amino acid metabolism	K20796;K20796
LOC102446834	Fork head	0	0	0	0	0	0	0	0	0	0	0	0	foxc1a	-	-	-
LOC102446858	TF_Otx	0	0	0	0	0	0	0	0	0	0	0	0	hoxc11a	-	-	-
LOC102446885	HMG	3.585	3.42	4.17	3.237	3.818	2.395	117	108	125	99	135	79	SOX11	-	-	-
LOC102446905	CSL	8.565	10.16	13.495	9.973	5.149	6.145	238	292	348	269	175	182	rbpj	Human Diseases;Human Diseases;Human Diseases;Human Diseases;Organismal Systems;Environmental Information Processing	Infectious disease: viral;Infectious disease: viral;Cancer: overview;Neurodegenerative disease;Immune system;Signal transduction	K06053;K06053;K06053;K06053;K06053;K06053
LOC102446918	zf-BED	8.231	8.191	8.1	8.235	6.992	5.967	509	491	460	479	473	373	ZBED4	-	-	-
LOC102446922	zf-C2H2	2.915	2.861	3.254	2.071	2.894	4.212	317	301	325	211	341	463	TACO1	-	-	-
LOC102446951	zf-C2H2	1.769	2.039	2.641	2.133	0.805	0.73	113	126	151	124	47	45	MECOM	Human Diseases;Environmental Information Processing;Human Diseases	Cancer: overview;Signal transduction;Cancer: specific types	K04462;K04462;K04462
LOC102446968	zf-CCCH	4.746	4.056	5.32	4.238	2.127	2.213	139	116	145	119	70	66	UNK	-	-	-
LOC102446990	CUT	10.395	9.924	14.011	12.631	17.439	10.735	433	400	536	493	787	452	SATB1	-	-	-
LOC102447003	TF_Otx	0.28	0.537	1	0.554	0.258	0.119	7	13	23	13	7	3	ALX4	-	-	-
LOC102447019	zf-C2H2	2.192	1.59	1.549	1.765	1.917	1.598	57	40	37	43	54	42	ZNF34	Human Diseases	Infectious disease: viral	K09228
LOC102447047	TF_Otx	0	0	0	0	0	0	0	0	0	0	0	0	CDX4	-	-	-
LOC102447050	bHLH	0	0	0	0	0	0	0	0	0	0	0	0	MSGN1	-	-	-
LOC102447051	CP2	1.547	1.763	3.259	1.784	1.005	0.314	39	43	77	43	28	8	TFCP2L1	-	-	-
LOC102447089	TSC22	6.612	7.156	15.963	14.247	12.38	13.331	106	111	235	214	215	216	Tsc22d3	-	-	-
LOC102447106	TF_Otx	0	0	0	0	0	0	0	0	0	0	0	0	hoxc13a	-	-	-
LOC102447122	ETS	2.895	3.316	4.02	4.961	1.91	1.783	89	106	121	153	63	57	FLI1	Human Diseases	Cancer: overview	K09436
LOC102447157	zf-C2H2	8.526	9.113	8.675	9.021	8.43	7.137	351	363	328	348	376	297	SP3	-	-	-
LOC102447163	RHD	3.265	4.025	4.485	4.316	3.083	2.875	218	260	275	270	223	194	NFATC3	Environmental Information Processing;Human Diseases;Human Diseases;Human Diseases;Human Diseases;Environmental Information Processing;Cellular Processes;Organismal Systems;Organismal Systems;Human Diseases;Environmental Information Processing;Human Diseases;Organismal Systems;Organismal Systems;Organismal Systems;Human Diseases;Organismal Systems;Organismal Systems	Signal transduction;Infectious disease: viral;Infectious disease: viral;Infectious disease: viral;Infectious disease: viral;Signal transduction;Cell growth and death;Endocrine system;Development and regeneration;Infectious disease: viral;Signal transduction;Infectious disease: bacterial;Immune system;Immune system;Immune system;Cancer: overview;Immune system;Immune system	K17333;K17333;K17333;K17333;K17333;K17333;K17333;K17333;K17333;K17333;K17333;K17333;K17333;K17333;K17333;K17333;K17333;K17333
LOC102447169	zf-C2H2	12.518	12.575	13.716	12.028	11.753	11.787	642	624	646	578	653	611	ZNF652	-	-	-
LOC102447170	MYB	0.159	0.082	0.368	0.276	0.239	0.452	8	4	17	13	13	23	MIS18BP1	-	-	-
LOC102447225	MYB	0.597	0.615	0.673	0.455	0.61	0.485	28	28	29	20	31	23	--	-	-	-
LOC102447227	TF_Otx	3.289	7.373	5.246	6.18	8.339	8.617	71	154	104	125	195	188	NKX6-2	-	-	-
LOC102447248	THR-like	1.076	0.84	0.911	1.199	0.75	0.544	45	34	35	47	34	23	RORC	Organismal Systems;Human Diseases;Organismal Systems	Immune system;Immune disease;Environmental adaptation	K08534;K08534;K08534
LOC102447273	IRF	11.9	8.112	3.346	5.215	1.136	2.842	319	176	68	131	33	77	IRF1	Human Diseases;Organismal Systems;Environmental Information Processing;Human Diseases;Organismal Systems	Infectious disease: viral;Immune system;Signal transduction;Infectious disease: bacterial;Endocrine system	K09444;K09444;K09444;K09444;K09444
LOC102447275	TF_Otx	0.658	0.343	0.74	0.61	0.86	0.654	38	20	40	36	52	36	SIX6	-	-	-
LOC102447281	zf-C2H2	0.456	0.724	0.572	0.524	0.938	0.347	13	20	15	14	29	10	ZNF2	Human Diseases	Infectious disease: viral	K09228
LOC102447287	RFX	0	0	0	0	0	0	0	0	0	0	0	0	Rfx8	-	-	-
LOC102447302	TF_Otx	0	0	0	0	0	0	0	0	0	0	0	0	CDX4	-	-	-
LOC102447303	TF_Otx	0	0	0.242	0.237	0	0	0	0	4	4	0	0	ALX1	-	-	-
LOC102447306	zf-C2H2	1.689	1.059	1.637	0.852	0.516	0.712	127	77	113	60	42	55	GLI2	Human Diseases;Environmental Information Processing;Human Diseases;Environmental Information Processing	Cancer: overview;Signal transduction;Cancer: specific types;Signal transduction	K16798;K16798;K16798;K16798
LOC102447308	RFX	7.908	7.118	8.527	7.947	6.522	7.774	309	269	306	291	276	307	RFX4	-	-	-
LOC102447334	zf-C2H2	4.472	4.243	4.569	3.929	4.268	5.41	104.45	95.9	98	86	108	127.72	ZNF777	Human Diseases	Infectious disease: viral	K09228
LOC102447354	zf-C2H2	1.542	1.616	1.847	1.998	1.057	2.005	70	71	77	85	52	92	ZNF319	-	-	-
LOC102447355	TF_Otx	0.057	0.02	0.206	0.243	0.444	0.262	3	1	10	12	26	14	HMX1	-	-	-
LOC102447356	zf-C2H2	0.955	1.818	1.715	1.664	1.101	0.877	38	70	63	62	47	35	Znf516	Organismal Systems	Environmental adaptation	K22411
LOC102447372	RFX	8.288	7.725	8.269	6.531	6.802	4.477	909	812	828	669	793	490	RFX3	-	-	-
LOC102447395	zf-C2H2	1.288	13.074	1.658	1.925	1.665	2.248	55	540	65	77	77	97	ZNF251	Human Diseases	Infectious disease: viral	K09228
LOC102447418	zf-C2H2	10.878	13.401	13.873	11.386	12.692	13.104	625	745	732	613	790	761	ZFP91	-	-	-
LOC102447419	TF_Otx	0	0.055	0.347	0.113	0	0.263	0	1	6	2	0	5	IRX5	-	-	-
LOC102447480	bHLH	0.043	0.199	0.209	0.547	0.118	0.465	2	9	9	24	6	22	Ferd3l	-	-	-
LOC102447491	CUT	0.056	0.29	0.427	0.568	0.129	0.139	2	10	14	19	5	5	Onecut1	-	-	-
LOC102447550	zf-C2H2	0.83	1.383	1.151	1.643	0.447	0.543	38	63	49	70	22	25	IKZF1	-	-	-
LOC102447553	zf-C2H2	4.798	4.548	6.09	3.294	2.934	4.173	157	144	183	101	104	138	--	-	-	-
LOC102447559	zf-C2H2	0.083	0	0.045	0	0	0	2	0	1	0	0	0	--	Human Diseases	Infectious disease: viral	K09228
LOC102447562	TF_Otx	12.354	8.098	15.563	9.419	11.643	9.668	287	182	332	205	293	227	Dlx2	-	-	-
LOC102447600	zf-C2H2	1.817	2.833	2.113	1.939	2.246	1.371	59	89	63	59	79	45	Znf367	-	-	-
LOC102447602	zf-C2H2	2.312	2.233	3.224	2.318	1.566	1.668	214	200	274	201	157	156	ATF7	-	-	-
LOC102447641	T-box	1.261	0.232	2.992	1.113	1.03	0.819	21.32	3.86	46.37	17.56	18.45	13.86	MGA	-	-	-
LOC102447699	MBD	11.77	13.458	14.751	15.275	7.811	14.387	292	324	336	355	209	362	MBD4	Genetic Information Processing	Replication and repair	K10801
LOC102447704	E2F	0.109	0.023	0.166	0.303	0.121	0	5	1	7	13	6	0	E2F8	-	-	-
LOC102447736	zf-C2H2	22.141	23.355	29.277	26.809	28.493	29.926	600	606	720	645	792	747	Znf639	-	-	-
LOC102447763	TF_Otx	4.699	3.03	3.286	4.923	6.566	4.18	109	68	70	107	165	98	emx1	-	-	-
LOC102447774	zf-C2H2	3.4	2.772	2.295	2.044	1.503	1.327	71	56	44	40	34	28	ZNF316	Human Diseases	Infectious disease: viral	K09228
LOC102447798	PAX	0	0	0	0	0	0	0	0	0	0	0	0	Pax8	Human Diseases;Human Diseases;Organismal Systems;Human Diseases	Cancer: overview;Cancer: overview;Endocrine system;Cancer: specific types	K09293;K09293;K09293;K09293
LOC102447816	zf-CCCH	25.152	29.153	25.939	27.485	29.875	26.02	1523	1708	1440	1559	1959	1594	ZC3H13	-	-	-
LOC102447833	bHLH	3.573	3.115	2.045	2.066	1.849	2.801	371	313	195	201	208	294	MLXIP	Human Diseases;Human Diseases	Endocrine and metabolic disease;Endocrine and metabolic disease	K09113;K09113
LOC102447840	zf-C2H2	0	0.041	0.172	0.211	0.036	0.195	0	1	4	5	1	5	ZNF316	Human Diseases	Infectious disease: viral	K09228
LOC102447843	zf-C2H2	1.444	1.38	1.177	1.218	0.622	0.588	56	56	41	46	29	23	IKZF2	-	-	-
LOC102447875	ESR-like	0.995	0.977	0.989	1.049	1.837	1.305	80	76	73	79	160	106	ESR2	Human Diseases;Human Diseases;Organismal Systems;Human Diseases;Organismal Systems;Organismal Systems	Cancer: overview;Cancer: specific types;Endocrine system;Drug resistance: antineoplastic;Endocrine system;Endocrine system	K08551;K08551;K08551;K08551;K08551;K08551
LOC102447889	zf-C2H2	2.612	2.564	2.844	3.019	3.254	3.746	60	57	60	65	81	87	ZNF132	Human Diseases	Infectious disease: viral	K09228
LOC102447895	zf-C2H2	3.458	3.467	2.974	2.696	3.505	2.618	132	126	106	102	142	98	ZNF251	Human Diseases	Infectious disease: viral	K09228
LOC102447903	RXR-like	0.27	0.046	0.112	0.11	0.047	0.263	6	1	2	2	1	6	RXRG	Human Diseases;Human Diseases;Human Diseases;Organismal Systems;Organismal Systems;Organismal Systems;Human Diseases;Organismal Systems;Organismal Systems;Human Diseases;Human Diseases	Cancer: overview;Cancer: overview;Cancer: specific types;Endocrine system;Endocrine system;Immune system;Cancer: specific types;Endocrine system;Endocrine system;Cancer: specific types;Cancer: specific types	K08526;K08526;K08526;K08526;K08526;K08526;K08526;K08526;K08526;K08526;K08526
LOC102447918	TF_Otx	0.2	0.276	0.944	0.57	0.554	0.858	3	4	13	8	9	13	irx3	-	-	-
LOC102447932	zf-C2HC	4.913	4.573	3.958	4.307	5.565	4.452	392	353	290	322	481	359	L3MBTL1	-	-	-
LOC102447964	HMG	3.468	3.894	3.703	3.409	2.162	1.932	341	348	293	303	264	219	SOX6	-	-	-
LOC102447985	TF_Otx	17.16	13.757	23.798	13.904	15.579	14.776	486	377	619	369	478	423	dlx1a	-	-	-
LOC102447987	zf-C2H2	0.031	0.113	0.098	0.133	0	0.092	2	7	6	8	0	6	BNC1	-	-	-
LOC102448025	zf-C2H2	2.233	3.488	3.205	3.764	1.944	2.736	88	133	116	139	83	109	--	Human Diseases	Infectious disease: viral	K09228
LOC102448036	THR-like	0.72	0.867	1.518	1.273	0.852	0.792	29.07	33.09	56.3	48.2	37.3	32.32	RARB	Human Diseases;Human Diseases;Human Diseases;Human Diseases	Cancer: overview;Cancer: specific types;Cancer: specific types;Cancer: specific types	K08528;K08528;K08528;K08528
LOC102448040	PAX	0.031	0.639	1.06	1.079	0.442	1.369	1	22	37	38	18	52	PAX3	-	-	-
LOC102448057	zf-C2H2	0	0.219	0	0	0	0	0	2	0	0	0	0	zic5	-	-	-
LOC102448068	MH1	9.37	8.097	12.894	10.113	9.309	4.375	241	201	307	248	267	114	Nfib	-	-	-
LOC102448098	zf-C2H2	3.741	3.13	5.108	2.535	1.809	3.642	63	51	79	40	33	62	--	-	-	-
LOC102448104	zf-C2H2	1.292	2.943	1.023	2.318	1.518	1.481	44	97	32	74	56	51	--	-	-	-
LOC102448108	TF_Otx	0	0	0	0	0	0	0	0	0	0	0	0	HOXC6	-	-	-
LOC102448135	P53	5.232	7.042	6.66	7.203	5.402	6.939	100	129	117	129	112	134	TP53	Human Diseases;Human Diseases;Environmental Information Processing;Human Diseases;Environmental Information Processing;Human Diseases;Human Diseases;Human Diseases;Human Diseases;Human Diseases;Human Diseases;Human Diseases;Cellular Processes;Human Diseases;Human Diseases;Cellular Processes;Human Diseases;Human Diseases;Human Diseases;Human Diseases;Environmental Information Processing;Human Dise…	Cancer: overview;Infectious disease: viral;Signal transduction;Infectious disease: viral;Signal transduction;Cancer: overview;Neurodegenerative disease;Infectious disease: bacterial;Infectious disease: viral;Infectious disease: viral;Cancer: overview;Infectious disease: viral;Cell growth and death;Cancer: overview;Infectious disease: viral;Cell growth and death;Infectious disease: viral;Cancer: s…	K04451;K04451;K04451;K04451;K04451;K04451;K04451;K04451;K04451;K04451;K04451;K04451;K04451;K04451;K04451;K04451;K04451;K04451;K04451;K04451;K04451;K04451;K04451;K04451;K04451;K04451;K04451;K04451;K04451;K04451;K04451;K04451;K04451;K04451;K04451;K04451;K04451;K04451;K04451;K04451;K04451;K04451;K04451;K04451;K04451;K04451;K04451;K04451;K04451
LOC102448137	bHLH	20.732	23.664	28.48	25.998	22.567	18.744	816	889	1037	970	957	733	Tcf12	-	-	-
LOC102448152	HSF	0.057	0	0.124	0	0	0.113	1	0	2	0	0	2	HSFY1	-	-	-
LOC102448162	Tub	0	0	0.065	0.064	0	0.118	0	0	1	1	0	2	Tulp3	-	-	-
LOC102448165	TSC22	11.629	12.981	12.986	12.702	11.696	8.731	710	757	737	736	791	548	Mtcl1	-	-	-
LOC102448230	ETS	0.272	0.484	0.428	0.578	0.488	0.688	18	31	26	35	35	46	SPDEF	-	-	-
LOC102448241	CSD	152.294	150.363	170.071	167.892	148.437	146.101	6914.65	6605.06	7093.53	7139.83	7306.22	6708.64	CSDE1	-	-	-
LOC102448262	Tub	18.75	16.816	15.03	18.365	13.748	8.969	502	461	392	483	417	232	Tub	-	-	-
LOC102448288	bHLH	0.036	0.075	0	0.116	0.101	0.18	1	2	0	3	3	5	OLIG3	-	-	-
LOC102448289	Fork head	7.977	7.827	8.155	8.228	7.75	5.957	551	525	518	532	580	416	Foxk1	-	-	-
LOC102448349	zf-C2H2	3.925	3.902	2.736	3.131	3.121	2.785	289	278	185	216	249	207.25	ZNF7	Human Diseases	Infectious disease: viral	K09228
LOC102448351	AP-2	1.953	0.721	1.974	1.116	0.579	1.38	28	10	26	15	9	20	Tfap2c	-	-	-
LOC102448352	TF_Otx	0	0	0	0	0	0	0	0	0	0	0	0	Hoxc12	-	-	-
LOC102448372	ZBTB	3.337	2.881	2.798	3.188	3.991	2.784	168	143	131	149	211	138	ZBTB25	-	-	-
LOC102448404	Fork head	17.299	15.017	15.725	14.837	16.946	18.984	1024	866	860	812	1072	1116	Foxj2	-	-	-
LOC102448409	zf-C2H2	12.683	12.774	17.143	16.77	4.319	9.957	431	420	535	534	159	342	KLF2	Human Diseases;Environmental Information Processing;Environmental Information Processing	Cardiovascular disease;Signal transduction;Signal transduction	K17845;K17845;K17845
LOC102448416	TF_Otx	0	0	0	0	0.659	0.235	0	0	0	0	15	5	ISL2	-	-	-
LOC102448422	zf-C2H2	3.316	3.325	3.795	3.705	2.944	2.932	235	228	247	246	226	210	ZNF236	-	-	-
LOC102448450	zf-C2H2	0.652	0.539	1.277	0.904	0.722	0.774	10	8	18	13	12	12	ZNF692	-	-	-
LOC102448461	TF_Otx	26.428	19.552	25.725	18.423	21.909	19.856	523	371	463	340	459	388	ARX	-	-	-
LOC102448488	TF_Otx	13.4	12.428	11.365	11.979	12.984	13.773	471	412	351	398	474	475	LHX9	-	-	-
LOC102448513	TF_Otx	0.121	0.126	0.176	0	0.037	0.12	3	3	4	0	1	3	BARX2	-	-	-
LOC102448526	NGFIB-like	6.953	6.787	3.786	5.277	8.51	3.771	270	255	135	192	358	148	Nr4a3	Human Diseases	Cancer: overview	K08559
LOC102448548	MYB	15.066	16.665	15.929	15.815	18.622	11.39	1823	1951	1770	1793	2441	1393	NCOR1	Human Diseases;Organismal Systems;Human Diseases	Cancer: overview;Endocrine system;Drug resistance: antineoplastic	K04650;K04650;K04650
LOC102448559	HTH	2.389	2.564	2.537	2.65	2.656	1.585	299	303	289	303	351	192	LCOR	-	-	-
LOC102448566	PAX	0.104	0.681	0.132	0.906	0.656	0.223	6	38	7	49	41	13	Pax5	Human Diseases	Cancer: overview	K09383
LOC102448580	zf-C2H2	0.493	0.219	0.691	0.602	0.26	0.488	7	3	9	8	4	7	--	-	-	-
LOC102448588	zf-C2H2	3.344	3.344	3.812	3.497	2.471	2.652	328	296	353	328	284	277	Prdm15	-	-	-
LOC102448600	zf-C2H2	7.9	7.09	6.429	8.608	8.942	8.268	190	165	142	194	233	201	--	-	-	-
LOC102448619	zf-C2H2	2.145	2.956	2.163	2.416	1.723	2.122	54	72	50	57	47	54	--	Human Diseases	Infectious disease: viral	K09228
LOC102448638	zf-C2H2	7.546	2.491	4.793	5.667	4.354	6.36	216	69	126	152	135	184	KLF8	-	-	-
LOC102448730	bHLH	0.166	0.221	1.008	0.709	0.92	2.019	7	9	39	28	42	86	Nhlh1	-	-	-
LOC102448735	TF_Otx	0.18	0.311	0.229	0.064	0.333	0.178	6	10	7	2	12	6	vax2-a	-	-	-
LOC102448740	MYB	2.919	3.498	3.386	3.398	1.85	0.983	174	221	191	208	130	64	MIDEAS	-	-	-
LOC102448765	ZBTB	100.51	81.363	124.464	131.204	122.629	86.714	2780	2206	3159	3415	3675	2412	ZBTB18	-	-	-
LOC102448836	MBD	7.239	6.841	7.503	6.197	6.289	8.464	187	171	178	150	176	221	SETDB1	Metabolism;Cellular Processes;Metabolism	Global and overview maps;Cellular community - eukaryotes;Amino acid metabolism	K11421;K11421;K11421
LOC102448844	zf-C2H2	2.773	1.617	3.33	3.87	2.757	3.236	39	22	43	51	42	46	Klf4	Cellular Processes	Cellular community - eukaryotes	K17846
LOC102448851	THR-like	8.022	7.1	7.122	6.825	7.003	4.634	485	416	393	382	450	282	THRB	Environmental Information Processing;Organismal Systems	Signaling molecules and interaction;Endocrine system	K08362;K08362
LOC102448866	bHLH	2.056	1.826	0.944	2.057	1.542	1.271	64	55	27	60	52	40	NPAS2	Organismal Systems	Environmental adaptation	K09026
LOC102448880	Fork head	2.677	2.455	2.878	2.071	2.502	1.688	80	71	79	58	81	51	FOXP4	-	-	-
LOC102448890	E2F	0.379	1.174	0.66	1.131	0.28	0.15	5	15	8	14	4	2	E2F1	Human Diseases;Human Diseases;Human Diseases;Human Diseases;Human Diseases;Human Diseases;Cellular Processes;Human Diseases;Human Diseases;Human Diseases;Human Diseases;Human Diseases;Human Diseases;Human Diseases;Cellular Processes;Human Diseases;Human Diseases;Human Diseases;Human Diseases;Human Diseases;Human Diseases;Human Diseases;Human Diseases;Cellular Processes;Human Diseases	Cancer: overview;Infectious disease: viral;Infectious disease: viral;Infectious disease: viral;Infectious disease: viral;Infectious disease: viral;Cell growth and death;Infectious disease: viral;Cancer: specific types;Infectious disease: viral;Cancer: overview;Cancer: specific types;Cancer: specific types;Endocrine and metabolic disease;Cell growth and death;Drug resistance: antineoplastic;Cancer…	K17454;K17454;K17454;K17454;K17454;K17454;K17454;K17454;K17454;K17454;K17454;K17454;K17454;K17454;K17454;K17454;K17454;K17454;K17454;K17454;K17454;K17454;K17454;K17454;K17454
LOC102448892	MYB	1.268	0.746	1.758	0.279	0.241	1.478	52	28	65	10	10	61	MYB	Environmental Information Processing	Signal transduction	K09420
LOC102448942	zf-C2H2	1.541	1.268	1.595	1.732	3.372	2.116	36	28	36	38	84	50	--	-	-	-
LOC102448946	zf-C2H2	5.872	5.17	8.039	5.881	5.256	3.971	353	292	438	331	334	242	SP4	-	-	-
LOC102448957	zf-MIZ	9.64	4.857	8.135	7.33	10.011	7.749	80	39	62	57	90	65	ZMIZ2	-	-	-
LOC102448962	HMG	10.834	8.958	12.541	10.729	13.748	9.019	555	444	590	515	763	467	Sox4	-	-	-
LOC102449041	THR-like	0.265	0.238	0.345	0.344	0	0.313	6	5	7	7	0	7	NR1H4	-	-	-
LOC102449051	TF_Otx	0	0	0	0	0	0	0	0	0	0	0	0	TLX1	Human Diseases	Cancer: overview	K09340
LOC102449053	ZBTB	11.337	12.364	13.389	14.389	13.029	12.216	758	801	822	901	945	821	ZBTB5	-	-	-
LOC102449056	Pou	0.084	0.173	0.273	0.149	0.18	0.138	3	6	9	5	7	5	POU6F2	-	-	-
LOC102449092	RFX	1.331	1.157	1.576	1.503	1.175	0.993	69	58	75	73	66	52	Rfx1	-	-	-
LOC102449103	TF_Otx	2.591	2.434	3.847	1.483	0.043	5.616	110	100	150	59	2	241	LMX1A	-	-	-
LOC102449124	zf-C2H2	2.418	2.117	2.61	2.908	3.007	3.466	118	100	117	133	159	171	ZNF341	-	-	-
LOC102449129	zf-C2H2	1.479	1.759	0.834	1.453	2.75	2.021	17.37	20	9	16	35	24	--	Human Diseases	Infectious disease: viral	K09228
LOC102449155	ZBTB	2.077	2.683	2.77	2.549	3.115	2.877	40	50	49	46	65	56	Zbtb22	-	-	-
LOC102449167	TF_Otx	4.179	5.612	6.47	5.006	1.92	1.576	273	410	430	343	171	128	HMBOX1	-	-	-
LOC102449168	HMG	6.937	7.607	7.884	7.358	6.727	7.355	241	264	254	239	243	243	PMS1	-	-	-
LOC102449169	zf-NF-X1	4.504	5.618	6.276	5.396	5.941	3.858	261	315	334	293	373	226	NFXL1	-	-	-
LOC102449178	zf-C2H2	3.83	4.619	5.098	4.769	3.3	3.705	90	105	110	105	84	88	ZNF707	Human Diseases	Infectious disease: viral	K09228
LOC102449190	MH1	1.208	1.023	0.586	0.302	0.597	0.4	30	25	14	7	16	10	SMAD9	Cellular Processes;Environmental Information Processing	Cellular community - eukaryotes;Signal transduction	K16791;K16791
LOC102449208	Pou	4.075	3.842	4.942	2.74	1.539	0.792	219	201	241	136	88	43	POU2F1	Human Diseases	Infectious disease: viral	K09364
LOC102449234	zf-C2H2	6.849	5.654	6.914	7.564	7.757	7.191	158	121	146	156	182	156	ZNF189	Human Diseases	Infectious disease: viral	K09228
LOC102449244	ZBTB	3.36	3.333	4.455	3.91	3.3	3.634	135	128	165	148	145	148	ZBTB1	-	-	-
LOC102449253	SAND	0.122	0.106	0.097	0	0.041	0.133	6	5	4	0	2	6	AIRE	Genetic Information Processing;Human Diseases	Folding, sorting and degradation;Immune disease	K10603;K10603
LOC102449262	zf-NF-X1	7.588	6.658	7.521	7.132	7.411	4.515	603	512	549	532	638	363	NFX1	Human Diseases	Infectious disease: viral	K12236
LOC102449284	MYB	5.698	8.427	5.83	6.71	5.033	8.747	116	166	109	128	111	180	DNAJC1	Genetic Information Processing	Folding, sorting and degradation	K09521
LOC102449287	TF_Otx	0.378	0.37	0.357	0.188	0.395	0.449	15	10.94	13	7	17	18	NANOG	Human Diseases;Cellular Processes	Cancer: overview;Cellular community - eukaryotes	K10164;K10164
LOC102449309	zf-C2H2	6.175	6.452	7.684	7.217	6.263	6.154	273	276	312	299	300	275	ZFP64	-	-	-
LOC102449312	ZBTB	3.335	4.191	3.922	3.358	2.922	2.086	241	297	263	228	234	154	ZBTB21	-	-	-
LOC102449341	bHLH	0.07	0	0	0	0	0	1	0	0	0	0	0	Tcf21	-	-	-
LOC102449369	ZBTB	19.436	19.994	24.703	20.571	23.593	15.047	1445	1438	1687	1435	1900	1131	ZBTB44	-	-	-
LOC102449389	IRF	4.085	5.045	4.759	6.608	3.386	4.07	128	153	137	194	115	129	IRF2	-	-	-
LOC102449445	bHLH	5.596	5.489	4.539	4.875	6.325	6.441	98	93	73	80	120	114	MYC	Human Diseases;Environmental Information Processing;Environmental Information Processing;Human Diseases;Human Diseases;Human Diseases;Human Diseases;Human Diseases;Human Diseases;Human Diseases;Cellular Processes;Human Diseases;Human Diseases;Environmental Information Processing;Human Diseases;Human Diseases;Environmental Information Processing;Environmental Information Processing;Human Diseases;…	Cancer: overview;Signal transduction;Signal transduction;Cancer: overview;Infectious disease: viral;Infectious disease: viral;Infectious disease: bacterial;Cancer: overview;Infectious disease: viral;Infectious disease: viral;Cell growth and death;Infectious disease: viral;Cancer: specific types;Signal transduction;Infectious disease: viral;Cancer: overview;Signal transduction;Signal transduction;…	K04377;K04377;K04377;K04377;K04377;K04377;K04377;K04377;K04377;K04377;K04377;K04377;K04377;K04377;K04377;K04377;K04377;K04377;K04377;K04377;K04377;K04377;K04377;K04377;K04377;K04377;K04377;K04377;K04377;K04377;K04377;K04377;K04377
LOC102449464	Fork head	1.115	0.48	0.658	0.05	0	0.689	24	10	13	1	0	15	foxj1b	-	-	-
LOC102449477	bHLH	10.4	11.34	13.875	13.611	12.81	15.31	397	491	566	536	526	685	TAL2	-	-	-
LOC102449504	TF_Otx	4.271	5.696	4.046	3.408	4.492	4.976	102.24	136.5	91.25	76.43	120.66	120.39	nkx2.2a	Human Diseases	Endocrine and metabolic disease	K08029
LOC102449510	zf-C2H2	0.072	0.074	0.039	0.019	0	0.071	4	4	2	1	0	4	PRDM13	-	-	-
LOC102449520	zf-C2H2	2.448	2.804	2.511	2.074	3.137	2.433	79	100	85	77	120	76	ZNF621	Human Diseases	Infectious disease: viral	K09228
LOC102449544	zf-C2H2	2.267	2.092	1.791	2.136	2.211	2.579	97.44	87	70.69	86.01	102.95	112	ZNF688	Human Diseases	Infectious disease: viral	K09228
LOC102449557	zf-C2H2	8.012	6.936	7.218	6.711	6.891	4.505	776	650	642	609	723	441	ZNF831	-	-	-
LOC102449578	zf-C2H2	1.422	2.055	2.46	2.068	0.842	1.035	144	200	221	194	92	104	RREB1	-	-	-
LOC102449664	TF_Otx	0	0	0	0	0	0.504	0	0	0	0	0	2	POU2F2	Human Diseases	Infectious disease: viral	K09364
LOC102449677	TF_Otx	0	0	0	0	0	0	0	0	0	0	0	0	NANOG	Human Diseases;Cellular Processes	Cancer: overview;Cellular community - eukaryotes	K10164;K10164
LOC102449714	zf-C2H2	2.244	2.407	2.443	3.334	2.15	2.613	79	82	79	110	82	93	ZNF251	Human Diseases	Infectious disease: viral	K09228
LOC102449722	zf-C2H2	1.758	2.566	2.734	1.846	1.21	1.877	63	89	90	62	47	68	zmat1	-	-	-
LOC102449732	zf-C2H2	2.876	3.731	4.106	4.072	3.048	1.902	196	246	257	260	225	131	ZNF518A	-	-	-
LOC102449744	zf-C2H2	2.269	1.851	1.43	1.402	1.325	0.592	38	30	22	22	24	10	--	-	-	-
LOC102449767	Fork head	4.686	5.038	3.622	3.952	4.229	3.291	224	233	159	177	219	159	FOXO1	Human Diseases;Human Diseases;Human Diseases;Human Diseases;Cellular Processes;Organismal Systems;Organismal Systems;Environmental Information Processing;Environmental Information Processing;Human Diseases;Human Diseases;Human Diseases;Organismal Systems;Organismal Systems;Organismal Systems	Cancer: overview;Infectious disease: viral;Cancer: overview;Infectious disease: bacterial;Cell growth and death;Endocrine system;Endocrine system;Signal transduction;Signal transduction;Endocrine and metabolic disease;Endocrine and metabolic disease;Cancer: specific types;Endocrine system;Aging;Aging	K07201;K07201;K07201;K07201;K07201;K07201;K07201;K07201;K07201;K07201;K07201;K07201;K07201;K07201;K07201
LOC102449772	HMG	34.972	30.681	35.209	31.142	35.824	32.837	1598	1364	1477	1340	1763	1504	HMG20A	-	-	-
LOC102449811	THR-like	4.052	2.489	4.75	2.454	3.186	4.703	53	30	55	34	42	61	RARA	Human Diseases;Human Diseases;Organismal Systems;Organismal Systems;Human Diseases	Cancer: overview;Cancer: overview;Endocrine system;Immune system;Cancer: specific types	K08527;K08527;K08527;K08527;K08527
LOC102449815	TF_Otx	0	0	0.219	0	0.062	0.066	0	0	3	0	1	1	VSX1	-	-	-
LOC102449819	NF-YB	8.018	9.09	10.94	10.122	9.252	8.462	227	249	285	269	285	243	NFYB	Human Diseases;Human Diseases;Organismal Systems	Infectious disease: bacterial;Infectious disease: viral;Immune system	K08065;K08065;K08065
LOC102449828	zf-C2H2	1.614	1.233	2.063	1.124	0.972	0.903	23	17	27	15	15	13	ZNF251	Human Diseases	Infectious disease: viral	K09228
LOC102449870	bHLH	0	0.217	0	0	0	0.208	0	2	0	0	0	2	TCF24	-	-	-
LOC102449871	MH1	4.96	5.111	5.589	7.125	4.751	3.923	344	343	356	463	357	275	SMAD3	Human Diseases;Cellular Processes;Human Diseases;Human Diseases;Cellular Processes;Human Diseases;Environmental Information Processing;Human Diseases;Environmental Information Processing;Cellular Processes;Cellular Processes;Organismal Systems;Human Diseases;Human Diseases;Organismal Systems;Environmental Information Processing;Human Diseases;Human Diseases;Human Diseases	Cancer: overview;Transport and catabolism;Cancer: overview;Infectious disease: viral;Cell growth and death;Cancer: specific types;Signal transduction;Cancer: specific types;Signal transduction;Cellular community - eukaryotes;Cell growth and death;Endocrine system;Infectious disease: parasitic;Endocrine and metabolic disease;Immune system;Signal transduction;Cancer: specific types;Cancer: specific…	K04500;K04500;K04500;K04500;K04500;K04500;K04500;K04500;K04500;K04500;K04500;K04500;K04500;K04500;K04500;K04500;K04500;K04500;K04500
LOC102449886	T-box	0	0	0	0	0	0	0	0	0	0	0	0	tbx6	-	-	-
LOC102449894	SF-like	0.116	0.602	0.211	0.191	0.057	0.531	3	14	9	7	3	16	NR5A2	Human Diseases	Endocrine and metabolic disease	K08027
LOC102449922	bHLH	3.638	3.632	4.515	3.274	2.476	3.782	236	228	269	199	174	248	MITF	Human Diseases;Human Diseases;Organismal Systems;Organismal Systems;Human Diseases;Cellular Processes	Cancer: overview;Cancer: overview;Development and regeneration;Endocrine system;Cancer: specific types;Transport and catabolism	K09455;K09455;K09455;K09455;K09455;K09455
LOC102449995	HMG	0.868	1.166	1.559	1.436	1.362	1.073	20	26	33	31	34	25	Sox12	-	-	-
LOC102450003	TF_Otx	3.962	3.996	5.476	4.025	1.358	8.027	167	163	212	159	62	342	OTX2	-	-	-
LOC102450008	TF_Otx	0	0	0.231	0	0.49	0.105	0	0	2	0	5	1	lbx1	-	-	-
LOC102450015	MYB	12.137	12.389	12.421	12.108	10.854	9.667	1380	1363	1297	1290	1337	1111	CHD2	-	-	-
LOC102450112	zf-C2H2	1.772	1.584	2.295	1.993	3.404	2.653	37	32	44	39	77	56	--	Human Diseases	Infectious disease: viral	K09228
LOC102450132	ARID	4.632	4.669	4.809	4.686	6.045	4.708	365	356	348	346	516	375	ARID1B	Organismal Systems;Human Diseases	Environmental adaptation;Cancer: specific types	K11653;K11653
LOC102450156	Fork head	7.828	6.93	8.81	5.206	4.369	3.531	311	273	321	197	194	147	FOXP1	-	-	-
LOC102450158	zf-C2H2	0	0	0	0	0	0	0	0	0	0	0	0	--	-	-	-
LOC102450175	Fork head	0	0	0.065	0.085	0.11	0.079	0	0	3	4	6	4	Foxl2	-	-	-
LOC102450178	Fork head	0.149	0.525	0.304	0.448	0.055	0.677	5	18	10	15	2	23	FOXB1	-	-	-
LOC102450188	zf-GATA	2.189	3.683	3.466	2.815	0.909	1.745	105	168	149	126	47	81	GATA2	-	-	-
LOC102450191	MYB	0.467	0.224	0.327	0.285	0.262	0.182	28	13	18	16	17	11	MYBL1	-	-	-
LOC102450249	TF_Otx	0	0	0	0	0	0	0	0	0	0	0	0	HOXB13	-	-	-
LOC102450273	zf-C2H2	4.316	4.363	6.538	4.504	3.822	2.348	271	265	377	265	260	149	Klf7	-	-	-
LOC102450281	T-box	0.333	0.418	0.57	0.736	0.052	0.353	14	17	22	29	2	15	Tbx15	-	-	-
LOC102450284	zf-CCCH	19.295	16.051	21.114	19.187	21.127	21.433	594	479	598	553	704	667	MKRN1	-	-	-
LOC102450288	zf-C2H2	2.833	2.851	3.804	3.539	1.822	1.659	124	118	151	145	86	73	MTF1	-	-	-
LOC102450294	zf-C2H2	5.627	6.036	5.366	5.467	6.77	4.684	290	301	254	264	378	244	ZNF281	-	-	-
LOC102450343	MYB	18.263	16.565	17.442	18.211	15.377	15.514	865	759	759	808	789	743	ZZZ3	-	-	-
LOC102450365	bHLH	0.491	0.169	1.069	0.524	0	0.486	3	1	6	3	0	3	BHLHA15	Human Diseases	Endocrine and metabolic disease	K08040
LOC102450367	E2F	17.145	16.867	14.783	14.095	14.311	16.015	293	286	240	237	303	277	E2F5	Cellular Processes;Cellular Processes;Environmental Information Processing	Cell growth and death;Cell growth and death;Signal transduction	K04682;K04682;K04682
LOC102450368	zf-C2H2	14.772	15.633	13.523	16.963	15.896	15.082	501	513	424	539	583	517	CTCF	-	-	-
LOC102450369	ARID	7.162	6.378	7.259	6.7	6.574	6.569	535	461	498	469	532	496	KDM5A	-	-	-
LOC102450385	bHLH	0.148	0	0	0	0	0.438	1	0	0	0	0	3	HES7	Human Diseases	Infectious disease: viral	K09087
LOC102450386	MYB	38.124	25.908	50.492	46.837	49.454	61.595	353	233	432	410	497	582	Bap18	-	-	-
LOC102450405	zf-CCCH	16.448	15.175	13.24	14.019	11.096	6.479	779	689	574	625	562	313	Rc3h2	-	-	-
LOC102450422	zf-GATA	15.704	15.657	15.784	15.92	19.866	14.835	1417	1367	1308	1346	1942	1353	Rere	-	-	-
LOC102450479	TF_Otx	0	0	0	0	0	0	0	0	0	0	0	0	HOXB9	-	-	-
LOC102450488	ZBTB	23.652	23.923	31.358	28.232	22.524	21.459	1207	1136	1499	1352	1142	1020	BCL6	Human Diseases;Environmental Information Processing	Cancer: overview;Signal transduction	K15618;K15618
LOC102450509	HMG	1.214	0.926	1.001	1.09	0.576	0.651	107	79	81	90	55	58	KMT2D	Metabolism;Human Diseases;Metabolism	Global and overview maps;Endocrine and metabolic disease;Amino acid metabolism	K09187;K09187;K09187
LOC102450523	TF_Otx	2.528	2.115	2.097	1.456	2.26	2.025	63	51	48	34	61	51	ARX	-	-	-
LOC102450544	THR-like	1.052	0.914	0.911	1.046	0.132	0.426	44	37	35	41	6	18	VDR	Human Diseases;Organismal Systems;Organismal Systems;Organismal Systems	Infectious disease: bacterial;Endocrine system;Digestive system;Excretory system	K08539;K08539;K08539;K08539
LOC102450552	T-box	0.03	0.078	0.016	0.048	0.014	0.03	2	5	1	3	1	2	TBX1	-	-	-
LOC102450579	bHLH	0.121	0.251	0.396	0.259	0.28	0.3	2	4	6	4	5	5	MSC	-	-	-
LOC102450583	RXR-like	0.587	0.835	0.48	0.157	0.655	0.387	24	33	18	6	29	16	Hnf4a	Environmental Information Processing;Human Diseases	Signal transduction;Endocrine and metabolic disease	K07292;K07292
LOC102450599	MYB	8.259	8.107	10.309	9.507	8.848	6.804	595	565	682	641	689	496	TTF1	Organismal Systems	Endocrine system	K15225
LOC102450607	ETS	2.065	2.198	2.467	2.385	1.508	1.937	134	138	147	145	106	127	ETV6	Human Diseases	Cancer: overview	K03211
LOC102450644	SAND	3.054	1.917	2.735	2.681	3.372	2.485	107	65	88	88	128	88	SAMD11	-	-	-
LOC102450652	bHLH	0.306	0	0.5	0.654	0.495	0.834	4	0	6	8	7	11	TFAP4	Human Diseases	Cancer: overview	K09108
LOC102450702	TF_Otx	0	0	0	0	0	0	0	0	0	0	0	0	HOXB8	-	-	-
LOC102450707	bHLH	113.696	81.576	91.625	99.97	77.374	100.191	1766	1226	1307	1455	1302	1573	ID4	Cellular Processes;Environmental Information Processing	Cellular community - eukaryotes;Signal transduction	K17695;K17695
LOC102450724	ARID	6.727	6.019	5.875	5.843	3.25	4.753	327	284	264	268	173	236	Arid5a	-	-	-
LOC102450759	TF_Otx	0	0.092	0.063	0.123	0.116	0.228	0	2	1	2	4	4	irx4-a	-	-	-
LOC102450760	ESR-like	1.398	2.463	4.763	3.96	5.342	4.072	78	135	250	211	327	234	ESRRG	-	-	-
LOC102450768	zf-C2H2	3.138	3.663	3.905	3.873	1.675	2.344	147	166	168	170	85	111	Sp1	Human Diseases;Human Diseases;Human Diseases;Human Diseases;Human Diseases;Human Diseases;Organismal Systems;Human Diseases;Organismal Systems;Human Diseases;Human Diseases;Environmental Information Processing;Cellular Processes;Organismal Systems	Cancer: overview;Cancer: overview;Neurodegenerative disease;Infectious disease: viral;Cancer: specific types;Endocrine and metabolic disease;Endocrine system;Cancer: overview;Endocrine system;Drug resistance: antineoplastic;Neurodegenerative disease;Signal transduction;Transport and catabolism;Endocrine system	K04684;K04684;K04684;K04684;K04684;K04684;K04684;K04684;K04684;K04684;K04684;K04684;K04684;K04684
LOC102450772	CSD	0.387	0.323	0.529	0.246	0.117	0.2	32	26	37	20	10	16	LIN28B	-	-	-
LOC102450799	ARID	0	0	0	0.08	0	0	0	0	0	1	0	0	arid3a	-	-	-
LOC102450839	TF_Otx	0	0.732	1.452	1.824	2.424	2.721	0	17	32	41	63	66	EN1	-	-	-
LOC102450855	CUT	5.433	3.437	3.344	3.538	4.244	2.735	197	118	112	127	171	105	SATB2	-	-	-
LOC102450865	zf-C2H2	2.367	2.265	2.983	3.03	3.471	3.179	95.02	88	110	114	151	129	ZNF251	Human Diseases	Infectious disease: viral	K09228
LOC102450925	HMG	52.713	51.128	58.765	57.139	63.014	60.951	1807	1704	1882	1852	2341	2117	Smarce1	Organismal Systems;Human Diseases	Environmental adaptation;Cancer: specific types	K11651;K11651
LOC102450951	MBD	6.445	6.566	7.193	7.515	6.584	6.127	281	277	288	307	311	270	SETDB2	Metabolism;Metabolism	Global and overview maps;Amino acid metabolism	K18494;K18494
LOC102450954	TF_Otx	9.37	7.2	6.189	7.72	9.283	8.566	222	162	138	169	239	201	Pknox2	-	-	-
LOC102450960	HMG	2.499	2.166	2.837	2.784	3.498	2.337	94	81	99	97	141	88	MAEL	-	-	-
LOC102451001	bHLH	30.753	22.759	30.776	27.029	35.335	35.788	758	539	696	629	943	890	USF1	-	-	-
LOC102451016	TF_Otx	0.397	0.705	0.819	0.569	0.102	0.739	5	10	11	10	2	11	PITX2	Environmental Information Processing	Signal transduction	K04686
LOC102451049	CUT	2.483	2.582	1.308	1.966	1.966	2.504	155	156	75	115	133	158	CUX2	-	-	-
LOC102451095	zf-C2H2	2.209	1.779	1.975	2.209	1.975	2.347	95	74	78	89	92	102	ZNF408	-	-	-
LOC102451097	HPD	0.096	0.146	0.157	0.133	0.2	0.048	4	6	6	5	9	2	PROX2	-	-	-
LOC102451101	TF_Otx	0	0	0.069	0.068	0	0	0	0	2	2	0	0	HOXB7	-	-	-
LOC102451105	ZBTB	7.418	9.361	9.774	10.367	10.177	9.002	181	221	219	237	269	222	ZBTB6	-	-	-
LOC102451160	TF_Otx	0.249	1.572	7.737	7.465	15.016	14.853	9	55	257	253	589	543	Barhl1	-	-	-
LOC102451167	ETS	0.063	0	0.069	0	0.058	0	1	0	1	0	1	0	Elf3	-	-	-
LOC102451259	zf-C2H2	0	0	0	0	0.184	0	0	0	0	0	3	0	ZNF320	Human Diseases	Infectious disease: viral	K09228
LOC102451279	ESR-like	5.96	7.409	6.227	7.65	7.336	10.173	222	267	213	267	296	383	Esrra	-	-	-
LOC102451282	bHLH	0	0	0	0	0	0	0	0	0	0	0	0	Mga	-	-	-
LOC102451293	RXR-like	5.492	4.774	6.369	7.942	3.926	3.167	476	400	506	645	371	278	Nr2c2	-	-	-
LOC102451311	ZBTB	5.822	5.573	5.739	7.065	6.598	5.246	244	237	246	285	318	241	Gzf1	-	-	-
LOC102451312	RFX	1.731	1.756	1.697	1.316	1.406	1.22	80	74	70	57	69	57	RFX5	Human Diseases;Human Diseases;Organismal Systems	Infectious disease: bacterial;Immune disease;Immune system	K08061;K08061;K08061
LOC102451318	TF_Otx	0.455	1.807	2.17	3.132	1.095	3.528	13	50	57	84	34	102	irx2	-	-	-
LOC102451338	TSC22	12.737	15.961	13.811	13.763	9.748	10.343	240	291	239	243	199	197	CCDC83	-	-	-
LOC102451339	TF_Otx	0	0	0	0	0	0	0	0	0	0	0	0	TLX3	-	-	-
LOC102451341	TF_Otx	0	0	0	0	0	0.015	0	0	0	0	0	1	HOXB4	-	-	-
LOC102451343	CSD	70.816	70.854	65.551	69.014	73.275	59.767	2695	2609	2291	2461	3021	2299	HK1	Metabolism;Human Diseases;Organismal Systems;Environmental Information Processing;Metabolism;Human Diseases;Metabolism;Human Diseases;Metabolism;Organismal Systems;Metabolism;Metabolism;Metabolism;Metabolism	Global and overview maps;Infectious disease: bacterial;Endocrine system;Signal transduction;Global and overview maps;Cancer: overview;Carbohydrate metabolism;Endocrine and metabolic disease;Carbohydrate metabolism;Digestive system;Carbohydrate metabolism;Carbohydrate metabolism;Carbohydrate metabolism;Biosynthesis of other secondary metabolites	K00844;K00844;K00844;K00844;K00844;K00844;K00844;K00844;K00844;K00844;K00844;K00844;K00844;K00844
LOC102451347	ZBTB	5.633	7.984	9.698	8.685	6.169	6.605	160	220	253	222	190	185	ZBTB26	-	-	-
LOC102451348	zf-C2H2	2.534	3.137	10.157	8.855	13.467	12.561	91	109	335	298	524	456	zic5	-	-	-
LOC102451383	RFX	3.064	3.328	3.831	2.983	2.54	1.628	216	227	248	197	194	116	RFX7	-	-	-
LOC102451386	ZBTB	1.358	1.237	0.743	0.717	0.518	0.355	78.7	69.4	39.55	38.98	32.51	20.76	HIC2	-	-	-
LOC102451445	zf-C2H2	9.492	10.769	8.146	10.006	5.236	4.084	468	513	369	456	279	203	Sall3	-	-	-
LOC102451498	zf-C2H2	2.931	3.281	2.925	2.932	3.043	3.625	96	104	88	90	108	120	ZNF251	Human Diseases	Infectious disease: viral	K09228
LOC102451506	zf-C2H2	11.858	12.686	11.19	14.235	14.516	13.977	445	422	393	448	588	516	YY1	-	-	-
LOC102451509	CSD	25.831	28.666	26.631	24.541	32.309	30.947	583	626	552	519	790	706	Carhsp1	-	-	-
LOC102451519	THR-like	11.802	11.392	15.082	9.815	6.845	8.724	530	495	622	413	333	396	PPARA	Environmental Information Processing;Human Diseases;Human Diseases;Human Diseases;Organismal Systems;Organismal Systems;Organismal Systems	Signal transduction;Infectious disease: viral;Endocrine and metabolic disease;Endocrine and metabolic disease;Endocrine system;Endocrine system;Endocrine system	K07294;K07294;K07294;K07294;K07294;K07294;K07294
LOC102451533	TF_Otx	5.328	5.956	5.37	3.932	3.738	2.76	846	915	783	585	643	443	ZFHX4	-	-	-
LOC102451548	TF_Otx	5.736	7.12	7.126	6.858	6.778	4.775	241	286	277	272	308	201	ADNP2	-	-	-
LOC102451566	zf-C2H2	6.45	6.233	7.064	6.596	7.597	8.443	367	347	370	350	467	485	Znf76	-	-	-
LOC102451579	TF_Otx	0	0	0	0	0	0	0	0	0	0	0	0	Hoxb5	-	-	-
LOC102451581	CSD	17.471	16.079	20.096	13.393	4.492	15.905	639	569	675	459	178	588	HKDC1	Metabolism;Human Diseases;Organismal Systems;Environmental Information Processing;Metabolism;Human Diseases;Metabolism;Human Diseases;Metabolism;Organismal Systems;Metabolism;Metabolism;Metabolism;Metabolism	Global and overview maps;Infectious disease: bacterial;Endocrine system;Signal transduction;Global and overview maps;Cancer: overview;Carbohydrate metabolism;Endocrine and metabolic disease;Carbohydrate metabolism;Digestive system;Carbohydrate metabolism;Carbohydrate metabolism;Carbohydrate metabolism;Biosynthesis of other secondary metabolites	K00844;K00844;K00844;K00844;K00844;K00844;K00844;K00844;K00844;K00844;K00844;K00844;K00844;K00844
LOC102451596	RXR-like	43.238	38.989	32.122	38.511	48.54	33.648	1002	942	700	859	1264	815	NR2F2	-	-	-
LOC102451640	TF_Otx	7.062	4.023	8.74	3.419	0.286	10.054	205	113	233	93	9	295	MSX2	Human Diseases	Infectious disease: viral	K09341
LOC102451655	LRRFIP	2.774	2.415	1.749	1.039	0.764	1.204	57	48	33	20	17	25	STX2	Organismal Systems;Genetic Information Processing	Nervous system;Folding, sorting and degradation	K08486;K08486
LOC102451669	ETS	1.273	1.222	1.139	1.941	0.378	0.9	28	26	23	40	9	20	ETV7	Human Diseases	Cancer: overview	K03211
LOC102451670	TF_Otx	8.059	10.475	5.978	5.709	9.908	7.451	229	288	156	152	305	214	SIX3	-	-	-
LOC102451672	bHLH	1.966	3.171	4.394	4.663	0.541	1.346	47	68	98	102	13	31	TAL1	-	-	-
LOC102451677	TF_Otx	0	0	0	0	0	0	0	0	0	0	0	0	Nkx3-2	-	-	-
LOC102451686	zf-C2H2	5.162	3.666	3.645	4.165	4.576	4.337	156.24	111.54	102.64	119.61	150.69	131.53	ZSCAN29	Human Diseases	Infectious disease: viral	K09228
LOC102451708	ZBTB	7.263	6.409	6.401	7.185	6.442	6.36	383	327	310	355	368	339	GZF1	-	-	-
LOC102451711	MH1	8.951	11.106	11.014	10.605	11.32	10.436	454	545	513	504	622	535	SMAD4	Human Diseases;Human Diseases;Human Diseases;Human Diseases;Environmental Information Processing;Environmental Information Processing;Human Diseases;Environmental Information Processing;Cellular Processes;Environmental Information Processing;Cellular Processes;Human Diseases;Organismal Systems;Environmental Information Processing;Human Diseases;Human Diseases;Cellular Processes;Human Diseases	Cancer: overview;Infectious disease: viral;Infectious disease: viral;Cancer: specific types;Signal transduction;Signal transduction;Cancer: specific types;Signal transduction;Cellular community - eukaryotes;Signal transduction;Cell growth and death;Endocrine and metabolic disease;Immune system;Signal transduction;Cancer: specific types;Cancer: specific types;Cellular community - eukaryotes;Cancer…	K04501;K04501;K04501;K04501;K04501;K04501;K04501;K04501;K04501;K04501;K04501;K04501;K04501;K04501;K04501;K04501;K04501;K04501
LOC102451726	TF_Otx	1.855	1.789	1.794	1.171	1.605	1.172	69	76	63	45	77	59	ISL1	Cellular Processes	Cellular community - eukaryotes	K09370
LOC102451735	zf-C2H2	0.576	0.31	0.377	0.172	0.319	0.251	25	13	15	7	15	11	--	Human Diseases	Infectious disease: viral	K09228
LOC102451740	T-box	0.183	0.233	0.339	0.241	0.05	0.128	17.01	21	29	21	5	12	TBX20	-	-	-
LOC102451743	zf-LITAF-like	0.051	0	0.054	0.054	0.047	0.098	1	0	1	1	1	2	--	Cellular Processes	Transport and catabolism	K19363
LOC102451767	zf-MIZ	11.235	10.172	11.54	10.456	12.026	8.813	758	664	715	661	879	601	Pias1	Human Diseases;Environmental Information Processing;Genetic Information Processing	Infectious disease: viral;Signal transduction;Folding, sorting and degradation	K04706;K04706;K04706
LOC102451780	ETS	6.738	7.908	11.588	10.921	6.394	5.607	214	243	338	325	220	180	ETS2	Environmental Information Processing;Human Diseases	Signal transduction;Infectious disease: viral	K21932;K21932
LOC102451782	ZBTB	1.009	0.511	1.098	0.65	0.105	0.075	53	26	53	32	6	4	ZBTB20	-	-	-
LOC102451794	HMG	10.278	8.221	8.761	9.088	6.089	9.054	166	128	133	137	107	147	HMG20B	-	-	-
LOC102451798	MYB	7.91	7.892	7.353	9.601	9.465	8.118	186	179	158	212	241	193	DNAJC2	-	-	-
LOC102451805	bHLH	0.244	0.189	0.066	0.391	0.056	0.06	4	3	1	6	1	1	neurog1	Cellular Processes	Cellular community - eukaryotes	K09081
LOC102451817	TF_Otx	0	0	0	0	0	0	0	0	0	0	0	0	Hoxb6	-	-	-
LOC102451829	zf-GATA	8.619	6.208	6.968	6.968	7.666	6.537	330	230	245	250	318	253	GATAD2B	-	-	-
LOC102451842	Pou	8.243	8.416	9.57	8.002	9.671	9.972	166	164	177	151	211	203	Pou3f4	-	-	-
LOC102451850	ESR-like	0.17	0.229	0.143	0.158	0.083	0.11	8	9	5	6	4	6	PGR	Human Diseases;Organismal Systems;Cellular Processes;Organismal Systems	Cancer: specific types;Endocrine system;Cell growth and death;Endocrine system	K08556;K08556;K08556;K08556
LOC102451872	TF_Otx	0.906	1.472	1.336	0.759	0.379	0.23	51	81	69	40	23	13	HNF1B	Human Diseases	Endocrine and metabolic disease	K08034
LOC102451873	zf-CCCH	13.511	12.337	12.35	12.212	15.115	15.195	778	685	650	660	940	880	DHX57	-	-	-
LOC102451876	zf-C2H2	3.926	4.033	3.282	3.856	5.089	4.201	184	188	137	167	258	193	--	-	-	-
LOC102451886	GCFC	10.91	15.489	15.489	11.973	11.154	13.646	530	728	691	545	587	670	GCFC2	-	-	-
LOC102451903	ETS	10.053	11.372	12.61	13.046	13.639	13.208	375	405	432	456	537	498	ELF2	-	-	-
LOC102451957	THR-like	6.64	6.205	5.049	6.825	3.592	2.996	196	183	147	189	114	87	PPARD	Human Diseases;Environmental Information Processing;Organismal Systems;Human Diseases	Cancer: overview;Signal transduction;Endocrine system;Cancer: specific types	K04504;K04504;K04504;K04504
LOC102451971	bHLH	0	0	0	0.223	0.322	0.207	0	0	0	3	5	3	ptf1a	-	-	-
LOC102451989	RHD	0.331	0.068	0.072	0.354	0	0.131	5	1	1	5	0	2	NFATC4	Human Diseases;Human Diseases;Human Diseases;Human Diseases;Environmental Information Processing;Cellular Processes;Organismal Systems;Organismal Systems;Human Diseases;Environmental Information Processing;Organismal Systems	Infectious disease: viral;Infectious disease: viral;Infectious disease: viral;Infectious disease: viral;Signal transduction;Cell growth and death;Endocrine system;Development and regeneration;Infectious disease: viral;Signal transduction;Immune system	K17334;K17334;K17334;K17334;K17334;K17334;K17334;K17334;K17334;K17334;K17334
LOC102451997	zf-C2H2	10.122	12.341	12.967	12.726	14.217	11.525	623	735	733	734	948	717	ZNF7	Human Diseases	Infectious disease: viral	K09228
LOC102452005	TF_Otx	12.556	12.475	16.769	14.843	14.375	16.951	362	348	444	401	449	494	CERS5	Metabolism;Environmental Information Processing;Metabolism	Global and overview maps;Signal transduction;Lipid metabolism	K04710;K04710;K04710
LOC102452041	zf-CCCH	0.602	0.65	1.226	1.174	0.822	0.751	23	24	43	42	34	29	ZC3H12D	-	-	-
LOC102452046	zf-GATA	0	0	0	0	0	0	0	0	0	0	0	0	GATA4	Environmental Information Processing;Cellular Processes;Cellular Processes;Organismal Systems	Signal transduction;Cellular community - eukaryotes;Cell growth and death;Endocrine system	K09183;K09183;K09183;K09183
LOC102452049	HMG	15.838	15.649	14.54	13.74	16.76	16.585	1523	1456	1284	1238	1746	1612	CHD3	-	-	-
LOC102452050	zf-C2H2	21.818	22.413	27.972	25.453	21.728	23.398	877	871	1033	959	947	951	VEZF1	-	-	-
LOC102452061	TF_Otx	0	0	0.02	0	0	0.018	0	0	1	0	0	1	Hoxb2	-	-	-
LOC102452063	bHLH	0	0	0.222	0.096	0	0.089	0	0	3	1	0	1	NEUROG3	Human Diseases	Endocrine and metabolic disease	K08028
LOC102452073	TF_Otx	0.134	0.228	0.212	0.242	0	0.125	5	7	8	8	0	4	Six2	-	-	-
LOC102452074	zf-C2H2	2.548	1.942	2.48	3.136	1.724	2.239	53.02	39.11	47.39	61.15	38.86	47.1	--	-	-	-
LOC102452096	CSD	0.316	0.065	0.069	0.202	0.175	0	5	1	1	3	3	0	YBX2	-	-	-
LOC102452103	zf-C2H2	0.801	1.355	1.353	1.088	0.709	0.788	13.13	21.49	20.36	16.71	12.59	13.05	--	-	-	-
LOC102452163	zf-C2H2	0	0.052	0	0.054	0.047	0	0	1	0	1	1	0	OVOL1	-	-	-
LOC102452169	zf-C2H2	6.117	3.513	6.473	5.23	2.661	2.257	333.76	185.46	324.36	267.39	157.31	124.47	ZNF263	Human Diseases	Infectious disease: viral	K09228
LOC102452180	zf-C2H2	1.887	2.14	1.757	2.461	1.658	2.138	62	68	53	75.76	59	71	DZIP1L	-	-	-
LOC102452184	ETS	2.495	2.098	3.083	2.267	1.487	1.268	154	126	175	133	100	79	ERG	Human Diseases;Human Diseases	Cancer: overview;Cancer: specific types	K09435;K09435
LOC102452194	ARID	1.586	0.787	1.727	1.015	1.23	2.071	25	12	25	15	21	33	KDM5B	-	-	-
LOC102452222	zf-C2H2	8.416	7.622	10.238	8.109	6.674	11.337	459	389	495	400	382	602	ZNF423	-	-	-
LOC102452223	zf-C2H2	2.327	2.891	2.558	3.845	2.871	2.325	104	125	105	161	139	105	Prdm10	-	-	-
LOC102452242	RHD	1.175	1.101	1.778	1.168	0.807	1.031	50	45	64	46	38	45	NFATC1	Environmental Information Processing;Human Diseases;Environmental Information Processing;Human Diseases;Human Diseases;Human Diseases;Environmental Information Processing;Organismal Systems;Cellular Processes;Organismal Systems;Human Diseases;Environmental Information Processing;Human Diseases;Organismal Systems;Organismal Systems;Organismal Systems;Organismal Systems;Human Diseases;Human Disease…	Signal transduction;Infectious disease: viral;Signal transduction;Infectious disease: viral;Infectious disease: viral;Infectious disease: viral;Signal transduction;Immune system;Cell growth and death;Endocrine system;Infectious disease: viral;Signal transduction;Infectious disease: bacterial;Immune system;Immune system;Development and regeneration;Immune system;Endocrine and metabolic disease;Can…	K04446;K04446;K04446;K04446;K04446;K04446;K04446;K04446;K04446;K04446;K04446;K04446;K04446;K04446;K04446;K04446;K04446;K04446;K04446;K04446;K04446;K04446
LOC102452245	zf-C2H2	3.026	3.056	3.068	4.047	2.633	3.132	87	85	81	109	82	91	ZNF251	Human Diseases	Infectious disease: viral	K09228
LOC102452255	bHLH	15.254	17.46	26.746	15.754	12.869	18.946	372	412	599	360	340	467	HEY1	Human Diseases;Human Diseases;Human Diseases;Environmental Information Processing	Cancer: overview;Infectious disease: viral;Cancer: specific types;Signal transduction	K09091;K09091;K09091;K09091
LOC102452282	Fork head	4.74	4.606	6.93	4.736	2.44	7.305	251	236	337	235	140	391	foxj1-b	-	-	-
LOC102452308	zf-C2H2	0.593	0.818	0.335	0.464	0.706	0.888	15	20	12	11	20	25	TRIM38	-	-	-
LOC102452341	MH1	5.884	4	6.549	7.75	7.796	7.75	139	93	143	173	197	186	NFIX	-	-	-
LOC102452384	MYB	3.298	3.444	3.28	3.646	3.402	4.795	196	198	179	203	219	288	SNAPC4	-	-	-
LOC102452397	THAP	2.824	1.53	1.762	1.654	1.908	1.295	82	43	47	45	60	38	THAP6	-	-	-
LOC102452418	NF-YB	6.634	7.998	9.377	9.79	8.833	9.64	125	145	162	172	180	183	POLE3	Genetic Information Processing;Genetic Information Processing;Genetic Information Processing	Replication and repair;Replication and repair;Replication and repair	K02326;K02326;K02326
LOC102452427	bHLH	10.583	9.858	11.937	10.734	13.066	15.907	289	261	300	275	387	440	MAX	Human Diseases;Environmental Information Processing;Human Diseases;Human Diseases	Cancer: overview;Signal transduction;Cancer: overview;Cancer: specific types	K04453;K04453;K04453;K04453
LOC102452450	zf-C2H2	2.801	2.94	3.632	3.899	3.359	2.686	194	197	231	253	252	188	IKZF5	-	-	-
LOC102452458	THR-like	2.219	2.741	2.85	2.72	1.44	0.909	128	153	151	147	90	53	RORB	Organismal Systems	Environmental adaptation	K08533
LOC102452498	zf-C2H2	2.272	2.852	2.276	2.85	3.04	2.002	137	166.4	126	161	198.56	122	TRIM27	-	-	-
LOC102452541	TF_Otx	0	0	0	0	0	0.169	0	0	0	0	0	1	Nkx2-4	-	-	-
LOC102452581	TF_Otx	0.197	0.103	0.072	0.142	0.276	0.132	6	3	2	4	9	4	CERS3	Metabolism;Environmental Information Processing;Metabolism	Global and overview maps;Signal transduction;Lipid metabolism	K04710;K04710;K04710
LOC102452632	TF_Otx	0	0	0	0	0	0	0	0	0	0	0	0	HOXB1	Cellular Processes	Cellular community - eukaryotes	K09301
LOC102452647	bHLH	0.226	0.146	0.431	0.241	0.209	0.028	8	5	14	8	8	1	SIM2	-	-	-
LOC102452649	zf-C2H2	47.547	36.852	53.153	48.492	57.532	51.497	1793	1419	1985	1750	2386	1963	--	-	-	-
LOC102452662	ZBTB	1.627	1.165	1.655	1.624	1.188	1.462	156	107	144	147	124	139	ZBTB39	-	-	-
LOC102452694	Fork head	0.051	0.026	0.19	0.133	0	0.025	2	1	7	5	0	1	Foxl1	-	-	-
LOC102452698	zf-C2H2	62.088	56.847	64.982	59.993	44.806	40.109	3203	2953	3133	2960	2679	2261	ZEB2	Human Diseases;Human Diseases;Human Diseases	Cancer: overview;Cancer: overview;Cancer: specific types	K09299;K09299;K09299
LOC102452708	TF_Otx	0.759	1.805	1.681	2.296	1.379	4.082	30	69	61	85	59	163	irx1-a	-	-	-
LOC102452757	ARID	6.672	5.818	5.085	5.162	5.696	7.549	160	135	112	116	148	183	KDM5C	-	-	-
LOC102452801	PAX	0.126	0	0	0	0	0	2	0	0	0	0	0	Pax1	-	-	-
LOC102452812	TF_Otx	0.663	0.685	1.032	0.91	0.7	1.031	7	7	10	9	8	11	OTP	-	-	-
LOC102452821	zf-C2H2	4.322	4.008	4.833	4.82	2.28	1.618	111	99.6	114	116	63.44	42	ZNF707	Human Diseases	Infectious disease: viral	K09228
LOC102452823	MYB	5.456	7.05	6.981	5.901	5.612	8.016	139	172	161	138	152	202	TERF2	-	-	-
LOC102452834	bHLH	10.216	17.027	9.209	12.492	19.11	19.746	302	487	250	346	612	590	OLIG2	-	-	-
LOC102452835	zf-GATA	0	0	0	0	0	0	0	0	0	0	0	0	GATA5	-	-	-
LOC102452837	zf-C2H2	5.652	7.236	5.809	3.907	7.431	6.773	208.09	257.76	196.41	134.77	296.39	252.05	--	Human Diseases	Infectious disease: viral	K09228
LOC102452846	zf-C2H2	2.758	2.952	3.531	3.512	2.243	2.062	248	255	291	293	217	185	ZNF618	-	-	-
LOC102452857	ZBTB	0.649	0.727	1.708	1.097	0.3	0.321	12	13	29	19	6	6	Bcl6b	-	-	-
LOC102452863	TF_Otx	0.465	0.288	0.169	0.165	0.229	0.123	15	9	5	5	8	4	HMX3	-	-	-
LOC102452867	zf-C2H2	0.296	0.444	0.439	0.831	0.521	0.239	11	16	15	29	21	9	--	Human Diseases	Infectious disease: viral	K09228
LOC102452877	zf-C2H2	3.625	3.291	2.854	3.582	3.007	4.265	148	130	107	137	133	176	--	-	-	-
LOC102452888	Tub	1.006	0.372	0.136	0	0.121	0.13	8.52	3.05	1.06	0	1.11	1.11	Tulp3	-	-	-
LOC102452915	bHLH	12.443	13.102	11.206	11.415	12.095	10.708	584	595	483	502	615	508	Bhlhe41	Organismal Systems	Environmental adaptation	K03730
LOC102452922	zf-CCCH	23.8	27.089	36.179	22.826	14.159	19.456	760	837	1061	683	488	628	ZFP36L1	Cellular Processes	Cell growth and death	K18753
LOC102452956	TF_Otx	2.582	3.528	3.288	3.083	1.374	2.382	59	78	69	66	34	55	HHEX	Human Diseases;Human Diseases	Cancer: overview;Endocrine and metabolic disease	K08024;K08024
LOC102453000	CP2	0.033	0.102	0.107	0.07	0.076	0.049	2	6	6	4	5	3	GRHL1	-	-	-
LOC102453013	bHLH	0	0	0	0	0	0	0	0	0	0	0	0	Figla	-	-	-
LOC102453064	zf-C2H2	0.154	1.116	1.792	0.549	1.377	2.748	3	21	32	10	29	54	SP5	-	-	-
LOC102453082	GCFC	9.557	9.962	12.106	13.181	11.729	8.995	349	352	406	451	464	332	PAXBP1	-	-	-
LOC102453113	TF_Otx	0.251	0.26	0.137	0	0	0.124	4	4	2	0	0	2	Hmx2	-	-	-
LOC102453118	zf-C2H2	1.53	1.569	1.93	1.803	0.772	1.668	110	110	127	127	61	120	TRIM27	-	-	-
LOC102453122	ZBTB	7.65	7.556	8.813	7.408	7.198	5.5	518	495	548	470	528	377	ZBTB33	-	-	-
LOC102453126	zf-C2H2	0.843	0.71	0.527	0.654	0.512	0.507	52.29	42.63	30.05	38.01	34.43	31.79	ZNF316	Human Diseases	Infectious disease: viral	K09228
LOC102453129	TF_Otx	0.226	0.304	0.221	0.265	0.271	0.112	10	13	9	11	13	5	Sebox	-	-	-
LOC102453133	zf-CCCH	0.114	0	0.062	0.546	0.21	0.169	2	0	1	9	4	3	CPSF4	Human Diseases;Genetic Information Processing	Infectious disease: viral;Translation	K14404;K14404
LOC102453163	LRRFIP	10.461	10.461	11.521	11.96	10.452	11.155	708	696	771	771	668	729	LRRFIP1	-	-	-
LOC102453185	zf-C2H2	0.598	0.309	0.163	0.957	0.414	0.887	4	2	1	6	3	6	ZNF704	-	-	-
LOC102453222	TEA	2.569	2.733	3.487	2.901	1.119	2.149	188	193	234	200	88	158	TEAD3	Environmental Information Processing;Environmental Information Processing	Signal transduction;Signal transduction	K09448;K09448
LOC102453227	MYB	19.164	17.248	16.998	16.745	20.748	18.881	480	418	391	393	563	478	TADA2A	-	-	-
LOC102453233	bHLH	6.213	7.73	5.525	6.614	5.855	4.571	329	435	297	348	360	289	Npas3	-	-	-
LOC102453248	bHLH	15.418	12.829	31.419	31.816	56.895	42.886	467	376	874	903	1867	1313	Neurod1	Human Diseases	Endocrine and metabolic disease	K08033
LOC102453251	zf-C2H2	10.657	9.669	30.385	31.343	47.009	48.212	131	115	343	361	626	599	ZIC2	-	-	-
LOC102453291	THAP	4.884	4.158	4.638	4.608	4.492	6.039	115	93	106	99	113	140	--	-	-	-
LOC102453331	HMG	4.913	3.184	5.441	4.333	3.805	5.067	236	148	240	195	198	246	WDHD1	-	-	-
LOC102453346	zf-C2H2	4.608	4.696	5.943	5.47	3.42	2.656	183	182	216	207	152	109	ZNF518B	-	-	-
LOC102453350	CSRNPN	16.924	16.224	14.694	15.869	23.346	18.626	1311.21	1216.25	1045.53	1152.09	1959.6	1458.66	CSRNP2	-	-	-
LOC102453374	zf-C2H2	0.375	0.221	0.058	0.8	0.841	0.106	7	4	1	14	17	2	--	-	-	-
LOC102453378	RXR-like	0.044	0.16	0.12	0.071	0.041	0.022	2	7	5	3	2	1	hnf4b	-	-	-
LOC102453386	zf-C2H2	3.137	3.476	5.428	3.561	4.355	2.855	117.71	124.37	164.95	146.99	191.57	137.21	ZNF34	Human Diseases	Infectious disease: viral	K09228
LOC102453387	bHLH	21.877	22.674	22.411	20.849	23.175	13.05	1075	1079	1009	960	1232	648	ARNT2	Human Diseases;Human Diseases;Human Diseases	Cancer: overview;Cancer: overview;Cancer: specific types	K15589;K15589;K15589
LOC102453388	zf-CCCH	2.115	2.819	3.043	2.974	3.522	2.241	192	250	260	255	352	207	RC3H1	-	-	-
LOC102453408	RHD	17.407	18.465	17.397	13.766	10.258	7.013	1966	2000	1688	1443	1248	801	Nfat5	-	-	-
LOC102453439	zf-C2H2	4.41	3.77	4.292	3.951	4.975	4.578	81	67	74	68	99	85	ZNF346	-	-	-
LOC102453452	Pou	0	0.225	0	0	0	0	0	3	0	0	0	0	BRN3	-	-	-
LOC102453459	E2F	0.089	0.183	0.193	0.379	0.246	0.22	2	4	4	8	6	5	E2F2	Human Diseases;Human Diseases;Human Diseases;Human Diseases;Human Diseases;Cellular Processes;Human Diseases;Human Diseases;Human Diseases;Human Diseases;Human Diseases;Human Diseases;Human Diseases;Cellular Processes;Human Diseases;Human Diseases;Human Diseases;Human Diseases;Human Diseases;Human Diseases;Human Diseases;Human Diseases;Human Diseases	Cancer: overview;Infectious disease: viral;Infectious disease: viral;Infectious disease: viral;Infectious disease: viral;Cell growth and death;Infectious disease: viral;Cancer: specific types;Infectious disease: viral;Cancer: overview;Cancer: specific types;Cancer: specific types;Endocrine and metabolic disease;Cell growth and death;Drug resistance: antineoplastic;Cancer: specific types;Cancer: s…	K09389;K09389;K09389;K09389;K09389;K09389;K09389;K09389;K09389;K09389;K09389;K09389;K09389;K09389;K09389;K09389;K09389;K09389;K09389;K09389;K09389;K09389;K09389
LOC102453495	TF_Otx	0	0	0	0	0	0	0	0	0	0	0	0	Evx2	-	-	-
LOC102453510	NF-YC	4.091	3.367	5.327	3.748	5.377	7.093	70	55	82	63	94	115	POLE4	-	-	-
LOC102453522	T-box	0	0.333	0	0	0	0	0	3	0	0	0	0	TBX5	-	-	-
LOC102453528	Fork head	0	0	0.038	0	0	0	0	0	1	0	0	0	FOXN1	-	-	-
LOC102453572	PC4	111.964	95.376	132.367	137.902	140.761	110.762	846	697	924	980	1133	847	Sub1	-	-	-
LOC102453598	MYB	4.792	4.2	5.156	4.767	4.211	4.495	250	212	247	233	238	237	MIER1	-	-	-
LOC102453599	NGFIB-like	3.723	3.301	2.088	2.29	3.047	2.543	188	160	94	110	163	124	NR4A2	Organismal Systems;Organismal Systems	Endocrine system;Endocrine system	K08558;K08558
LOC102453608	CP2	18.032	16.258	14.479	16.174	21.566	15.432	815	711	601	685	1056	705	tfcp2	-	-	-
LOC102453619	zf-C2H2	2.823	3.029	3.238	3.358	2.387	3.156	131	136	138	146	120	148	--	Human Diseases	Infectious disease: viral	K09228
LOC102453622	ZBTB	28.258	22.125	27.609	23.574	28.883	26.88	1947	1475	1747	1522	2156	1872	Zbtb4	-	-	-
LOC102453642	zf-C2H2	4.426	4.828	4.926	4.723	7.626	6.86	90	95	92	90	168	141	--	Human Diseases	Infectious disease: viral	K09228
LOC102453704	THR-like	10.107	11.454	15.389	11.344	12.69	10.841	751	752	976	782	1014	838	NR1D2	-	-	-
LOC102453710	zf-CCCH	9.793	10.808	11.002	10.613	4.453	2.907	244	260	251	247	121	73	MBNL3	-	-	-
LOC102453714	zf-C2H2	5.458	3.997	3.191	3.507	4.896	2.777	112	79	60	67	109	58	--	-	-	-
LOC102453728	bHLH	0.883	1.21	2.126	1.92	0.721	1.427	52	69	115	106	46	85	HEY2	Human Diseases;Human Diseases;Human Diseases;Environmental Information Processing	Cancer: overview;Infectious disease: viral;Cancer: specific types;Signal transduction	K09091;K09091;K09091;K09091
LOC102453773	zf-C2H2	1.69	0.965	1.21	1.424	1.354	0.968	38	21	25	30	33	22	--	Human Diseases	Infectious disease: viral	K09228
LOC102453802	Tub	1.374	2.852	3.581	1.705	1.138	3.036	38	74	89	43	33	82	Tulp1	-	-	-
LOC102453815	ETS	3.031	3.809	6.337	4.524	2.129	2.415	112	137	204	151	86	87	Elk3	-	-	-
LOC102453821	bHLH	1.473	1.384	0.753	1.453	1.833	0.949	66	60	31	61	89	43	Mlxipl	Human Diseases;Human Diseases	Endocrine and metabolic disease;Endocrine and metabolic disease	K09113;K09113
LOC102453830	bHLH	0.988	1.678	3.093	0.531	2.076	2.075	23.12	36	59.5	10	46	43.26	Hes5	Human Diseases;Human Diseases;Human Diseases;Environmental Information Processing	Cancer: overview;Infectious disease: viral;Cancer: specific types;Signal transduction	K06055;K06055;K06055;K06055
LOC102453855	zf-C2H2	2.882	2.751	2.819	3.127	2.299	2.247	118	109	106	120	102	93	TRIM21	-	-	-
LOC102453882	TF_Otx	0.847	1.27	2.999	2.035	4.459	3.563	20	29	65	45	114	85	LHX1	-	-	-
LOC102453885	zf-C2H2	9.277	7.151	7.981	9.08	9.73	7.944	543	405	429	498	617	470	--	-	-	-
LOC102453934	bHLH	1.664	1.673	1.862	1.703	1.179	0.835	146	142	150	140	112	74	USF3	-	-	-
LOC102453944	bHLH	51.147	57.969	62.151	59.859	38.849	52.314	621	681	693	681	511	642	id3-a	Cellular Processes;Environmental Information Processing	Cellular community - eukaryotes;Signal transduction	K17694;K17694
LOC102453983	TF_Otx	4.387	6.92	6.417	5.761	3.893	3.587	82	132	117	98	82	64	Lhx2	-	-	-
LOC102453988	zf-C2H2	26.424	24.823	24.319	22.627	23.421	19.176	1729	1574	1464	1398	1666	1265	PHF20	-	-	-
LOC102454036	bHLH	0.875	0.53	0.452	0.583	0.394	0.673	10	6	5	7	5	8	HES6	Human Diseases	Infectious disease: viral	K09087
LOC102454070	ESR-like	7.403	8.413	8.22	6.193	6.043	6.136	557	613	568	437	493	467	NR3C1	Environmental Information Processing	Signaling molecules and interaction	K05771
LOC102454126	zf-C2H2	0.364	0.941	1.438	0.875	0.42	0.541	8	20	29	18	10	12	HIC1	-	-	-
LOC102454129	zf-C2H2	2.482	2.939	3.265	2.759	2.148	2.66	48	55	58	50	45	52	--	Human Diseases	Infectious disease: viral	K09228
LOC102454149	HMG	236.247	245.6	294.505	283.667	285.526	225.256	6906	6950	7916	7772	9048	6654	HMGB1	Cellular Processes;Cellular Processes;Genetic Information Processing	Cell growth and death;Transport and catabolism;Replication and repair	K10802;K10802;K10802
LOC102454152	zf-CCCH	8.991	7.965	10.256	7.768	10.354	12.284	105	90	110	85	131	145	RNF113A	-	-	-
LOC102454160	ZBTB	4.532	4.054	3.82	4.993	4.003	5.761	186	161	144	192	178	239	ZBTB9	-	-	-
LOC102454176	THAP	6.06	7.227	6.084	7.5	7.196	6.358	242	280	224	285	313	261	Thap12	-	-	-
LOC102454192	HPD	0.619	0.544	0.607	0.627	0.686	0.827	20	17	18	19	24	27	PROX1	-	-	-
LOC102454225	bHLH	0.838	1.265	2.105	1.031	0.833	2.167	13	19	30	15	14	34	Hes5	Human Diseases;Human Diseases;Human Diseases;Environmental Information Processing	Cancer: overview;Infectious disease: viral;Cancer: specific types;Signal transduction	K06055;K06055;K06055;K06055
LOC102454245	ZBTB	2.617	2.484	2.73	2.255	1.536	1.791	166	154	159	135	107	117	zbtb18.2	-	-	-
LOC102454248	TF_Otx	0	0	0	0	0	0	0	0	0	0	0	0	RX1	-	-	-
LOC102454250	zf-C2H2	3.618	3.327	3.935	2.514	3.3	2.354	86	80	82	56	90	60	Znf2	Human Diseases	Infectious disease: viral	K09228
LOC102454254	zf-C2H2	9.489	10.748	14.523	15.049	13.396	13.689	323	354	454	480	494	471	E4f1	-	-	-
LOC102454262	MYB	3.295	2.078	3.162	3.576	2.474	2.044	59	36	52	60	48	37	MIER3	-	-	-
LOC102454273	Fork head	0.156	0.41	0.492	0.202	0.017	0.157	9.31	23.71	27	11.31	1.07	9.45	FOXL1	-	-	-
LOC102454278	T-box	0.492	0.763	0.938	0.46	0.398	0.548	8	12	14	7	7	9	tbx2	-	-	-
LOC102454317	SRF	23.648	23.015	24.572	20.456	23.625	16.727	1217	1146	1162	987	1318	870	Mef2a	Environmental Information Processing;Human Diseases;Environmental Information Processing;Organismal Systems	Signal transduction;Cardiovascular disease;Signal transduction;Endocrine system	K09260;K09260;K09260;K09260
LOC102454329	zf-CCCH	5.569	6.156	6.843	6.487	6.107	4.241	400	429	452	436	472	309	HELZ	-	-	-
LOC102454339	ETS	0.625	0.645	0.68	1.333	0.769	1.854	3	3	3	6	4	9	fli1	Human Diseases	Cancer: overview	K09436
LOC102454349	zf-C2H2	1.761	1.677	1.549	1.661	0.743	0.829	147	127	122	129	69	70	GLIS3	-	-	-
LOC102454354	zf-C2H2	1.338	1.748	1.319	1.212	1.77	1.623	53	67	48	45	76	65	--	-	-	-
LOC102454356	zf-C2H2	0.148	0.453	2.762	1.674	2.171	0.293	2.04	6.05	35	21.64	32.45	4.08	PATZ1	-	-	-
LOC102454362	zf-C2H2	0.324	0.299	0.636	0.307	0.302	0.292	9	11	18	8	14	10	IKZF3	-	-	-
LOC102454364	PC4	5.577	6.085	5.005	6.503	7.198	8.073	108	114	89	118	151	158	Sub1	-	-	-
LOC102454409	HMG	11.251	12.24	12.896	11.944	13.009	13.534	190	200	200	189	238	231	TFAM	Human Diseases;Environmental Information Processing	Neurodegenerative disease;Signal transduction	K11830;K11830
LOC102454410	HMG	10.038	14.533	12.891	9.732	3.89	8.832	262	367	309	238	110	233	sox18-a	-	-	-
LOC102454428	ETS	4.459	7.818	7.717	6.204	1.764	7.878	56	95	89	73	24	100	SPI1	Human Diseases;Human Diseases;Human Diseases;Organismal Systems;Human Diseases	Cancer: overview;Cancer: overview;Infectious disease: viral;Development and regeneration;Cancer: specific types	K09438;K09438;K09438;K09438;K09438
LOC102454448	zf-C2H2	0	0.024	0.051	0.062	0.021	0.023	0	2	4	5	2	2	KLF5	-	-	-
LOC102454466	zf-C2H2	3.78	3.992	4.064	4.83	4.586	5.111	189	192	186	229	254	259	ZNF384	-	-	-
LOC102454467	bHLH	2.511	3.185	4.723	2.923	2.265	2.992	44	54	76	48	43	53	Hes5	Human Diseases;Human Diseases;Human Diseases;Environmental Information Processing	Cancer: overview;Infectious disease: viral;Cancer: specific types;Signal transduction	K06055;K06055;K06055;K06055
LOC102454476	zf-C2H2	3.322	2.536	2.216	0.958	3.343	2.665	111	82	68	30	121	90	Prdm12	-	-	-
LOC102454484	NGFIB-like	8.051	4.202	3.408	3.483	2.765	4.949	301	152	117	122	112	187	nr4a1	Environmental Information Processing;Environmental Information Processing;Human Diseases;Organismal Systems;Organismal Systems	Signal transduction;Signal transduction;Endocrine and metabolic disease;Endocrine system;Endocrine system	K04465;K04465;K04465;K04465;K04465
LOC102454493	TF_Otx	0.052	0.508	0.394	0.276	0.143	0.256	2	19	14	10	6	10	DMBX1	-	-	-
LOC102454518	Fork head	0.558	0.721	1.585	0.723	0	0.276	28	35	73	34	0	14	foxc2	-	-	-
LOC102454536	TF_Otx	0.237	0.856	0.967	0.442	0.109	0.937	4	14	15	7	2	16	Lhx5	Cellular Processes	Cellular community - eukaryotes	K18493
LOC102454544	zf-C2H2	2.192	2.295	1.972	2.727	1.644	2.25	103	94	78	113	78	98	TRIM27	-	-	-
LOC102454572	IRF	0	0	0.158	0.31	0	0.287	0	0	1	2	0	2	IRF5	Organismal Systems	Immune system	K09446
LOC102454587	zf-MIZ	7.271	8.34	8.311	8.835	8.129	6.122	161	182	169	185	195	137	RNF138	-	-	-
LOC102454600	DACH	4.332	2.806	2.718	3.608	6.127	3.822	129	80	74	100	196	115	Dach2	-	-	-
LOC102454613	zf-C2H2	0.622	0.625	0.476	0.216	0.202	0.083	38	36	26	13	13	5	PRDM1	-	-	-
LOC102454636	zf-C2H2	0.668	0.835	0.66	0.696	0.315	0.169	43	52	39	42	22	11	ZFHX3	Cellular Processes	Cellular community - eukaryotes	K09378
LOC102454677	zf-MIZ	6.925	5.494	7.466	6.345	7.035	5.32	129	99	128	111	142	100	PIAS4	Environmental Information Processing;Environmental Information Processing;Genetic Information Processing;Human Diseases	Signal transduction;Signal transduction;Folding, sorting and degradation;Cardiovascular disease	K16065;K16065;K16065;K16065
LOC102454727	Fork head	0	0	0	0	0	0	0	0	0	0	0	0	foxd2	-	-	-
LOC102454731	zf-C2H2	0.21	0	0	0.448	0.581	0.415	1	0	0	2	3	2	SNAI1	-	-	-
LOC102454737	Pou	3.833	3.225	5.351	3.409	4.695	4.984	156	127	200	130	207	205	pou6f1	-	-	-
LOC102454752	zf-C2H2	5.896	7.21	6.998	7.544	5.561	6.091	283.62	360	328.95	361	313.27	307.4	TRIM27	-	-	-
LOC102454775	GCM	0.035	0	0	0	0	0	1	0	0	0	0	0	GCM1	Organismal Systems	Endocrine system	K21598
LOC102454805	zf-C2H2	3.291	2.58	2.513	1.292	1.222	1.647	87	66	61	32	35	44	FEZF1	-	-	-
LOC102454811	zf-C2H2	9.801	7.74	9.796	7.885	9.789	12.232	195	149	179	147	211	246	--	Human Diseases	Infectious disease: viral	K09228
LOC102454841	SAND	10.802	10.212	9.855	9.094	11.182	12.102	356	328	296	275	413	407	GMEB1	-	-	-
LOC102454864	zf-C2H2	10.829	10.883	11.979	11.667	10.362	9.035	516	505	528	523	545	439	ZNF711	-	-	-
LOC102454866	HMG	0.374	0.322	0.441	0.333	0.432	0.401	12	10	13	10	15	13	Sox30	-	-	-
LOC102454870	ZBTB	2.046	1.488	1.9	1.863	1.142	0.536	120.78	85	103	103.05	73	32	ZBTB37	-	-	-
LOC102454879	TF_Otx	0	0	0.198	0	0	0	0	0	1	0	0	0	BOX5	-	-	-
LOC102454941	zf-C2H2	0.566	0.369	1.038	0.572	0.027	0.265	19	12	32	18	1	9	GFI1B	-	-	-
LOC102454958	TF_Otx	0.038	0	0.042	0	0	0.019	2	0	2	0	0	1	rax-b	-	-	-
LOC102454959	HMG	1.921	1.295	1.031	1.575	1.079	0.634	69	45	34	53	42	23	BBX	-	-	-
LOC102454979	RXR-like	5.108	8.296	8.55	4.641	3.853	4.476	175	275	269	149	143	155	NR2E1	-	-	-
LOC102454990	zf-C2H2	11.967	11.173	14.894	14.379	18.062	9.442	1411	1278	1617	1589	2302	1124	HIVEP2	-	-	-
LOC102455089	MH1	30.929	36.665	48.765	42.303	37.842	35.443	3078	3531	4460	3948	4080	3566	NFIA	-	-	-
LOC102455175	zf-C2H2	3.71	3.466	3.606	5.078	4.798	5.35	177	160	158	227	248	258	Znf2	Human Diseases	Infectious disease: viral	K09228
LOC102455179	zf-C2H2	4.669	1.66	3.141	3.206	4.64	4.62	157	54	97	101	169	157	--	-	-	-
LOC102455191	ZBTB	3.495	3.355	3.47	3.515	2.085	2	294	273	268	277	190	170	ZBTB7A	-	-	-
LOC102455194	ETS	0	0	0	0	0	0	0	0	0	0	0	0	ETV3L	-	-	-
LOC102455198	MBD	7.805	7.998	7.547	13.501	9.441	11.65	116	115	103	188	152	175	MBD2	-	-	-
LOC102455217	zf-C2H2	2.537	2.397	2.762	3.558	2.409	2.438	35	32	35	46	36	34	GTF3A	-	-	-
LOC102455296	THR-like	6.303	4.21	5.064	4.389	7.592	8.023	164	106	121	107	214	211	NR1D2	Organismal Systems	Environmental adaptation	K03728
LOC102455317	zf-C2H2	3.198	2.397	1.523	3.009	2.583	3.203	160	116	70	141	140	162	--	-	-	-
LOC102455330	HMG	163.126	187.039	281.693	193.595	164.752	209.579	2294	2545	3638	2551	2510	2979	HMGB2	-	-	-
LOC102455343	ZBTB	17.106	14.163	16.239	15.996	15.598	13.296	905	725	789	793	894	711	ZBTB11	-	-	-
LOC102455421	zf-C2H2	5.917	6.443	7.851	7.909	7.781	5.763	256	267	308	319	358	247	ZNF19	Human Diseases	Infectious disease: viral	K09228
LOC102455446	zf-C2H2	1.133	1.778	1.005	0.761	1.085	1.038	27	41	22	17	28	25	ZNF707	Human Diseases	Infectious disease: viral	K09228
LOC102455449	ZBTB	2.132	2.734	3.053	3.413	3.025	2.735	54	67	71	81	83	70	ZBTB2	-	-	-
LOC102455471	zf-C2H2	2.397	1.844	2.958	2.734	2.092	2.85	90	67	100	92	83	107	--	Human Diseases	Infectious disease: viral	K09228
LOC102455490	zf-C2H2	3.368	4.501	3.454	2.066	0.893	3.138	63	81	59	36	18	59	ZNF474	-	-	-
LOC102455508	Pou	0	0.526	0.665	0.76	0.141	0.654	0	10	12	14	3	13	POU4F2	-	-	-
LOC102455516	zf-C2H2	3.025	3.812	4.973	5.165	7.728	7.009	155	189	234	248	429	363	Zfpm2	Human Diseases	Cancer: overview	K17442
LOC102455548	HMG	6.917	9.365	13.054	11.604	8.321	10.679	223	292	387	351	291	349	HBP1	-	-	-
LOC102455552	GCNF-like	0.199	0.103	0.162	0.106	0	0.098	4	2	3	2	0	2	Nr6a1	-	-	-
LOC102455558	CSD	51.208	44.29	64.415	54.549	53.069	59.024	2316	1931	2674	2310	2593	2692	CSDC2	-	-	-
LOC102455588	zf-C2H2	7.165	7.326	7.989	8.035	9.726	8.453	374	370	383	393	550	446	--	Human Diseases	Infectious disease: viral	K09228
LOC102455674	zf-C2H2	5.385	6.376	6.588	7.138	6.903	6.586	374	421	455	459	491	425	Zfx	-	-	-
LOC102455690	zf-C2H2	3.058	1.846	2.472	3.554	2.515	3.085	101	59	75	110	90	103	--	Human Diseases	Infectious disease: viral	K09228
LOC102455720	MYB	20.182	21.277	19.943	22.763	23.634	23.506	897	915	814	948	1138	1056	CDC5L	Genetic Information Processing	Transcription	K12860
LOC102455741	bHLH	18.807	22.689	33.781	20.323	25.31	19.282	794	918	1256	828	1140	834	ARNTL2	-	-	-
LOC102455775	IRF	5.639	8.841	5.227	4.729	3.997	5.439	168	255	143	132	129	164	IRF8	Human Diseases	Infectious disease: bacterial	K10155
LOC102455780	zf-C2H2	9.758	9.79	13.67	8.717	10.008	7.957	616	595	787	515	680	510	ZNF532	-	-	-
LOC102455784	ETS	3.007	3.482	4.116	4.105	2.154	1.057	184	206	231	236	143	66	ELK4	Environmental Information Processing;Human Diseases;Human Diseases	Signal transduction;Cancer: overview;Infectious disease: viral	K04376;K04376;K04376
LOC102455810	TF_Otx	3.348	7.578	6.249	6.72	5.003	5.756	42	92	72	79	68	73	DBX2	-	-	-
LOC102455813	HMG	7.371	8.582	8.934	8.75	7.595	5.751	666	694	723	705	752	525	PBRM1	Human Diseases	Cancer: specific types	K11757
LOC102455837	zf-C2H2	0	0	0	0	0.176	0	0	0	0	0	2	0	--	Human Diseases	Infectious disease: viral	K09228
LOC102455885	Runt	0.596	0.703	0.789	0.611	0.166	0.435	31	36	37	30	9	23	RUNX1	Human Diseases;Human Diseases;Cellular Processes;Organismal Systems;Human Diseases;Human Diseases	Cancer: overview;Cancer: overview;Cellular community - eukaryotes;Immune system;Cancer: specific types;Cancer: specific types	K08367;K08367;K08367;K08367;K08367;K08367
LOC102455896	zf-GATA	0.175	1.548	1.355	1.204	0.646	2.232	9	77	64	58	36	116	GATA3	Organismal Systems;Organismal Systems;Organismal Systems;Human Diseases	Endocrine system;Immune system;Immune system;Immune disease	K17895;K17895;K17895;K17895
LOC102455928	CUT	9.136	8.483	11.162	7.714	5.051	5.063	541	486	607	428	324	303	Cux1	-	-	-
LOC102455931	zf-C2H2	3.112	4.257	4.17	4.371	4.196	4.88	111	149	138	147	163	177	ZNF707	-	-	-
LOC102455938	zf-CCCH	27.065	25.821	31.68	29.027	30.551	31.717	1149	1062	1236	1155	1405	1363	U2AF1	Human Diseases;Genetic Information Processing	Infectious disease: bacterial;Transcription	K12836;K12836
LOC102455970	Fork head	8.82	9.798	11.751	12.481	11.01	8.159	908	976	1111	1204	1228	849	FOXO3	Environmental Information Processing;Human Diseases;Organismal Systems;Cellular Processes;Environmental Information Processing;Organismal Systems;Environmental Information Processing;Organismal Systems;Human Diseases;Organismal Systems;Human Diseases;Human Diseases;Organismal Systems;Cellular Processes	Signal transduction;Infectious disease: bacterial;Immune system;Cell growth and death;Signal transduction;Nervous system;Signal transduction;Aging;Drug resistance: antineoplastic;Endocrine system;Cancer: specific types;Cancer: specific types;Aging;Transport and catabolism	K09408;K09408;K09408;K09408;K09408;K09408;K09408;K09408;K09408;K09408;K09408;K09408;K09408;K09408
LOC102455981	ZBTB	1.939	2.932	3.966	3.019	2.843	3.101	78	111	137	111	130	123	ZBTB49	-	-	-
LOC102455989	zf-C2H2	0	0	0.062	0	0	0	0	0	1	0	0	0	Prdm14	-	-	-
LOC102456008	bHLH	7.761	8.652	10.319	10.646	9.742	9.15	286	308	353	367	390	344	ARNTL	Organismal Systems;Organismal Systems	Nervous system;Environmental adaptation	K02296;K02296
LOC102456011	zf-C2H2	2.725	2.438	2.743	3.397	2.135	2.764	119	103	110	139	101	122	Znf335	-	-	-
LOC102456051	TF_Otx	0	0	0.192	0.188	0.163	0	0	0	2	2	2	0	BARX1B	-	-	-
LOC102456120	TF_Otx	0	0	0.05	0	0	0	0	0	1	0	0	0	HOXB3	-	-	-
LOC102456138	ARID	3.374	3.948	4.306	4.221	2.791	2.844	250	283	293	293	224	213	ARID3B	-	-	-
LOC102456151	MYB	7.675	7.352	9.154	7.501	9.291	10.82	273	253	299	250	358	389	SMARCC2	Organismal Systems;Human Diseases	Environmental adaptation;Cancer: specific types	K11649;K11649
LOC102456172	TF_Otx	0.116	0.796	0.713	0.37	0.178	0.514	6	40	34	18	10	27	SHOX	-	-	-
LOC102456189	zf-C2H2	0.307	0.193	0.539	0.252	0.501	0.653	13	8	21	10	23	28	KLF15	-	-	-
LOC102456205	zf-C2H2	4.104	2.98	5.379	4.746	2.872	2.752	128	90	155	139.54	98	87.55	ZNF251	Human Diseases	Infectious disease: viral	K09228
LOC102456215	zf-C2H2	1.182	1.372	1.491	1.198	1.051	1.162	66	78	88	69	66	69	--	Human Diseases	Infectious disease: viral	K09228
LOC102456229	HMG	1.356	1.101	2.531	1.861	1.431	2.108	14	11	24	18	16	22	TCF7L1	Human Diseases;Human Diseases;Human Diseases;Human Diseases;Environmental Information Processing;Environmental Information Processing;Human Diseases;Human Diseases;Human Diseases;Human Diseases;Organismal Systems;Human Diseases;Human Diseases;Cellular Processes;Human Diseases;Human Diseases;Human Diseases;Human Diseases	Cancer: overview;Infectious disease: viral;Infectious disease: bacterial;Cancer: specific types;Signal transduction;Signal transduction;Cancer: specific types;Cancer: specific types;Endocrine and metabolic disease;Cancer: specific types;Endocrine system;Cancer: specific types;Cardiovascular disease;Cellular community - eukaryotes;Cancer: specific types;Cancer: specific types;Cancer: specific type…	K04490;K04490;K04490;K04490;K04490;K04490;K04490;K04490;K04490;K04490;K04490;K04490;K04490;K04490;K04490;K04490;K04490;K04490
LOC102456248	zf-C2H2	10.575	9.12	9.398	10.577	13.903	13.503	384.57	320.92	313.86	360.41	547.73	496.35	ZNF777	Human Diseases	Infectious disease: viral	K09228
LOC102456269	TF_Otx	0.144	0	0	0	0	0	1	0	0	0	0	0	Bsx	-	-	-
LOC102456286	T-box	0.702	0.849	0.913	0.897	0.563	0.47	18.42	21.55	22	22.05	16	12.47	Tbx3	Cellular Processes	Cellular community - eukaryotes	K10177
LOC102456287	zf-C2H2	3.835	2.717	3.73	2.604	3.34	2.354	186	130	167	116	178	121	ZFAT	-	-	-
LOC102456292	HMG	2.453	1.323	2.439	0.797	0.492	0.422	23	12	21	7	5	4	Sox7	-	-	-
LOC102456333	zf-C2H2	3.259	3.485	4.343	3.824	3.382	4.058	201	208	246	221	226	253	--	Human Diseases	Infectious disease: viral	K09228
LOC102456346	MH1	1.604	1.606	1.913	1.877	1.654	1.821	134	130	147	147	150	154	Smad7	Environmental Information Processing;Environmental Information Processing	Signal transduction;Signal transduction	K19631;K19631
LOC102456348	zf-CCCH	17.929	19.315	19.707	21.341	20.016	20.952	425	443	429	474	514	502	ZC3H15	-	-	-
LOC102456360	IRF	0.586	0.934	0.565	0.482	0.695	0.695	35	54	31	27	45	42	IRF4	Organismal Systems	Immune system	K09445
LOC102456383	zf-C2H2	5.254	6.091	6.492	7.143	6.368	5.334	230	258	261	293	302	236	ZNF770	-	-	-
LOC102456412	bHLH	9.932	10.112	10.699	9.479	10.394	6.106	943	940	939	837	1056	583	NCOA2	Organismal Systems;Organismal Systems	Endocrine system;Endocrine system	K11255;K11255
LOC102456426	MYB	2.091	2.017	0.941	1.271	1.528	1.188	68	69	28	41	54	50	--	-	-	-
LOC102456463	HMG	8.66	8.235	5.987	6.747	4.832	3.16	263	242	167	192	159	97	SOX5	-	-	-
LOC102456480	zf-C2H2	2.068	2.715	3.067	3.21	2.586	2.205	141	181	193	207	191	152	ZNF592	-	-	-
LOC102456488	THAP	6.357	6.701	6.772	6.458	6.594	9.687	153	156	148	144	170	233	THAP5	-	-	-
LOC102456533	zf-C2H2	2.752	3.002	2.393	3.134	2.811	2.733	253	267	202	270	280	254	--	-	-	-
LOC102456551	zf-CCCH	7.029	7.734	7.357	6.522	5.618	3.796	303	322	291	263	262	165	RBM27	-	-	-
LOC102456601	TF_Otx	2.182	2.439	2.585	2.139	1.517	0.864	79	84	87	73	60	33	HDX	-	-	-
LOC102456664	zf-C2H2	20.605	25.279	22.015	23.577	17.978	14.202	1264	1501	1240	1353	1193	882	ZEB1	Human Diseases;Human Diseases;Human Diseases	Cancer: overview;Cancer: overview;Cancer: specific types	K09299;K09299;K09299
LOC102456686	zf-C2H2	12.78	14.77	20.366	23.562	19.9	16.884	763	859	1151	1337	1171	915	Klf9	-	-	-
LOC102456718	bHLH	94.594	82.618	115.707	92.206	100.586	96.335	1362	1151	1530	1244	1569	1402	ID2	Human Diseases;Environmental Information Processing;Cellular Processes;Environmental Information Processing	Cancer: overview;Signal transduction;Cellular community - eukaryotes;Signal transduction	K17693;K17693;K17693;K17693
LOC102456724	TF_Otx	0.179	0	0.974	0.191	0.165	0	1	0	5	1	1	0	Gbx1	-	-	-
LOC102456748	zf-BED	4.526	4.974	4.79	5.119	4.735	4.242	285	303	277	302	323	270	ZBED1	-	-	-
LOC102456765	ESR-like	0.641	0.759	0.553	0.557	0.438	0.278	48	45	38	33	26	21	ESR1	Human Diseases;Human Diseases;Human Diseases;Organismal Systems;Organismal Systems;Human Diseases;Organismal Systems;Organismal Systems	Cancer: overview;Cancer: overview;Cancer: specific types;Endocrine system;Endocrine system;Drug resistance: antineoplastic;Endocrine system;Excretory system	K08550;K08550;K08550;K08550;K08550;K08550;K08550;K08550
LOC102456780	HMG	4.756	6.2	9.693	7.768	2.837	6.613	138	182	259	213	94	199	LEF1	Human Diseases;Human Diseases;Human Diseases;Environmental Information Processing;Environmental Information Processing;Human Diseases;Human Diseases;Human Diseases;Human Diseases;Organismal Systems;Human Diseases;Human Diseases;Cellular Processes;Human Diseases;Human Diseases;Human Diseases;Human Diseases	Cancer: overview;Infectious disease: bacterial;Cancer: specific types;Signal transduction;Signal transduction;Cancer: specific types;Cancer: specific types;Endocrine and metabolic disease;Cancer: specific types;Endocrine system;Cancer: specific types;Cardiovascular disease;Cellular community - eukaryotes;Cancer: specific types;Cancer: specific types;Cancer: specific types;Cancer: specific types	K04492;K04492;K04492;K04492;K04492;K04492;K04492;K04492;K04492;K04492;K04492;K04492;K04492;K04492;K04492;K04492;K04492
LOC102456796	RHD	3.736	5.567	4.352	4.729	4.25	5.544	86	124	92	102	106	129	Relb	Environmental Information Processing;Human Diseases;Human Diseases;Environmental Information Processing;Organismal Systems;Organismal Systems	Signal transduction;Infectious disease: viral;Infectious disease: viral;Signal transduction;Immune system;Development and regeneration	K09253;K09253;K09253;K09253;K09253;K09253
LOC102456799	E2F	2.449	1.43	1.449	2.102	3.243	3.265	46	26	25	37	66	62	E2F4	Cellular Processes;Cellular Processes;Environmental Information Processing	Cell growth and death;Cell growth and death;Signal transduction	K04682;K04682;K04682
LOC102456806	Runt	0.152	0.09	0.094	0.277	0.04	0.129	7	4	4	12	2	6	RUNX3	Human Diseases;Organismal Systems	Infectious disease: viral;Immune system	K09279;K09279
LOC102456818	ETS	0.117	0	0.127	0.125	0	0	1	0	1	1	0	0	fev	Human Diseases	Cancer: overview	K09437
LOC102456826	zf-C2H2	1.046	1.289	2.759	1.545	1.448	1.751	26	31	63	36	39	44	SNAI2	Environmental Information Processing;Cellular Processes	Signal transduction;Cellular community - eukaryotes	K05706;K05706
LOC102456857	Fork head	4.447	5.745	3.476	6.851	2.913	1.916	124	155	89	179	88	54	Foxf2	-	-	-
LOC102456868	zf-C2H2	0.163	0.235	0.177	0.382	0.06	0.386	5	7	5	11	2	12	--	-	-	-
LOC102456871	zf-C2H2	6.014	8.092	7.088	6.391	6.746	7.272	199	238	213.23	196	240	228	ZNF316	Human Diseases	Infectious disease: viral	K09228
LOC102456892	zf-C2H2	1.896	2.827	2.743	1.937	2.2	1.742	70	101	93	67	88	65	KLF5	-	-	-
LOC102456895	zf-C2H2	0.362	0.208	0.044	0.257	0.371	0.159	9	5	1	6	10	4	Zfp92	Human Diseases	Infectious disease: viral	K09228
LOC102456908	ESR-like	12.487	12.303	11.709	13.019	10.495	9.324	892	850	768	866	806	666	NR3C2	Organismal Systems	Excretory system	K08555
LOC102456911	zf-C2H2	14.074	14.383	14.86	17.851	13.551	12.1	626	619	607	744	653	544	KLF6	-	-	-
LOC102456934	ZBTB	2.717	2.438	4.096	2.294	2.205	3.338	91	79	126	72	80	113	ZBTB14	-	-	-
LOC102456935	T-box	0.668	0.06	0.212	0.435	0.215	0.193	24	2	7	14	8	7	TBXT	-	-	-
LOC102457051	zf-C2H2	11.085	11.265	11.399	16.89	10.232	11.454	180	177	170	257	180	188	--	-	-	-
LOC102457105	TF_Otx	0	0	0	0	0	0	0	0	0	0	0	0	HOXD1	Cellular Processes	Cellular community - eukaryotes	K09301
LOC102457112	zf-C2H2	4.374	5.916	2.845	5.47	5.12	4.381	149	193	89	174	188	150	ZNF316	Human Diseases	Infectious disease: viral	K09228
LOC102457121	zf-C2H2	3.621	3.147	2.867	2.061	0.903	1.944	469	392	340	249	127	254	PRDM16	Organismal Systems	Environmental adaptation	K22410
LOC102457128	zf-C2H2	0.373	0.455	0	0.977	0.219	0	11	13	0	27	7	0	ZNF777	-	-	-
LOC102457131	TF_Otx	0.888	1.121	3.168	2.105	1.047	4.684	18	22	59	40	23	96	msxc	Human Diseases	Infectious disease: viral	K09341
LOC102457132	RHD	4.461	6.492	5.741	6.044	4.023	4.528	203	275	231	247	186	196	NFKB1	Human Diseases;Human Diseases;Environmental Information Processing;Human Diseases;Human Diseases;Environmental Information Processing;Human Diseases;Human Diseases;Human Diseases;Environmental Information Processing;Human Diseases;Human Diseases;Environmental Information Processing;Human Diseases;Human Diseases;Human Diseases;Human Diseases;Cellular Processes;Human Diseases;Human Diseases;Organis…	Cancer: overview;Infectious disease: viral;Signal transduction;Infectious disease: viral;Neurodegenerative disease;Signal transduction;Infectious disease: bacterial;Cancer: overview;Infectious disease: bacterial;Signal transduction;Infectious disease: viral;Infectious disease: viral;Signal transduction;Infectious disease: bacterial;Infectious disease: bacterial;Infectious disease: viral;Infectiou…	K02580;K02580;K02580;K02580;K02580;K02580;K02580;K02580;K02580;K02580;K02580;K02580;K02580;K02580;K02580;K02580;K02580;K02580;K02580;K02580;K02580;K02580;K02580;K02580;K02580;K02580;K02580;K02580;K02580;K02580;K02580;K02580;K02580;K02580;K02580;K02580;K02580;K02580;K02580;K02580;K02580;K02580;K02580;K02580;K02580;K02580;K02580;K02580;K02580;K02580;K02580;K02580;K02580;K02580;K02580;K02580;K02580;…
LOC102457138	zf-C2H2	6.578	5.434	7.564	5.856	4.165	2.594	225	181	240	191	158	95	KLF12	-	-	-
LOC102457154	zf-C2H2	8.867	8.764	10.07	8.345	8.864	6.044	951	911	993	841	1031	657	ZNF292	-	-	-
LOC102457155	zf-C2H2	28.894	27.378	29.215	28.965	29.045	26.152	1022	937	949	960	1113	935	KCMF1	-	-	-
LOC102457157	DM	0.174	0.036	0.869	0.149	0.128	0.069	5	1	23	4	4	2	DMRTB1	-	-	-
LOC102457165	zf-C2H2	1.732	2.403	1.773	2.642	1.151	2.178	46.17	49.69	38.38	60.83	25.82	51.17	ZNF34	Human Diseases	Infectious disease: viral	K09228
LOC102457181	ZBTB	1.198	1.492	1.331	1.401	0.946	1.371	146	176	149	160	125	169	ZBTB40	-	-	-
LOC102457194	zf-CCCH	25.173	24.789	32.781	25.42	24.277	17.099	1280	1221	1496	1189	1294	862	Mbnl2	-	-	-
LOC102457195	zf-C2H2	8.38	7.934	8.275	7.496	8.904	9.671	655	600	594	549	754	764	Wiz	-	-	-
LOC102457205	zf-CCCH	3.898	4.734	5.43	5.53	6.372	6.316	240	282	307	319	425	393	ZRSR2	-	-	-
LOC102457208	zf-CCCH	15.283	11.844	13.054	15.702	12.518	10.857	1447	1085	1135	1393	1284	1039	ZC3H7B	-	-	-
LOC102457265	zf-C2H2	6.401	5.33	6.619	6.332	5.481	7.271	239	191	224	217	216	275	--	Human Diseases	Infectious disease: viral	K09228
LOC102457287	Pou	0	0.153	0.081	0	0.137	0.073	0	2	1	0	2	1	POU4F3	-	-	-
LOC102457322	TF_Otx	0.033	0	0	0	0	0	1	0	0	0	0	0	NKX-2.5	-	-	-
LOC102457344	T-box	0.152	0.157	0.055	0	0	0	3	3	1	0	0	0	Tbx4	-	-	-
LOC102457355	TF_Otx	0	0	0	0	0	0	0	0	0	0	0	0	HOXD4	-	-	-
LOC102457365	zf-C2H2	1.835	1.144	2.273	2.272	1.487	1.151	125	79	149	147	115	83	KLF11	-	-	-
LOC102457366	zf-C2H2	9.132	3.567	7.221	9.049	5.745	9.384	336	127	244	312	229	349	ZNF189	Human Diseases	Infectious disease: viral	K09228
LOC102457368	P53	1.858	1.123	1.758	1.056	0.228	1.876	60	35	53	32	8	61	TP73	Environmental Information Processing;Human Diseases;Organismal Systems;Cellular Processes	Signal transduction;Infectious disease: viral;Nervous system;Cell growth and death	K10148;K10148;K10148;K10148
LOC102457377	E2F	9.363	8.365	9.147	10.41	8.883	9.408	285	246	256	296	292	289	TFDP1	Cellular Processes;Environmental Information Processing	Cell growth and death;Signal transduction	K04683;K04683
LOC102457384	TF_Otx	2.668	1.276	2.905	2.741	0.091	6.109	54	25	54	52	2	125	GHOX-7	Human Diseases	Infectious disease: viral	K09341
LOC102457387	Fork head	14.467	14.604	16.511	16.111	17.169	14.802	644	629	675	672	828	666	Foxk2	-	-	-
LOC102457389	STAT	2.868	2.775	2.99	4.037	3.436	5.493	47	44	45	62	61	91	STAT2	Human Diseases;Human Diseases;Human Diseases;Human Diseases;Human Diseases;Organismal Systems;Organismal Systems;Human Diseases;Human Diseases;Cellular Processes;Human Diseases;Environmental Information Processing;Human Diseases;Organismal Systems;Organismal Systems	Cancer: overview;Infectious disease: viral;Infectious disease: viral;Infectious disease: viral;Infectious disease: viral;Immune system;Immune system;Infectious disease: viral;Infectious disease: viral;Cell growth and death;Infectious disease: viral;Signal transduction;Infectious disease: viral;Immune system;Development and regeneration	K11221;K11221;K11221;K11221;K11221;K11221;K11221;K11221;K11221;K11221;K11221;K11221;K11221;K11221;K11221
LOC102457397	THAP	2.562	4.131	2.902	4.047	3.69	4.968	25	39	26	37	39	49	Thap1	-	-	-
LOC102457437	Pou	2.644	2.772	2.128	3.476	2.476	2.047	69	70	51	85	70	54	pou3f2-a	-	-	-
LOC102457444	Fork head	0	0	0	0	0.11	0	0	0	0	0	3	0	foxi2	-	-	-
LOC102457456	zf-C2H2	0.053	0.018	0.186	0.162	0.062	0.087	3	1	10	9	4	5	PRDM5	-	-	-
LOC102457457	zf-C2H2	0.249	0.228	0.144	0.392	0.339	0.537	17	15	9	25	25	37	Znf541	-	-	-
LOC102457469	TF_Otx	0.086	0.502	0.156	0.213	0.369	0.424	3	17	5	7	14	15	HESX1	Cellular Processes	Cellular community - eukaryotes	K09354
LOC102457474	TF_Otx	35.356	32.23	44.125	30.408	45.585	31.724	839	744	961	673	1178	759	Meis2	-	-	-
LOC102457499	HMG	5.036	3.963	4.025	4.684	7.421	8.639	109	83	80	95	174	189	BDH1	-	-	-
LOC102457511	E2F	15.454	14.459	15.935	16.057	19.482	19.655	263	238	249	256	359	338	E2F6	-	-	-
LOC102457527	zf-C2H2	3.035	2.813	2.333	2.038	2.349	1.191	171.42	153.72	121	107.86	143.73	68	ZNF251	Human Diseases	Infectious disease: viral	K09228
LOC102457589	zf-C2H2	7.715	5.555	5.618	4.283	5.556	3.781	323	225	216	168	252	160	--	-	-	-
LOC102457593	TSC22	9.25	9.66	10.301	12.614	11.216	19.944	161	163	172	215	214	358	Tsc22d4	-	-	-
LOC102457594	AP-2	0.079	1.747	2.468	2.818	0.668	2.044	3	66	88	99	25	80	TFAP2B	-	-	-
LOC102457620	Fork head	0	0.056	0	0	0.05	0.054	0	2	0	0	2	2	Foxm1	Cellular Processes	Cell growth and death	K09406
LOC102457646	HMG	27.785	16.641	33.569	26.509	26.735	29.334	283	164	314	253	295	302	ccdc124	-	-	-
LOC102457651	TF_Otx	0.061	0.063	0	0.196	0.113	0	1	1	0	3	2	0	Gsc	-	-	-
LOC102457656	TF_Otx	0.331	0	0	0.177	0.153	0.983	2	0	0	1	1	6	UNCX	-	-	-
LOC102457663	ZBTB	0.689	0.814	0.482	0.499	0.522	0.268	28	32	18	19	23	11	ZBTB7C	-	-	-
LOC102457676	TF_Otx	2.395	3.998	3.861	3.244	1.53	2.46	52	84	77	66	36	54	Tgif1	Environmental Information Processing	Signal transduction	K19383
LOC102457684	bHLH	0.194	0.373	0.262	0.267	0.043	0.137	21	39	26	27	5	15	SIM1	-	-	-
LOC102457691	zf-C2H2	1.917	2.329	2.375	2.148	1.394	1.352	80	94	91	84	63	57	--	Human Diseases	Infectious disease: viral	K09228
LOC102457696	ARID	8.416	10.13	10.954	10.704	10.058	7.649	553	644	661	659	716	508	ARID4B	-	-	-
LOC102457697	zf-C2H2	10.249	8.496	8.958	7.196	8.112	5.273	870	720	689	578	801	488	BCL11A	-	-	-
LOC102457698	zf-C2H2	6.788	7.832	7.487	8.337	6.995	4.689	232	259	235	267	259	162	KLF10	-	-	-
LOC102457710	zf-BED	4.955	4.829	4.432	4.873	4.705	5.708	140	132	115	129	144	163	ZBED1	-	-	-
LOC102457736	bHLH	21.058	21.728	28.822	27.475	21.177	20.498	893	889	1117	1091	969	881	HIF1A	Human Diseases;Human Diseases;Human Diseases;Cellular Processes;Organismal Systems;Human Diseases;Environmental Information Processing;Human Diseases;Organismal Systems;Human Diseases;Human Diseases;Cellular Processes	Cancer: overview;Cancer: overview;Infectious disease: viral;Transport and catabolism;Endocrine system;Cancer: overview;Signal transduction;Cancer: overview;Immune system;Cancer: specific types;Cancer: overview;Transport and catabolism	K08268;K08268;K08268;K08268;K08268;K08268;K08268;K08268;K08268;K08268;K08268;K08268
LOC102457744	zf-C2H2	3.364	2.774	3.157	2.827	2.676	3.683	94	75	81	74	81	104	ZNF282	Human Diseases	Infectious disease: viral	K09228
LOC102457751	zf-CCCH	6.939	5.859	10.11	9.805	8.751	10.636	71	58	95	94	97	110	U2af1l4	Human Diseases;Genetic Information Processing	Infectious disease: bacterial;Transcription	K12836;K12836
LOC102457762	zf-C2H2	1.627	1.827	2.49	3.954	3.407	1.804	128	138	191	292	282	144	ZNF316	Human Diseases	Infectious disease: viral	K09228
LOC102457783	ZBTB	10.27	8.703	11.748	10.062	9.483	6.09	1035	848	1086	951	1036	622	ZBTB38	-	-	-
LOC102457804	RHD	8.308	8.472	8.993	8.961	7.015	9.212	340	336	341	346	311	382	Rela	Human Diseases;Human Diseases;Environmental Information Processing;Human Diseases;Human Diseases;Environmental Information Processing;Human Diseases;Human Diseases;Human Diseases;Environmental Information Processing;Human Diseases;Human Diseases;Environmental Information Processing;Human Diseases;Human Diseases;Human Diseases;Human Diseases;Cellular Processes;Human Diseases;Human Diseases;Organis…	Cancer: overview;Infectious disease: viral;Signal transduction;Infectious disease: viral;Neurodegenerative disease;Signal transduction;Infectious disease: bacterial;Cancer: overview;Infectious disease: bacterial;Signal transduction;Infectious disease: viral;Infectious disease: viral;Signal transduction;Infectious disease: bacterial;Infectious disease: bacterial;Infectious disease: viral;Infectiou…	K04735;K04735;K04735;K04735;K04735;K04735;K04735;K04735;K04735;K04735;K04735;K04735;K04735;K04735;K04735;K04735;K04735;K04735;K04735;K04735;K04735;K04735;K04735;K04735;K04735;K04735;K04735;K04735;K04735;K04735;K04735;K04735;K04735;K04735;K04735;K04735;K04735;K04735;K04735;K04735;K04735;K04735;K04735;K04735;K04735;K04735;K04735;K04735;K04735;K04735;K04735;K04735;K04735;K04735;K04735;K04735;K04735;…
LOC102457850	zf-C2H2	2.01	1.173	2.372	1.8	1.703	1.976	124	70	134.37	105	115	124	ZNF189	Human Diseases	Infectious disease: viral	K09228
LOC102457866	TF_Otx	0	0	0	0	0	0	0	0	0	0	0	0	hoxd3	-	-	-
LOC102457868	zf-C2H2	2.24	5.747	4.56	5.933	4.843	7.072	93	231	174	231	218	297	--	Human Diseases	Infectious disease: viral	K09228
LOC102457876	Pou	0.067	0	0.146	0	0	0	1	0	2	0	0	0	POU5F3	Cellular Processes	Cellular community - eukaryotes	K09367
LOC102457878	zf-C2H2	27.42	20.37	22.322	22.56	17.707	19.872	729	524	545	562	510	534	ZNF251	Human Diseases	Infectious disease: viral	K09228
LOC102457892	T-box	0	0	0.049	0	0	0	0	0	1	0	0	0	TBX5	-	-	-
LOC102457902	RXR-like	4.427	4.388	5.69	6.08	5.493	5.78	122	117	144	157	164	161	NR2F6	-	-	-
LOC102457909	zf-C2H2	4.262	3.79	3.871	4.932	3.425	4.193	148	135	128	173	133	146	Znf2	Human Diseases	Infectious disease: viral	K09228
LOC102457921	MH1	16.129	18.444	18.86	17.417	15.696	17.313	608	669	657	620	642	654	SMAD2	Human Diseases;Cellular Processes;Human Diseases;Human Diseases;Cellular Processes;Human Diseases;Environmental Information Processing;Human Diseases;Environmental Information Processing;Cellular Processes;Cellular Processes;Organismal Systems;Human Diseases;Human Diseases;Organismal Systems;Environmental Information Processing;Human Diseases;Human Diseases;Human Diseases	Cancer: overview;Transport and catabolism;Cancer: overview;Infectious disease: viral;Cell growth and death;Cancer: specific types;Signal transduction;Cancer: specific types;Signal transduction;Cellular community - eukaryotes;Cell growth and death;Endocrine system;Infectious disease: parasitic;Endocrine and metabolic disease;Immune system;Signal transduction;Cancer: specific types;Cancer: specific…	K04500;K04500;K04500;K04500;K04500;K04500;K04500;K04500;K04500;K04500;K04500;K04500;K04500;K04500;K04500;K04500;K04500;K04500;K04500
LOC102457929	Fork head	0.072	0.037	0.117	0	0	0.036	2	1	3	0	0	1	foxi1e	-	-	-
LOC102457952	zf-C2H2	5.414	5.661	5.09	5.156	4.128	8.342	163	163	137	146	132	250	ZNF316	Human Diseases	Infectious disease: viral	K09228
LOC102457999	TSC22	3.369	1.843	6.042	4.441	5.853	6.862	17	9	28	21	32	35	MYCBP	-	-	-
LOC102458000	zf-C2HC	1.48	2.39	4.252	5.001	5.108	4.08	107	168	283	341	400	299	ST18	-	-	-
LOC102458031	RXR-like	11.881	13.653	14.653	13.242	10.458	10.419	325	356	365	334	305	289	nr2c1-b	-	-	-
LOC102458062	zf-C2H2	1.22	2.055	2.154	2.464	1.381	1.806	46.99	76.58	76.19	88.91	57.62	70.29	TRIM10	-	-	-
LOC102458091	HMG	3.34	4.184	3.929	4.063	3.06	3.451	164	201	183	190	168	173	TOX	-	-	-
LOC102458107	TF_Otx	0	0	0.113	0.05	0	0.103	0	0	3	1	0	3	Hoxa2	-	-	-
LOC102458141	THR-like	1.618	1.673	1.263	1.18	1.643	2.002	60	60	43	41	66	75	RORB	Organismal Systems	Environmental adaptation	K08533
LOC102458164	SRF	10.194	8.194	9.028	9.38	6.106	2.152	225	175	183	194	146	48	mef2d	Environmental Information Processing;Environmental Information Processing;Organismal Systems	Signal transduction;Signal transduction;Endocrine system	K09262;K09262;K09262
LOC102458188	ESR-like	0.314	0.48	0.473	0.297	0.374	0.651	6	15	13	9	12	18	ESRRB	Cellular Processes	Cellular community - eukaryotes	K08553
LOC102458235	Pou	0.88	0.909	0.671	1.502	1.218	1.48	10	10	7	16	15	17	pou3f1-a	-	-	-
LOC102458250	zf-C2H2	2.405	1.284	2.046	2.733	3.673	3.87	47	24	38	50	81	79	--	-	-	-
LOC102458271	TF_Otx	0	0	0	0	0	0	0	0	0	0	0	0	HOXD11	-	-	-
LOC102458281	TEA	7.382	8.447	10.43	10.835	5.873	10.543	128	140	165	174	110	184	TEAD4	Environmental Information Processing;Environmental Information Processing	Signal transduction;Signal transduction	K09448;K09448
LOC102458283	zf-C2H2	3.461	3.217	4.875	3.221	1.496	2.343	299	288	431	281	168	246	GLI3	Human Diseases;Environmental Information Processing;Human Diseases;Environmental Information Processing	Cancer: overview;Signal transduction;Cancer: specific types;Signal transduction	K06230;K06230;K06230;K06230
LOC102458290	bHLH	5.961	6.764	8.799	8.886	7.402	7.812	194	213	263	271	261	257	Mlx	Human Diseases;Human Diseases	Endocrine and metabolic disease;Endocrine and metabolic disease	K09113;K09113
LOC102458296	zf-C2H2	2.347	2.337	3.145	2.878	2.214	3.275	91	87.67	112	104.57	93	128.34	ZNF251	Human Diseases	Infectious disease: viral	K09228
LOC102458324	TF_Otx	0	0.04	0.297	0.125	0.036	0	0	1	7	3	1	0	Uncx	-	-	-
LOC102458350	HMG	9.431	10.535	7.835	8.05	12.08	7.611	265	285	205	209	368	218	Tox2	-	-	-
LOC102458351	bHLH	12.878	11.522	12.095	10.545	14.307	10.437	809.34	700.68	698.12	621	974.15	663	Ncoa1	Human Diseases;Human Diseases;Organismal Systems;Organismal Systems	Cancer: overview;Cancer: specific types;Endocrine system;Endocrine system	K09101;K09101;K09101;K09101
LOC102458372	zf-C2H2	0.753	0.419	0.378	0.618	0.588	0.745	13	7	6	10	11	13	--	-	-	-
LOC102458391	MH1	1.357	0.623	0.903	1.609	0.557	0.597	18	8	11	20	8	8	SMAD6	Environmental Information Processing	Signal transduction	K04677
LOC102458400	TF_Otx	0.79	0.306	0.352	0.345	0.442	0.875	18	6	8	8	10	18	VAX1	-	-	-
LOC102458423	zf-C2H2	6.211	6.177	6.586	5.849	5.417	3.059	689	663	671	608	651	343	ZNF148	-	-	-
LOC102458432	TF_Otx	23.366	17.083	22.646	16.757	16.235	9.684	443	317	398	301	334	188	PBX1	Human Diseases;Human Diseases;Organismal Systems	Cancer: overview;Endocrine and metabolic disease;Endocrine system	K09355;K09355;K09355
LOC102458445	MYB	16.661	16.692	8.749	8.377	9.26	13.014	2252	2183	1086	1061	1356	1778	EP400	-	-	-
LOC102458468	DACH	3.857	5.849	4.455	4.308	7.203	4.565	214	314	227	224	433	256	DACH1	-	-	-
LOC102458478	zf-C2H2	6.582	6.77	7.41	7.466	8.923	9.407	207	206	214	220	304	299	Hinfp	-	-	-
LOC102458483	zf-C2H2	0.692	0	0.302	0.148	0	0.137	5	0	2	1	0	1	--	-	-	-
LOC102458521	zf-C2H2	2.158	2.606	2.025	2.429	2.178	1.858	155.19	181.29	133.7	163.66	169.65	135.01	ZNF251	Human Diseases	Infectious disease: viral	K09228
LOC102458529	MYB	3.062	2.917	3.164	3.197	2.575	1.805	371	342	352	363	338	221	Bdp1	-	-	-
LOC102458587	TF_Otx	0	0	0	0	0	0	0	0	0	0	0	0	HOXA1	Cellular Processes	Cellular community - eukaryotes	K09301
LOC102458588	MH1	7.664	8.09	9.833	9.233	4.338	6.848	278	282	327	311	169	251	SMAD5	Cellular Processes;Environmental Information Processing	Cellular community - eukaryotes;Signal transduction	K16790;K16790
LOC102458590	AP-2	0.234	0.374	0.464	0.182	0.452	0.337	11	17	20	8	23	16	Tfap2a	-	-	-
LOC102458606	TF_Otx	11.363	11.545	11.576	11.346	9.671	14.062	295	290	276	276	272	369	myadm	-	-	-
LOC102458610	CP2	0.446	0.173	0.391	0.161	0.171	0.075	24	9	19	8	10	4	GRHL2	-	-	-
LOC102458670	zf-CCCH	8.752	10.522	8.707	10.626	10.904	8.022	390	452	356	444	527	360	RBM26	-	-	-
LOC102458680	TF_Otx	0	0	0	0	0	0	0	0	0	0	0	0	Hoxd10	Human Diseases;Human Diseases	Cancer: overview;Cancer: overview	K09295;K09295
LOC102458752	bHLH	0.735	0.472	0.777	0.731	0.316	0.889	12.88	8	12.5	12	6	15.74	hes1	Human Diseases;Human Diseases;Human Diseases;Human Diseases;Environmental Information Processing;Genetic Information Processing;Human Diseases	Cancer: overview;Infectious disease: viral;Infectious disease: viral;Cancer: specific types;Signal transduction;Replication and repair;Endocrine and metabolic disease	K06054;K06054;K06054;K06054;K06054;K06054;K06054
LOC102458797	zf-C2H2	3.89	2.031	3.79	3.54	2.91	3.322	95	48	85	81	77	82	ZNF513	-	-	-
LOC102458806	AP-2	0.042	0.632	1.035	0.665	0.46	1.069	1	15	23	15	12	26	TFAP2D	-	-	-
LOC102458811	TF_Otx	0	0	0	0	0	0	0	0	0	0	0	0	HOXA7	-	-	-
LOC102458812	zf-C2H2	4.607	4.499	19.053	15.133	19.581	18.6	318	305	1019	917	1304	1235	zic4	-	-	-
LOC102458837	zf-C2H2	0.067	0.167	0.234	0.186	0	0	5	12	16	13	0	0	PRDM6	Metabolism;Metabolism	Global and overview maps;Amino acid metabolism	K20795;K20795
LOC102458839	zf-C2H2	2.782	2.559	3.509	3.367	1.847	2.685	82	73	95	93	59	80	ZNF316	Human Diseases	Infectious disease: viral	K09228
LOC102458851	bHLH	0	0	0.089	0.087	0	0	0	0	1	1	0	0	HAND2	-	-	-
LOC102458861	CG-1	26.561	29.501	20.122	22.967	32.442	24.067	2055.62	2172	1430.18	1639	2582	1767	Camta1	-	-	-
LOC102458863	zf-C2H2	1.203	1.285	2.009	2.397	1.555	1.032	30	31	46	56	42	26	ZNF707	Human Diseases	Infectious disease: viral	K09228
LOC102458887	zf-C2H2	3.668	2.718	3.137	2.501	2.89	2.46	205	147	161	131	175	139	TRIM27	-	-	-
LOC102458889	GCFC	25.208	18.433	10.004	10.319	12.04	26.791	889	629	324	341	460	955	TFIP11	-	-	-
LOC102458908	TF_Otx	0	0	0	0	0	0	0	0	0	0	0	0	HOXD8	-	-	-
LOC102458935	SAND	5.638	4.159	6.519	6.457	5.85	7.641	266	187	270	275	284	349	Gmeb2	-	-	-
LOC102458946	zf-C2H2	0.803	0.83	0.983	0.964	1.204	1.489	8	8	9	9	13	15	ZNF34	Human Diseases	Infectious disease: viral	K09228
LOC102458985	zf-MIZ	5.395	4.756	6.232	5.992	4.616	4.606	243	190	254	257	243	243	PIAS3	Environmental Information Processing;Genetic Information Processing	Signal transduction;Folding, sorting and degradation	K16064;K16064
LOC102459016	HMG	6.721	7.948	7.509	7.481	6.146	3.95	1303	1491	1337	1359	1291	774	KMT2C	Metabolism;Metabolism	Global and overview maps;Amino acid metabolism	K09188;K09188
LOC102459017	NF-YC	23.553	16.98	26.772	24.646	29.27	33.987	205	143	214	201	276	299	DRAP1	-	-	-
LOC102459033	zf-CCCH	11.107	11.412	14.721	13.756	11.877	11.118	511	508	622	593	592	517	ZC3H7A	-	-	-
LOC102459069	ZBTB	7.516	10.423	11.293	11.984	9.809	7.041	211	282	290	314	298	199	Zbtb24	-	-	-
LOC102459078	THR-like	0	0	0	0	0	0.041	0	0	0	0	0	1	NR1H4	Organismal Systems	Digestive system	K08537
LOC102459082	zf-C2H2	6.689	6.763	7.598	5.584	4.563	4.608	46	45	48	36	34	32	--	Human Diseases	Infectious disease: viral	K09228
LOC102459095	zf-GATA	3.911	4.969	4.636	5.042	3.753	2.153	152	188	168	184	160	85	GATAD2A	-	-	-
LOC102459112	zf-CCCH	10.675	8.377	10.632	10.914	11.342	13.303	274	208	251	263	316	346	cpsf4	Human Diseases;Genetic Information Processing	Infectious disease: viral;Translation	K14404;K14404
LOC102459136	TF_Otx	0	0	0	0	0	0	0	0	0	0	0	0	NKX-2.5	-	-	-
LOC102459146	TF_Otx	0.073	0	0	0	0	0	2	0	0	0	0	0	Mixl1	-	-	-
LOC102459175	ZBTB	2.814	2.864	3.628	3.156	2.595	1.628	137	134	160	142	135	79	ZBTB34	-	-	-
LOC102459204	Fork head	0.307	0.119	0.167	0	0.035	0.19	8	3	4	0	1	5	FOXE1	-	-	-
LOC102459218	bHLH	0.226	0.021	0	0	0.018	0.02	2	1	0	0	1	1	MYF5	Cellular Processes	Cellular community - eukaryotes	K18484
LOC102459248	RXR-like	0.037	0	0.243	0.04	0	0.074	1	0	6	1	0	2	Nr2e3	-	-	-
LOC102459269	TF_Otx	2.355	2.89	2.824	1.985	1.92	2.744	50	69	64	43	49	63	EMX2	-	-	-
LOC102459286	TF_Otx	4.63	5.116	5.003	3.687	5.95	5.391	130	139	129	97	181	153	Dlx6	-	-	-
LOC102459288	zf-C2H2	0.095	0.049	0.103	0.252	0.262	0.047	2	1	2	5	6	1	--	Human Diseases	Infectious disease: viral	K09228
LOC102459299	THR-like	0	0.175	0.185	0	0.078	0	0	2	2	0	1	0	THRA	Environmental Information Processing;Organismal Systems	Signaling molecules and interaction;Endocrine system	K05547;K05547
LOC102459309	Fork head	6.934	7.202	9.478	9.452	9.262	5.567	430	523	659	660	801	465	FOXN3	-	-	-
LOC102459317	bHLH	0.184	0.272	0.179	0.196	0.17	0.163	7	10	6	7	7	6	TCFL5	-	-	-
LOC102459393	Fork head	47.262	43.721	40.013	41.257	48.589	38.01	791	708	615	647	881	643	FOXG1	Environmental Information Processing	Signal transduction	K09385
LOC102459415	MYB	0.128	0.265	0.112	0.164	0.118	0.203	5	10	4	6	5	8	TERB1	-	-	-
LOC102459416	ZBTB	3.618	4.306	4.179	3.418	3.362	2.016	66	76	70	60	68	37	ZBTB43	-	-	-
LOC102459420	bHLH	1.357	1.558	1.56	1.77	1.879	2.014	18	20	19	22	27	27	NHLH2	-	-	-
LOC102459421	TF_Otx	0.206	0.273	0.48	0.209	0.118	0.174	21	27	45	20	13	18	SIX4	Human Diseases	Cancer: overview	K15615
LOC102459431	zf-C2H2	2.419	2.664	3.281	2.666	1.757	1.844	61	65	76	63	48	47	ZNF740	-	-	-
LOC102459468	TF_Otx	0	0	0	0	0	0	0	0	0	0	0	0	HOXD12	-	-	-
LOC102459492	PAX	3.822	3.96	7.489	6.273	6.177	7.179	170	168	306	263	294	321	PAX6	Cellular Processes;Human Diseases	Cellular community - eukaryotes;Endocrine and metabolic disease	K08031;K08031
LOC102459498	MYB	5.508	5.632	6.583	5.323	5.609	3.848	649	648	716	589	715	457	CRAMP1	-	-	-
LOC102459521	HMG	24.219	33.127	28.196	25.693	10.982	46.41	792	1077	843	786	389	1575	TCF7L2	Human Diseases;Human Diseases;Human Diseases;Human Diseases;Environmental Information Processing;Environmental Information Processing;Human Diseases;Human Diseases;Human Diseases;Human Diseases;Organismal Systems;Human Diseases;Human Diseases;Cellular Processes;Human Diseases;Human Diseases;Human Diseases;Human Diseases	Cancer: overview;Infectious disease: viral;Infectious disease: bacterial;Cancer: specific types;Signal transduction;Signal transduction;Cancer: specific types;Cancer: specific types;Endocrine and metabolic disease;Cancer: specific types;Endocrine system;Cancer: specific types;Cardiovascular disease;Cellular community - eukaryotes;Cancer: specific types;Cancer: specific types;Cancer: specific type…	K04491;K04491;K04491;K04491;K04491;K04491;K04491;K04491;K04491;K04491;K04491;K04491;K04491;K04491;K04491;K04491;K04491;K04491
LOC102459533	zf-C2H2	5.059	4.004	6.235	4.512	2.847	1.944	140	108	158.45	117	86.13	54.38	Znf316	Human Diseases	Infectious disease: viral	K09228
LOC102459543	TEA	4.401	4.197	5.287	3.26	2.422	1.925	141	127	155	98	82	63	TEAD1	Environmental Information Processing;Environmental Information Processing	Signal transduction;Signal transduction	K09448;K09448
LOC102459554	zf-C2H2	2.112	1.988	2.69	3.11	1.774	1.892	32	31	37	45	30	29	--	Human Diseases	Infectious disease: viral	K09228
LOC102459561	TF_Otx	0.055	0.487	0.271	0.263	0.051	0.57	2	17	9	9	2	21	SHOX2	-	-	-
LOC102459563	zf-C2H2	4.021	2.689	3.809	4.106	4.085	4.209	154	98	133	146	167	161	ZNF560	Human Diseases	Infectious disease: viral	K09228
LOC102459600	zf-C2H2	3.001	2.573	2.642	2.544	2.671	3.811	141	117	114	112	136	181	ZNF142	-	-	-
LOC102459627	zf-CCCH	46.945	46.232	48.826	53.793	51.433	59.82	1316	1254	1257	1413	1562	1695	MKRN2	-	-	-
LOC102459631	bHLH	0	0	0	0	0	0	0	0	0	0	0	0	MYF6	-	-	-
LOC102459635	Fork head	0.036	0	0.039	0.076	0	0.07	1	0	1	2	0	2	foxn5	-	-	-
LOC102459664	TF_Otx	0.41	0.953	1.004	1.203	0	0.101	4	9	9	11	0	1	six1b	Human Diseases	Cancer: overview	K15614
LOC102459699	zf-C2H2	0.14	0	0	0	0	0	1	0	0	0	0	0	SCRT2	-	-	-
LOC102459706	TF_Otx	0	0	0	0	0	0	0	0	0	0	0	0	HOXD13	-	-	-
LOC102459748	ARID	16.423	19.026	21.19	17.863	15.124	13.925	1129	1269	1338	1151	1126	967	ARID4A	-	-	-
LOC102459760	TF_Otx	19.493	16.423	19.614	11.672	25.178	17.439	303	247	280	170	424	274	Dlx5	Cellular Processes	Cellular community - eukaryotes	K18489
LOC102459800	bHLH	0.037	0	0.081	0.158	0.069	0.037	1	0	2	4	2	1	BHLHE23	-	-	-
LOC102459812	zf-C2H2	22.007	27.854	28.725	27.573	21.369	19.708	770	943	923	904	810	697	KLF15	-	-	-
LOC102459825	MYB	17.294	15.872	16.238	16.01	13.946	10.199	973	864	839	844	850	580	MYSM1	-	-	-
LOC102459834	zf-C2H2	3.255	3.19	4.655	4.204	3.624	3.616	252	239	331	305	304	283	RLF	-	-	-
LOC102459868	ETS	0.05	0.052	0	0	0	0	1	1	0	0	0	0	ELF5	Organismal Systems	Endocrine system	K17101
LOC102459875	TF_Otx	0.951	0.676	0.712	0.698	0.219	1.999	16	11	11	11	4	34	Gbx2	-	-	-
LOC102459891	TF_Otx	0.392	0.607	0.213	0.348	0.422	0	6	9	3	5	7	0	SIX6	-	-	-
LOC102459981	zf-C2H2	1.215	2.774	3.532	1.951	1.625	1.903	23	46	59	33	32	31	--	Human Diseases	Infectious disease: viral	K09228
LOC102459988	HMG	1.694	1.945	1.998	1.858	2.432	1.629	36	40	39	37	56	35	sox19b	Environmental Information Processing;Cellular Processes	Signal transduction;Cellular community - eukaryotes	K16796;K16796
LOC102459992	zf-CCCH	12.577	14.455	14.317	12.28	13.767	11.013	705	784	737	645	836	624	ZC3H6	-	-	-
LOC102460042	ZBTB	0.116	0.088	0.769	0.863	0.436	0.023	6.3	4.6	38.45	44.02	26.49	1.24	HIC2	-	-	-
LOC102460043	MYB	2.557	2.372	2.474	2.371	2.679	3.16	163	146	145	142	185	203	MIER2	-	-	-
LOC102460048	bHLH	14.98	16.494	17.792	17.707	11.055	13.393	558	598	611	620	448	507	tcf3	Human Diseases;Human Diseases;Cellular Processes	Cancer: overview;Infectious disease: viral;Cellular community - eukaryotes	K09063;K09063;K09063
LOC102460057	NDT80/PhoG	6.609	5.719	5.616	5.778	5.391	7.671	387	324	302	317	342	454	MYRF	-	-	-
LOC102460086	TF_Otx	0.17	0.793	0.186	0.091	0.315	0.421	2	9	2	1	4	5	GSX1	-	-	-
LOC102460093	THR-like	0.208	0.179	0.113	0.111	0.256	0.206	6	5	3	3	8	6	PPARG	Human Diseases;Human Diseases;Human Diseases;Organismal Systems;Environmental Information Processing;Organismal Systems;Organismal Systems;Organismal Systems;Human Diseases	Cancer: overview;Cancer: overview;Neurodegenerative disease;Environmental adaptation;Signal transduction;Development and regeneration;Aging;Endocrine system;Cancer: specific types	K08530;K08530;K08530;K08530;K08530;K08530;K08530;K08530;K08530
LOC102460094	TF_Otx	1.198	1.088	0.87	0.853	0.738	1.042	33	29	22	22	22	29	Nkx2-1	-	-	-
LOC102460109	ETS	0.503	0.196	0.408	0.318	0.551	0.494	10	4	9	7	13	12	EHF	-	-	-
LOC102460112	SAND	2.86	2.205	2.659	3.003	3.128	2.814	76	59	64	76	92	74	DEAF1	-	-	-
LOC102460142	zf-C2H2	1.441	1.021	2.286	1.494	2.926	2.403	35	24	51	34	77	59	ZNF398	Human Diseases	Infectious disease: viral	K09228
LOC102460153	ETS	3.394	3.155	3.676	3.411	3.415	2.47	189	170	188	178	206	139	ETV3	-	-	-
LOC102460159	Pou	7.863	7.763	6.39	6.263	7.294	7.315	402	384	300	300	404	378	POU3F3	-	-	-
LOC102460162	zf-C2H2	2.314	2.167	2.087	2.499	1.325	1.224	109	97.11	88.39	109.41	66.63	58.74	Trim27	-	-	-
LOC102460165	THR-like	0	0	0	0	0	0	0	0	0	0	0	0	NR1I3	-	-	-
LOC102460190	TF_Otx	16.909	20.969	22.395	21.133	13.711	15.434	1037	1245	1261	1220	913	956	ZHX3	-	-	-
LOC102460211	zf-C2H2	2.627	2.883	3.426	2.947	1.413	0.537	201	220	249	217	116	44	TSHZ2	-	-	-
LOC102460221	zf-C2H2	8.146	10.74	10.29	15.074	14.857	12.289	356.96	455.35	414.09	618.94	705.31	544.3	Zxdc	-	-	-
LOC102460247	HMG	7.162	6.475	6.326	7.372	7.587	7.284	535	468	434	516	614	550	HMGXB3	-	-	-
LOC102460271	zf-C2H2	0.462	0.759	1.007	1.161	0.803	1.13	17	27	34	40	32	42	Trim27	-	-	-
LOC102460292	T-box	1.339	2.165	2.988	2.476	1.199	1.744	101	158	207	175	98	133	Tbx18	-	-	-
LOC102460317	zf-C2H2	1.904	1.795	1.677	2.75	2.043	1.413	68	62	55	92	79	51	--	Human Diseases	Infectious disease: viral	K09228
LOC102460320	TF_Otx	0	0	0	0	0	0	0	0	0	0	0	0	PDX1	Organismal Systems;Human Diseases;Human Diseases	Endocrine system;Endocrine and metabolic disease;Endocrine and metabolic disease	K07594;K07594;K07594
LOC102460331	zf-C2H2	19.794	16.999	19.401	18.265	16.471	12.264	587	507	531	506	571	382	ATF2	Environmental Information Processing;Environmental Information Processing;Human Diseases;Organismal Systems;Human Diseases;Human Diseases;Environmental Information Processing;Human Diseases;Organismal Systems;Human Diseases;Human Diseases;Organismal Systems;Organismal Systems;Organismal Systems;Organismal Systems;Environmental Information Processing;Organismal Systems;Organismal Systems;Organisma…	Signal transduction;Signal transduction;Infectious disease: viral;Environmental adaptation;Infectious disease: viral;Cancer: overview;Signal transduction;Infectious disease: viral;Circulatory system;Endocrine and metabolic disease;Substance dependence;Nervous system;Endocrine system;Endocrine system;Endocrine system;Signal transduction;Endocrine system;Endocrine system;Aging;Endocrine system;Endo…	K04450;K04450;K04450;K04450;K04450;K04450;K04450;K04450;K04450;K04450;K04450;K04450;K04450;K04450;K04450;K04450;K04450;K04450;K04450;K04450;K04450;K04450;K04450;K04450;K04450
LOC102460347	E2F	4.57	4.625	6.151	4.763	4.096	4.108	204	199	253	200	198	185	TFDP2	Cellular Processes	Cell growth and death	K09392
LOC102460350	TF_Otx	1.481	1.512	2.011	1.608	1.046	1.467	33	34	34	36	25	30	MKX	-	-	-
LOC102460380	zf-C2H2	1.526	0.818	1.446	1.206	1.513	1.314	54	28	47	40	58	47	ZNF783	Human Diseases	Infectious disease: viral	K09228
LOC102460429	THAP	3.545	3.587	4.503	4.65	3.544	4.895	48	47	56	59	52	67	THAP5	-	-	-
LOC102460466	zf-C2H2	1.257	0.656	0.87	1.041	1.041	1.058	107	54	68	83	96	91	--	-	-	-
LOC102460509	zf-C2H2	21.458	20.088	21.45	23.973	25.868	18.861	917	830	843	960	1198	816	AEBP2	-	-	-
LOC102460537	ZBTB	9.612	10.794	11.476	11.815	6.355	4.047	705	766	773	812	505	300	ZBTB16	Human Diseases;Human Diseases;Human Diseases	Cancer: overview;Cancer: overview;Cancer: specific types	K10055;K10055;K10055
LOC102460554	zf-C2H2	3.231	2.922	3.188	3.412	3.045	2.464	96	84	87	95	98	74	ZNF316	Human Diseases	Infectious disease: viral	K09228
LOC102460568	zf-C2H2	3.428	3.359	2.448	3.713	2.096	2.423	87.76	83.24	57.63	89.08	58.19	62.71	--	-	-	-
LOC102460570	zf-BED	1.805	2.361	2.287	1.219	3.027	3.135	49	62	57	31	89	86	--	-	-	-
LOC102460598	NF-YC	35.472	33.818	45.256	36.118	51.28	47.819	723	671	852	694	1134	986	NFYC	Human Diseases;Organismal Systems	Infectious disease: bacterial;Immune system	K08066;K08066
LOC102460606	TF_Otx	0.249	0.258	0.194	0.076	0.099	0.106	7	7	5	2	3	3	PRRX2	-	-	-
LOC102460607	TF_Otx	0.08	0.247	3.668	3.652	5.509	5.118	3	9	127	129	225	195	EN2	-	-	-
LOC102460608	zf-C2H2	2.763	3.164	4.531	3.676	2.493	1.851	205	230	307	253	202	136	ZNF217	-	-	-
LOC102460610	ARID	5.18	5.112	6.809	6.171	5.931	4.451	437	420	530	477	543	377	ARID5B	-	-	-
LOC102460631	zf-C2H2	1.108	0.858	0.821	1.691	1.116	1.508	44	33	30	63	46	58	ZNF777	Human Diseases	Infectious disease: viral	K09228
LOC102460649	TF_Otx	16.858	13.832	22.096	16.816	11.312	10.11	715	567	861	669	522	435	CERS6	Metabolism;Environmental Information Processing;Metabolism	Global and overview maps;Signal transduction;Lipid metabolism	K04710;K04710;K04710
LOC102460671	zf-C2H2	0.335	0.186	0.084	0.11	0.119	0.051	13	7	3	4	5	2	Ovol2	-	-	-
LOC102460672	IRF	0.606	1.109	0.356	0.697	1.766	1.938	13	23	7	14	41	42	IRF6	-	-	-
LOC102460682	zf-C2H2	4.326	4.55	3.835	4.004	3.922	2.689	113	115	92	98	111	71	ZNF75D	Human Diseases	Infectious disease: viral	K09228
LOC102460727	zf-MIZ	16.733	13.857	16.995	15.757	13.971	14.945	571	482	555	506	541	541	PIAS2	Environmental Information Processing;Genetic Information Processing	Signal transduction;Folding, sorting and degradation	K16063;K16063
LOC102460737	TSC22	6.068	5.918	5.655	4.365	6.725	6.022	319	301	273	215	383	320	TSC22D2	-	-	-
LOC102460742	TF_Otx	0.128	0	0	0	0	0	2	0	0	0	0	0	Nkx2-8	-	-	-
LOC102460767	zf-CCCH	0.364	0.35	0.113	0.278	0.096	0.18	14	13	4	10	4	7	Zfp36	Cellular Processes	Cell growth and death	K18753
LOC102460770	SRF	96.181	79.942	71.545	67.766	69.003	32.255	4005	3295	2763	2693	3061	1355	MEF2C	Environmental Information Processing;Human Diseases;Environmental Information Processing;Organismal Systems;Human Diseases;Environmental Information Processing;Organismal Systems	Signal transduction;Cancer: overview;Signal transduction;Endocrine system;Cardiovascular disease;Signal transduction;Endocrine system	K04454;K04454;K04454;K04454;K04454;K04454;K04454
LOC102460787	CBF	2.584	2.559	2.696	3.39	1.789	1.917	48	46	46	59	36	36	CBFB	-	-	-
LOC102460788	HSF	13.716	11.394	18.657	12.996	15.146	16.106	321	258	401	285	384	381	HSF3	-	-	-
LOC102460789	zf-C2H2	2.806	3.154	3.768	3.132	3.928	3.285	240	261	296	251	364	284	Znf687	-	-	-
LOC102460794	CG-1	21.635	20.504	17.734	16.778	26.155	20.666	1072	983	807	779	1404	1035	CAMTA2	-	-	-
LOC102460819	TF_Otx	0.621	0.214	0.533	0.886	0.255	0.478	9	3	7	12	4	7	vent1	-	-	-
LOC102460826	zf-C2H2	2.377	2.145	2.073	2.246	1.662	2.235	115	106	91	105	91	111	ZNF800	-	-	-
LOC102460849	TF_Otx	0.812	0.922	1.29	0.696	0.049	1.356	61	67	89	49	4	103	LMX1B	-	-	-
LOC102460850	MYB	24.118	27.437	27.896	29.602	30.871	27.536	1150	1263	1219	1325	1592	1325	RCOR3	-	-	-
LOC102460866	zf-C2H2	4.8	6.573	5.096	7.172	7.366	9.26	80	106	78	112	133	156	--	Human Diseases	Infectious disease: viral	K09228
LOC102460897	TF_Otx	0	0	0	0	0	0.033	0	0	0	0	0	1	HOXA5	-	-	-
LOC102460903	PAX	0.017	0	0.054	0	0	0.016	1	0	3	0	0	1	PAX9	-	-	-
LOC102460921	zf-C2H2	0.815	0.306	0.484	0.87	0.547	0.586	11	4	6	11	8	8	--	-	-	-
LOC102460932	zf-C2H2	10.361	10.153	15.328	13.537	15.766	15.447	622	594	849	768	1034	947	ZNF521	-	-	-
LOC102460942	zf-C2H2	3.262	2.01	1.981	3.154	0.95	2.121	69	44	40	68	21	50	IKZF4	-	-	-
LOC102460951	zf-C2H2	0.048	0.452	0.393	0.57	0.178	0.214	2	18.18	15	22.2	8	9	ZNF316	Human Diseases	Infectious disease: viral	K09228
LOC102460963	MYB	61.966	59.505	65.084	66.257	67.483	61.89	2625	2439	2532	2630	3097	2650	SMARCA1	-	-	-
LOC102460967	zf-C2H2	5.214	4.93	4.934	5.034	4.193	3.877	294	269	255.5	266	256.15	221	--	Human Diseases	Infectious disease: viral	K09228
LOC102461004	Fork head	0	0	0	0	0	0.091	0	0	0	0	0	2	foxn4	-	-	-
LOC102461006	HMGA	0.186	0.291	0.267	0.298	0.096	0.298	8	13	13	13	5	10	--	Human Diseases;Human Diseases	Cancer: overview;Cancer: overview	K09283;K09283
LOC102461012	zf-C2H2	36.355	37.181	24.957	37.584	37.731	25.678	1150	1138	725	1114	1293	821	EGR1	Human Diseases;Environmental Information Processing;Organismal Systems;Human Diseases;Organismal Systems;Human Diseases	Infectious disease: viral;Signal transduction;Endocrine system;Endocrine and metabolic disease;Endocrine system;Neurodegenerative disease	K09203;K09203;K09203;K09203;K09203;K09203
LOC102461049	Pou	0.064	0.509	0.256	0.16	0.079	0.593	3	23	11	7	4	28	POU4F1	-	-	-
LOC102461064	Runt	0.743	1.187	1.496	0.817	0.52	0.936	33	51	61	34	25	42	RUNX2	Human Diseases;Organismal Systems	Cancer: overview;Endocrine system	K09278;K09278
LOC102461102	CUT	0.109	0.075	0	0.039	0	0.036	3	2	0	1	0	1	Onecut1	-	-	-
LOC102461113	zf-C2H2	2.623	2.187	1.98	1.973	2.231	3.048	210.8	170.08	146.14	148.59	194.27	247.65	ZNF398	Human Diseases	Infectious disease: viral	K09228
LOC102461142	TF_Otx	0.15	0.194	0.041	0.16	0.069	0	4	5	1	4	2	0	CDX1	-	-	-
LOC102461194	CSD	26.94	28.695	36.168	31.863	24.341	35.307	425	438	524	471	416	563	Ybx3	Cellular Processes	Cellular community - eukaryotes	K06099
LOC102461209	zf-CCCH	18.089	17.811	17.766	21.443	12.345	16.617	867	826	782	963	641	805	PARP12	-	-	-
LOC102461240	zf-C2H2	2.195	1.356	1.703	2.854	1.49	2.571	87	52	62	106	64	103	--	-	-	-
LOC102461242	zf-C2H2	0	0	0.04	0	0	0.034	0	0	1	0	0	1	WT1	Human Diseases	Cancer: overview	K09234
LOC102461282	zf-C2H2	1.429	1.589	2.44	1.485	0	0.39	23	24	38	25	0	6	osr1	-	-	-
LOC102461287	zf-C2H2	1.314	1.032	1.238	0.99	1.325	0.657	75.49	57.37	65.32	53.26	82.44	38.16	--	Human Diseases	Infectious disease: viral	K09228
LOC102461291	zf-C2H2	17.891	18.527	64.569	68.048	129.068	93.337	509	510	1687	1814	3978	2684	ZIC1	-	-	-
LOC102461324	zf-C2H2	9.288	7.105	10.056	7.741	7.669	8.173	707	524	703	552	633	629.75	--	Human Diseases	Infectious disease: viral	K09228
LOC102461333	bHLH	15.739	14.075	18.354	16.082	15.662	13.142	141	122	151	135	152	119	Usf2	-	-	-
LOC102461336	zf-C2H2	0.713	0.538	0.505	0.496	0.934	0.513	26	19	17	17	37	19	--	-	-	-
LOC102461348	TF_Otx	0.054	0.139	0.029	0.029	0.099	0.107	2	5	1	1	4	4	DBX1	-	-	-
LOC102461374	zf-C2H2	3.11	3.496	3.069	4.079	3.855	4.254	164.37	178.79	148.96	202	220.72	227.23	TRIM7	-	-	-
LOC102461375	TF_Otx	0.375	0.493	1.002	0.364	0.189	0.843	11	14	27	10	6	25	BARHL2	-	-	-
LOC102461380	zf-C2H2	4.993	5.356	4.405	5.8	5.251	5.69	237	246	192	258	270	273	TRIM27	-	-	-
LOC102461419	ZBTB	8.291	8.008	9.003	8.282	9.112	6.722	687	642	686	643	818	563	ZBTB41	-	-	-
LOC102461432	zf-C2H2	2.145	1.762	2.755	3.287	2.741	2.612	39	31	46	56	54	48	--	Human Diseases	Infectious disease: viral	K09228
LOC102461457	TF_Otx	0.196	0	0.426	0.209	0.301	0	3	0	6	3	5	0	HLX	-	-	-
LOC102461460	Fork head	0.063	0.403	0	0.358	0.162	0.139	0.69	4.29	0	3.69	1.93	1.55	Foxc2	-	-	-
LOC102461477	ZBTB	5.862	5.941	10.276	7.698	7.272	7.52	202	210	288	251	308	271	ZBTB48	-	-	-
LOC102461503	zf-C2H2	5.523	7.111	5.774	6.063	4.573	6.8	173	215	166	177	154	214	ZNF641	-	-	-
LOC102461529	TF_Otx	0.191	0.79	0.069	0.544	0.176	0.252	3	12	1	8	3	4	pitx3	-	-	-
LOC102461530	TSC22	4.968	5.551	6.089	6.355	4.344	4.613	343	392	380	419	313	311.6	NIN	-	-	-
LOC102461574	zf-CCCH	5.067	4.024	5.778	4.781	6.671	5.593	190	146	199	168	271	212	ZC3H10	-	-	-
LOC102461577	MYB	2.683	2.271	1.804	2.128	4.057	1.691	65	54	40	49	108	42	TERF1	-	-	-
LOC102461656	zf-C2H2	1.076	1.606	1.041	0.893	1.765	1.773	9	13	8	7	16	15	--	-	-	-
LOC102461688	zf-C2H2	4.484	4.25	3.713	4.138	3.005	3.419	292	267.8	222.05	252.46	212	225	ZNF251	Human Diseases	Infectious disease: viral	K09228
LOC102461713	zf-C2H2	1.983	1.833	1.363	2.895	1.926	1.136	19	17	12	26	20	11	--	-	-	-
LOC102461726	ETS	2.889	3.827	4.539	5.703	1.761	2.052	108	138	156	198	72	79	ELF1	-	-	-
LOC102461743	zf-C2H2	0	0	0	0	0	0	0	0	0	0	0	0	Ovol3	-	-	-
LOC102461752	zf-C2H2	0.258	0.334	0.492	0.689	0.775	0.575	4	5	7	10	13	9	--	-	-	-
LOC102461758	zf-C2H2	3.174	3.019	2.88	2.823	2.675	3.414	138	127	115	115	126	150	ZNF512	-	-	-
LOC102461767	zf-C2H2	9.856	10.639	13.143	9.681	7.805	6.241	491	507	599	454	423	314	ZNF644	-	-	-
LOC102461774	TF_Otx	0	0	0	0	0	0	0	0	0	0	0	0	HOXA11	Human Diseases	Cancer: overview	K21951
LOC102461780	zf-GATA	24.304	20.317	21.855	23.488	26.03	29.869	635	515	523	577	735	788	MTA2	-	-	-
LOC102461811	zf-C2H2	9.312	9.518	13.202	11.845	5.377	5.022	279	279	373	340	181	152	KLF3	Human Diseases	Cancer: overview	K15605
LOC102461873	TF_Otx	18.331	18.681	30.805	19.986	24.29	23.95	703	687	1076	707	970	893	PBX3	Human Diseases	Cancer: overview	K15610
LOC102461903	zf-C2H2	0.436	0.299	0.814	1.003	0.566	0.426	17	15	41	50	28	22	SALL4	-	-	-
LOC102461919	zf-C2HC	9.56	9.281	10.529	12.118	14.217	13.46	400	372	395	465	650	574	L3MBTL3	-	-	-
LOC102461922	zf-C2H2	1.342	1.873	1.681	1.647	1.301	1.261	40	54	46	46	42	38	--	Human Diseases	Infectious disease: viral	K09228
LOC102461941	zf-C2H2	5.361	6.119	6.582	7.357	6.7	5.977	536	582	595	645	727	590	ZNF536	-	-	-
LOC102461964	HMG	36.982	29.921	42.349	34.111	24.631	25.695	1142	894	1201	987	824	802	SOX9	Environmental Information Processing	Signal transduction	K18435
LOC102461979	zf-C2H2	1.225	1.688	1.601	1.133	0.829	1.454	15	20	18	13	11	18	--	-	-	-
LOC102462031	zf-C2H2	19.892	17.533	18.941	26.069	16.663	17.602	546.81	466.34	478.17	671.48	496.23	489.08	TRIM10	-	-	-
LOC102462033	bHLH	0	0.083	0	0.086	0.447	0	0	1	0	1	6	0	HELT	-	-	-
LOC102462046	zf-CCCH	13.463	10.467	11.977	8.82	17.448	13.766	448	337	366	275	629	463	ZGPAT	-	-	-
LOC102462064	TSC22	7.439	7.594	11.317	6.95	7.996	10.29	264	266	343	240	286	354	MAD1L1	-	-	-
LOC102462077	zf-C2H2	0.969	1.489	2.651	2.519	1.881	1.635	78	116	196	190	164	133	Klf13	-	-	-
LOC102462086	DM	0.205	0.212	0.192	0.219	0.162	0.406	7	7	6	7	6	14	DMRT2	-	-	-
LOC102462096	TF_Otx	0	0	0	0	0	0.489	0	0	0	0	0	4	VSX2	-	-	-
LOC102462117	TF_Otx	0	0	0	0	0	0	0	0	0	0	0	0	MEOX1	-	-	-
LOC102462135	HSF	13.945	14.038	17.072	15.27	16.014	15.777	885	862	995	908	1101	1012	HSF2	-	-	-
LOC102462146	THR-like	8.853	10.456	11.453	8.437	5.452	4.996	200	229	234	179	132	114	NR1H3	Human Diseases;Human Diseases;Human Diseases;Organismal Systems	Infectious disease: viral;Endocrine and metabolic disease;Endocrine and metabolic disease;Endocrine system	K08536;K08536;K08536;K08536
LOC102462154	Tub	9.865	8.398	8.879	7.129	6.554	2.968	920	761	761	623	665	281	Tulp4	-	-	-
LOC102462159	TF_Otx	0	0	0	0	0	0	0	0	0	0	0	0	HOXA13	-	-	-
LOC102462160	TF_Otx	0	0.073	0	0.038	0.065	0.035	0	2	0	1	2	1	pitx1	-	-	-
LOC102462174	MYB	3.346	2.845	2.362	2.986	3.551	2.113	296	244	190	248	341	188	Rcor1	-	-	-
LOC102462178	ARID	53.405	51.592	93.485	93.267	68.866	52.499	3922	3666	6305	6418	5479	3897	JARID2	Cellular Processes	Cellular community - eukaryotes	K11478
LOC102462206	TF_Otx	0.965	0.997	0.687	0.911	0.856	0.844	26	26	17	23	25	23	LHX8	-	-	-
LOC102462223	zf-C2H2	1.923	4.236	2.473	3.309	2.246	3.14	64	140	81	105	81	112	ZNF316	Human Diseases	Infectious disease: viral	K09228
LOC102462239	zf-C2H2	5.763	4.309	5.246	5.422	6.258	6.083	329	238	275	290	387	351	ZNF362	-	-	-
LOC102462272	T-box	0.114	0	0.249	0.041	0.141	0.189	3	0	6	1	4	5	TBX19	-	-	-
LOC102462281	MYB	9.698	10.274	11.878	11.384	11.082	11.511	601	616	676	661	744	721	SMARCC1	Organismal Systems;Human Diseases	Environmental adaptation;Cancer: specific types	K11649;K11649
LOC102462296	zf-C2H2	3.155	3.108	2.791	3.051	1.865	1.083	320	305	260	290	205	111	HIVEP3	-	-	-
LOC102462314	MBD	3.617	4.745	4.09	4.751	4.11	3.992	26	33	27	32	32	29	MECP2	-	-	-
LOC102462320	ETS	4.015	3.571	4.822	4.908	5.3	4.79	165	142	182	189	236	199	Etv5	Human Diseases;Human Diseases	Cancer: overview;Cancer: specific types	K15593;K15593
LOC102462324	TF_Otx	9.042	9.002	8.746	8.669	10.519	8.166	691	654	616	615	879	625	ZHX1	-	-	-
LOC102462335	zf-BED	96.162	106.869	126.847	117.641	89.928	115.048	1338	1432	1600	1520	1381	1589	CACYBP	-	-	-
LOC102462361	bHLH	1.323	0.434	0.782	0.925	0.553	0.895	22	7	13	15	10	17	STRA8	-	-	-
LOC102462402	zf-C2H2	2.778	2.206	7.036	5.842	6.125	9.254	81	56	173	144	174	249	Zic3	Cellular Processes	Cellular community - eukaryotes	K18487
LOC102462408	TF_Otx	0	0.074	0.078	0.03	0.132	0.071	0	2	2	1	4	2	EVX1	-	-	-
LOC102462414	Fork head	0	0	0	0.101	0	0.047	0	0	0	2	0	1	foxa1	-	-	-
LOC102462450	CSD	0	0	0	0	0	0	0	0	0	0	0	0	ybx1	-	-	-
LOC102462458	ZBTB	7.447	7.819	9.48	8.484	8.868	5.554	622	632	723	661	816	476	ZBTB46	-	-	-
LOC102462477	STAT	0.089	0.153	0.161	0.221	0.082	0.146	3	5	5	7	3	5	STAT5B	Human Diseases;Human Diseases;Human Diseases;Organismal Systems;Human Diseases;Cellular Processes;Environmental Information Processing;Human Diseases;Organismal Systems;Human Diseases;Organismal Systems;Environmental Information Processing;Human Diseases;Organismal Systems;Organismal Systems;Human Diseases;Human Diseases	Cancer: overview;Infectious disease: viral;Cancer: overview;Immune system;Infectious disease: viral;Cell growth and death;Signal transduction;Infectious disease: viral;Endocrine system;Endocrine and metabolic disease;Immune system;Signal transduction;Cancer: specific types;Immune system;Endocrine system;Cancer: specific types;Cancer: specific types	K11224;K11224;K11224;K11224;K11224;K11224;K11224;K11224;K11224;K11224;K11224;K11224;K11224;K11224;K11224;K11224;K11224
LOC102462514	zf-CCCH	3.274	3.938	6.185	4.612	4.456	2.569	209	247	370	275	298	163	Unkl	-	-	-
LOC102462518	CSRNPN	14.633	13.874	18.225	11.294	9.153	5.416	1397	1280	1595	1008	947	520	CSRNP3	-	-	-
LOC102462523	MYB	35.311	29.354	37.235	35.246	30.154	36.853	1012	839	997	969	965	1105	MYBL2	Cellular Processes	Cell growth and death	K21769
LOC102462536	zf-C2H2	1.439	1.848	1.71	2.7	3.261	3.02	33	41	36	58	81	70	znf703-a	-	-	-
LOC102462544	zf-C2H2	0.022	0	0	0.047	0.02	0	1	0	0	2.03	1	0	--	-	-	-
LOC102462568	T-box	14.803	11.901	9.644	11.192	19.469	13.285	459	357	276	325	651	416	Tbr1	-	-	-
LOC102462572	DM	0	0	0	0	0	0	0	0	0	0	0	0	DMRT1	-	-	-
LOC102462594	zf-BED	13.804	12.588	17.448	16.581	16.04	18.37	255	225	296	287	321	343	ZNF277	-	-	-
LOC102462653	zf-C2H2	4.16	3.613	3.51	3.562	2.819	3.224	101.16	85	78.96	82.14	74.42	79.24	ZNF251	Human Diseases	Infectious disease: viral	K09228
LOC102462665	Nrf1	3.468	3.103	4.246	3.757	3.415	3.363	139	120	155	145	150	139	NRF1	Human Diseases;Environmental Information Processing	Neurodegenerative disease;Signal transduction	K11831;K11831
LOC102462694	bHLH	3.75	2.895	3.386	2.938	2.081	2.137	158	118	131	116	95	91	NPAS4	-	-	-
LOC102462738	bHLH	1.387	1.032	2.628	1.658	1.767	1.153	50	36	87	56	69	42	Mycl	-	-	-
LOC102462741	STAT	12.278	11.724	8.892	17.106	9.543	10.324	1591.71	1470.04	1058.18	2077.71	1340.16	1353.01	STAT1	Human Diseases;Human Diseases;Human Diseases;Human Diseases;Human Diseases;Human Diseases;Organismal Systems;Organismal Systems;Human Diseases;Human Diseases;Cellular Processes;Human Diseases;Environmental Information Processing;Organismal Systems;Human Diseases;Organismal Systems;Organismal Systems;Human Diseases;Organismal Systems;Human Diseases;Organismal Systems;Human Diseases;Human Diseases;…	Cancer: overview;Infectious disease: viral;Infectious disease: viral;Infectious disease: viral;Infectious disease: bacterial;Infectious disease: viral;Immune system;Immune system;Infectious disease: viral;Infectious disease: viral;Cell growth and death;Infectious disease: viral;Signal transduction;Endocrine system;Infectious disease: viral;Endocrine system;Immune system;Infectious disease: parasi…	K11220;K11220;K11220;K11220;K11220;K11220;K11220;K11220;K11220;K11220;K11220;K11220;K11220;K11220;K11220;K11220;K11220;K11220;K11220;K11220;K11220;K11220;K11220;K11220;K11220;K11220;K11220;K11220
LOC102462759	MYB	2.074	1.849	2.626	2.02	3.159	2.54	80	69	93	73	132	99	RCOR2	-	-	-
LOC102462779	bHLH	20.117	15.503	19.871	14.621	21.568	18.322	743	554	674	506	863	684	BHLHE40	Organismal Systems	Environmental adaptation	K03729
LOC102462780	THAP	9.764	8.814	9.053	10.643	9.326	10.896	218	189	184	219	222	243	THAP4	-	-	-
LOC102462791	zf-C2H2	6.614	5.098	7.31	6.802	6.87	6.39	178	139	191	183	200	170	--	-	-	-
LOC102462812	TF_Otx	0	0	0	0	0	0	0	0	0	0	0	0	HOXA4	-	-	-
LOC102462813	CUT	1.001	1.035	1.276	1.042	0.451	0.097	41	41	48	40	20	4	ONECUT2	-	-	-
LOC102462828	ZBTB	3.411	3.776	2.693	3.14	2.806	3.327	211	226	153	182	188	208	ZBTB47	-	-	-
LOC102462842	HMG	3.107	1.948	4.684	2.607	3.26	2.995	117	71	162	92	133	114	UBTF	-	-	-
LOC102462848	zf-C2H2	1.632	1.765	1.851	1.356	0.966	0.561	39	40	39	30	25	13	PLAGL2	-	-	-
LOC102462859	zf-C2H2	2.475	2.593	2.233	2.144	2.259	3.588	101	103	89	83	105	154	Znf628	-	-	-
LOC102462897	zf-C2H2	0.36	0.304	0.32	0.197	0.299	0.204	12.24	10	10	6.27	11	7	--	-	-	-
LOC102462917	IRF	7.667	4.455	5.067	12.253	2.606	2.642	201	113	122	301	74	70	IRF3	Human Diseases;Human Diseases;Human Diseases;Human Diseases;Organismal Systems;Human Diseases;Human Diseases;Human Diseases;Human Diseases;Organismal Systems;Organismal Systems;Organismal Systems	Infectious disease: viral;Infectious disease: viral;Cancer: overview;Infectious disease: viral;Immune system;Infectious disease: viral;Infectious disease: viral;Infectious disease: viral;Infectious disease: viral;Immune system;Immune system;Immune system	K09447;K09447;K09447;K09447;K09447;K09447;K09447;K09447;K09447;K09447;K09447;K09447
LOC102462927	zf-C2H2	4.258	4.136	5.672	6.506	6.605	4.371	140	132	172	200	234	145	DZIP1	-	-	-
LOC102463017	TF_Otx	0	0	0.04	0	0	0	0	0	1	0	0	0	MNX1	Human Diseases	Endocrine and metabolic disease	K08025
LOC102463039	bHLH	0	0.349	0.092	0.18	0	0	0	4	1	2	0	0	NEUROD4	-	-	-
LOC102463082	zf-C2H2	0.054	0	0	0.182	0	0	1	0	0	4	0	0	OSR2	-	-	-
LOC102463084	TF_Otx	0.092	0.066	0.067	0	0.114	0.157	3	3	2	0	4	7	ANHX	-	-	-
LOC102463102	zf-C2H2	2.679	3.241	3.573	3.458	2.032	1.747	129	151	158	156	106	85	ZNF251	Human Diseases	Infectious disease: viral	K09228
LOC102463127	ETS	28.143	26.617	41.506	37.616	47.661	36.032	1343	1229	1819	1682	2464	1738	ETV1	Human Diseases	Cancer: overview	K09431
LOC102463155	RHD	1.334	1.384	1.546	1.209	1.145	0.702	70	69	74	62	64	37	REL	Human Diseases;Environmental Information Processing;Human Diseases	Cancer: overview;Signal transduction;Cancer: overview	K09254;K09254;K09254
LOC102463158	TF_Otx	0.1	0	0	0	0.095	0	1.03	0	0	0	1.06	0	DLX-3	Human Diseases	Endocrine and metabolic disease	K08029
LOC102463175	RHD	1.047	1.096	2.02	1.276	0.88	0.691	109	110	190	130	94	70	NFATC2	Human Diseases;Human Diseases;Human Diseases;Human Diseases;Environmental Information Processing;Organismal Systems;Cellular Processes;Organismal Systems;Organismal Systems;Human Diseases;Environmental Information Processing;Human Diseases;Organismal Systems;Organismal Systems;Organismal Systems;Organismal Systems;Human Diseases;Organismal Systems;Organismal Systems;Environmental Information Proc…	Infectious disease: viral;Infectious disease: viral;Infectious disease: viral;Infectious disease: viral;Signal transduction;Immune system;Cell growth and death;Endocrine system;Development and regeneration;Infectious disease: viral;Signal transduction;Infectious disease: bacterial;Immune system;Immune system;Development and regeneration;Immune system;Cancer: overview;Immune system;Immune system;S…	K17332;K17332;K17332;K17332;K17332;K17332;K17332;K17332;K17332;K17332;K17332;K17332;K17332;K17332;K17332;K17332;K17332;K17332;K17332;K17332
LOC102463180	CP2	0	0	0	0.074	0	0	0	0	0	2	0	0	Grhl3	-	-	-
LOC102463194	zf-C2H2	10.081	9.793	8.068	13.439	21.031	14.392	291	265	212	353	677	403	--	Human Diseases	Infectious disease: viral	K09228
LOC102463209	MH1	7.418	8.568	12.638	9.519	6.054	6.46	159	180	239	191	139	139	SMAD1	Human Diseases;Environmental Information Processing;Cellular Processes;Environmental Information Processing	Cancer: overview;Signal transduction;Cellular community - eukaryotes;Signal transduction	K04676;K04676;K04676;K04676
LOC102463213	HMG	6.127	8.091	7.216	8.083	6.851	7.616	369	471	401	455	446	462	HMGXB4	-	-	-
LOC102463242	THAP	2.254	1.7	2.521	2.081	1.8	1.447	37	27	38	32	32	24	THAP3	-	-	-
LOC102463285	ZBTB	4.19	3.757	4.242	3.086	4.792	4.943	198	171	186	136	247	235	ZBTB3	-	-	-
LOC102463288	zf-C2H2	2.022	1.959	2.684	1.719	1.983	0.907	64	60	78	51	68	29	ZNF827	-	-	-
LOC102463308	STAT	1.606	3.168	2.225	1.922	1.37	2.744	66	126	84	74	61	114	STAT4	Human Diseases;Human Diseases;Cellular Processes;Environmental Information Processing;Organismal Systems;Human Diseases	Cancer: overview;Infectious disease: viral;Cell growth and death;Signal transduction;Immune system;Immune disease	K11222;K11222;K11222;K11222;K11222;K11222
LOC102463327	bHLH	15.198	11.673	15.33	16.136	31.468	22.399	584	434	541	581	1310	870	NEUROD2	-	-	-
LOC102463331	Fork head	2.834	2.915	2.945	2.763	2.256	2.289	196	195	187	179	169	160	FOXN2	-	-	-
LOC102463338	bHLH	4.481	5.015	5.715	4.181	4.393	3.125	478	519	561	419	507	340	NCOA3	Human Diseases;Human Diseases;Organismal Systems;Organismal Systems;Human Diseases	Cancer: overview;Cancer: specific types;Endocrine system;Endocrine system;Drug resistance: antineoplastic	K11256;K11256;K11256;K11256;K11256
LOC102463363	T-box	2.451	2.794	2.111	2.132	1.045	0.226	33.68	37.14	26.63	27.44	15.55	3.14	MGA	-	-	-
LOC102463376	zf-C2H2	1.731	1.933	1.82	1.529	1.325	1.653	87	94	84	72	72.18	84	ZNF251	Human Diseases	Infectious disease: viral	K09228
LOC102463377	zf-C2HC	4.18	4.834	5.275	4.545	3.856	3.834	237	253	271	234	233	216	L3MBTL3	-	-	-
LOC102463380	HMG	6.582	8.614	6.696	7.241	8.116	10.232	259	328	242	267	346	407	SOX10	-	-	-
LOC102463387	TF_Otx	0.024	0.197	0.285	0.304	0.285	0.47	1	8	11	12	13	20	IRX6	-	-	-
LOC102463446	TF_Otx	0.279	0.132	0.304	0.099	0.343	0.184	6	3	6	2	8	4	ISX	-	-	-
LOC102463491	IRF	0.57	0.471	1.055	1.946	0.579	1.128	10	8	17	32	11	20	Irf4	Organismal Systems	Immune system	K09445
LOC102463499	RXR-like	51.531	49.299	43.708	46.236	57.024	63.826	1036	959	807	871	1242	1297	NR2F1	-	-	-
LOC102463534	zf-CCCH	17.273	18.182	19.041	16.145	23.685	17.089	484	492.97	490	423.91	719	484	RBM22	Genetic Information Processing	Transcription	K12872
LOC102463552	zf-C2H2	0.329	0.561	0.431	0.445	0.304	0.162	15	23	17	19	15	6	ZNF621	Human Diseases	Infectious disease: viral	K09228
LOC102463615	HMG	35.904	36.181	34.974	29.814	36.865	35.078	721	703	645	561	802	712	sox8	-	-	-
LOC102463629	zf-C2H2	2.192	2.397	2.466	2.088	2.475	1.972	121	128	125	108	148	110	TSHZ3	-	-	-
LOC102463636	Tub	9.468	8.721	8.62	8.006	9.999	8.115	363.48	323.95	303.94	288	415.89	314.89	Tulp3	-	-	-
LOC102463649	AP-2	0	0.2	0.418	0.131	0.127	0.65	0	11	22	7	8	38	tfap2e	-	-	-
LOC102463650	ARID	5.427	6.149	6.995	5.882	6.076	4.346	446	489	528	453	541	361	ARID2	Human Diseases	Cancer: specific types	K11765
LOC102463681	zf-C2H2	1.451	1.39	2.697	2.643	0.98	1.155	41	38	70	70	30	33	--	-	-	-
LOC102463690	bHLH	0.09	0	0	0	0.083	0	2	0	0	0	2	0	TWIST2	Human Diseases	Cancer: overview	K09069
LOC102463756	zf-BED	3.618	3.57	4.188	3.691	3.36	4.411	109	104	116	104	110	133	--	-	-	-
LOC102463767	zf-C2H2	4.476	4.648	3.541	5.008	6.279	6.578	93.58	94	68	98.14	142.27	139	ZNF251	Human Diseases	Infectious disease: viral	K09228
LOC102463769	HMG	2.794	3.494	2.556	6.233	1.96	1.244	100	121	84	209	76	45	SOX17	Environmental Information Processing	Signal transduction	K04495
LOC102463775	GTF2I	11.32	12.496	13.718	14.604	11.846	11.95	478	511	531	577	542	510	GTF2I	Environmental Information Processing;Genetic Information Processing	Signal transduction;Transcription	K03121;K03121
LOC102463819	zf-C2H2	0.865	0.994	0.946	1.1	0.253	0.516	65	74	67	79	21	39	PLAG1	-	-	-
LOC102463824	bHLH	5.618	6.911	8.014	4.737	4.564	6.615	100	119	131	79	88	119	HES1	Human Diseases;Human Diseases;Human Diseases;Human Diseases;Environmental Information Processing;Genetic Information Processing;Human Diseases	Cancer: overview;Infectious disease: viral;Infectious disease: viral;Cancer: specific types;Signal transduction;Replication and repair;Endocrine and metabolic disease	K06054;K06054;K06054;K06054;K06054;K06054;K06054
LOC102463880	zf-C2H2	2.12	2.215	2.539	2.187	2.283	2.051	90	91	99	87	105	88	--	-	-	-
LOC102463934	zf-C2H2	0.427	0.339	0.393	0.911	0.515	0.227	13	10	11	26	17	7	--	Human Diseases	Infectious disease: viral	K09228
LOC102463962	RHD	1.68	0.992	1.437	1.217	1.44	1.425	28	16	22	19	26	24	NFKB2	Human Diseases;Environmental Information Processing;Human Diseases;Human Diseases;Human Diseases;Environmental Information Processing;Human Diseases;Organismal Systems;Organismal Systems;Human Diseases	Cancer: overview;Signal transduction;Infectious disease: viral;Infectious disease: viral;Cancer: overview;Signal transduction;Cancer: specific types;Immune system;Development and regeneration;Infectious disease: bacterial	K04469;K04469;K04469;K04469;K04469;K04469;K04469;K04469;K04469;K04469
LOC102464004	MYB	3.313	3.983	4.748	4.185	3.869	2.909	98	114	129	116	124	87	TADA2B	-	-	-
LOC102464025	zf-C2H2	3.943	5.151	4.405	4.88	5.011	5.854	159	195	165	185	233	254	ZNF251	Human Diseases	Infectious disease: viral	K09228
LOC102464028	HMG	6.914	6.869	6.661	6.475	6.424	5.371	614	590	543	539	618	482	Nsd2	Metabolism;Human Diseases;Metabolism	Global and overview maps;Cancer: overview;Amino acid metabolism	K11424;K11424;K11424
LOC102464046	HMG	13.285	12.038	15.128	11.832	9.37	13.051	284	249	297	237	217	282	SOX3	-	-	-
LOC102464060	zf-C2H2	24.521	25.108	25.96	29.496	21.927	17.575	1763.3	1746.97	1714.39	1987.46	1708.24	1277.48	--	-	-	-
LOC106731242	TF_Otx	0	0	0.041	0	0.103	0.037	0	0	1	0	3	1	HOXA3	-	-	-
LOC106731258	TF_Otx	0	0	0	0	0	0	0	0	0	0	0	0	HOXA10	Human Diseases	Cancer: overview	K17443
LOC106731266	zf-C2H2	0	0	0	0	0.463	2.825	0	0	0	0	11.87	67.62	--	Human Diseases	Infectious disease: viral	K09228
LOC106731275	zf-C2H2	2.261	2.263	2.604	2.825	2.32	2.221	187.88	181.93	198.7	219.96	208.91	186.58	TRIM27	-	-	-
LOC106731278	zf-C2H2	1.765	1.355	1.435	1.405	1.474	0.566	86	65	66	64	78	28	--	Human Diseases	Infectious disease: viral	K09228
LOC106731291	zf-C2H2	1.607	2.146	1.1	1.322	1.824	1.789	48	62	30.18	37	59	54	ZNF347	Human Diseases	Infectious disease: viral	K09228
LOC106731292	zf-C2H2	0.35	0.289	1.066	0.448	0.387	0.346	5	4	14	6	6	5	--	-	-	-
LOC106731294	zf-C2H2	1.653	1.139	1.725	1.323	2.155	2.68	36	24	34.5	27	50.85	59	--	Human Diseases	Infectious disease: viral	K09228
LOC106731302	zf-C2H2	1.271	2.168	1.911	1.7	1.154	1.836	63	104	87	79	62	92	ZNF316	Human Diseases	Infectious disease: viral	K09228
LOC106731304	zf-C2H2	1.449	1.366	1.412	1.981	1.479	1.861	57	52	51	73	63	74	--	Human Diseases	Infectious disease: viral	K09228
LOC106731306	zf-C2H2	1.78	1.472	2.585	2.913	0.712	1.82	30	24	40	46	13	31	--	Human Diseases	Infectious disease: viral	K09228
LOC106731312	zf-C2H2	3.333	1.078	1.191	1.721	1.104	1.338	64	20	21	31	23	26	ZNF251	Human Diseases	Infectious disease: viral	K09228
LOC106731406	zf-BED	4.254	4.259	3.117	3.941	3.186	3.283	159	154	107	138	129	124	--	-	-	-
LOC106731415	zf-C2H2	2.72	2.16	3.396	2.738	1.872	1.672	177	136	203	167	132	110	TRIM27	-	-	-
LOC106731416	zf-C2H2	4.248	3.38	4.44	3.309	5.019	5.337	100	77	96	73	128	127	--	-	-	-
LOC106731419	MH1	1.607	1.533	1.144	1.253	0.685	0.55	26	24	17	19	12	9	NFIC	-	-	-
LOC106731575	zf-C2H2	0	0	0.531	0	0.112	0.121	0	0	4	0	1	1	Rnf39	-	-	-
LOC106731659	zf-C2H2	1.551	1.86	0.777	1.49	1.346	1.903	50	58	23	45	47	62	--	-	-	-
LOC106731661	zf-C2H2	4.553	3.105	3.477	4.273	4.287	4.009	127	83	104	100	152	142	--	Human Diseases	Infectious disease: viral	K09228
LOC106731675	zf-C2H2	2.783	2.499	1.689	2.629	2.19	1.76	61	53	34	54	52	39	--	-	-	-
LOC106731697	zf-CCCH	0	0	0	0	0	0	0	0	0	0	0	0	Clp	Human Diseases;Genetic Information Processing	Infectious disease: viral;Translation	K14404;K14404
LOC106731789	zf-C2H2	0	0	0	0	0	0	0	0	0	0	0	0	--	Human Diseases	Infectious disease: viral	K09228
LOC106731862	zf-C2H2	0.714	0.937	0.6	0.599	0.748	0.674	22	28	17	17.3	25	21	ZNF251	Human Diseases	Infectious disease: viral	K09228
LOC106731863	zf-C2H2	1.995	2.526	1.331	2.575	1.979	2.388	67	82	41	81	72	81	ZNF316	Human Diseases	Infectious disease: viral	K09228
LOC106731899	bHLH	0.088	0	0.096	0.094	0.406	0.261	1	0	1	1	5	3	--	-	-	-
LOC106731902	THAP	2.737	3.498	3.4	3.44	2.023	2.473	89	94	94	81	52	60	THAP2	-	-	-
LOC106731950	zf-C2H2	6.737	7.011	6.566	6.737	5.305	4.195	143	144	128	134	122	90	--	-	-	-
LOC106731977	zf-C2H2	2.963	3.66	5.108	4.615	3.487	2.703	89.85	107.4	142.25	131.14	114.55	82.85	--	-	-	-
LOC106732007	TF_Otx	3.707	1.96	1.257	1.848	1.517	3.426	44.97	23	14	21	19.94	42	--	-	-	-
LOC106732025	zf-C2H2	0	0.229	0.482	0	0.613	0.438	0	1	2	0	3	2	ZNF219	-	-	-
LOC106732075	zf-C2H2	4.331	3.989	5.261	4.881	3.899	4.284	285	254	318	301	278	285	ZNF707	Human Diseases	Infectious disease: viral	K09228
LOC106732077	zf-C2H2	1.229	1.114	0.94	0.789	0.711	0.757	48.41	42.44	34	29.1	30.35	30.12	--	Human Diseases	Infectious disease: viral	K09228
LOC106732079	zf-C2H2	5.008	3.276	4.21	5.818	4.154	6.02	79	50	61	86	71	96	--	Human Diseases	Infectious disease: viral	K09228
LOC106732093	T-box	0	0	0	0	0	0	0	0	0	0	0	0	Tbx21	Organismal Systems;Organismal Systems;Human Diseases	Immune system;Immune system;Immune disease	K10166;K10166;K10166
LOC106732190	zf-C2H2	9.249	6.952	6.18	7.964	4.657	7.279	88	64	54	71	48	70	--	-	-	-
LOC106732257	zf-C2H2	3.7	3.442	4.835	4.146	4.611	6.223	20	18	24	21	27	34	--	-	-	-
LOC106732268	zf-C2H2	1.278	0.472	1.326	1.452	1.15	0.731	50	18	48	53	49	29	ZNF251	Human Diseases	Infectious disease: viral	K09228
LOC106732270	zf-C2H2	0.158	0.436	0.23	0.816	0	0.157	3	8	4	17	0	3	ZNF7	Human Diseases	Infectious disease: viral	K09228
LOC106732333	zf-C2H2	0.282	0.642	0.43	0.843	0.625	0.502	5	11	7	14	12	9	ZNF526	-	-	-
LOC106732380	zf-C2H2	3.03	2.665	3.579	3.636	1.838	4.22	71	76	102	85	59	97	--	-	-	-
LOC106732397	zf-C2H2	0	0	0	0	0	0	0	0	0	0	0	0	--	-	-	-
LOC106732532	TF_Otx	0.742	0.307	0.485	0.158	0.274	0.441	5	2	3	1	2	3	Zfhx2	-	-	-
LOC106732562	zf-C2H2	0	0	0	0	0	0	0	0	0	0	0	0	ci	Human Diseases;Environmental Information Processing;Human Diseases;Environmental Information Processing	Cancer: overview;Signal transduction;Cancer: specific types;Signal transduction	K16798;K16798;K16798;K16798
LOC106732577	zf-C2H2	2.933	2.499	2.374	2.369	3	2.353	74	61	55	56	82	60	--	Human Diseases	Infectious disease: viral	K09228
LOC106732648	TF_Otx	0	0	0	0	0	0	0	0	0	0	0	0	Alx3	-	-	-
LOC106732691	zf-C2H2	2.736	3.423	2.038	2.151	2.127	2.564	19	23	13	14	16	18	--	-	-	-
LOC106732761	zf-C2H2	2.905	2.63	2.829	2.773	1.416	1.464	161	141	144	144	85	82	ZNF646	-	-	-
LOC106732765	zf-C2H2	0.995	0.812	1.066	1.397	0.595	1.367	19	15.01	18.7	25	12.32	26.39	--	-	-	-
LOC106732836	zf-C2H2	3.72	1.661	3.875	4.533	2.882	2.794	162	70	155	185	136	123	--	-	-	-
LOC106732881	zf-C2H2	0.2	0.069	0.654	0.498	0.246	0.33	3	1	9	7	4	5	ZNF777	Human Diseases	Infectious disease: viral	K09228
LOC106733012	TF_Otx	0	0	0	0	0	0	0	0	0	0	0	0	HOXA9	Human Diseases	Cancer: overview	K21950
LOC106733026	zf-C2H2	3.588	3.931	3.178	3.14	3.268	3.431	150	159	122	123	148	145	Fiz1	-	-	-
LOC106733027	zf-C2H2	0.484	0	1.054	1.291	1.117	1.437	2	0	4	5	5	6	ZNF581	-	-	-
LOC106733055	TF_Otx	0.016	0.017	0.035	0.017	0.03	0.064	1	1	2	1	2	4	CDX2	Human Diseases	Cancer: specific types	K22234
LOC106733073	zf-C2H2	1.865	2.642	2.708	2.967	2.678	3.332	108	148	144	161	168	195	--	Human Diseases	Infectious disease: viral	K09228
LOC112543496	zf-C2H2	10.387	9.979	11.508	12.292	7.357	9.425	259	239	263	286	199	235	--	Human Diseases	Infectious disease: viral	K09228
LOC112543498	zf-C2H2	3.996	4.192	4.579	4.583	2.147	2.36	134	136	141	144	78	80	--	Human Diseases	Infectious disease: viral	K09228
LOC112543503	zf-C2H2	0.302	0	0.049	0.225	0	0	6.76	0	1	4.73	0	0	--	-	-	-
LOC112543507	zf-C2H2	1.61	2.342	1.623	2.227	1.651	1.357	27	38	25	35	30	23	--	-	-	-
LOC112543744	zf-C2H2	3.398	3.368	3.498	3.726	2.32	1.658	73	70	69	75	54	36	--	-	-	-
LOC112543804	CG-1	0	0	0.108	0.212	0	0.098	0	0	1	2	0	1	Htr5a	Environmental Information Processing;Environmental Information Processing;Organismal Systems	Signaling molecules and interaction;Signal transduction;Nervous system	K04161;K04161;K04161
LOC112543818	HSF	0	0.065	0	0	0.115	0	0	1	0	0	2	0	HSFY1	-	-	-
LOC112544050	zf-C2H2	0.365	0.603	0.476	0.7	0.808	0.433	5	8	6	9	12	6	--	Human Diseases	Infectious disease: viral	K09228
LOC112544169	zf-C2H2	7.15	6.569	4.217	9.645	6.508	6.485	72	64	39	91	71	66	--	-	-	-
LOC112544309	zf-C2H2	0	0	0	0	0	0	0	0	0	0	0	0	--	Human Diseases	Infectious disease: viral	K09228
LOC112544381	zf-C2H2	0	0	0	0	0	0	0	0	0	0	0	0	--	-	-	-
LOC112544416	zf-C2H2	0	0	0	0	0.076	0	0	0	0	0	1	0	--	-	-	-
LOC112544417	zf-C2H2	0.082	0.51	0.179	0.527	0.911	0.244	1	6	2	6	12	3	--	-	-	-
LOC112544835	zf-C2H2	0	0	0	0	0	0	0	0	0	0	0	0	--	-	-	-
LOC112545187	TF_Otx	0	0	0	0	0	0	0	0	0	0	0	0	HOXD9	-	-	-
LOC112545236	zf-C2H2	0	0	0	0	0	0.965	0	0	0	0	0	21	--	-	-	-
LOC112545380	zf-C2H2	0.675	0.808	0.547	0.551	1.4	0.69	24.19	28	18	18.5	54.33	25	ZNF707	Human Diseases	Infectious disease: viral	K09228
LOC112545386	zf-C2H2	2.227	2.62	1.902	2.303	2.467	2.135	65	74	51	63	78	63	ZNF746	Human Diseases	Infectious disease: viral	K09228
LOC112545393	zf-C2H2	6.704	5.242	6.856	7.528	6.458	4.326	115	87	108	121	120	75	--	-	-	-
LOC112545535	zf-C2H2	3.174	3.035	3.507	5.005	2.448	1.828	67	62	68	99	56	39	--	-	-	-
LOC112545943	zf-C2H2	0.716	0.394	0.632	0.786	0.396	0.33	15	8	13	16	9	7	ZNF2	Human Diseases	Infectious disease: viral	K09228
LOC112546155	TF_Otx	0	0	0	0	0	0	0	0	0	0	0	0	Pax4	Human Diseases	Endocrine and metabolic disease	K08032
LOC112546321	zf-C2H2	11.903	9.971	13.483	8.981	11.177	23.018	174	141	181	123	177	340	ZNF511	-	-	-
LOC112546612	TF_Otx	0	0	0	0	0	0	0	0	0	0	0	0	Nobox	-	-	-
LOC112546676	zf-C2H2	3.764	3.347	4.718	5.418	3.232	4.373	86	74	99	116	80	101	--	-	-	-
LOC112547000	zf-C2H2	0	0.236	0	0.199	0	0	0	11	0	9	0	0	Hinfp	-	-	-
LOC112547212	zf-CCCH	5.536	5.216	5.614	5.647	5.06	5.45	204	186	190	195	202	203	ZC3H3	-	-	-
LOC112547427	zf-C2H2	0	0	0	0	0	0.032	0	0	0	0	0	1	--	-	-	-
LOC112547508	zf-C2H2	1.876	0.953	1.639	2.05	1.688	2.481	30.09	14.79	24.15	30.82	29.34	40.23	--	-	-	-
LOC112547535	zf-C2H2	0.118	0.162	0.13	0	0.218	0.039	3	4	3.05	0	6	1	--	-	-	-
LOC112547588	zf-C2H2	5.481	4.926	4.396	5.964	7.053	8.711	137	121	100	141	191	223	ZNF316	Human Diseases	Infectious disease: viral	K09228
LOC112547602	zf-C2H2	2.523	1.49	2.421	2.116	3.494	3.923	42	24	37	33	63	66	--	Human Diseases	Infectious disease: viral	K09228
LOC112547603	zf-C2H2	3.021	3.438	1.405	1.522	2.476	1.108	89	98	38	42	79	33	--	Human Diseases	Infectious disease: viral	K09228
LOC112547705	TF_Otx	0	0	0	0	0	0	0	0	0	0	0	0	GSC2	-	-	-
LOC112547825	Fork head	0	0	0	0	0	0	0	0	0	0	0	0	FOXL2	-	-	-
