# Supplementary material for: Sex-Dimorphic Differential Expression Profiles in the Brain of the Adult Chinese Soft-Shelled Turtle, Pelodiscus sinensis
Source: Animals (Basel). 2024 Nov 27;14(23):3426. doi: 10.3390/ani14233426 (PMC11640296; doi:10.3390/ani14233426)
Supplement: Supplementary file 1 [file animals-14-03426-s001.zip › Table S7.xlsx]

## Sheet: Sheet1
id	Brain_F1_count	Brain_F2_count	Brain_F3_count	Brain_M1_count	Brain_M2_count	Brain_M3_count	Brain_F1_fpkm	Brain_F2_fpkm	Brain_F3_fpkm	Brain_M1_fpkm	Brain_M2_fpkm	Brain_M3_fpkm	Brain_F_mean	Brain_M_mean	log2(fc)	PValue	FDR	Symbol	Description	KEGG_A_class	KEGG_B_class	Pathway	K_ID	GO Component	GO Function	GO Process	TF_family
MSTRG.13924	0	0	0	9	0	18	0	0	0	1.501	0	2.88	0.001	1.46033	10.5121	0.00797768	0.50147	--	-	-	-	-	-	-	-	-	--
LOC112543725	0	0	0	7	4	4	0	0	0	0.707	0.319	0.316	0.001	0.447333	8.80521	0.019292	0.64932	--	PREDICTED: calcium-binding tyrosine phosphorylation-regulated protein isoform X2 [Pelodiscus sinensis]	-	-	-	-	GO:0043231//intracellular membrane-bounded organelle;GO:0043232//intracellular non-membrane-bounded organelle;GO:0044441//ciliary part	GO:0019904//protein domain specific binding;GO:0046872//metal ion binding;GO:0046983//protein dimerization activity	GO:0003006//developmental process involved in reproduction;GO:0003341//cilium movement	--
MSTRG.5367	0	0	0	0	31	0	0	0	0	0	1.602	0	0.001	0.534	9.0607	0.0235806	0.687193	--	-	-	-	-	-	-	-	-	--
LOC102448416	0	0	0	0	15	5	0	0	0	0	0.659	0.235	0.001	0.298	8.21917	0.0262035	0.708182	ISL2	PREDICTED: insulin gene enhancer protein ISL-2 [Pelodiscus sinensis]	-	-	-	-	GO:0043231//intracellular membrane-bounded organelle	GO:0000976//transcription regulatory region sequence-specific DNA binding;GO:0001085//RNA polymerase II transcription factor binding;GO:0001104//RNA polymerase II transcription cofactor activity;GO:0046914//transition metal ion binding	GO:0001667//ameboidal-type cell migration;GO:0001709//cell fate determination;GO:0001819//positive regulation of cytokine production;GO:0002068//glandular epithelial cell development;GO:0003128//heart field specification;GO:0003208//cardiac ventricle morphogenesis;GO:0003264//regulation of cardioblast proliferation;GO:0006357//regulation of transcription from RNA polymerase II promoter;GO:0007411…	TF_Otx
LOC106732442	0	0	0	17	0	2	0	0	0	2.58	0	0.231	0.001	0.937	9.87191	0.0302979	0.712491	CNTNAP5	PREDICTED: contactin-associated protein-like 5 [Pelodiscus sinensis]	-	-	-	-	GO:0031224//intrinsic component of membrane;GO:0043005//neuron projection;GO:0097060//synaptic membrane	-	GO:0001963//synaptic transmission, dopaminergic;GO:0007625//grooming behavior;GO:0022610//biological adhesion;GO:0050804//modulation of synaptic transmission	--
MSTRG.22040	0	0	0	22	0	0	0	0	0	1.602	0	0	0.001	0.534	9.0607	0.0443419	0.77525	--	-	-	-	-	-	-	-	-	--
LOC102463433	0	0	0	0	0	23	0	0	0	0	0	0.838	0.001	0.279333	8.12584	0.0450334	0.777958	Glyatl3	PREDICTED: glycine N-acyltransferase-like protein 3 [Pelodiscus sinensis]	-	-	-	-	-	GO:0016740//transferase activity	-	--
